# Supplementary material for: Reconstructing Yeasts Phylogenies and Ancestors from Whole Genome Data
Source: Sci Rep. 2017 Nov 9;7:15209. doi: 10.1038/s41598-017-15484-5 (PMC5680185; doi:10.1038/s41598-017-15484-5)
Supplement: Supplementary file 2 — Supplementary Dataset 1 [file 41598_2017_15484_MOESM2_ESM.xls]

## Sheet: AncestorA1
Reconstructing Yeasts Phylogenies and Ancestors from Whole Genome Data Bing Feng, Yu Lin, Lingxi Zhou, Yan Guo, Robert Friedman, Ruofan Xia，Fei Hu,Chao Liu,*, and Jijun Tang,* Supplementary Dataset 1: Ancestral genomes information reconstructed from 11 yeast species. The reconstructed ancestral genomes(A1-A10) information are provided in nine separate sheets.
Gene Number	Gene order	Homologous gene in S.cerevisiae	Gene Function
1	6561	YLR024C	Cytoplasmic ubiquitin-protein ligase (E3); required for ubiquitylation of Rpn4p; mediates formation of a Mub1p-Ubr2p-Rad6p complex
2	-2964	YGR185C	Cytoplasmic tyrosyl-tRNA synthetase; required for cytoplasmic protein synthesis; interacts with positions 34 and 35 of the tRNATyr anticodon; mutations in human ortholog YARS are associated with Charcot-Marie-Tooth (CMT) neuropathies
3	2966	YGR186W	TFIIF (Transcription Factor II) largest subunit; involved in both transcription initiation and elongation of RNA polymerase II; homologous to human RAP74
4	-2968	YGR187C	Nonessential protein of unknown function; predicted to be involved in ribosome biogenesis; green fluorescent protein (GFP)-fusion protein localizes to the cytoplasm; similar to mammalian BRP16 (Brain protein 16)
5	6376	YLL014W	Member of a transmembrane complex required for efficient folding of proteins in the ER; null mutant displays induction of the unfolded protein response
6	-6382	YLL013C	Protein of the mitochondrial outer surface; links the Arp2/3 complex with the mitochore during anterograde mitochondrial movement; also binds to and promotes degradation of mRNAs for select nuclear-encoded mitochondrial proteins
7	6386	YLL012W	Steryl ester hydrolase; one of three gene products (Yeh1p; Yeh2p; Tgl1p) responsible for steryl ester hydrolase activity and involved in sterol homeostasis; localized to lipid particle membranes
8	6390	YLL011W	Essential protein required for biogenesis of 40S (small) ribosomal subunit; has similarity to the beta subunit of trimeric G-proteins and the splicing factor Prp4p
9	-6398	YLL010C	Plasma membrane associated protein phosphatase involved in the general stress response; required along with binding partner Whi2p for full activation of STRE-mediated gene expression; possibly through dephosphorylation of Msn2p
10	6548	YLR018C	Subunit of the transmembrane ring of the nuclear pore complex (NPC); contributes to nucleocytoplasmic transport; NPC biogenesis and spindle pole body duplication
11	-6542	YLR017W	Methylthioadenosine phosphorylase (MTAP); catalyzes the initial step in the methionine salvage pathway; affects polyamine biosynthesis through regulation of ornithine decarboxylase (Spe1p) activity; regulates ADH2 gene expression
12	-6408	YLL009C	Copper metallochaperone that transfers copper to Sco1p and Cox11p for eventual delivery to cytochrome c oxidase; contains twin cysteine-x9-cysteine motifs
13	3922	YJL005W	Adenylate cyclase; required for cAMP production and cAMP-dependent protein kinase signaling; the cAMP pathway controls a variety of cellular processes; including metabolism; cell cycle; stress response; stationary phase; and sporulation
14	-3931	YJL004C	Integral membrane protein of the Golgi required for targeting of the Arf-like GTPase Arl3p to the Golgi; multicopy suppressor of ypt6 null mutation
15	6411	YLL008W	Nucleolar DEAD-box protein required for ribosome assembly and function; including synthesis of 60S ribosomal subunits; constituent of 66S pre-ribosomal particles
16	-6416	YLL007C	Putative protein of unknown function; green fluorescent protein (GFP)-fusion protein localizes to the cytoplasm; YLL007C is not an essential gene
17	6425	YLL006W	ER integral membrane protein; component of the ERMES complex that links the ER to mitochondria and may promote inter-organellar calcium and phospholipid exchange as well as coordinating mitochondrial DNA replication and growth
18	-6430	YLL005C	Meiosis-specific protein of unknown function; required for spore wall formation during sporulation; dispensable for both nuclear divisions during meiosis
19	3941	YJL003W	Mitochondrial inner membrane protein; required for assembly of cytochrome c oxidase
20	6437	YLL004W	Subunit of the origin recognition complex; which directs DNA replication by binding to replication origins and is also involved in transcriptional silencing
21	-3949	YJL002C	Alpha subunit of the oligosaccharyltransferase complex of the ER lumen; which catalyzes asparagine-linked glycosylation of newly synthesized proteins
22	6441	YLL003W	Centrin (Cdc31p)-binding protein required for spindle pole body (SPB) duplication; localizes to the half-bridge of the SPB; required for progression through G(2)-M transition; has similarity to Xenopus laevis XCAP-C
23	3959	YJL001W	Beta 1 subunit of the 20S proteasome; responsible for cleavage after acidic residues in peptides
24	6445	YLL002W	Histone acetyltransferase critical for cell survival in the presence of DNA damage during S phase; acetylates H3-K56 and H3-K9; involved in non-homologous end joining and in regulation of Ty1 transposition; interacts physically with Vps75p
25	6450	YLL001W	Dynamin-related GTPase required for mitochondrial fission and morphology; assembles on the cytoplasmic face of mitochondrial tubules at sites at which division will occur; also participates in endocytosis and regulating peroxisome abundance
26	-12601	Scer_CEN10	Chromosome X centromere
27	-6456	YLR001C	Putative protein of unknown function; the authentic; non-tagged protein is detected in highly purified mitochondria in high-throughput studies; predicted to be palmitoylated
28	3970	YJR001W	Vacuolar transporter; imports large neutral amino acids into the vacuole; member of a family of seven S. cerevisiae genes (AVT1-7) related to vesicular GABA-glycine transporters
29	3979	YJR002W	Component of the SSU processome and 90S preribosome; required for pre-18S rRNA processing; interacts with and controls the stability of Imp3p and Imp4p; essential for viability; similar to human Mpp10p
30	-6462	YLR002C	Protein that forms a nuclear complex with Noc2p that binds to 66S ribosomal precursors to mediate their intranuclear transport; also binds to chromatin to promote the association of DNA replication factors and replication initiation
31	-6466	YLR003C	Putative subunit of the 90S preribosome processome complex; overexpression rescues supressor mutant of mcm10; null mutant is viable
32	-6473	YLR004C	Putative plasma membrane permease proposed to be involved in carboxylic acid uptake and repressed by thiamine; substrate of Dbf2p/Mob1p kinase; transcription is altered if mitochondrial dysfunction occurs
33	10993	---	Can not determin the functions of this gene
34	6478	YLR005W	Component of the core form of RNA polymerase transcription factor TFIIH; which has both protein kinase and DNA-dependent ATPase/helicase activities and is essential for transcription and nucleotide excision repair; interacts with Tfb4p
35	9739	---	Can not determin the functions of this gene
36	13680	---	Can not determin the functions of this gene
37	3996	YJR004C	Alpha-agglutinin of alpha-cells; binds to Aga1p during agglutination; N-terminal half is homologous to the immunoglobulin superfamily and contains binding site for a-agglutinin; C-terminal half is highly glycosylated and contains GPI anchor
38	3987	YJR003C	Putative protein of unknown function; detected in highly purified mitochondria in high-throughput studies; predicted to be involved in ribosome biogenesis
39	-10432	YPR016C	Constituent of 66S pre-ribosomal particles; has similarity to human translation initiation factor 6 (eIF6); may be involved in the biogenesis and or stability of 60S ribosomal subunits
40	2626	YGL170C	Component of the meiotic outer plaque of the spindle pole body; involved in modifying the meiotic outer plaque that is required prior to prospore membrane formation
41	10434	YPR018W	Largest subunit (p90) of the Chromatin Assembly Complex (CAF-1); chromatin assembly by CAF-1 is important for multiple processes including silencing at telomeres; mating type loci; and rDNA; maintenance of kinetochore structure; deactivation of the DNA damage checkpoint after DNA repair; and chromatin dynamics during transcription
42	2289	---	Can not determin the functions of this gene
43	10435	YPR019W	Essential helicase component of heterohexameric MCM2-7 complexes which bind pre-replication complexes on DNA and melt DNA prior to replication; forms an Mcm4p-6p-7p subcomplex; shows nuclear accumulation in G1; homolog of S. pombe Cdc21p
44	10436	YPR020W	Subunit g of the mitochondrial F1F0 ATP synthase; reversibly phosphorylated on two residues; unphosphorylated form is required for dimerization of the ATP synthase complex
45	-2625	YGL171W	RNA-dependent ATPase; involved in pre-rRNA processing at sites A0; A1; and A2; and in control of cell cycle progression; contains two upstream open reading frames (uORFs) in 5' untranslated region which regulate translation
46	8028	YLR312W-A	Mitochondrial ribosomal protein of the large subunit
47	-6336	YLL021W	Component of the polarisome; which functions in actin cytoskeletal organization during polarized growth; acts as a scaffold for Mkk1p and Mpk1p cell wall integrity signaling components; potential Cdc28p substrate
48	-11799	---	Can not determin the functions of this gene
49	-8037	YLR314C	Component of the septin ring that is required for cytokinesis; septins are GTP-binding proteins that assemble with other septins into rod-like complexes that can associate with other rods to form filament polymers; septin rings at the mother-bud neck act as scaffolds for recruiting factors needed for cell division and as barriers to prevent diffusion of specific proteins between mother and daught…
50	6329	YLL022C	Non-essential component of the HAT-B histone acetyltransferase complex (Hat1p-Hat2p-Hif1p); localized to the nucleus; has a role in telomeric silencing
51	6321	YLL023C	Transmembrane nucleoporin involved in nuclear pore complex (NPC) distribution; assembly or stabilization; highly conserved across species; orthologous to human TMEM33 and paralogous to Per33p
52	11291	---	Can not determin the functions of this gene
53	-13408	Scer_12.trna1P	Proline tRNA (tRNA-Pro); predicted by tRNAscan-SE analysis; target of K. lactis zymocin; tRNA Type: Pro (P) | Anti-Codon: UGG | Cove Score: 59.86
54	9495	YNL242W	Peripheral membrane protein required for vesicle formation during autophagy; pexophagy; and the cytoplasm-to-vaucole targeting (Cvt) pathway; involved in Atg9p cycling between the phagophore assembly site and mitochondria
55	11333	YDL240W	Putative GTPase-activating protein (GAP) involved in the Pkc1p-mediated signaling pathway that controls cell wall integrity; appears to specifically regulate 1;3-beta-glucan synthesis
56	-9496	YNL241C	Glucose-6-phosphate dehydrogenase (G6PD); catalyzes the first step of the pentose phosphate pathway; involved in adapting to oxidatve stress; homolog of the human G6PD which is deficient in patients with hemolytic anemia
57	-9497	YNL240C	Component of the cytosolic iron-sulfur (FeS) protein assembly machinery; required for maturation of cytosolic and nuclear FeS proteins and for normal resistance to oxidative stress; homologous to human Narf
58	9498	YNL239W	Cysteine aminopeptidase with homocysteine-thiolactonase activity; protects cells against homocysteine toxicity; has bleomycin hydrolase activity in vitro; transcription is regulated by galactose via Gal4p; orthologous to human BLMH
59	9499	YNL238W	Subtilisin-like protease (proprotein convertase); a calcium-dependent serine protease involved in the activation of proproteins of the secretory pathway
60	9500	YNL237W	Probable type-III integral membrane protein of unknown function; has regions of similarity to mitochondrial electron transport proteins
61	9501	YNL236W	Subunit of the RNA polymerase II mediator complex; associates with core polymerase subunits to form the RNA polymerase II holoenzyme; contributes to both postive and negative transcriptional regulation; dispensible for basal transcription
62	9502	YNL234W	Protein of unknown function with similarity to globins; has a functional heme-binding domain; mutant has aneuploidy tolerance; transcription induced by stress conditions; may be involved in glucose signaling or metabolism; regulated by Rgt1
63	9505	YNL233W	Targeting subunit for Glc7p protein phosphatase; localized to the bud neck; required for localization of chitin synthase III to the bud neck via interaction with the chitin synthase III regulatory subunit Skt5p
64	9506	YNL232W	Exosome non-catalytic core component; involved in 3'-5' RNA processing and degradation in both the nucleus and the cytoplasm; predicted to contain an S1 RNA binding domain; has similarity to human hCsl4p (EXOSC1)
65	-9507	YNL231C	Phosphatidylinositol transfer protein (PITP) controlled by the multiple drug resistance regulator Pdr1p; localizes to lipid particles and microsomes; controls levels of various lipids; may regulate lipid synthesis; homologous to Pdr17p
66	-9508	YNL230C	Elongin A; F-box protein that forms a heterodimer with Elc1p and is required for ubiquitin-dependent degradation of the RNA Polymerase II subunit Rpo21p; subunit of the Elongin-Cullin-Socs (ECS) ligase complex
67	-9509	YNL229C	Nitrogen catabolite repression transcriptional regulator that acts by inhibition of GLN3 transcription in good nitrogen source; has glutathione peroxidase activity and can mutate to acquire GST activity; altered form creates [URE3] prion
68	-9510	YNL227C	Co-chaperone that stimulates the ATPase activity of Ssa1p; required for a late step of ribosome biogenesis; associated with the cytosolic large ribosomal subunit; contains a J-domain; mutation causes defects in fluid-phase endocytosis
69	-11334	YDL239C	Protein required for spore wall formation; thought to mediate assembly of a Don1p-containing structure at the leading edge of the prospore membrane via interaction with spindle pole body components; potentially phosphorylated by Cdc28p
70	-9511	YNL224C	Stimulates the ATPase and helicase activities of Prp43p; acts with Prp43p to stimulate 18s rRNA maturation by Nob1p; overexpression antagonizes the suppression of splicing defects by spp382 mutants; component of pre-ribosomal particles
71	9512	YNL223W	Conserved cysteine protease required for autophagy; cleaves Atg8p to a form required for autophagosome and Cvt vesicle generation
72	9513	YNL222W	Transcription/RNA-processing factor that associates with TFIIB and cleavage/polyadenylation factor Pta1p; exhibits phosphatase activity on serine-5 of the RNA polymerase II C-terminal domain; affects start site selection in vivo
73	-11336	YDL238C	Guanine deaminase; a catabolic enzyme of the guanine salvage pathway producing xanthine and ammonia from guanine; activity is low in exponentially-growing cultures but expression is increased in post-diauxic and stationary-phase cultures
74	11338	YDL237W	Putative protein of unknown function; required for respiratory growth; YDL237W is not an essential gene
75	-9514	YNL221C	Subunit of both RNase MRP and nuclear RNase P; RNase MRP cleaves pre-rRNA; while nuclear RNase P cleaves tRNA precursors to generate mature 5' ends and facilitates turnover of nuclear RNAs; binds to the RPR1 RNA subunit in RNase P
76	9516	YNL220W	Adenylosuccinate synthase; catalyzes the first step in synthesis of adenosine monophosphate from inosine 5'monophosphate during purine nucleotide biosynthesis; exhibits binding to single-stranded autonomously replicating (ARS) core sequence
77	-9517	YNL219C	Mannosyltransferase; involved in N-linked glycosylation; catalyzes both the transfer of seventh mannose residue on B-arm and ninth mannose residue on the C-arm from Dol-P-Man to lipid-linked oligosaccharides; mutation of the human ortholog causes type 1 congenital disorders of glycosylation
78	11341	YDL236W	Alkaline phosphatase specific for p-nitrophenyl phosphate; also has protein phosphatase activity
79	9518	YNL218W	Protein with DNA-dependent ATPase and ssDNA annealing activities involved in maintenance of genome; interacts functionally with DNA polymerase delta; homolog of human Werner helicase interacting protein (WHIP)
80	-11344	YDL235C	Phosphorelay intermediate protein; phosphorylated by the plasma membrane sensor Sln1p in response to osmotic stress and then in turn phosphorylates the response regulators Ssk1p in the cytosol and Skn7p in the nucleus
81	9519	YNL217W	Putative protein of unknown function; weak sequence similarity to bis (5'-nucleotidyl)-tetraphosphatases; (GFP)-fusion protein localizes to the vacuole; null mutant is highly sensitive to azaserine and resistant to sodium-O-vandate
82	9520	YNL216W	Essential DNA-binding transcription regulator that binds at many loci; involved in either transcription activation or repression; chromatin silencing; and telomere length maintenance; conserved protein with an N-terminal BRCT domain; a central region with homology to the Myb DNA binding domain; and a C-terminal Rap1-specific protein-interaction domain (RCT domain)
83	-11346	YDL234C	GTPase-activating protein for yeast Rab family members including: Ypt7p (most effective); Ypt1p; Ypt31p; and Ypt32p (in vitro); involved in vesicle mediated protein trafficking
84	9521	YNL215W	Protein that associates with the INO80 chromatin remodeling complex under low-salt conditions; essential for growth under anaerobic conditions
85	11349	YDL233W	Putative protein of unknown function; green fluorescent protein (GFP)-fusion protein localizes to the cytoplasm and nucleus; YDL233W is not an essential gene
86	9522	YNL214W	Peroxisomal membrane peroxin and subunit of the docking complex that facilitates the import of peroxisomal matrix proteins; required for peroxisome biogenesis
87	-9523	YNL213C	Protein of unknown function; null mutant lacks mitochondrial DNA and cannot grow on glycerol; the authentic; non-tagged protein is detected in highly purified mitochondria in high-throughput studies
88	9524	YNL212W	Cytoplasmic protein of unknown function; possibly involved in vacuolar protein degradation; not essential for proteasome-dependent degradation of fructose-1;6-bisphosphatase (FBPase); null mutants exhibit normal growth
89	-9525	YNL211C	Putative protein of unknown function; green fluorescent protein (GFP)-fusion protein localizes to mitochondria; YNL211C is not an essential gene
90	11352	YDL232W	Subunit of the oligosaccharyltransferase complex of the ER lumen; which catalyzes protein asparagine-linked glycosylation; type I membrane protein required for incorporation of Ost3p or Ost6p into the OST complex
91	-11353	YDL231C	Zinc finger protein containing five transmembrane domains; null mutant exhibits strongly fragmented vacuoles and sensitivity to brefeldin A; a drug which is known to affect intracellular transport
92	11355	YDL230W	Phosphotyrosine-specific protein phosphatase that dephosphorylates a broad range of substrates in vivo; including Fpr3p; localized to the cytoplasm and the mitochondria; proposed to be a negative regulator of filamentation
93	9527	YNL210W	Protein with RNA-binding motifs required for meiosis-specific mRNA splicing; required for chromosome pairing and meiotic recombination; Mer1p regulon embraces four essential meiotic pre-mRNAs: REC107; HFM1; AMA1 and SPO22
94	11356	YDL229W	Cytoplasmic ATPase that is a ribosome-associated molecular chaperone; functions with J-protein partner Zuo1p; may be involved in folding of newly-made polypeptide chains; member of the HSP70 family; interacts with phosphatase subunit Reg1p
95	9529	YNL207W	Essential serine kinase involved in the processing of the 20S pre-rRNA into mature 18S rRNA; has similarity to Rio1p
96	-9530	YNL206C	Histone chaperone; involved in regulation of chromatin structure in both transcribed and silenced chromosomal regions; affects transcriptional elongation; has a role in regulation of Ty1 transposition
97	-11359	YDL226C	ADP-ribosylation factor GTPase activating protein (ARF GAP); involved in ER-Golgi transport; shares functional similarity with Glo3p
98	9531	YNL202W	Peroxisomal 2;4-dienoyl-CoA reductase; auxiliary enzyme of fatty acid beta-oxidation; homodimeric enzyme required for growth and sporulation on petroselineate medium; expression induced during late sporulation and in the presence of oleate
99	-9532	YNL201C	Subunit of protein phosphatase PP4 complex; active complex is composed of catalytic subunit Pph3p and Psy2p; with Psy4p apparently providing additional substrate specificity in some cases; regulates recovery from the DNA damage checkpoint and also the gene conversion- and single-strand annealing-mediated pathways of meiotic double-strand break repair; Pph3p and Psy2p localize to foci on meiotic c…
100	-9533	YNL200C	NADHX epimerase; catalyzes isomerization of (R)- and (S)-NADHX; homologous to AIBP in mammals and the N- terminal domain of YjeF in E.coli; enzyme is widespread in eukaryotes; prokaryotes and archaea; the authentic; non-tagged protein is detected in highly purified mitochondria in high-throughput studies
101	-9534	YNL199C	Transcriptional activator of genes involved in glycolysis; interacts and functions with the DNA-binding protein Gcr1p
102	11360	YDL225W	Component of the septin ring that is required for cytokinesis; septins are GTP-binding proteins that assemble into rod-like hetero-oligomers that can associate with other rods to form filaments; septin rings at the mother-bud neck act as scaffolds for recruiting cell division factors and as barriers to prevent diffusion of specific proteins between mother and daughter cells; undergoes sumoylation…
103	-11362	YDL224C	Putative RNA binding protein and partially redundant Whi3p homolog that regulates the cell size requirement for passage through Start and commitment to cell division
104	-9535	YNL196C	Sporulation-specific protein with a leucine zipper motif
105	-9537	YNL195C	Putative protein of unknown function; shares a promoter with YNL194C; the authentic; non-tagged protein is detected in highly purified mitochondria in high-throughput studies
106	-11364	YDL222C	Integral membrane protein localized to mitochondria (untagged protein); required for sporulation and maintaining sphingolipid content; has sequence similarity to SUR7 and YNL194C
107	-11366	YDL220C	Single stranded DNA-binding protein found at TG1-3 telomere G-tails; regulates telomere replication through recruitment of specific sub-complexes; but the essential function is telomere capping; autophagy and proteasome are involved in Cdc13p degradation
108	9538	YNL193W	Putative protein of unknown function; exhibits a two-hybrid interaction with Yhr151cp in a large-scale analysis
109	9539	YNL192W	Chitin synthase I; requires activation from zymogenic form in order to catalyze the transfer of N-acetylglucosamine (GlcNAc) to chitin; required for repairing the chitin septum during cytokinesis; transcription activated by mating factor
110	11367	YDL219W	D-Tyr-tRNA(Tyr) deacylase; functions in protein translation; may affect nonsense suppression via alteration of the protein synthesis machinery; ubiquitous among eukaryotes
111	9540	YNL191W	Component of glutamine amidotransferase (GATase II); forms a complex with Dug2p to degrade glutathione (GSH) and other peptides containing a gamma-glu-X bond in an alternative pathway to GSH degradation by gamma-glutamyl transpeptidase (Ecm38p)
112	11368	YDL218W	Putative protein of unknown function; YDL218W transcription is regulated by Azf1p and induced by starvation and aerobic conditions; expression also induced in cells treated with the mycotoxin patulin
113	9541	YNL190W	Hydrophilin essential in dessication-rehydration process; cell wall protein; contains a putative GPI-attachment site
114	9542	YNL189W	Karyopherin alpha homolog; forms a dimer with karyopherin beta Kap95p to mediate import of nuclear proteins; binds the nuclear localization signal of the substrate during import; may also play a role in regulation of protein degradation
115	9543	YNL188W	Essential protein involved in karyogamy during mating and in spindle pole body duplication during mitosis; localizes to the half-bridge of the spindle pole body; interacts with Spc72p during karyogamy; also interacts with Cdc31p
116	-11369	YDL217C	Essential core component of the mitochondrial TIM22 complex involved in insertion of polytopic proteins into the inner membrane; forms the channel through which proteins are imported
117	9544	YNL187W	Protein involved in mRNA splicing; contains a consensus nuclear export signal (NES) sequence similar to the consensus sequence recognized by Crm1p; interacts genetically with Prp40p and Tgs1p; contains WD40 repeats
118	-11370	YDL216C	Catalytic subunit of the COP9 signalosome (CSN) complex that acts as an isopeptidase in cleaving the ubiquitin-like protein Nedd8 from SCF ubiquitin ligases; metalloendopeptidase involved in the adaptation to pheromone signaling
119	-11371	YDL215C	NAD(+)-dependent glutamate dehydrogenase; degrades glutamate to ammonia and alpha-ketoglutarate; expression sensitive to nitrogen catabolite repression and intracellular ammonia levels
120	9545	YNL186W	Ubiquitin-specific protease that deubiquitinates ubiquitin-protein moieties; may regulate silencing by acting on Sir4p; involved in posttranscriptionally regulating Gap1p and possibly other transporters; primarily located in the nucleus
121	-9546	YNL185C	Mitochondrial ribosomal protein of the large subunit
122	-11372	YDL214C	Serine/threonine protein kinase that inhibits pheromone induced signalling downstream of MAPK; possibly at the level of the Ste12p transcription factor; mutant has increased aneuploidy tolerance
123	-11374	YDL213C	rRNA-binding protein required for 40S ribosomal subunit biogenesis; contains an RNA recognition motif (RRM); hydrophilin essential to overcome the stress of the desiccation-rehydration process; NOP6 may be a fungal-specific gene as no homologs have been yet identified in higher eukaryotes
124	-9548	YNL182C	Essential component of the Rix1 complex (Rix1p; Ipi1p; Ipi3p) that is required for processing of ITS2 sequences from 35S pre-rRNA; highly conserved and contains WD40 motifs; Rix1 complex associates with Mdn1p in pre-60S ribosomal particles
125	9549	YNL181W	Putative oxidoreductase; required for cell viability
126	-9550	YNL180C	Non-essential small GTPase of the Rho/Rac subfamily of Ras-like proteins; likely involved in protein kinase C (Pkc1p)-dependent signal transduction pathway that controls cell integrity
127	9551	YNL178W	Protein component of the small (40S) ribosomal subunit; has apurinic/apyrimidinic (AP) endonuclease activity; essential for viability; has similarity to E. coli S3 and rat S3 ribosomal proteins
128	11378	YDL212W	Endoplasmic reticulum packaging chaperone; required for incorporation of amino acid permeases into COPII coated vesicles for transport to the cell surface
129	-9552	YNL177C	Mitochondrial ribosomal protein of the large subunit
130	-11380	YDL211C	Putative protein of unknown function; green fluorescent protein (GFP)-fusion protein localizes to the vacuole
131	-9553	YNL175C	Nucleolar protein found in preribosomal complexes; contains an RNA recognition motif (RRM)
132	-3313	YHR146W	Protein that binds to cruciform DNA structures
133	13442	Scer_8.trna9P	Proline tRNA (tRNA-Pro); predicted by tRNAscan-SE analysis; target of K. lactis zymocin; can mutate to suppress +1 frameshift mutations in proline codons; tRNA Type: Pro (P) | Anti-Codon: UGG | Cove Score: 59.08
134	9554	YNL172W	Largest subunit of the Anaphase-Promoting Complex/Cyclosome (APC/C); which is a ubiquitin-protein ligase required for degradation of anaphase inhibitors; including mitotic cyclins; during the metaphase/anaphase transition; component of the platform domain of the APC/C; based on structural analysis
135	-9555	YNL169C	Phosphatidylserine decarboxylase of the mitochondrial inner membrane; converts phosphatidylserine to phosphatidylethanolamine
136	3312	YHR144C	Deoxycytidine monophosphate (dCMP) deaminase; involved in dUMP and dTMP biosynthesis; expression is NOT cell cycle regulated
137	-9556	YNL168C	Putative protein of unknown function; GFP-fusion protein is induced in response to the DNA-damaging agent MMS; the authentic; non-tagged protein is detected in highly purified mitochondria in high-throughput studies
138	-9558	YNL167C	Basic leucine zipper transcription factor of the ATF/CREB family; forms a complex with Tup1p and Cyc8p to both activate and repress transcription; cytosolic and nuclear protein involved in osmotic and oxidative stress responses
139	-3311	YHR143W-A	RNA polymerase subunit ABC10-alpha; found in RNA polymerase complexes I; II; and III
140	-9559	YNL166C	Protein involved in organization of septins at the mother-bud neck; may interact directly with the Cdc11p septin; localizes to bud neck in a septin-dependent manner
141	9560	YNL165W	Putative protein of unknown function; YNL165W is not an essential gene
142	-3309	YHR143W	Daughter cell-specific secreted protein with similarity to glucanases; degrades cell wall from the daughter side causing daughter to separate from mother; expression is repressed by cAMP
143	-9561	YNL164C	Component of the BUB2-dependent spindle checkpoint pathway; interacts with Bfa1p and functions upstream of Bub2p and Bfa1p
144	-9562	YNL163C	Cytoplasmic GTPase involved in ribosomal biogenesis; with Sdo1p; promotes release of Tif6p from 60S ribosomal subunits in the cytoplasm so that they can assemble with 40S subunits to generate mature ribosomes
145	9563	YNL162W-A	Putative protein of unknown function; identified by homology
146	-3308	YHR142W	Protein of unknown function; involved in chitin biosynthesis by regulating Chs3p export from the ER
147	3307	YHR141C	Protein component of the large (60S) ribosomal subunit; identical to Rpl42Ap and has similarity to rat L44; required for propagation of the killer toxin-encoding M1 double-stranded RNA satellite of the L-A double-stranded RNA virus
148	9564	YNL161W	Serine/threonine protein kinase of the the RAM signaling network; Ndr/LATS family member; binds regulatory subunit Mob2p; involved in regulation of cellular morphogenesis; polarized growth; and septum destruction; phosphorylation by Cbk1p regulates localization and activity of Ace2p transcription factor and Ssd1p translational repressor; Cbk1p activity is regulated by both phosphorylation and spe…
149	-3305	YHR140W	Putative integral membrane protein of unknown function
150	9577	YNL142W	Ammonium permease involved in regulation of pseudohyphal growth; belongs to a ubiquitous family of cytoplasmic membrane proteins that transport only ammonium (NH4+); expression is under the nitrogen catabolite repression regulation
151	3303	YHR138C	Putative protein of unknown function; has similarity to Pbi2p; double null mutant lacking Pbi2p and Yhr138p exhibits highly fragmented vacuoles
152	-9569	YNL153C	Subunit of the heterohexameric cochaperone prefoldin complex which binds specifically to cytosolic chaperonin and transfers target proteins to it
153	-3302	YHR137W	Aromatic aminotransferase II; catalyzes the first step of tryptophan; phenylalanine; and tyrosine catabolism
154	10978	YHR136C	Protein with similarity to cyclin-dependent kinase inhibitors; downregulates low-affinity phosphate transport during phosphate limitation; overproduction suppresses a plc1 null mutation; GFP-fusion protein localizes to the cytoplasm
155	-9578	YNL141W	Adenine deaminase (adenine aminohydrolase); converts adenine to hypoxanthine; involved in purine salvage; transcriptionally regulated by nutrient levels and growth phase; Aah1p degraded upon entry into quiescence via SCF and the proteasome
156	3300	YHR135C	Palmitoylated plasma membrane-bound casein kinase I isoform; shares redundant functions with Yck2p in morphogenesis; proper septin assembly; endocytic trafficking; provides an essential function overlapping with that of Yck2p
157	-9567	YNL155W	Putative protein of unknown function; contains a DHHC domain and an AN1-type zinc finger; predicted to have thiol-disulfide oxidoreductase active site; transcriptionally regulated by Rpn4p along with proteasome subunit genes; putative ortholog of human AIRAP; which stimulates proteasome activity in response to arsenic
158	-3299	YHR134W	Sumoylated protein that localizes to a single spot on the nuclear periphery of mother cells but not daughters; interacts genetically with SMT3; UV-sensitive mutant phenotype and genetic interactions suggest a role in the DNA damage response
159	3295	YHR133C	Protein involved in regulation of sterol biosynthesis; specifically stabilizes Hmg2p; one of two HMG-CoA isoenzymes that catalyze the rate-limiting step in sterol biosynthesis; homolog of mammalian INSIG proteins
160	-3294	YHR132W-A	Protein required for initiation of G0 program; prevents degradation of nutrient-regulated mRNAs via the 5'-3' mRNA decay pathway; phosphorylated by Rim15p; GFP protein localizes to the cytoplasm and nucleus; similar to Igo1p
161	3293	YHR132C	Putative metalloprotease with similarity to the zinc carboxypeptidase family; required for normal cell wall assembly
162	-9566	YNL158W	Essential component of GPI-mannosyltransferase II; responsible for second mannose addition to GPI precursors as a partner of Gpi18p; required for maturation of Gas1p and Pho8p; has synthetic genetic interations with secretory pathway genes
163	9565	YNL159C	Integral inner nuclear membrane protein that acts with Asi1p and Asi3p to ensure the fidelity of SPS-sensor signalling by maintaining the dormant repressed state of gene expression in the absence of inducing signals
164	10979	---	Can not determin the functions of this gene
165	3292	YHR131C	Putative protein of unknown function; GFP-fusion protein localizes to the cytoplasm; overexpression causes cell cycle delay or arrest; contains a PH domain and binds phosphatidylinositols and other lipids in a large-scale study
166	-9575	YNL146W	Putative protein of unknown function; green fluorescent protein (GFP)-fusion protein localizes to the endoplasmic reticulum; YNL146W is not an essential gene
167	10981	---	Can not determin the functions of this gene
168	3291	YHR129C	Actin-related protein of the dynactin complex; required for spindle orientation and nuclear migration; putative ortholog of mammalian centractin
169	-3290	YHR128W	Uracil phosphoribosyltransferase; synthesizes UMP from uracil; involved in the pyrimidine salvage pathway
170	-9574	YNL147W	Lsm (Like Sm) protein; part of heteroheptameric complexes (Lsm2p-7p and either Lsm1p or 8p): cytoplasmic Lsm1p complex involved in mRNA decay; nuclear Lsm8p complex part of U6 snRNP and possibly involved in processing tRNA; snoRNA; and rRNA
171	9573	YNL148C	Alpha-tubulin folding protein; similar to mammalian cofactor B; Alf1p-GFP localizes to cytoplasmic microtubules; required for the folding of alpha-tubulin and may play an additional role in microtubule maintenance
172	9572	YNL149C	Essential protein required for maturation of Gas1p and Pho8p; involved in protein trafficking; GFP-fusion protein localizes to the ER and YFP-fusion protein to the nuclear envelope-ER network; null mutants have a cell separation defect
173	9571	YNL151C	RNA polymerase III subunit C31
174	-9570	YNL152W	Essential protein that associates with the contractile actomyosin ring; required for ingression of the plasma membrane into the bud neck during cytokinesis; C2 domain; a membrane targeting module; is required for function
175	-9580	YNL139C	Subunit of the THO complex; which is required for efficient transcription elongation and involved in transcriptional elongation-associated recombination; required for LacZ RNA expression from certain plasmids
176	11732	YNL138W-A	Component of the SF3b subcomplex of the U2 snRNP; essential protein required for for splicing and for assembly of SF3b
177	-3289	YHR127W	Protein of unknown function; localizes to the nucleus; required for asymmetric localization of Kar9p during mitosis
178	9581	YNL138W	CAP (cyclase-associated protein) subunit of adenylyl cyclase complex; N-terminus binds adenylyl cyclase and facilitates activation by RAS; C-terminus binds ADP-actin monomers; facilitating regulation of actin dynamics and cell morphogenesis
179	-9582	YNL137C	Mitochondrial ribosomal component of the small subunit
180	9583	YNL136W	Subunit of the NuA4 histone acetyltransferase complex; which acetylates the N-terminal tails of histones H4 and H2A
181	-9584	YNL135C	Peptidyl-prolyl cis-trans isomerase (PPIase); binds to the drugs FK506 and rapamycin; also binds to the nonhistone chromatin binding protein Hmo1p and may regulate its assembly or function
182	1604	YHR126C	Putative protein of unknown function; transcription dependent upon Azf1p
183	-9585	YNL134C	Putative protein of unknown function with similarity to dehydrogenases from other model organisms; green fluorescent protein (GFP)-fusion protein localizes to both the cytoplasm and nucleus and is induced by the DNA-damaging agent MMS
184	-9586	YNL133C	Protein of unknown function; required for survival upon exposure to K1 killer toxin; proposed to regulate double-strand break repair via non-homologous end-joining
185	12863	Scer_8.trna8F	Phenylalanine tRNA (tRNA-Phe); predicted by tRNAscan-SE analysis; tRNA Type: Phe (F) | Anti-Codon: GAA | Cove Score: 69.79
186	-3288	YHR124W	Meiosis-specific transcription factor required for exit from pachytene and for full meiotic recombination; activates middle sporulation genes; competes with Sum1p for binding to promoters containing middle sporulation elements (MSE)
187	9587	YNL132W	Essential protein; required for biogenesis of the small ribosomal subunit; heterozygous mutant shows haploinsufficiency in K1 killer toxin resistance
188	9588	YNL131W	Component of the TOM (translocase of outer mitochondrial membrane) complex responsible for initial import of mitochondrially directed proteins; acts as a receptor for precursor proteins and mediates interaction between TOM and TIM complexes
189	-3287	YHR123W	sn-1;2-diacylglycerol ethanolamine- and cholinephosphotranferase; not essential for viability
190	-3285	YHR122W	Protein of unknown function required for establishment of sister chromatid cohesion; synthetically lethal with RFC5; an RF-C subunit that links replication to cohesion establishment; YHR122W is an essential gene
191	9589	YNL129W	Nicotinamide riboside kinase; catalyzes the phosphorylation of nicotinamide riboside and nicotinic acid riboside in salvage pathways for NAD+ biosynthesis
192	9591	YNL128W	PTEN homolog with no demonstrated inositol lipid phosphatase activity; plays a role in normal sporulation; homolog of human tumor suppressor gene PTEN/MMAC1/TEP1 and fission yeast ptn1
193	-3284	YHR121W	Protein of unknown function that may function in RNA processing; interacts with Pbp1p and Pbp4p and associates with ribosomes; contains an RNA-binding LSM domain and an AD domain; GFP-fusion protein is induced by the DNA-damaging agent MMS
194	9592	YNL127W	Protein involved in recovery from cell cycle arrest in response to pheromone; in a Far1p-independent pathway; interacts with Far3p; Far7p; Far8p; Far9p; and Far10p; has similarity to the N- and C-termini of N. crassa HAM-2
195	9593	YNL126W	Component of the microtubule-nucleating Tub4p (gamma-tubulin) complex; interacts with Spc110p at the spindle pole body (SPB) inner plaque and with Spc72p at the SPB outer plaque
196	-9594	YNL125C	Protein with similarity to monocarboxylate permeases; appears not to be involved in transport of monocarboxylates such as lactate; pyruvate or acetate across the plasma membrane
197	9595	YNL124W	RNA-binding protein required for the assembly of box H/ACA snoRNPs and thus for pre-rRNA processing; forms a complex with Shq1p and interacts with H/ACA snoRNP components Nhp2p and Cbf5p; similar to Gar1p
198	-3283	YHR120W	DNA-binding protein of the mitochondria involved in repair of mitochondrial DNA; has ATPase activity and binds to DNA mismatches; has homology to E. coli MutS; transcription is induced during meiosis
199	-3282	YHR119W	Histone methyltransferase; subunit of the COMPASS (Set1C) complex; COMPASS methylates histone H3K4; Set1p-dependent H3K4 trimethylation recruits Nrd1p; allowing efficient termination of snoRNAs and cryptic unstable transcripts (CUTs) by Nrd1p-Nab3p-Sen1p pathway; modulates histone acetylation levels in promoter proximal regions to ensure efficient Nrd1p-dependent termination; required in transcri…
200	3281	YHR118C	Subunit of the origin recognition complex; which directs DNA replication by binding to replication origins and is also involved in transcriptional silencing; phosphorylated by Cdc28p
201	9596	YNL123W	Serine protease and general molecular chaperone; involved in response to heat stress and promotion of apoptosis; may contribute to lipid homeostasis; sequence similarity to the mammalian Omi/HtrA2 family of serine proteases
202	-9597	YNL122C	Putative protein of unknown function; green fluorescent protein (GFP)-fusion protein localizes to mitochondria; YNL122C is not an essential gene
203	-3280	YHR117W	Mitochondrial outer membrane protein with similarity to Tom70p; probable minor component of the TOM (translocase of outer membrane) complex responsible for recognition and import of mitochondrially directed proteins
204	-3279	YHR116W	Mitochondrial intermembrane space protein that functions in mitochondrial copper homeostasis; essential for functional cytochrome oxidase expression; homologous to Cox17p; contains twin cysteine-x9-cysteine motifs
205	9598	YNL119W	Protein required for thiolation of the uridine at the wobble position of Lys(UUU) and Glu(UUC) tRNAs; has a role in urmylation and in invasive and pseudohyphal growth; inhibits replication of Brome mosaic virus in S. cerevisiae
206	-9599	YNL118C	Catalytic subunit of the Dcp1p-Dcp2p decapping enzyme complex; which removes the 5' cap structure from mRNAs prior to their degradation; member of the Nudix hydrolase family
207	11631	---	Can not determin the functions of this gene
208	3590	---	Can not determin the functions of this gene
209	3277	YHR115C	Ubiquitin-protein ligase (E3); controls septin dynamics and the spindle position checkpoint (SPOC) along with functionally redundant ligase Dma2p by regulating the recruitment of Elm1p to the bud neck; regulates levels of the translation initiation factor eIF2 subunit Gcd11p; as well as abundance; localization; and ubiquitination of Cdk inhibitory kinase Swe1p; ortholog of human RNF8 protein; wit…
210	-9600	YNL115C	Putative protein of unknown function; green fluorescent protein (GFP)-fusion protein localizes to mitochondria; YNL115C is not an essential gene
211	-3276	YHR114W	SH3 domain protein implicated in the regulation of actin polymerization; able to recruit actin polymerization machinery through its SH3 domains; colocalizes with cortical actin patches and Las17p; interacts with type I myosins
212	9968	YOR115C	One of 10 subunits of the transport protein particle (TRAPP) complex of the cis-Golgi which mediates vesicle docking and fusion; involved in endoplasmic reticulum (ER) to Golgi membrane traffic
213	-9967	YOR114W	Putative protein of unknown function; null mutant is viable
214	-9966	YOR113W	Zinc-finger transcription factor; involved in induction of CLN3 transcription in response to glucose; genetic and physical interactions indicate a possible role in mitochondrial transcription or genome maintenance
215	9602	YNL113W	RNA polymerase subunit AC19; common to RNA polymerases I and III
216	9603	YNL112W	Essential ATP-dependent RNA helicase of the DEAD-box protein family; involved in nonsense-mediated mRNA decay and rRNA processing
217	-9965	YOR112W	Cytoplasmic component of the nuclear aminoacylation-dependent tRNA export pathway; interacts with nuclear pore component Nup116p; copurifies with tRNA export receptors Los1p and Msn5p; as well as eIF-1a and the RAN GTPase Gsp1p
218	-9604	YNL111C	Cytochrome b5; involved in the sterol and lipid biosynthesis pathways; acts as an electron donor to support sterol C5-6 desaturation
219	-9605	YNL110C	Constituent of 66S pre-ribosomal particles; involved in 60S ribosomal subunit biogenesis; localizes to both nucleolus and cytoplasm
220	-9964	YOR111W	Putative protein of unknown function
221	-9606	YNL108C	Putative protein of unknown function with similarity to Tfc7p and prokaryotic phosphotransfer enzymes; null mutant shows alterations in glucose metabolism; GFP-fusion protein localizes to the cytoplasm and nucleus
222	9607	YNL107W	Subunit of both the NuA4 histone H4 acetyltransferase complex and the SWR1 complex; may function to antagonize silencing near telomeres; interacts directly with Swc4p; has homology to human leukemogenic protein AF9; contains a YEATS domain
223	-9608	YNL106C	Polyphosphatidylinositol phosphatase; dephosphorylates a number of phosphatidylinositols (PIs) to PI; involved in endocytosis; hyperosmotic stress causes translocation to actin patches; synaptojanin-like protein with a Sac1 domain
224	-9609	YNL104C	Alpha-isopropylmalate synthase (2-isopropylmalate synthase); the main isozyme responsible for the first step in the leucine biosynthesis pathway
225	-9963	YOR107W	Negative regulator of glucose-induced cAMP signaling; directly activates the GTPase activity of the heterotrimeric G protein alpha subunit Gpa2p
226	9610	YNL103W	Leucine-zipper transcriptional activator; responsible for the regulation of the sulfur amino acid pathway; requires different combinations of the auxiliary factors Cbf1p; Met28p; Met31p and Met32p
227	-9962	YOR106W	Syntaxin-like vacuolar t-SNARE that functions with Vam7p in vacuolar protein trafficking; mediates docking/fusion of late transport intermediates with the vacuole; has an acidic di-leucine sorting signal and C-terminal transmembrane region
228	9611	YNL102W	Catalytic subunit of the DNA polymerase I alpha-primase complex; required for the initiation of DNA replication during mitotic DNA synthesis and premeiotic DNA synthesis
229	9614	YNL101W	Vacuolar transporter; exports large neutral amino acids from the vacuole; member of a family of seven S. cerevisiae genes (AVT1-7) related to vesicular GABA-glycine transporters
230	9615	YNL100W	Mitochondrial inner membrane protein; component of the mitochondrial inner membrane organizing system (MitOS; MICOS; or MINOS); a scaffold-like structure on the intermembrane space side of the inner membrane which has a role in the maintenance of crista junctions and inner membrane architecture
231	-9961	YOR104W	Protein that induces appearance of [PIN+] prion when overproduced; predicted to be palmitoylated
232	-9616	YNL099C	Putative protein tyrosine phosphatase; required for cell cycle arrest in response to oxidative damage of DNA
233	9959	YOR103C	Epsilon subunit of the oligosaccharyltransferase complex of the ER lumen; which catalyzes asparagine-linked glycosylation of newly synthesized proteins
234	-9617	YNL098C	GTP-binding protein that regulates the nitrogen starvation response; sporulation; and filamentous growth; farnesylation and palmitoylation required for activity and localization to plasma membrane; homolog of mammalian Ras proto-oncogenes
235	-11524	YNL097C	Probable component of the Rpd3 histone deacetylase complex; involved in transcriptional regulation of PHO5; affects termination of snoRNAs and cryptic unstable transcripts (CUTs); C-terminus has similarity to human candidate tumor suppressor p33(ING1) and its isoform ING3
236	9958	YOR100C	Mitochondrial inner membrane carnitine transporter; required for carnitine-dependent transport of acetyl-CoA from peroxisomes to mitochondria during fatty acid beta-oxidation
237	-9210	---	Can not determin the functions of this gene
238	2714	YBL013W	Methionyl-tRNA formyltransferase; catalyzes the formylation of initiator Met-tRNA in mitochondria; potential Cdc28p substrate
239	-2693	YBL015W	Protein with CoA transferase activity; particularly for CoASH transfer from succinyl-CoA to acetate; has minor acetyl-CoA-hydrolase activity; phosphorylated; required for acetate utilization and for diploid pseudohyphal growth
240	-2681	YBL016W	Mitogen-activated serine/threonine protein kinase involved in mating; phosphoactivated by Ste7p; substrates include Ste12p; Far1p; Bni1p; Sst2p; inhibits invasive growth during mating by phosphorylating Tec1p; promoting its degradation
241	2670	YBL017C	Type I transmembrane sorting receptor for multiple vacuolar hydrolases; cycles between the late-Golgi and prevacuolar endosome-like compartments
242	2659	YBL018C	Subunit of both RNase MRP and nuclear RNase P; RNase MRP cleaves pre-rRNA; while nuclear RNase P cleaves tRNA precursors to generate mature 5' ends and facilitates turnover of nuclear RNAs
243	-2646	YBL019W	Class II abasic (AP) endonuclease involved in repair of DNA damage; homolog of human HAP1 and E. coli exoIII
244	-2638	YBL020W	Essential integral membrane protein that is required for translocation of Man5GlcNac2-PP-Dol from the cytoplasmic side to the lumenal side of the ER membrane but is not the flippase; mutation is suppressed by expression of human p53 protein
245	2628	YBL021C	Subunit of the heme-activated; glucose-repressed Hap2p/3p/4p/5p CCAAT-binding complex; a transcriptional activator and global regulator of respiratory gene expression; contains sequences contributing to both complex assembly and DNA binding
246	2619	YBL022C	ATP-dependent Lon protease; involved in degradation of misfolded proteins in mitochondria; required for biogenesis and maintenance of mitochondria
247	2155	YER141W	Protein required for the hydroxylation of heme O to form heme A; which is an essential prosthetic group for cytochrome c oxidase
248	-2163	YER142C	3-methyl-adenine DNA glycosylase involved in protecting DNA against alkylating agents; initiates base excision repair by removing damaged bases to create abasic sites that are subsequently repaired
249	2164	YER143W	DNA damage-inducible v-SNARE binding protein with a role in suppression of protein secretion; may play a role in S-phase checkpoint control; has ubiquitin-associated (UBA); ubiquitin-like (UBL); and retroviral-like proteinase (RVP) domains
250	-12240	YDR067C	Cytoplasmic protein required for replication of Brome mosaic virus in S. cerevisiae; which is a model system for studying positive-strand RNA virus replication; null mutation confers sensitivity to tunicamycin and DTT
251	12244	YDR068W	Protein of unknown function; green fluorescent protein (GFP)-fusion protein localizes to the cytoplasm
252	-12249	YDR069C	Ubiquitin isopeptidase; required for recycling ubiquitin from proteasome-bound ubiquitinated intermediates; acts at the late endosome/prevacuolar compartment to recover ubiquitin from ubiquitinated membrane proteins en route to the vacuole
253	-12254	YDR070C	Putative protein of unknown function; proposed to be involved in responding to conditions of stress; the authentic; non-tagged protein is detected in highly purified mitochondria in high-throughput studies
254	-12261	YDR071C	Polyamine acetyltransferase; acetylates polyamines (e.g. putrescine; spermidine; spermine) and also aralkylamines (e.g. tryptamine; phenylethylamine); may be involved in transcription and/or DNA replication
255	-2165	YER145C	High affinity iron permease involved in the transport of iron across the plasma membrane; forms complex with Fet3p; expression is regulated by iron
256	2168	YER146W	Lsm (Like Sm) protein; part of heteroheptameric complexes (Lsm2p-7p and either Lsm1p or 8p): cytoplasmic Lsm1p complex involved in mRNA decay; nuclear Lsm8p complex part of U6 snRNP and possibly involved in processing tRNA; snoRNA; and rRNA
257	-12263	YDR072C	Inositolphosphotransferase; involved in synthesis of mannose-(inositol-P)2-ceramide (M(IP)2C); the most abundant sphingolipid;; can mutate to resistance to the antifungals syringomycin E and DmAMP1 and to K. lactis zymocin
258	12267	YDR073W	Subunit of the SWI/SNF chromatin remodeling complex involved in transcriptional regulation; interacts with a highly conserved 40-residue sequence of Snf2p
259	12270	YDR074W	Phosphatase subunit of the trehalose-6-phosphate synthase/phosphatase complex; which synthesizes the storage carbohydrate trehalose; expression is induced by stress conditions and repressed by the Ras-cAMP pathway
260	-2170	YER147C	Subunit of cohesin loading factor (Scc2p-Scc4p); a complex required for the loading of cohesin complexes onto chromosomes; involved in establishing sister chromatid cohesion during double-strand break repair via phosphorylated histone H2AX
261	2174	YER148W	TATA-binding protein; general transcription factor that interacts with other factors to form the preinitiation complex at promoters; essential for viability
262	-2180	YER149C	Coiled-coil polarisome protein required for polarized morphogenesis; cell fusion; and low affinity Ca2+ influx; forms polarisome complex with Bni1p; Bud6p; and Spa2p; localizes to sites of polarized growth
263	12275	YDR075W	Catalytic subunit of protein phosphatase PP4 complex; active complex is composed of Pph3p and Psy2p; with Psy4p apparently providing additional substrate specificity in some cases; regulates recovery from the DNA damage checkpoint and also the gene conversion- and single-strand annealing-mediated pathways of meiotic double-strand break repair; involved in activation of Gln3p to alleviate nitrogen…
264	12281	YDR076W	Protein that stimulates strand exchange by stabilizing the binding of Rad51p to single-stranded DNA; involved in the recombinational repair of double-strand breaks in DNA during vegetative growth and meiosis; forms heterodimer with Rad57p
265	12285	YDR077W	Major stress-induced structural GPI-cell wall glycoprotein in stationary-phase cells; associates with translating ribosomes; possible role in mitochondrial genome maintenance; ORF contains two distinct variable minisatellites
266	-2183	YER151C	Ubiquitin-specific protease involved in transport and osmotic response; interacts with Bre5p to co-regulate anterograde and retrograde transport between the ER and Golgi; involved in transcription elongation in response to osmostress through phosphorylation at Ser695 by Hog1p; inhibitor of gene silencing; cleaves ubiquitin fusions but not polyubiquitin; also has mRNA binding activity
267	-12292	YDR078C	Component of the Shu complex; which promotes error-free DNA repair; Shu complex mediates inhibition of Srs2p function
268	-2188	YER152C	Protein with 2-aminoadipate transaminase activity; shares amino acid similarity with the aminotransferases Aro8p and Aro9p; YER152C is not an essential gene
269	-2189	YER153C	Mitochondrial translational activator specific for the COX3 mRNA; acts together with Pet54p and Pet494p; located in the mitochondrial inner membrane
270	2190	YER154W	Mitochondrial inner membrane insertase; mediates the insertion of both mitochondrial- and nuclear-encoded proteins from the matrix into the inner membrane; interacts with mitochondrial ribosomes; conserved from bacteria to animals
271	-2191	YER155C	Rho GTPase activating protein (RhoGAP) involved in the control of cytoskeleton organization and cellular morphogenesis; required for bud emergence
272	-2192	YER156C	Putative protein of unknown function; interacts with Hsp82p and copurifies with Ipl1p; expression is copper responsive and downregulated in strains deleted for MAC1; a copper-responsive transcription factor; similarity to mammalian MYG1
273	12296	YDR079W	Chaperone that specifically facilitates the assembly of cytochrome c oxidase; integral to the mitochondrial inner membrane; interacts with a subcomplex of subunits VII; VIIa; and VIII (Cox7p; Cox9p; and Cox8p) but not with the holoenzyme
274	2194	YER157W	Essential component of the conserved oligomeric Golgi complex (Cog1p through Cog8p); a cytosolic tethering complex that functions in protein trafficking to mediate fusion of transport vesicles to Golgi compartments
275	-12299	YDR079C-A	Component of the RNA polymerase II general transcription and DNA repair factor TFIIH; involved in transcription initiation and in nucleotide-excision repair; homolog of Chlamydomonas reinhardtii REX1-S protein involved in DNA repair
276	12302	YDR080W	Vacuolar membrane protein that is a subunit of the homotypic vacuole fusion and vacuole protein sorting (HOPS) complex; essential for membrane docking and fusion at the Golgi-to-endosome and endosome-to-vacuole stages of protein transport
277	-12304	YDR081C	Transcription factor for thiamine-regulated genes; required for expression of the two isoforms of pyruvate decarboxylase (PDC1 and PDC5) along with thiamine biosynthetic genes; binds a DNA sequence in the PDC5 promoter; mutant fails to grow on 2% glucose and thus is scored as inviable under standard conditions
278	-12372	---	Can not determin the functions of this gene
279	12305	YDR082W	Telomere end-binding and capping protein; plays a key role with Pol12p in linking telomerase action with completion of lagging strand synthesis; and in a regulatory step required for telomere capping
280	12306	YDR083W	Nucleolar protein involved in rRNA processing; pre-rRNA cleavage at site A2; also involved in telomere maintenance; mutation is synthetically lethal with a gar1 mutation
281	-12310	YDR084C	Integral membrane protein localized to late Golgi vesicles along with the v-SNARE Tlg2p; green fluorescent protein (GFP)-fusion protein localizes to the cytoplasm in a punctate pattern
282	-12312	YDR085C	Protein required for pheromone-induced projection (shmoo) formation; regulates septin architecture during mating; has an RVXF motif that mediates targeting of Glc7p to mating projections; interacts with Cdc12p
283	-11815	---	Can not determin the functions of this gene
284	-2197	YER159C	Subunit of a heterodimeric NC2 transcription regulator complex with Ncb2p; complex binds to TBP and can repress transcription by preventing preinitiation complex assembly or stimulate activated transcription; homologous to human NC2alpha
285	-12316	YDR086C	Subunit of the Sec61p translocation complex (Sec61p-Sss1p-Sbh1p) that forms a channel for passage of secretory proteins through the endoplasmic reticulum membrane; and of the Ssh1p complex (Ssh1p-Sbh2p-Sss1p); interacts with Ost4p and Wbp1p
286	-12319	YDR087C	Essential evolutionarily conserved nucleolar protein necessary for biogenesis of 60S ribosomal subunits and processing of pre-rRNAs to mature rRNAs; associated with several distinct 66S pre-ribosomal particles
287	-12326	YDR088C	RNA splicing factor; required for ATP-independent portion of 2nd catalytic step of spliceosomal RNA splicing; interacts with Prp18p; contains zinc knuckle domain
288	12336	YDR089W	Protein of unknown function; deletion confers resistance to nickel; contains an SPX domain; which is found in proteins involved in phosphate homeostasis
289	-2202	YER161C	Protein involved in negative regulation of transcription; required for RNA polyadenylation; exhibits regulated interactions with both histones and SWI-SNF components; has similarity to mammalian HMG1 proteins
290	-299	---	Can not determin the functions of this gene
291	-12343	YDR090C	Putative protein of unknown function
292	12209	YDR061W	Protein with similarity to ATP-binding cassette (ABC) transporter family members; lacks predicted membrane-spanning regions; transcriptionally activated by Yrm1p along with genes involved in multidrug resistance
293	12213	YDR062W	Component of serine palmitoyltransferase; responsible along with Lcb1p for the first committed step in sphingolipid synthesis; which is the condensation of serine with palmitoyl-CoA to form 3-ketosphinganine
294	12215	YDR063W	Protein that interacts with Arp2/3 complex to stimulate actin filament debranching and inhibit actin nucleation; has similarity to Cof1p and also to human glia maturation factor (GMF); null mutant displays elevated mitochondrial genome loss
295	12220	YDR064W	Protein component of the small (40S) ribosomal subunit; has similarity to E. coli S15 and rat S13 ribosomal proteins
296	-12901	Scer_5.trna15V	Valine tRNA (tRNA-Val); predicted by tRNAscan-SE analysis; tRNA Type: Val (V) | Anti-Codon: AAC | Cove Score: 68.42
297	12226	YDR065W	Protein of unknown function; required for vacuolar acidification and mitochondrial genome maintenance; the authentic; non-tagged protein is detected in highly purified mitochondria in high-throughput studies
298	-12232	YDR066C	Protein of unknown function with high similarity to Rtr1p; exhibits genetic interactions with Rtr1p; green fluorescent protein (GFP)-fusion protein localizes to the cytoplasm; YDR066C is not an essential gene
299	2147	YER140W	Putative protein of unknown function; the authentic; non-tagged protein is detected in highly purified mitochondria in high-throughput studies; genetic interactions suggest a role in folding of ER membrane proteins
300	12577	---	Can not determin the functions of this gene
301	-11738	---	Can not determin the functions of this gene
302	2607	YBL023C	Protein involved in DNA replication; component of the Mcm2-7 hexameric complex that binds chromatin as a part of the pre-replicative complex
303	-2597	YBL024W	S-adenosyl-L-methionine-dependent tRNA: m5C-methyltransferase; methylates cytosine to m5C at several positions in tRNAs and intron-containing pre-tRNAs; increases proportion of tRNALeu(CAA) with m5C at wobble position in response to hydrogen peroxide; causing selective translation of mRNA from genes enriched in TTG codon; loss of NCL1 confers hypersensitivity to oxidative stress; similar to Nop2p…
304	-2586	YBL025W	Protein involved in promoting high level transcription of rDNA; subunit of UAF (upstream activation factor) for RNA polymerase I
305	-2602	YGL200C	Component of the p24 complex; binds to GPI anchor proteins and mediates their efficient transport from the ER to the Golgi; integral membrane protein that associates with endoplasmic reticulum-derived COPII-coated vesicles
306	-2120	YER133W	Type 1 serine/threonine protein phosphatase catalytic subunit; involved in many processes (eg: glycogen metabolism; sporulation; mitosis); accumulates at mating projections by interaction with Afr1p; interacts with many regulatory subunits
307	2603	YGL198W	Protein that interacts with Rab GTPases; localized to late Golgi vesicles; computational analysis of large-scale protein-protein interaction data suggests a possible role in vesicle-mediated transport
308	2115	YER132C	Protein with an N-terminal kelch-like domain; putative negative regulator of early meiotic gene expression; required; with Mds3p; for growth under alkaline conditions
309	2605	YGL195W	Positive regulator of the Gcn2p kinase activity; forms a complex with Gcn20p; proposed to stimulate Gcn2p activation by an uncharged tRNA
310	-11736	YGL194C-A	Putative protein of unknown function; identified based on comparisons of the genome sequences of six Saccharomyces species
311	11737	---	Can not determin the functions of this gene
312	-2606	YGL194C	Histone deacetylase required for gene activation via specific deacetylation of lysines in H3 and H4 histone tails; subunit of the Set3 complex; a meiotic-specific repressor of sporulation specific genes that contains deacetylase activity
313	2608	YGL192W	Probable mRNA N6-adenosine methyltransferase required for entry into meiosis; transcribed in diploid cells; haploids repress IME4 transcription via production of antisense IME4 transcripts; antisense transcription is repressed in diploids
314	2610	YGL191W	Subunit VIa of cytochrome c oxidase; present in a subclass of cytochrome c oxidase complexes that may have a role in mimimizing generation of reactive oxygen species; not essential for cytochrome c oxidase activity but may modulate activity in response to ATP; required for assembly of Rcf2p into cytochrome c oxidase - cytochrome bc1 supercomplexes
315	-2611	YGL190C	Non-essential regulatory subunit B of protein phosphatase 2A (PP2A); localization to the cytoplasm requires Zds1p and Zds2p and promotes mitotic entry; localization to the nucleus prevents mitotic exit; required for correct nuclear division and chromosome segregation in meiosis; maintains nucleolar sequestration of Cdc14p during early meiosis; limits formation of PP2A-Rts1p holocomplexes to ensur…
316	-2113	YER131W	Protein component of the small (40S) ribosomal subunit; nearly identical to Rps26Ap and has similarity to rat S26 ribosomal protein
317	-2612	YGL187C	Subunit IV of cytochrome c oxidase; the terminal member of the mitochondrial inner membrane electron transport chain; precursor N-terminal 25 residues are cleaved during mitochondrial import; phosphorylated; spermidine enhances translation
318	-2613	YGL186C	Plasma membrane pyridoxine (vitamin B6) transporter; member of the purine-cytosine permease subfamily within the major facilitator superfamily; proton symporter with similarity to Fcy21p; Fcy2p; and Fcy22p
319	-11525	YGL185C	Putative protein with sequence similarity to hydroxyacid dehydrogenases; green fluorescent protein (GFP)-fusion protein localizes to the cytoplasm
320	-2615	YGL184C	Peroxisomal cystathionine beta-lyase; converts cystathionine into homocysteine; may be redox regulated by Gto1p
321	11112	---	Can not determin the functions of this gene
322	2111	YER130C	Protein of unknown function; transcription is regulated by Haa1p; Sok2p and Zap1p transcriptional activators; computational analysis suggests a role as a transcription factor; C. albicans homolog (MNL1) plays a role in adaptation to stress
323	-2616	YGL183C	Protein required for recombination and meiotic nuclear division; forms a complex with Hop2p; which is involved in chromosome pairing and repair of meiotic double-strand breaks
324	2617	YGL181W	Protein involved in Arf3p regulation and in transcription regulation; localizes to the nucleus and to endocytic patches; contains an N-terminal Zn-finger and ArfGAP homology domain; a C-terminal glutamine-rich region; and a UBA (ubiquitin associated) domain; gts1 mutations affect budding; cell size; heat tolerance; sporulation; life span; ultradian rhythms; endocytosis; expression oscillates in a…
325	2618	YGL180W	Protein ser/thr kinase required for vesicle formation in autophagy and the cytoplasm-to-vacuole targeting (Cvt) pathway; structurally required for phagophore assembly site formation; during autophagy forms a complex with Atg13p and Atg17p
326	-2105	YER129W	Upstream serine/threonine kinase for the SNF1 complex; partially redundant with Elm1p and Tos3p; members of this family have functional orthology with LKB1; a mammalian kinase associated with Peutz-Jeghers cancer-susceptibility syndrome
327	-2099	YER128W	Protein that interacts with Vps4p and has a role in vacuolar sorting; localizes to endosomes in a Vps4-dependent manner; overexpression causes canavanine sensitivity and confers a partial class D vacuole morphology
328	-2094	YER127W	Essential protein involved in maturation of 18S rRNA; depletion leads to inhibited pre-rRNA processing and reduced polysome levels; localizes primarily to the nucleolus
329	2090	YER126C	Protein constituent of 66S pre-ribosomal particles; contributes to processing of the 27S pre-rRNA
330	11114	YGL178W	mRNA-binding protein of the PUF family; binds to the 3' UTR of specific mRNAs; including those involved in mating type switching; cell wall integrity; chronological lifespan; chromatin modification; and spindle pole body architecture; recruits the CCR4-NOT deadenylase complex to mRNAs along with Dhh1p and Dcp1p to promote deadenylation; decapping; and decay; also interacts with the Caf20p transla…
331	-2085	YER125W	E3 ubiquitin ligase of the NEDD4 family; involved in regulating many cellular processes including MVB sorting; heat shock response; transcription; endocytosis; and ribosome stability; human homolog is involved in Liddle syndrome; mutant tolerates aneuploidy; ubiquitylates Sec23p
332	2083	YER124C	Daughter cell-specific protein; may regulate cross-talk between the mating and filamentation pathways; deletion affects cell separation after division and sensitivity to alpha-factor and drugs affecting the cell wall
333	-2081	YER123W	Palmitoylated; vacuolar membrane-localized casein kinase I isoform; negatively regulates vacuole fusion during hypertonic stress via phosphorylation of Vps41p; shares essential functions with Hrr25p; regulates vesicle fusion in AP-3 pathway
334	10439	YPR023C	Esa1p-associated factor; nonessential component of the NuA4 acetyltransferase complex; homologous to Drosophila dosage compensation protein MSL3; plays a role in regulating Ty1 transposition
335	10438	YPR022C	Putative transcription factor; as suggested by computational analysis; green fluorescent protein (GFP)-fusion protein localizes to both the cytoplasm and the nucleus and is induced in response to the DNA-damaging agent MMS
336	10437	YPR021C	Mitochondrial amino acid transporter; acts both as a glutamate uniporter and as an aspartate-glutamate exchanger; involved in nitrogen metabolism and nitrogen compound biosynthesis
337	-2621	YGL175C	Endonuclease that processes hairpin DNA structures with the MRX complex; involved in meiotic and mitotic double-strand break repair; phosphorylated in response to DNA damage and required for normal resistance to DNA-damaging agents
338	2622	YGL174W	Subunit of the RES complex; which is required for nuclear pre-mRNA retention and splicing; involved in bud-site selection; diploid mutants display a unipolar budding pattern instead of the wild-type bipolar pattern
339	-2623	YGL173C	Evolutionarily-conserved 5'-3' exonuclease component of cytoplasmic processing (P) bodies involved in mRNA decay; plays a role in microtubule-mediated processes; filamentous growth; ribosomal RNA maturation; and telomere maintenance; activated by the scavenger decapping enzyme Dcs1p
340	2624	YGL172W	FG-nucleoporin component of central core of the nuclear pore complex (NPC); contributes directly to nucleocytoplasmic transport and maintenance of the NPC permeability barrier; found in stable complex with Nic96p and two other FG-nucleoproteins (Nsp1p and Nup57p)
341	8020	YLR312C	Putative protein of unknown function
342	-6344	YLL019C	Protein kinase involved in negative regulation of PolIII transcription; effector kinase of the TOR signaling pathway and phosphorylates Rpc53p to regulate ribosome and tRNA biosynthesis; member of the LAMMER family of protein kinases; which are serine/threonine kinases also capable of phosphorylating tyrosine residues; capable of autophosphorylation
343	-6348	YLL018C-A	Protein required for cytochrome c oxidase assembly; located in the cytosol and mitochondrial intermembrane space; putative copper metallochaperone that delivers copper to cytochrome c oxidase; contains twin cysteine-x9-cysteine motifs
344	-6350	YLL018C	Aspartyl-tRNA synthetase; primarily cytoplasmic; homodimeric enzyme that catalyzes the specific aspartylation of tRNA(Asp); class II aminoacyl tRNA synthetase; binding to its own mRNA may confer autoregulation
345	6357	Scer_YGOB_SDC25	ANNOTATED BY YGOB - skipping over frameshift in strain S288c
346	8013	YLR309C	Protein involved in vesicular transport; mediates transport between an endosomal compartment and the Golgi; contains a Golgi-localization (GRIP) domain that interacts with activated Arl1p-GTP to localize Imh1p to the Golgi
347	-8004	YLR308W	Chitin deacetylase; together with Cda1p involved in the biosynthesis ascospore wall component; chitosan; required for proper rigidity of the ascospore wall
348	11658	YLR307C-A	Putative protein of unknown function
349	-7994	YLR306W	Enzyme that mediates the conjugation of Rub1p; a ubiquitin-like protein; to other proteins; related to E2 ubiquitin-conjugating enzymes
350	2338	---	Can not determin the functions of this gene
351	7984	YLR305C	Phosphatidylinositol-4-kinase that functions in the Pkc1p protein kinase pathway; required for normal vacuole morphology; cell wall integrity; and actin cytoskeleton organization
352	7980	YLR304C	Aconitase; required for the tricarboxylic acid (TCA) cycle and also independently required for mitochondrial genome maintenance; phosphorylated; component of the mitochondrial nucleoid; mutation leads to glutamate auxotrophy
353	-12806	Scer_12.trna13I	Isoleucine tRNA (tRNA-Ile); predicted by tRNAscan-SE analysis; tRNA Type: Ile (I) | Anti-Codon: AAU | Cove Score: 71.40
354	6368	YLL015W	ABC type transmembrane transporter of MRP/CFTR family; found in vacuolar membrane; involved in the transport of unconjugated bilirubin and in heavy metal detoxification via glutathione conjugates; along with Ycf1p
355	-2544	---	Can not determin the functions of this gene
356	-12815	Scer_12.trna12L	Leucine tRNA (tRNA-Leu); predicted by tRNAscan-SE analysis; tRNA Type: Leu (L) | Anti-Codon: UAG | Cove Score: 61.03
357	12795	Scer_7.trna30R	Arginine tRNA (tRNA-Arg); predicted by tRNAscan-SE analysis; one of 11 nuclear tRNA genes containing the tDNA-anticodon UCU (converted to mcm5-UCU in the mature tRNA); decodes AGA codons into arginine; one of 19 nuclear tRNAs for arginine; tRNA Type: Arg (R) | Anti-Codon: UCU | Cove Score: 66.88
358	-2944	YGR163W	Putative GTP binding protein that negatively regulates Ran/Tc4 GTPase cycle; activates transcription; subunit of EGO and GSE complexes; required for sorting of Gap1p; localizes to cytoplasm and to chromatin; homolog of human RagC and RagD
359	2738	YGL050W	tRNA methyltransferase required for synthesis of wybutosine; a modified guanosine found at the 3'-position adjacent to the anticodon of phenylalanine tRNA which supports reading frame maintenance by stabilizing codon-anticodon interactions
360	-2739	YGL049C	Translation initiation factor eIF4G; subunit of the mRNA cap-binding protein complex (eIF4F) that also contains eIF4E (Cdc33p); associates with the poly(A)-binding protein Pab1p; also interacts with eIF4A (Tif1p); homologous to Tif4631p
361	-2740	YGL048C	One of six ATPases of the 19S regulatory particle of the 26S proteasome involved in the degradation of ubiquitinated substrates; bound by ubiquitin-protein ligases Ubr1p and Ufd4p; localized mainly to the nucleus throughout the cell cycle
362	2741	YGL047W	Catalytic component of UDP-GlcNAc transferase; required for the second step of dolichyl-linked oligosaccharide synthesis; anchored to the ER membrane via interaction with Alg14p; similar to bacterial and human glycosyltransferases
363	2943	YGR161C	Putative component of the protein phosphatase type 2A complex
364	10821	---	Can not determin the functions of this gene
365	2942	YGR159C	Nucleolar protein that binds nuclear localization sequences; required for pre-rRNA processing and ribosome biogenesis
366	2742	YGL045W	Protein involved in proteolytic activation of Rim101p in response to alkaline pH; interacts with ESCRT-1 subunits Stp22p and Vps28p; essential for anaerobic growth; member of the arrestin-related trafficking adaptor family
367	2941	YGR158C	Exosome non-catalytic core component; involved in 3'-5' RNA processing and degradation in both the nucleus and the cytoplasm; has similarity to E. coli RNase PH and to human hMtr3p (EXOSC6)
368	-2940	YGR157W	Phosphatidylethanolamine methyltransferase (PEMT); catalyzes the first step in the conversion of phosphatidylethanolamine to phosphatidylcholine during the methylation pathway of phosphatidylcholine biosynthesis
369	-2939	YGR156W	Essential protein that is a component of CPF (cleavage and polyadenylation factor); involved in 3' end formation of snoRNA and mRNA; interacts directly with Pta1p; has similarity to mammalian Cleavage-Stimulation Factor CstF-64
370	-2743	YGL044C	Component of the cleavage and polyadenylation factor I (CF I); CF 1; composed of the CF 1A complex (Rna14p; Rna15p; Clp1p; Pcf11p) and Hrp1; is involved in cleavage and polyadenylation of mRNA 3' ends; interacts with the A-rich polyadenylation signal in complex with Rna14p and Hrp1p; mutant displays reduced transcription elongation in the G-less-based run-on (GLRO) assay; required for gene looping
371	2744	YGL043W	General transcription elongation factor TFIIS; enables RNA polymerase II to read through blocks to elongation by stimulating cleavage of nascent transcripts stalled at transcription arrest sites
372	12569	---	Can not determin the functions of this gene
373	-2938	YGR155W	Cystathionine beta-synthase; catalyzes synthesis of cystathionine from serine and homocysteine; the first committed step in cysteine biosynthesis; responsible for hydrogen sulfide generation; advances passage through START by promoting cell growth which requires catalytic activity; and reducing critical cell size independent of catalytic activity; mutations in human ortholog cause homocystinuria
374	-10823	---	Can not determin the functions of this gene
375	9172	YMR077C	Myristoylated subunit of ESCRTIII; the endosomal sorting complex required for transport of transmembrane proteins into the multivesicular body pathway to the lysosomal/vacuolar lumen; cytoplasmic protein recruited to endosomal membranes
376	-2745	YGL040C	Aminolevulinate dehydratase; a homo-octameric enzyme; catalyzes the conversion of 5-aminolevulinate to porphobilinogen; the second step in heme biosynthesis; enzymatic activity is zinc-dependent; localizes to the cytoplasm and nucleus
377	10822	---	Can not determin the functions of this gene
378	2136	YER137C	Putative protein of unknown function
379	-2575	YBL026W	Lsm (Like Sm) protein; part of heteroheptameric complexes (Lsm2p-7p and either Lsm1p or 8p): cytoplasmic Lsm1p complex involved in mRNA decay; nuclear Lsm8p complex part of U6 snRNP and possibly involved in processing tRNA; snoRNA; and rRNA
380	-2131	YER136W	GDP dissociation inhibitor; regulates vesicle traffic in secretory pathways by regulating the dissociation of GDP from the Sec4/Ypt/rab family of GTP binding proteins
381	-2207	YER163C	Putative protein of unknown function; green fluorescent protein (GFP)-fusion protein localizes to the cytoplasm and nucleus; periodically expressed during the metabolic cycle; weak similarity to bacterial cation transport protein
382	-3105	YHL025W	Subunit of the SWI/SNF chromatin remodeling complex involved in transcriptional regulation; functions interdependently in transcriptional activation with Snf2p and Snf5p
383	6279	YLL032C	Protein of unknown function that may interact with ribosomes; based on co-purification experiments; green fluorescent protein (GFP)-fusion protein localizes to the cytoplasm; YLL032C is not an essential gene
384	-6269	YLL033W	Putative protein of unknown function; YLL033W is not an essential gene but mutant is defective in spore formation; null mutant displays increased levels of spontaneous Rad52p foci
385	6258	YLL034C	Putative ATPase of the AAA family; required for export of pre-ribosomal large subunits from the nucleus; distributed between the nucleolus; nucleoplasm; and nuclear periphery depending on growth conditions
386	-6251	YLL035W	Polynucleotide kinase present on rDNA that is required for efficient transcription termination by RNA polymerase I; required for cell growth; mRNA is cell-cycle regulated
387	-3103	YHL027W	Transcriptional repressor involved in response to pH and in cell wall construction; required for alkaline pH-stimulated haploid invasive growth and sporulation; activated by proteolytic processing; similar to A. nidulans PacC
388	-3102	YHL028W	ER membrane protein involved in the translocation of soluble secretory proteins and insertion of membrane proteins into the ER membrane; may also have a role in the stress response but has only partial functional overlap with WSC1-3
389	3101	YHL029C	Cytoplasmic protein required for replication of Brome mosaic virus in S. cerevisiae; which is a model system for studying replication of positive-strand RNA viruses in their natural hosts
390	6245	YLL036C	Splicing factor associated with the spliceosome; contains a U-box; a motif found in a class of ubiquitin ligases; and a WD40 domain
391	6239	YLL038C	Protein of unknown function; contains an N-terminal epsin-like domain; proposed to be involved in the trafficking of Arn1p in the absence of ferrichrome
392	6235	YLL039C	Ubiquitin; becomes conjugated to proteins; marking them for selective degradation via the ubiquitin-26S proteasome system; essential for the cellular stress response; encoded as a polyubiquitin precursor comprised of 5 head-to-tail repeats
393	-3100	YHL030W	Scaffold protein that assists in association of the proteasome core particle with the regulatory particle; degraded by the mature proteasome after assembly; contains HEAT-like repeats
394	6227	YLL040C	Protein of unknown function; heterooligomeric or homooligomeric complex; peripherally associated with membranes; involved in sporulation; vacuolar protein sorting; prospore membrane formation and protein-Golgi retention; homologous to human CHAC and COH1 which are involved in chorea acanthocytosis and Cohen syndrome; respectively
395	6218	YLL041C	Iron-sulfur protein subunit of succinate dehydrogenase (Sdh1p; Sdh2p; Sdh3p; Sdh4p); which couples the oxidation of succinate to the transfer of electrons to ubiquinone as part of the TCA cycle and the mitochondrial respiratory chain
396	6213	YLL042C	Conserved E2-like conjugating enzyme that mediates formation of the Atg12p-Atg5p conjugate; which is a critical step in autophagy
397	3096	YHL031C	v-SNARE protein involved in Golgi transport; homolog of the mammalian protein GOS-28/GS28
398	-6207	YLL043W	Plasma membrane channel; member of major intrinsic protein (MIP) family; involved in efflux of glycerol and in uptake of acetic acid and the trivalent metalloids arsenite and antimonite; phosphorylated by Hog1p MAPK under acetate stress
399	3095	YHL032C	Glycerol kinase; converts glycerol to glycerol-3-phosphate; glucose repression of expression is mediated by Adr1p and Ino2p-Ino4p; derepression of expression on non-fermentable carbon sources is mediated by Opi1p and Rsf1p
400	3094	YHL033C	Ribosomal protein L4 of the large (60S) ribosomal subunit; nearly identical to Rpl8Bp and has similarity to rat L7a ribosomal protein; mutation results in decreased amounts of free 60S subunits
401	3093	YHL034C	Protein that binds eIF4G and has a role in repression of translation; has an RGG motif; found in cytoplasmic P bodies; found associated with small nucleolar RNAs snR10 and snR11
402	3091	YHL035C	Vacuolar membrane protein involved in multiple drug resistance and metal sensitivity; ATP-binding cassette (ABC) family member involved in drug transport; potential Cdc28p substrate; induced under respiratory conditions
403	-3090	YHL036W	Low affinity methionine permease; similar to Mup1p
404	-6199	YLL049W	Component of the dynactin complex; which is required for dynein activity; null mutant exhibits defects in nuclear migration and spindle orientation and has reduced affinity for alcian blue dye; has homology to mammalian dynactin subunit p24
405	6191	YLL050C	Cofilin; promotes actin filament depolarization in a pH-dependent manner; binds both actin monomers and filaments and severs filaments; thought to be regulated by phosphorylation at SER4; ubiquitous and essential in eukaryotes
406	-3088	YHL039W	Lysine methyltransferase involved in the monomethylation of eEF1A (Tef1p/Tef2p); SET-domain family member; predicted involvement in ribosome biogenesis; green fluorescent protein (GFP)-fusion protein localizes to the cytoplasm
407	-11671	---	Can not determin the functions of this gene
408	11782	---	Can not determin the functions of this gene
409	-3407	YIL161W	Putative protein of unknown function; green fluorescent protein (GFP)-fusion protein localizes to the cytoplasm; mRNA is enriched in Scp160p-associated mRNPs; YIL161W is a non-essential gene
410	10183	YOR378W	Putative paralog of ATR1; but not required for boron tolerance; member of the DHA2 family of drug:H+ antiporters; YOR378W is not an essential gene
411	-9741	YNR056C	Putative transmembrane protein involved in the biotin biosynthesis pathway; responsible for uptake of 7-keto 8-aminopelargonic acid; BIO5 is in a cluster of 3 genes (BIO3; BIO4; and BIO5) that mediate biotin synthesis
412	-9742	YNR057C	Dethiobiotin synthetase; catalyzes the third step in the biotin biosynthesis pathway; BIO4 is in a cluster of 3 genes (BIO3; BIO4; and BIO5) that mediate biotin synthesis; expression appears to be repressed at low iron levels
413	9743	YNR058W	7;8-diamino-pelargonic acid aminotransferase (DAPA); catalyzes the second step in the biotin biosynthesis pathway; BIO3 is in a cluster of 3 genes (BIO3; BIO4; and BIO5) that mediate biotin synthesis
414	11614	---	Can not determin the functions of this gene
415	-3408	YIL160C	3-ketoacyl-CoA thiolase with broad chain length specificity; cleaves 3-ketoacyl-CoA into acyl-CoA and acetyl-CoA during beta-oxidation of fatty acids
416	3410	YIL159W	Formin; nucleates the formation of linear actin filaments; involved in cell processes such as budding and mitotic spindle orientation which require the formation of polarized actin cables; functionally redundant with BNI1
417	3411	YIL158W	Putative protein of unknown function; overexpression causes a cell cycle delay or arrest; green fluorescent protein (GFP)-fusion protein localizes to the vacuole; null mutant displays elevated frequency of mitochondrial genome loss
418	-3412	YIL157C	Mitochondrial inner membrane protein required for assembly of the cytochrome c oxidase complex (complex IV); interacts with complex IV assembly factor Shy1p during the early stages of assembly
419	11744	YIL156W-B	Putative protein of unknown function; originally identified based on homology to <i>Ashbya gossypii</i> and other related yeasts
420	-6061	YKR099W	Myb-related transcription factor involved in regulating basal and induced expression of genes of the purine and histidine biosynthesis pathways; also involved in regulation of meiotic recombination at specific genes
421	3413	YIL156W	Ubiquitin-specific protease that cleaves ubiquitin-protein fusions
422	-3414	YIL155C	Mitochondrial glycerol-3-phosphate dehydrogenase; expression is repressed by both glucose and cAMP and derepressed by non-fermentable carbon sources in a Snf1p; Rsf1p; Hap2/3/4/5 complex dependent manner
423	-3415	YIL154C	Transcriptional activator involved in maintenance of ion homeostasis and protection against DNA damage caused by bleomycin and other oxidants; contains a C-terminal leucine-rich repeat
424	3416	YIL153W	Peptidyl-prolyl cis/trans-isomerase; activator of the phosphotyrosyl phosphatase activity of PP2A; involved in G1 phase progression; microtubule dynamics; bud morphogenesis and DNA repair; required for rapid reduction of Sgs1p levels in response to rapamycin; subunit of the Tap42p-Sit4p-Rrd1p complex
425	-6058	YKR097W	Phosphoenolpyruvate carboxykinase; key enzyme in gluconeogenesis; catalyzes early reaction in carbohydrate biosynthesis; glucose represses transcription and accelerates mRNA degradation; regulated by Mcm1p and Cat8p; located in the cytosol
426	3417	YIL152W	Putative protein of unknown function
427	-3418	YIL151C	Putative protein of unknown function; predicted to contain a PINc domain
428	-11742	YKR095W-A	Component of the EKC/KEOPS protein complex with Kae1p; Gon7p; Bud32p; and Cgi121p; EKC/KEOPS complex is required for t6A tRNA modification and may have roles in telomere maintenance and transcription
429	11741	---	Can not determin the functions of this gene
430	-3419	YIL150C	Essential chromatin-associated protein involved in the initiation of DNA replication; required for the association of the MCM2-7 complex with replication origins
431	-3421	YIL149C	Myosin-like protein associated with the nuclear envelope; connects the nuclear pore complex with the nuclear interior; involved in the Tel1p pathway that controls telomere length
432	3422	YIL148W	Fusion protein; identical to Rpl40Bp; that is cleaved to yield ubiquitin and a ribosomal protein of the large (60S) ribosomal subunit with similarity to rat L40; ubiquitin may facilitate assembly of the ribosomal protein into ribosomes
433	-3423	YIL147C	Histidine kinase osmosensor that regulates a MAP kinase cascade; transmembrane protein with an intracellular kinase domain that signals to Ypd1p and Ssk1p; thereby forming a phosphorelay system similar to bacterial two-component regulators
434	-3424	YIL146C	Mitochondrial outer membrane protein required to initiate mitophagy; recruits the autophagy adaptor protein Atg11p and the ubiquitin-like protein Atg8p to the mitochondrial surface to initiate mitophagy; the selective vacuolar degradation of mitochondria in response to starvation; can promote pexophagy when placed ectopically in the peroxisomal membrane
435	-6054	YKR093W	Integral membrane peptide transporter; mediates transport of di- and tri-peptides; conserved protein that contains 12 transmembrane domains; PTR2 expression is regulated by the N-end rule pathway via repression by Cup9p
436	-11188	---	Can not determin the functions of this gene
437	-3425	YIL145C	Pantothenate synthase; also known as pantoate-beta-alanine ligase; required for pantothenic acid biosynthesis; deletion causes pantothenic acid auxotrophy; homologous to E. coli panC
438	3426	YIL144W	Component of the evolutionarily conserved kinetochore-associated Ndc80 complex (Ndc80p-Nuf2p-Spc24p-Spc25p); conserved coiled-coil protein involved in chromosome segregation; spindle checkpoint activity; kinetochore assembly and clustering
439	-3427	YIL143C	Component of RNA polymerase transcription factor TFIIH holoenzyme; has DNA-dependent ATPase/helicase activity and is required; with Rad3p; for unwinding promoter DNA; interacts functionally with TFIIB and has roles in transcription start site selection and in gene looping to juxtapose initiation and termination regions; involved in DNA repair; homolog of human ERCC3
440	2543	YFR053C	Hexokinase isoenzyme 1; a cytosolic protein that catalyzes phosphorylation of glucose during glucose metabolism; expression is highest during growth on non-glucose carbon sources; glucose-induced repression involves the hexokinase Hxk2p
441	-2542	YFR052W	Subunit of the 19S regulatory particle of the 26S proteasome lid; synthetically lethal with RPT1; which is an ATPase component of the 19S regulatory particle; physically interacts with Nob1p and Rpn3p
442	-2558	YGL252C	Sensor of mitochondrial dysfunction; regulates the subcellular location of Rtg1p and Rtg3p; transcriptional activators of the retrograde (RTG) and TOR pathways; Rtg2p is inhibited by the phosphorylated form of Mks1p
443	-2559	YGL251C	Meiosis specific DNA helicase involved in the conversion of double-stranded breaks to later recombination intermediates and in crossover control; catalyzes the unwinding of Holliday junctions; has ssDNA and dsDNA stimulated ATPase activity
444	2560	YGL250W	Protein required for meiotic recombination and gene conversion; null mutant displays reduced PIS1 expression and growth defects on non-fermentable carbon sources and minimal media; GFP-fusion protein localizes to both cytoplasm and nucleus
445	2562	YGL249W	Meiosis-specific protein involved in normal synaptonemal complex formation and pairing between homologous chromosomes during meiosis
446	2541	YFR051C	Delta subunit of the coatomer complex (COPI); which coats Golgi-derived transport vesicles; involved in retrograde transport between Golgi and ER
447	2540	YFR050C	Beta 7 subunit of the 20S proteasome
448	2563	YGL248W	Low-affinity cyclic AMP phosphodiesterase; controls glucose and intracellular acidification-induced cAMP signaling; target of the cAMP-protein kinase A (PKA) pathway; glucose induces transcription and inhibits translation
449	-2539	YFR049W	Mitochondrial ribosomal protein of the small subunit; has similarity to human mitochondrial ribosomal protein MRP-S36
450	2565	YGL247W	Essential nuclear envelope integral membrane protein required for nuclear envelope morphology; nuclear pore complex localization; nuclear export; exhibits synthetic lethal genetic interactions with genes involved in lipid metabolism
451	-2566	YGL246C	Nuclear protein with decapping endonuclease activity targeted toward mRNAs with unmethylated 7-methylguanosine cap structures; binds to and stabilizes the exoribonuclease Rat1p; required for pre-rRNA processing; homologous to human DOM3Z
452	2567	YGL245W	Glutamyl-tRNA synthetase (GluRS); forms a complex with methionyl-tRNA synthetase (Mes1p) and Arc1p; complex formation increases the catalytic efficiency of both tRNA synthetases and ensures their correct localization to the cytoplasm
453	-2537	YFR048W	Cytosolic protein required for sporulation
454	2568	YGL244W	Subunit of RNAPII-associated chromatin remodeling Paf1 complex; regulates gene expression by directing cotranscriptional histone modification; influences transcription and chromatin structure through several independent functional domains; directly or indirectly regulates DNA-binding properties of Spt15p and relative activities of different TATA elements; involved in transcription elongation as d…
455	2569	YGL243W	tRNA-specific adenosine deaminase; deaminates adenosine-37 to inosine in tRNA-Ala
456	-2570	YGL242C	Putative protein of unknown function; deletion mutant is viable
457	2571	YGL241W	Karyopherin; responsible for nuclear import of specific proteins; cargoes include Spt15p; Sua7p; histones H2A and H2B; and Nap1p; amino terminus shows similarity to those of other importins; particularly Cse1p; localization is primarily nuclear; function is regulated by sumoylation
458	11740	---	Can not determin the functions of this gene
459	2536	YFR047C	Quinolinate phosphoribosyl transferase; required for the de novo biosynthesis of NAD from tryptophan via kynurenine; expression regulated by Hst1p
460	2572	YGL240W	Processivity factor required for the ubiquitination activity of the anaphase promoting complex (APC); mediates the activity of the APC by contributing to substrate recognition; involved in cyclin proteolysis; contains a conserved DOC1 homology domain
461	2573	YGL238W	Nuclear envelope protein that mediates the nuclear export of importin alpha (Srp1p); homolog of metazoan CAS protein; required for accurate chromosome segregation
462	-2574	YGL237C	Subunit of the heme-activated; glucose-repressed Hap2p/3p/4p/5p CCAAT-binding complex; a transcriptional activator and global regulator of respiratory gene expression; contains sequences sufficient for both complex assembly and DNA binding
463	2535	YFR046C	Kinetochore protein of unknown function; associated with the essential kinetochore proteins Nnf1p and Spc24p; phosphorylated by both Clb5-Cdk1 and; to a lesser extent; Clb2-Cdk1.
464	-2576	YGL236C	Mitochondrial protein; forms a heterodimer complex with Mss1p that performs the 5-carboxymethylaminomethyl modification of the wobble uridine base in mitochondrial tRNAs; required for respiration in paromomycin-resistant 15S rRNA mutants
465	2577	YGL234W	Bifunctional enzyme of the 'de novo' purine nucleotide biosynthetic pathway; contains aminoimidazole ribotide synthetase and glycinamide ribotide synthetase activities
466	-2534	YFR045W	Putative mitochondrial transport protein; null mutant is viable; exhibits decreased levels of chitin and normal resistance to calcofluor white
467	2533	YFR044C	Cys-Gly metallo-di-peptidase; forms a complex with Dug2p and Dug3p to degrade glutathione (GSH) and other peptides containing a gamma-glu-X bond in an alternative pathway to GSH degradation by gamma-glutamyl transpeptidase (Ecm38p)
468	2578	YGL233W	Essential 113kDa subunit of the exocyst complex (Sec3p; Sec5p; Sec6p; Sec8p; Sec10p; Sec15p; Exo70p; and Exo84p); which mediates polarized targeting of vesicles to active sites of exocytosis; Sec15p associates with Sec4p and vesicles
469	2579	YGL232W	Putative tRNA acetyltransferase; RNA-binding protein required for the formation of the modified nucleoside N(4)-acetylcytidine in serine and leucine tRNAs but not required for the same modification in 18S rRNA
470	-2580	YGL231C	Member of a transmembrane complex required for efficient folding of proteins in the ER; null mutant displays induction of the unfolded protein response; human ortholog TMEM85 may function in apoptosis
471	2532	YFR043C	Putative protein of unknown function; null mutant displays increased levels of spontaneous Rad52p foci
472	-2531	YFR042W	Integral membrane protein of the ER; physically interacts with Kre6p; has a role in the synthesis of beta-1;6-glucan in the cell wall; required for cell viability
473	2530	YFR041C	Type I membrane protein with a J domain is required to preserve the folding capacity of the endoplasmic reticulum; loss of the non-essential ERJ5 gene leads to a constitutively induced unfolded protein response
474	-2529	YFR040W	Protein that forms a complex with the Sit4p protein phosphatase and is required for its function; member of a family of similar proteins including Sap4p; Sap185p; and Sap190p
475	2528	YFR039C	Putative protein of unknown function; may be involved in response to high salt and changes in carbon source; deletion mutant has decreased spore survival in Drosophila feces
476	1731	YER043C	S-adenosyl-L-homocysteine hydrolase; catabolizes S-adenosyl-L-homocysteine which is formed after donation of the activated methyl group of S-adenosyl-L-methionine (AdoMet) to an acceptor
477	2582	YGL227W	Protein involved in proteasome-dependent catabolite degradation of fructose-1;6-bisphosphatase (FBPase); binds FBPase; shifts the balance of nitrogen metabolism toward glutamate production; localizes to the nucleus and the cytoplasm
478	-2583	YGL226C-A	Zeta subunit of the oligosaccharyltransferase complex of the ER lumen; which catalyzes asparagine-linked glycosylation of newly synthesized proteins
479	2584	YGL226W	Protein of unknown function; green fluorescent protein (GFP)-fusion protein localizes to the mitochondrion; mtc3 is synthetically sick with cdc13-1
480	-1726	YER042W	Methionine-S-sulfoxide reductase; involved in the response to oxidative stress; protects iron-sulfur clusters from oxidative inactivation along with MXR2; involved in the regulation of lifespan
481	-1721	YER041W	Holliday junction resolvase; localization is cell-cycle dependent and regulated by Cdc28p phosphorylation; homolog of human GEN1 and has similarity to S. cerevisiae endonuclease Rth1p
482	-1719	YER040W	Transcriptional activator of genes regulated by nitrogen catabolite repression (NCR); localization and activity regulated by quality of nitrogen source
483	1709	YER039C	Protein of unknown function; has homology to Vrg4p
484	1705	YER038C	Subunit of the SMC5-SMC6 complex; this complex is involved in removal of X-shaped DNA structures that arise between sister chromatids during DNA replication and repair; heterozygous mutant shows haploinsufficiency in K1 killer toxin resistance
485	-1703	YER037W	Lysophosphatidic acid (LPA) phosphatase involved in LPA hydrolysis in response to phosphate starvation; phosphatase activity is soluble and Mg2+ dependent; expression is induced by low phosphate levels and by inactivation of Pho85p
486	-2585	YGL223C	Essential component of the conserved oligomeric Golgi complex (Cog1p through Cog8p); a cytosolic tethering complex that functions in protein trafficking to mediate fusion of transport vesicles to Golgi compartments
487	1699	YER036C	ATPase of the ATP-binding cassette (ABC) family involved in 40S and 60S ribosome biogenesis; has similarity to Gcn20p; shuttles from nucleus to cytoplasm; physically interacts with Tif6p; Lsg1p
488	-1688	YER035W	RNA-binding protein; activates mRNA decapping directly by binding to the mRNA substrate and enhancing the activity of the decapping proteins Dcp1p and Dcp2p; has a role in translation during heat stress
489	-1677	YER034W	Putative protein of unknown function; non-essential gene; expression induced upon calcium shortage
490	-2587	YGL221C	Protein of unknown function; similar to Listeria monocytogenes major sigma factor (rpoD gene product); the authentic; non-tagged protein is detected in highly purified mitochondria in high-throughput studies
491	2588	YGL220W	Protein involved in negative regulation of transcription of iron regulon; forms an iron independent complex with Fra2p; Grx3p; and Grx4p; null mutant fails to repress iron regulon and is sensitive to nickel
492	-2589	YGL219C	Mitochondrial component of the ERMES complex that links the ER to mitochondria and may promote inter-organellar calcium and phospholipid exchange as well as coordinating mitochondrial DNA replication and growth
493	2590	YGL216W	Kinesin-related motor protein involved in mitotic spindle positioning
494	2591	YGL215W	Cyclin-like protein that interacts with Pho85p; has sequence similarity to G1 cyclins PCL1 and PCL2
495	-2592	YGL213C	Ski complex component and WD-repeat protein; mediates 3'-5' RNA degradation by the cytoplasmic exosome; also required for meiotic double-strand break recombination; null mutants have superkiller phenotype
496	2593	YGL212W	Vacuolar SNARE protein that functions with Vam3p in vacuolar protein trafficking; has an N-terminal PX domain (phosphoinositide-binding module) that binds PtdIns-3-P and mediates membrane binding; SNAP-25 homolog
497	2594	YGL211W	Protein required for thiolation of the uridine at the wobble position of Gln; Lys; and Glu tRNAs; has a role in urmylation and in invasive and pseudohyphal growth; inhibits replication of Brome mosaic virus in S. cerevisiae
498	1669	YER033C	Protein of unknown function; authentic; non-tagged protein is detected in highly purified mitochondria in high-throughput studies; GFP-fusion protein is localized to the cytoplasm; transcription induced under conditions of zinc deficiency
499	-1664	YER032W	Protein involved in 3' mRNA processing; interacts with Ref2p; potential Cdc28p substrate
500	1659	YER031C	Rab family GTPase; very similar to Ypt32p; involved in the exocytic pathway; mediates intra-Golgi traffic or the budding of post-Golgi vesicles from the trans-Golgi
501	-1653	YER030W	Histone chaperone for Htz1p/H2A-H2B dimer; required for the stabilization of the Chz1p-Htz1-H2B complex; has overlapping function with Nap1p; null mutant displays weak sensitivity to MMS and benomyl; contains a highly conserved CHZ motif
502	1649	YER029C	Core Sm protein Sm B; part of heteroheptameric complex (with Smd1p; Smd2p; Smd3p; Sme1p; Smx3p; and Smx2p) that is part of the spliceosomal U1; U2; U4; and U5 snRNPs; homolog of human Sm B and Sm B'
503	1644	YER028C	Probable transcriptional repressor involved in response to toxic agents such as hydroxyurea that inhibit ribonucleotide reductase; phosphorylation by Snf1p or the Mec1p pathway inactivates Mig3p; allowing induction of damage response genes
504	1638	YER027C	One of three possible beta-subunits of the Snf1 kinase complex; allows nuclear localization of the Snf1 kinase complex in the presence of a nonfermentable carbon source; contains glycogen-binding domain
505	2595	YGL207W	Subunit of the heterodimeric FACT complex (Spt16p-Pob3p); which associates with chromatin via interaction with Nhp6Ap and Nhp6Bp; and reorganizes nucleosomes to facilitate access to DNA by RNA and DNA polymerases
506	-2596	YGL206C	Clathrin heavy chain; subunit of the major coat protein involved in intracellular protein transport and endocytosis; two heavy chains form the clathrin triskelion structural component; the light chain (CLC1) is thought to regulate function
507	2598	YGL205W	Fatty-acyl coenzyme A oxidase; involved in the fatty acid beta-oxidation pathway; localized to the peroxisomal matrix
508	1633	YER026C	Phosphatidylserine synthase; functions in phospholipid biosynthesis; catalyzes the reaction CDP-diaclyglycerol + L-serine = CMP + L-1-phosphatidylserine; transcriptionally repressed by myo-inositol and choline
509	-12835	Scer_5.trna8H	Histidine tRNA (tRNA-His); predicted by tRNAscan-SE analysis; tRNA Type: His (H) | Anti-Codon: GUG | Cove Score: 66.37
510	-2599	YGL203C	Protease involved in the processing of killer toxin and alpha factor precursor; cleaves Lys and Arg residues from the C-terminus of peptides and proteins
511	2600	YGL202W	Aromatic aminotransferase I; expression is regulated by general control of amino acid biosynthesis
512	-4848	---	Can not determin the functions of this gene
513	-10547	YPR160W	Non-essential glycogen phosphorylase required for the mobilization of glycogen; activity is regulated by cyclic AMP-mediated phosphorylation; expression is regulated by stress-response elements and by the HOG MAP kinase pathway
514	-2601	YGL201C	Protein involved in DNA replication; component of the Mcm2-7 hexameric complex that binds chromatin as a part of the pre-replicative complex; forms a subcomplex with Mcm4p and Mcm7p
515	-2927	YGR143W	Protein involved in sphingolipid biosynthesis; type II membrane protein with similarity to Kre6p
516	-11138	---	Can not determin the functions of this gene
517	-13737	Scer_7.trna26A	Alanine tRNA (tRNA-Ala); predicted by tRNAscan-SE analysis; one of 11 nuclear tRNA genes containing the tDNA-anticodon AGC (converted to IGC in the mature tRNA); decodes GCU and GCC codons into alanine; one of 16 nuclear tRNAs for alanine; tRNA Type: Ala (A) | Anti-Codon: AGC | Cove Score: 74.48
518	-2926	YGR142W	v-SNARE binding protein that facilitates specific protein retrieval from a late endosome to the Golgi; modulates arginine uptake; possible role in mediating pH homeostasis between the vacuole and plasma membrane H(+)-ATPase
519	-2925	YGR141W	Vacuolar protein sorting (VPS) protein required for cytoplasm to vacuole targeting of proteins
520	-2923	YGR140W	Essential kinetochore protein; component of the CBF3 multisubunit complex that binds to the CDEIII region of the centromere; Cbf2p also binds to the CDEII region possibly forming a different multimeric complex; ubiquitinated in vivo
521	2922	YGR138C	Polyamine transport protein specific for spermine; localizes to the plasma membrane; transcription of TPO2 is regulated by Haa1p; member of the major facilitator superfamily
522	10544	YPR155C	Protein involved in regulation of mitochondrial expression of subunits 6 (Atp6p) and 8 (Atp8p) of the Fo-F1 ATP synthase; functions with Nca3p
523	-2921	YGR136W	Protein containing an N-terminal SH3 domain; binds Las17p; which is a homolog of human Wiskott-Aldrich Syndrome protein involved in actin patch assembly and actin polymerization
524	-10543	YPR153W	Putative protein of unknown function
525	-2920	YGR135W	Alpha 3 subunit of the 20S proteasome; the only nonessential 20S subunit; may be replaced by the alpha 4 subunit (Pre6p) under stress conditions to create a more active proteasomal isoform
526	10542	YPR152C	Putative protein of unknown function containing WW and FF domains; overexpression causes accumulation of cells in G1 phase
527	-2919	YGR134W	Part of the evolutionarily-conserved CCR4-NOT transcriptional regulatory complex involved in controlling mRNA initiation; elongation; and degradation
528	10541	YPR151C	Mitochondrial protein required for degradation of unstable forms of cytochrome c
529	-11222	---	Can not determin the functions of this gene
530	-2918	YGR133W	Peroxisomal ubiquitin conjugating enzyme required for peroxisomal matrix protein import and peroxisome biogenesis
531	2917	YGR132C	Subunit of the prohibitin complex (Phb1p-Phb2p); a 1.2 MDa ring-shaped inner mitochondrial membrane chaperone that stabilizes newly synthesized proteins; determinant of replicative life span; involved in mitochondrial segregation
532	-2915	YGR131W	Protein of unknown function; induced by ketoconazole; promoter region contains sterol regulatory element motif; which has been identified as a Upc2p-binding site; overexpression complements function of Nce102p in NCE102 deletion strain
533	2914	YGR130C	Component of the eisosome with unknown function; GFP-fusion protein localizes to the cytoplasm; specifically phosphorylated in vitro by mammalian diphosphoinositol pentakisphosphate (IP7)
534	10540	YPR148C	Protein of unknown function that may interact with ribosomes; based on co-purification experiments; green fluorescent protein (GFP)-fusion protein localizes to the cytoplasm in a punctate pattern
535	-2913	YGR129W	Member of the NineTeen Complex (NTC) that contains Prp19p and stabilizes U6 snRNA in catalytic forms of the spliceosome containing U2; U5; and U6 snRNAs; isy1 syf2 cells have defective spindles activiating cell cycle arrest
536	2911	YGR128C	Nucleolar protein required for export of tRNAs from the nucleus; also copurifies with the small subunit (SSU) processome containing the U3 snoRNA that is involved in processing of pre-18S rRNA
537	10539	YPR147C	Putative protein of unknown function; green fluorescent protein (GFP)-fusion protein localizes to the cytoplasm and is induced in response to the DNA-damaging agent MMS
538	-2910	YGR127W	Putative protein of unknown function; expression is regulated by Msn2p/Msn4p; indicating a possible role in stress response
539	-2909	YGR126W	Putative protein of unknown function; green fluorescent protein (GFP)-fusion protein localizes to both the cytoplasm and the nucleus and is induced in response to the DNA-damaging agent MMS
540	-2908	YGR125W	Putative protein of unknown function; deletion mutant has decreased rapamycin resistance but normal wormannin resistance; green fluorescent protein (GFP)-fusion protein localizes to the vacuole
541	-2907	YGR124W	Asparagine synthetase; isozyme of Asn1p; catalyzes the synthesis of L-asparagine from L-aspartate in the asparagine biosynthetic pathway
542	10538	YPR144C	Nucleolar protein; forms a complex with Nop14p that mediates maturation and nuclear export of 40S ribosomal subunits
543	2906	YGR123C	Protein serine/threonine phosphatase; regulates Hsp90 chaperone by affecting its ATPase and cochaperone binding activities; has similarity to human phosphatase PP5; present in both the nucleus and cytoplasm; expressed during logarithmic growth
544	-10537	YPR143W	Nucleolar protein; constituent of pre-60S ribosomal particles; required for proper processing of the 27S pre-rRNA at the A3 and B1 sites to yield mature 5.8S and 25S rRNAs
545	10536	YPR141C	Minus-end-directed microtubule motor that functions in mitosis and meiosis; localizes to the spindle pole body and localization is dependent on functional Cik1p; required for nuclear fusion during mating; potential Cdc28p substrate
546	-10534	YPR140W	Lyso-phosphatidylcholine acyltransferase; required for normal phospholipid content of mitochondrial membranes; may remodel acyl groups of cardiolipin in the inner membrane; human ortholog tafazzin is implicated in Barth syndrome
547	10533	YPR139C	lysophosphatidic acid acyltransferase; involved in triacelglyceride homeostasis and lipid droplet formation; localized to lipid droplets and the ER; specificity for oleoyl-CoA
548	-2905	YGR122W	Probable ortholog of A. nidulans PalC; which is involved in pH regulation and binds to the ESCRT-III complex; null mutant does not properly process Rim101p and has decreased resistance to rapamycin; GFP-fusion protein is cytoplasmic
549	2904	YGR121C	Ammonium permease; belongs to a ubiquitous family of cytoplasmic membrane proteins that transport only ammonium (NH4+); expression is under the nitrogen catabolite repression regulation
550	-13884	Scer_7.trna23N	Asparagine tRNA (tRNA-Asn); predicted by tRNAscan-SE analysis; tRNA Type: Asn (N) | Anti-Codon: GUU | Cove Score: 77.73
551	-10532	YPR137W	Protein involved in pre-rRNA processing; associated with U3 snRNP; component of small ribosomal subunit (SSU) processosome; ortholog of the human U3-55k protein
552	-10531	YPR135W	Chromatin-associated protein; required for sister chromatid cohesion; interacts with DNA polymerase alpha (Pol1p) and may link DNA synthesis to sister chromatid cohesion
553	2903	YGR120C	Essential component of the conserved oligomeric Golgi complex (Cog1p through Cog8p); a cytosolic tethering complex that functions in protein trafficking to mediate fusion of transport vesicles to Golgi compartments
554	2901	YGR119C	FG-nucleoporin component of central core of the nuclear pore complex (NPC); contributes directly to nucleocytoplasmic transport and maintenance of the NPC permeability barrier; found in stable complex with Nic96p and two other FG-nucleoproteins (Nsp1p and Nup49p)
555	-10530	YPR134W	Nuclear encoded protein needed for efficient splicing of mitochondrial COX1 aI5beta intron; mss18 mutations block cleavage of 5' exon - intron junction; phenotype of intronless strain suggests additional functions
556	-10529	YPR133W-A	Component of the TOM (translocase of outer membrane) complex responsible for recognition and initial import of all mitochondrially directed proteins; involved in transfer of precursors from the Tom70p and Tom20p receptors to the Tom40p pore
557	10528	YPR133C	Protein involved in RNA polymerase II transcription; interacts genetically or physically with RNAP II; TBP; TFIIS; and chromatin remodelling factors; central domain highly conserved throughout eukaryotes; mutations confer an Spt- phenotype
558	-2900	YGR118W	Ribosomal protein 28 (rp28) of the small (40S) ribosomal subunit; required for translational accuracy; nearly identical to Rps23Bp and similar to E. coli S12 and rat S23 ribosomal proteins; deletion of both RPS23A and RPS23B is lethal
559	2899	YGR117C	Putative protein of unknown function; green fluorescent protein (GFP)-fusion protein localizes to the cytoplasm
560	10527	YPR131C	Catalytic subunit of the NatB N-terminal acetyltransferase; which catalyzes acetylation of the amino-terminal methionine residues of all proteins beginning with Met-Asp or Met-Glu and of some proteins beginning with Met-Asn or Met-Met
561	-10526	YPR129W	Repressor of translation initiation; binds eIF4G through its RGG domain and inhibits recruitment of the preinitiation complex; also contains an Lsm domain; may have a role in RNA processing; overproduction suppresses null mutation in clathrin heavy chain gene CHC1
562	10524	YPR128C	Peroxisomal adenine nucleotide transporter; involved in beta-oxidation of medium-chain fatty acid; required for peroxisome proliferation
563	-10523	YPR127W	Protein of unknown function; differentially expressed during alcoholic fermentation; expression activated by transcription factor YRM1/YOR172W; green fluorescent protein (GFP)-fusion protein localizes to both the cytoplasm and the nucleus
564	-10522	YPR125W	Mitochondrial inner membrane protein exposed to the mitochondrial matrix; associates with mitochondrial ribosomes; NOT required for respiratory growth; homolog of human Letm1; a protein implicated in Wolf-Hirschhorn syndrome
565	-11218	---	Can not determin the functions of this gene
566	-2898	YGR116W	Nucleosome remodeling protein; functions in various aspects of transcription; chromatin maintenance; and RNA processing; required for the maintenance of chromatin structure during transcription in order to inhibit transcription from promoters within the coding region
567	-10521	YPR124W	High-affinity copper transporter of the plasma membrane; mediates nearly all copper uptake under low copper conditions; transcriptionally induced at low copper levels and degraded at high copper levels
568	-2897	YGR113W	Essential subunit of the Dam1 complex (aka DASH complex); couples kinetochores to the force produced by MT depolymerization thereby aiding in chromosome segregation; Ipl1p target for regulating kinetochore-MT attachments
569	-2896	YGR112W	Mitochondrial inner membrane protein required for assembly of cytochrome c oxidase (complex IV); associates with complex IV assembly intermediates and complex III/complex IV supercomplexes; similar to human SURF1 involved in Leigh Syndrome
570	-9719	YBR251W	Mitochondrial ribosomal protein of the small subunit
571	-11521	---	Can not determin the functions of this gene
572	11520	YER017C	Component; with Yta12p; of the mitochondrial inner membrane m-AAA protease that mediates degradation of misfolded or unassembled proteins and is also required for correct assembly of mitochondrial enzyme complexes
573	-1569	YER016W	Microtubule-binding protein that together with Kar9p makes up the cortical microtubule capture site and delays the exit from mitosis when the spindle is oriented abnormally
574	11215	---	Can not determin the functions of this gene
575	-1560	YER015W	Medium chain fatty acyl-CoA synthetase; activates imported fatty acids; accepts a wide range of fatty acid chain lengths with a preference for medium chains; C9:0-C13:0; localized to the peroxisome
576	-3565	YIR009W	U2B component of U2 snRNP; involved in splicing; binds the U2 snRNA stem-loop IV in vitro but requires association of Lea1p for in vivo binding; does not contain the conserved C-terminal RNA binding domain found in other family members
577	-1547	YER014W	Protoporphyrinogen oxidase; a mitochondrial enzyme that catalyzes the seventh step in the heme biosynthetic pathway; converting protoporphyrinogen IX to protoporphyrin IX; inhibited by diphenyl ether-type herbicides
578	-1543	YER013W	DEAH-box RNA-dependent ATPase/ATP-dependent RNA helicase; associates with lariat intermediates before the second catalytic step of splicing; mediates ATP-dependent mRNA release from the spliceosome and unwinds RNA duplexes
579	-1541	YER012W	Beta 4 subunit of the 20S proteasome; localizes to the nucleus throughout the cell cycle
580	-3564	YIR008C	Subunit of DNA primase; which is required for DNA synthesis and double-strand break repair
581	-3563	YIR007W	Putative protein of unknown function; green fluorescent protein (GFP)-fusion protein localizes to the cytoplasm; YIR007W is a non-essential gene
582	-12844	Scer_9.trna10E	Glutamate tRNA (tRNA-Glu); predicted by tRNAscan-SE analysis; thiolation of uridine at wobble position (34) requires Ncs6p; tRNA Type: Glu (E) | Anti-Codon: UUC | Cove Score: 62.99
583	-9864	YOL027C	Mitochondrial protein; forms a complex with Mba1p to facilitate recruitment of mRNA-specific translational activators to ribosomes; roles in protein export and K+/H+ exchange; human ortholog Letm1 implicated in Wolf-Hirschhorn syndrome
584	3570	YIR014W	Putative protein of unknown function; green fluorescent protein (GFP)-fusion protein localizes to the vacuole; expression directly regulated by the metabolic and meiotic transcriptional regulator Ume6p; YIR014W is a non-essential gene
585	3571	YIR015W	Subunit of nuclear RNase P; nuclear RNase P cleaves tRNA precursors to generate mature 5' ends and facilitates turnover of nuclear RNAs; not shared between RNase MRP and RNase P; in contrast to all other RNase P protein subunits
586	-9865	YOL026C	Mitochondrial protein required for outer membrane protein import; cooperates with Tom70p to import the subset of proteins with multiple alpha-helical transmembrane segments; including Ugo1p; Tom20p; and others; present in a complex with Mim2p in the outer membrane that may create a local environment to facilitate membrane insertion of substrate proteins; also has a role in assembly of Tom20p into…
587	3036	---	Can not determin the functions of this gene
588	9858	YOL036W	Protein of unknown function; potential Cdc28p substrate
589	-3573	YIR017C	Basic leucine zipper (bZIP) transcriptional activator in the Cbf1p-Met4p-Met28p complex; participates in the regulation of sulfur metabolism
590	13346	Scer_9.trna8T	Threonine tRNA (tRNA-Thr); predicted by tRNAscan-SE analysis; tRNA Type: Thr (T) | Anti-Codon: AGU | Cove Score: 78.63
591	9863	YOL030W	1;3-beta-glucanosyltransferase; has similarity to Gas1p; localizes to the cell wall
592	-3574	YIR018W	Basic leucine zipper (bZIP) iron-sensing transcription factor
593	9894	YOR008C	Sensor-transducer of the stress-activated PKC1-MPK1 kinase pathway; involved in maintenance of cell wall integrity; required for mitophagy; involved in organization of the actin cytoskeleton; secretory pathway Wsc1p is required for the arrest of secretion response
594	10219	YPL260W	Putative substrate of cAMP-dependent protein kinase (PKA); green fluorescent protein (GFP)-fusion protein localizes to the cytoplasm and nucleus; YPL260W is not an essential gene
595	3545	YIL010W	Nuclear thiol peroxidase which functions as an alkyl-hydroperoxide reductase during post-diauxic growth
596	-10220	YPL259C	Mu1-like medium subunit of the clathrin-associated protein complex (AP-1); binds clathrin; involved in clathrin-dependent Golgi protein sorting
597	-3546	YIL009C-A	Component of the telomerase holoenzyme; involved in telomere replication
598	-12756	Scer_9.trna9D	Aspartate tRNA (tRNA-Asp); predicted by tRNAscan-SE analysis; tRNA Type: Asp (D) | Anti-Codon: GUC | Cove Score: 58.36
599	-12744	Scer_16.trna1W	Tryptophan tRNA (tRNA-Trp); predicted by tRNAscan-SE analysis; tRNA Type: Trp (W) | Anti-Codon: CCA | Cove Score: 67.27
600	-11659	---	Can not determin the functions of this gene
601	-12769	Scer_5.trna6R	Arginine tRNA (tRNA-Arg); predicted by tRNAscan-SE analysis; one of 11 nuclear tRNA genes containing the tDNA-anticodon UCU (converted to mcm5-UCU in the mature tRNA); decodes AGA codons into arginine; one of 19 nuclear tRNAs for arginine; tRNA Type: Arg (R) | Anti-Codon: UCU | Cove Score: 66.88
602	3548	YIL008W	Ubiquitin-like protein involved in thiolation of cytoplasmic tRNAs; receives sulfur from the E1-like enzyme Uba4p and transfers it to tRNA; also functions as a protein tag with roles in nutrient sensing and oxidative stress response
603	-3549	YIL007C	Proteasome-interacting protein involved in the assembly of the base subcomplex of the 19S proteasomal regulatory particle (RP); similar to mammalian proteasomal modulator subunit; non-essential gene; interacts with Rpn4p
604	-1415	YEL009C	Basic leucine zipper (bZIP) transcriptional activator of amino acid biosynthetic genes in response to amino acid starvation; expression is tightly regulated at both the transcriptional and translational levels
605	1424	YEL007W	Transcriptional regulator of pseudohyphal growth; protein with sequence similarity to S. pombe gti1+ (gluconate transport inducer 1) and C. albicans Wor1
606	1434	YEL006W	Putative mitochondrial NAD+ transporter; member of the mitochondrial carrier subfamily (see also YIA6); has putative human ortholog
607	3551	YIL005W	ER protein with chaperone and co-chaperone activity; involved in retention of resident ER proteins; has a role in recognizing proteins targeted for ER-associated degradation (ERAD); member of the protein disulfide isomerase family
608	-3552	YIL004C	Type II membrane protein required for vesicular transport between the endoplasmic reticulum and Golgi complex; v-SNARE with similarity to synaptobrevins
609	3553	YIL003W	Highly conserved; iron-sulfur cluster binding protein localized in the cytoplasm; forms a complex with Nbp35p that is involved in iron-sulfur protein assembly in the cytosol
610	-1438	YEL005C	Protein with a potential role in vacuolar function; as suggested by its ability to bind Vac8p; likely member of BLOC complex involved in endosomal cargo sorting; Vab2p-GFP-fusion localizes to cytoplasm in punctate patter
611	1452	YEL003W	Subunit of the heterohexameric cochaperone prefoldin complex which binds specifically to cytosolic chaperonin and transfers target proteins to it
612	-1459	YEL002C	Beta subunit of the oligosaccharyl transferase (OST) glycoprotein complex; required for N-linked glycosylation of proteins in the endoplasmic reticulum
613	11905	YIL002W-A	Putative protein of unknown function; identified by expression profiling and mass spectrometry
614	-3554	YIL002C	Phosphatidylinositol 4;5-bisphosphate 5-phosphatase; synaptojanin-like protein with an N-terminal Sac1 domain; plays a role in phosphatidylinositol 4;5-bisphosphate homeostasis and in endocytosis; null mutation confers cold-tolerant growth
615	3555	YIL001W	Putative protein of unknown function; contains a BTB/POZ domain which generally function in protein interactions; deletion slightly improved competitive fitness in rich media; GFP-tagged protein is localized to the cytoplasm
616	-1463	YEL001C	Putative protein of unknown function; green fluorescent protein (GFP)-fusion localizes to the ER; YEL001C is non-essential; null mutant displays increased levels of spontaneous Rad52p foci
617	12603	Scer_CEN5	Chromosome V centromere
618	-3556	YIR001C	Cytoplasmic RNA-binding protein; contains an RNA recognition motif (RRM); may have a role in mRNA translation; as suggested by genetic interactions with genes encoding proteins involved in translational initiation
619	1473	YER002W	Constituent of 66S pre-ribosomal particles; involved in 60S ribosomal subunit biogenesis
620	-1482	YER003C	Mannose-6-phosphate isomerase; catalyzes the interconversion of fructose-6-P and mannose-6-P; required for early steps in protein mannosylation
621	11214	---	Can not determin the functions of this gene
622	1490	YER004W	Protein of unknown function; localized to the mitochondrial outer membrane; induced by treatment with 8-methoxypsoralen and UVA irradiation
623	1495	YER005W	Apyrase with wide substrate specificity; helps prevent inhibition of glycosylation by hydrolyzing nucleoside tri- and diphosphates that inhibit glycotransferases; partially redundant with Gda1p; mediates adenovirus E4orf4-induced toxicity
624	-10491	YPR086W	Transcription factor TFIIB; a general transcription factor required for transcription initiation and start site selection by RNA polymerase II
625	1503	YER006W	GTPase that associates with nuclear 60S pre-ribosomes; required for export of 60S ribosomal subunits from the nucleus
626	1515	YER007W	Microtubule effector required for tubulin heterodimer formation; binds alpha-tubulin; required for normal microtubule function; null mutant exhibits cold-sensitive microtubules and sensitivity to benomyl
627	-1520	YER007C-A	Protein of unknown function that associates with ribosomes and has a putative RNA binding domain; interacts with Tma22p; null mutant exhibits translation defects; has homology to human oncogene MCT-1
628	-3557	YIR002C	3'-5' DNA helicase involved in error-free bypass of DNA lesions; binds to flap DNA in an error-free bypass pathway and stimulates the activity of Rad27p and Dna2p; mutations confer a mutator phenotype; similarity to FANCM; a human Fanconi anemia complementation group protein that along with the MHF complex is involved in stabilizing and remodeling blocked replication forks; member of the SF2 DExD…
629	-1524	YER008C	Subunit of the exocyst complex (Sec3p; Sec5p; Sec6p; Sec8p; Sec10p; Sec15p; Exo70p; Exo84p) which mediates targeting of post-Golgi vesicles to sites of active exocytosis; Sec3p specifically is a spatial landmark for secretion
630	1526	YER009W	Nuclear envelope protein; interacts with GDP-bound Gsp1p and with proteins of the nuclear pore to transport Gsp1p into the nucleus where it is an essential player in nucleocytoplasmic transport
631	3558	YIR003W	Protein of unknown function involved in mitochondrial migration along actin filament; may interact with ribosomes; GFP-fusion protein colocalizes with Sac1p to the actin cytoskeleton
632	3559	YIR004W	Cytosolic J-domain-containing protein; required for peroxisomal protein import and involved in peroxisome assembly; homologous to E. coli DnaJ
633	-1528	YER010C	Protein of unknown function; forms a ring-shaped homotrimer; has similarity to members of the prokaryotic rraA family; possibly involved in a phosphotransfer reaction
634	3560	YIR005W	Component of the U2 snRNP; required for the first catalytic step of splicing and for spliceosomal assembly; interacts with Rds3p and is required for Mer1p-activated splicing
635	-3562	YIR006C	Part of actin cytoskeleton-regulatory complex Pan1p-Sla1p-End3p; associates with actin patches on the cell cortex; promotes protein-protein interactions essential for endocytosis; binds to and activates the Arp2/3 complex in vitro; previously thought to be a subunit of poly(A) ribonuclease
636	-3165	---	Can not determin the functions of this gene
637	-14087	---	Can not determin the functions of this gene
638	14080	---	Can not determin the functions of this gene
639	9114	YMR009W	Acireductone dioxygenease involved in the methionine salvage pathway; ortholog of human MTCBP-1; transcribed with YMR010W and regulated post-transcriptionally by RNase III (Rnt1p) cleavage; ADI1 mRNA is induced in heat shock conditions
640	9115	YMR010W	Putative protein of unknown function; green fluorescent protein (GFP)-fusion protein localizes to the cytoplasm; YMR010W is not an essential gene; YMR010W mRNA is transcribed with ADI1
641	-9900	YOR017W	Protein with a role in 5'-end processing of mitochondrial RNAs; located in the mitochondrial membrane
642	3109	YHL021C	Putative protein of unknown function; the authentic; non-tagged protein is detected in highly purified mitochondria in high-throughput studies; null mutant displays reduced frequency of mitochondrial genome loss
643	3108	YHL022C	Meiosis-specific protein that initiates meiotic recombination by catalyzing the formation of double-strand breaks in DNA via a transesterification reaction; required for homologous chromosome pairing and synaptonemal complex formation
644	-13598	---	Can not determin the functions of this gene
645	9899	YOR016C	Protein with similarity to Emp24p and Erv25p; member of the p24 family involved in ER to Golgi transport
646	10509	YPR108W	Essential; non-ATPase regulatory subunit of the 26S proteasome; similar to another S. cerevisiae regulatory subunit; Rpn5p; as well as to mammalian proteasome subunits
647	2868	YGR088W	Cytosolic catalase T; has a role in protection from oxidative damage by hydrogen peroxide
648	2869	YGR089W	Protein that exhibits physical and genetic interactions with Rpb8p; which is a subunit of RNA polymerases I; II; and III; computational analysis of large-scale protein-protein interaction data suggests a role in chromosome segregation
649	13769	Scer_7.trna19T	Threonine tRNA (tRNA-Thr); predicted by tRNAscan-SE analysis; tRNA Type: Thr (T) | Anti-Codon: UGU | Cove Score: 77.84
650	2870	YGR090W	Possible U3 snoRNP protein involved in maturation of pre-18S rRNA; based on computational analysis of large-scale protein-protein interaction data
651	10510	YPR109W	Predicted membrane protein; dipoid deletion strain has high budding index
652	-10511	YPR110C	RNA polymerase subunit AC40; common to RNA polymerase I and III
653	2871	YGR091W	Splicing factor; component of the U4/U6-U5 snRNP complex
654	2872	YGR092W	Ser/Thr kinase involved in transcription and stress response; functions as part of a network of genes in exit from mitosis; localization is cell cycle regulated; activated by Cdc15p during the exit from mitosis; also plays a role in regulating the stability of SWI5 and CLB2 mRNAs
655	2874	YGR093W	Putative protein of unconfirmed function; green fluorescent protein (GFP)-fusion protein localizes to the nucleus
656	-10512	YPR112C	Essential conserved protein that is part of the 90S preribosome; required for production of 18S rRNA and small ribosomal subunit; contains five consensus RNA-binding domains
657	2875	YGR094W	Mitochondrial and cytoplasmic valyl-tRNA synthetase
658	-2876	YGR095C	Exosome non-catalytic core component; involved in 3'-5' RNA processing and degradation in both the nucleus and the cytoplasm; has similarity to E. coli RNase PH and to human hRrp46p (EXOSC5)
659	2877	YGR096W	Mitochondrial membrane transporter that mediates uptake of the essential cofactor thiamine pyrophosphate (ThPP) into mitochondria; expression appears to be regulated by carbon source; member of the mitochondrial carrier family
660	10513	YPR113W	Phosphatidylinositol synthase; required for biosynthesis of phosphatidylinositol; which is a precursor for polyphosphoinositides; sphingolipids; and glycolipid anchors for some of the plasma membrane proteins
661	10514	YPR114W	Putative protein of unknown function
Chromosome 1 ends here
662	2881	YGR097W	Component of RNA polymerase II holoenzyme; phosphorylated in response to oxidative stress; has a role in destruction of Ssn8p; proposed to function in activation of the glycerol channel Fps1p; paralogous to Rgc1p
663	-11208	---	Can not determin the functions of this gene
664	10515	YPR116W	Putative protein of unknown function; required for mitochondrial genome maintenance; null mutation results in a decrease in plasma membrane electron transport
665	-2882	YGR098C	Separase; a caspase-like cysteine protease that promotes sister chromatid separation by mediating dissociation of the cohesin Scc1p from chromatin; inhibits protein phosphatase 2A-Cdc55p to promote mitotic exit; inhibited by Pds1p
666	2883	YGR099W	Subunit of the ASTRA complex; involved in chromatin remodeling; subunit of the telomere cap complex DNA-binding protein specific to single-stranded yeast telomeric DNA repeats; required for telomere length regulation and telomere position effect; involved in the stability or biogenesis of PIKKs such as TORC1
667	10517	YPR117W	Putative protein of unknown function
668	2884	YGR100W	Cytoplasmic GTPase-activating protein for Ypt/Rab transport GTPases Ypt6p; Ypt31p and Sec4p; involved in recycling of internalized proteins and regulation of Golgi secretory function
669	2885	YGR101W	Mitochondrial serine protease required for the processing of various mitochondrial proteins and maintenance of mitochondrial DNA and morphology; belongs to the rhomboid-GlpG superfamily of intramembrane peptidases
670	-2886	YGR102C	Subunit of the trimeric GatFAB AmidoTransferase(AdT) complex; involved in the formation of Q-tRNAQ; transposon insertion mutant is salt sensitive and null mutant has growth defects; non-tagged protein is detected in purified mitochondria
671	2887	YGR103W	Component of several different pre-ribosomal particles; forms a complex with Ytm1p and Erb1p that is required for maturation of the large ribosomal subunit; required for exit from G<sub>0</sub> and the initiation of cell proliferation
672	-2888	YGR104C	Subunit of the RNA polymerase II mediator complex; associates with core polymerase subunits to form the RNA polymerase II holoenzyme; essential for transcriptional regulation; required for proper termination of transcription for some genes; involved in telomere maintenance
673	2889	YGR105W	Integral membrane protein that is required for vacuolar H+-ATPase (V-ATPase) function; although not an actual component of the V-ATPase complex; functions in the assembly of the V-ATPase; localized to the yeast endoplasmic reticulum (ER)
674	-2890	YGR106C	Endoplasmic reticulum protein that functions; together with other assembly factors; in assembly of the V0 sector of the vacuolar ATPase (V-ATPase); null mutation enhances the V-ATPase deficiency of a vma21 mutant impaired in ER retrieval
675	13722	Scer_7.trna20L	Leucine tRNA (tRNA-Leu); predicted by tRNAscan-SE analysis; tRNA Type: Leu (L) | Anti-Codon: GAG | Cove Score: 64.51
676	10518	YPR118W	5'-methylthioribose-1-phosphate isomerase; catalyzes the isomerization of 5-methylthioribose-1-phosphate to 5-methylthioribulose-1-phosphate in the methionine salvage pathway
677	-13675	Scer_7.trna21K	Lysine tRNA (tRNA-Lys); predicted by tRNAscan-SE analysis; thiolation of uridine at wobble position (34) requires Ncs6p; tRNA Type: Lys (K) | Anti-Codon: UUU | Cove Score: 69.64
678	2892	YGR108W	B-type cyclin involved in cell cycle progression; activates Cdc28p to promote the transition from G2 to M phase; accumulates during G2 and M; then targeted via a destruction box motif for ubiquitin-mediated degradation by the proteasome
679	-2893	YGR109C	B-type cyclin involved in DNA replication during S phase; activates Cdc28p to promote initiation of DNA synthesis; functions in formation of mitotic spindles along with Clb3p and Clb4p; most abundant during late G1
680	2019	---	Can not determin the functions of this gene
681	13832	---	Can not determin the functions of this gene
682	10520	YPR122W	Haploid specific endoprotease that performs one of two N-terminal cleavages during maturation of a-factor mating pheromone; required for axial budding pattern of haploid cells
683	2895	YGR111W	Putative protein of unknown function; green fluorescent protein (GFP)-fusion protein localizes to both the cytoplasm and the nucleus
684	-12843	---	Can not determin the functions of this gene
685	9730	YBR252W	deoxyuridine triphosphate diphosphatase (dUTPase); catalyzes hydrolysis of dUTP to dUMP and PPi; thereby preventing incorporation of uracil into DNA during replication; critical for the maintenance of genetic stability; also has diphosphatase activity on deoxyinosine triphosphate
686	9740	YBR253W	Subunit of the RNA polymerase II mediator complex; associates with core polymerase subunits to form the RNA polymerase II holoenzyme; essential for transcriptional regulation
687	3566	YIR010W	Essential component of the MIND kinetochore complex (Mtw1p Including Nnf1p-Nsl1p-Dsn1p) which joins kinetochore subunits contacting DNA to those contacting microtubules; important for chromosome segregation
688	-9750	YBR254C	One of 10 subunits of the transport protein particle (TRAPP) complex of the cis-Golgi which mediates vesicle docking and fusion; mutations in the human homolog cause the spondyloepiphyseal dysplasia tarda (SEDL) disorder
689	9758	YBR255W	Protein of unknown function; required for normal growth rate at 15 degrees C; green fluorescent protein (GFP)-fusion protein localizes to the cytoplasm in a punctate pattern; mtc4 is synthetically sick with cdc13-1
690	-9769	YBR255C-A	Putative protein of unknown function; may interact with respiratory chain complexes III (ubiquinol-cytochrome c reductase) or IV (cytochrome c oxidase); identified by sequence comparison with hemiascomycetous yeast species
691	-3567	YIR011C	Protein required for localizing proteasomes to the nucleus; interacts with the karyopherin Srp1p; involved in ubiquitin-mediated protein degradation
692	3568	YIR012W	Essential protein involved in a late step of 60S ribosomal subunit assembly or modification; contains multiple WD repeats; interacts with Qsr1p in a two-hybrid assay
693	-9779	YBR256C	Riboflavin synthase; catalyzes the last step of the riboflavin biosynthesis pathway
694	-3541	YIL015W	Aspartyl protease secreted into the periplasmic space of mating type a cells; helps cells find mating partners; cleaves and inactivates alpha factor allowing cells to recover from alpha-factor-induced cell cycle arrest
695	-3539	YIL016W	Ribosome-associated protein proposed to act in protein synthesis and nuclear pore complex biogenesis and maintenance as well as protein folding; has similarity to the mammalian BAG-1 protein
696	3538	YIL017C	Protein involved in proteasome-dependent catabolite degradation of fructose-1;6-bisphosphatase (FBPase); localized to the nucleus and the cytoplasm
697	2515	YFR030W	Subunit alpha of assimilatory sulfite reductase; which converts sulfite into sulfide
698	-2517	YFR031C	Subunit of the condensin complex; essential SMC chromosomal ATPase family member that forms a complex with Smc4p to form the active ATPase; Smc2p/Smc4p complex binds DNA; required for clustering of tRNA genes at the nucleolus
699	-2518	YFR031C-A	Protein component of the large (60S) ribosomal subunit; identical to Rpl2Bp and has similarity to E. coli L2 and rat L8 ribosomal proteins
700	-2519	YFR032C	Putative protein of unknown function; non-essential gene identified in a screen for mutants with increased levels of rDNA transcription; expressed at high levels during sporulation
701	-2520	YFR032C-A	Protein component of the large (60S) ribosomal subunit; has similarity to rat L29 ribosomal protein; not essential for translation; but required for proper joining of the large and small ribosomal subunits and for normal translation rate
702	-2521	YFR033C	Subunit 6 of the ubiquinol cytochrome-c reductase complex; which is a component of the mitochondrial inner membrane electron transport chain; highly acidic protein; required for maturation of cytochrome c1
703	-2522	YFR034C	Basic helix-loop-helix (bHLH) transcription factor of the myc-family; activates transcription cooperatively with Pho2p in response to phosphate limitation; binding to 'CACGTG' motif is regulated by chromatin restriction; competitive binding of Cbf1p to the same DNA binding motif and cooperation with Pho2p;; function is regulated by phosphorylation at multiple sites and by phosphate availability
704	-3537	YIL019W	Protein required for pre-rRNA processing and 40S ribosomal subunit assembly
705	3536	YIL020C	Phosphoribosyl-5-amino-1-phosphoribosyl-4-imidazolecarboxiamide isomerase; catalyzes the fourth step in histidine biosynthesis; mutations cause histidine auxotrophy and sensitivity to Cu; Co; and Ni salts
706	-3535	YIL021W	RNA polymerase II third largest subunit B44; part of central core; similar to prokaryotic alpha subunit
707	11650	---	Can not determin the functions of this gene
708	-3534	YIL022W	Essential component of the Translocase of the Inner Mitochondrial membrane (TIM23 complex); tethers the import motor and regulatory factors (PAM complex) to the translocation channel (Tim23p-Tim17p core complex)
709	1771	YER050C	Mitochondrial ribosomal protein of the small subunit; has similarity to E. coli S18 ribosomal protein
710	-3516	YIL042C	Mitochondrial protein kinase involved in negative regulation of pyruvate dehydrogenase complex activity by phosphorylating the ser-133 residue of the Pda1p subunit; acts in concert with kinase Pkp2p and phosphatases Ptc5p and Ptc6p
711	3517	YIL041W	BAR domain-containing protein that localizes to both early and late Golgi vesicles; required for adaptation to varying nutrient concentrations; fluid-phase endocytosis; polarization of the actin cytoskeleton; and vacuole biogenesis
712	-1768	YER049W	Poly(rA)-binding protein involved in translation termination efficiency; mRNA poly(A) tail length and mRNA stability; interacts with Sup45p (eRF1); Sup35p (eRF3) and Pab1p; similar to prolyl 4-hydroxylases; binds Fe(III) and 2-oxoglutarate
713	-1765	YER048W-A	Cysteine desulfurase (Nfs1p) activator; essential for the formation of the persulfide intermediate at the desulfurase active site during pyridoxal phosphate-dependent desulfuration of cysteine; required for mitochondrial iron-sulfur cluster biosynthesis
714	-12800	Scer_5.trna9Q	Glutamine tRNA (tRNA-Gln); predicted by tRNAscan-SE analysis; thiolation of uridine at wobble position (34) requires Ncs6p; tRNA Type: Gln (Q) | Anti-Codon: UUG | Cove Score: 68.39
715	3519	YIL040W	Protein required for nuclear envelope morphology; nuclear pore complex localization; mRNA export from the nucleus; exhibits synthetic lethal genetic interactions with genes involved in lipid metabolism
716	1761	YER048C	Nuclear type II J heat shock protein of the E. coli dnaJ family; contains a leucine zipper-like motif; binds to non-native substrates for presentation to Ssa3p; may function during protein translocation; assembly and disassembly
717	3520	YIL039W	Conserved phosphoesterase domain-containing protein that acts together with Emp24p/Erv25p in cargo exit from the ER; deletion confers sensitivity to 4-(N-(S-glutathionylacetyl)amino) phenylarsenoxide (GSAO)
718	1758	YER047C	Putative ATPase of the AAA family; interacts with the Sin1p transcriptional repressor in the two-hybrid system
719	11126	---	Can not determin the functions of this gene
720	-3521	YIL038C	Subunit of the CCR4-NOT complex; which is a global transcriptional regulator with roles in transcription initiation and elongation and in mRNA degradation
721	-3522	YIL037C	Pheromone-regulated protein; predicted to have 4 transmembrane segments and a coiled coil domain; regulated by Ste12p; required for efficient nuclear fusion
722	-1754	YER046W	Meiosis-specific protein of unknown function; required for spore wall formation during sporulation; dispensible for both nuclear divisions during meiosis
723	1750	YER045C	Basic leucine zipper (bZIP) transcription factor of the ATF/CREB family; may regulate transcription of genes involved in utilization of non-optimal carbon sources
724	1742	YER044C-A	Meiosis-specific protein involved in double-strand break formation during meiotic recombination; required for chromosome synapsis and production of viable spores
725	-3523	YIL035C	Alpha catalytic subunit of casein kinase 2 (CK2); a Ser/Thr protein kinase with roles in cell growth and proliferation; CK2; comprised of CKA1; CKA2; CKB1 and CKB2; has many substrates including transcription factors and all RNA polymerases
726	-3524	YIL034C	Beta subunit of the capping protein (CP) heterodimer (Cap1p and Cap2p) which binds to the barbed ends of actin filaments preventing further polymerization; localized predominantly to cortical actin patches
727	1734	YER044C	Endoplasmic reticulum membrane protein; may facilitate protein-protein interactions between the Erg26p dehydrogenase and the Erg27p 3-ketoreductase and/or tether these enzymes to the ER; also interacts with Erg6p
728	-3525	YIL033C	Regulatory subunit of the cyclic AMP-dependent protein kinase (PKA); a component of a signaling pathway that controls a variety of cellular processes; including metabolism; cell cycle; stress response; stationary phase; and sporulation
729	-2526	YFR038W	Putative ATPase containing the DEAD/H helicase-related sequence motif; null mutant displays increased levels of spontaneous Rad52p foci
730	2525	YFR037C	Component of the RSC chromatin remodeling complex; essential for viability and mitotic growth; homolog of SWI/SNF subunit Swi3p; but unlike Swi3p; does not activate transcription of reporters
731	3533	YIL023C	Zinc transporter; localizes to the ER; null mutant is sensitive to calcofluor white; leads to zinc accumulation in cytosol; ortholog of the mouse KE4 and member of the ZIP (ZRT; IRT-like Protein) family
732	11652	---	Can not determin the functions of this gene
733	3532	YIL024C	Putative protein of unknown function; non-essential gene; expression directly regulated by the metabolic and meiotic transcriptional regulator Ume6p
734	3531	YIL026C	Subunit of the cohesin complex; which is required for sister chromatid cohesion during mitosis and meiosis and interacts with centromeres and chromosome arms; essential for viability
735	3530	YIL027C	Member of a transmembrane complex required for efficient folding of proteins in the ER; null mutant displays induction of the unfolded protein response; and also shows K1 killer toxin resistance
736	-2524	YFR036W	Subunit of the Anaphase-Promoting Complex/Cyclosome (APC/C); which is a ubiquitin-protein ligase required for degradation of anaphase inhibitors; including mitotic cyclins; during the metaphase/anaphase transition
737	12951	Scer_6.trna10K	Lysine tRNA (tRNA-Lys); predicted by tRNAscan-SE analysis; a small portion is imported into mitochondria via interaction with mt lysyl-tRNA synthetase Msk1p and is necessary to decode AAG codons at high temperature; when base modification of mt-encoded tRNA-Lys is reduced; tRNA Type: Lys (K) | Anti-Codon: CUU | Cove Score: 70.32
738	3527	YIL030C	Ubiquitin-protein ligase involved in ER-associated protein degradation; located in the ER/nuclear envelope; ssm4 mutation suppresses mRNA instability caused by an rna14 mutation
739	-3526	YIL031W	Peptidase that deconjugates Smt3/SUMO-1 peptides from proteins; plays a role in chromosome cohesion at centromeric regions and recovery from checkpoint arrest induced by DNA damage or DNA replication defects; potential Cdc28p substrate
740	1776	YER051W	JmjC domain family histone demethylase specific for H3-K36; similar to proteins found in human; mouse; drosophila; X. laevis; C. elegans; and S. pombe
741	3515	YIL043C	Microsomal cytochrome b reductase; not essential for viability; also detected in mitochondria; mutation in conserved NADH binding domain of the human ortholog results in type I methemoglobinemia
742	-1779	YER052C	Aspartate kinase (L-aspartate 4-P-transferase); cytoplasmic enzyme that catalyzes the first step in the common pathway for methionine and threonine biosynthesis; expression regulated by Gcn4p and the general control of amino acid synthesis
743	-11654	---	Can not determin the functions of this gene
744	3514	YIL044C	ADP-ribosylation factor (ARF) GTPase activating protein (GAP) effector; involved in Trans-Golgi-Network (TGN) transport; contains C2C2H2 cysteine/histidine motif
745	-1788	YER053C-A	Putative protein of unknown function; green fluorescent protein (GFP)-fusion protein localizes to the endoplasmic reticulum
746	-1795	YER054C	Putative regulatory subunit of the protein phosphatase Glc7p; involved in glycogen metabolism; contains a conserved motif (GVNK motif) that is also found in Gac1p; Pig1p; and Pig2p
747	-3513	YIL046W	F-box protein containing five copies of the WD40 motif; controls cell cycle function; sulfur metabolism; and methionine biosynthesis as part of the ubiquitin ligase complex; interacts with and regulates Met4p; localizes within the nucleus
748	-1797	YER055C	ATP phosphoribosyltransferase; a hexameric enzyme; catalyzes the first step in histidine biosynthesis; mutations cause histidine auxotrophy and sensitivity to Cu; Co; and Ni salts; transcription is regulated by general amino acid control
749	3512	YIL047C	Plasma membrane protein of unknown function; truncation and overexpression suppresses lethality of G-alpha protein deficiency
750	-3511	YIL048W	Putative aminophospholipid translocase (flippase) involved in endocytosis and vacuolar biogenesis; localizes to endosomes and the Golgi aparatus
751	-1806	YER056C-A	Protein component of the large (60S) ribosomal subunit; nearly identical to Rpl34Bp and has similarity to rat L34 ribosomal protein
752	-1814	YER057C	Member of the p14.5 protein family with similarity to Mmf1p; functionally complements Mmf1p function when targeted to mitochondria; heat shock inducible; high-dosage growth inhibitor; forms a homotrimer in vitro
753	1822	YER058W	Protein required for assembly of cytochrome c oxidase
754	1825	YER059W	Pho85p cyclin of the Pho80p subfamily; forms the major Glc8p kinase together with Pcl7p and Pho85p; involved in the control of glycogen storage by Pho85p; stabilized by Elongin C binding
755	1802	YER056C	Purine-cytosine permease; mediates purine (adenine; guanine; and hypoxanthine) and cytosine accumulation
756	3510	YIL049W	Probable polyprenol reductase that catalyzes conversion of polyprenol to dolichol; the precursor for N-glycosylation; involved in filamentous growth; mutations in human ortholog SRD5A3 confer CDG (Congenital Disorders of Glycosylation)
757	-1830	YER061C	Mitochondrial beta-keto-acyl synthase with possible role in fatty acid synthesis; required for mitochondrial respiration
758	-1838	YER062C	One of two redundant DL-glycerol-3-phosphatases (RHR2/GPP1 encodes the other) involved in glycerol biosynthesis; induced in response to hyperosmotic stress and oxidative stress; and during the diauxic transition
759	1846	YER063W	Conserved nuclear RNA-binding protein; specifically binds to transcribed chromatin in a THO- and RNA-dependent manner; genetically interacts with shuttling hnRNP NAB2; overproduction suppresses transcriptional defect caused by hpr1 mutation
760	3509	YIL055C	Putative protein of unknown function
761	-1852	YER064C	Non-essential nuclear protein; null mutation has global effects on transcription
762	-1856	YER065C	Isocitrate lyase; catalyzes the formation of succinate and glyoxylate from isocitrate; a key reaction of the glyoxylate cycle; expression of ICL1 is induced by growth on ethanol and repressed by growth on glucose
763	-12761	Scer_5.trna10S	Serine tRNA (tRNA-Ser); predicted by tRNAscan-SE analysis; can mutate to suppress ochre nonsense mutations; tRNA Type: Ser (S) | Anti-Codon: UGA | Cove Score: 84.16
764	1865	YER067W	Protein of unknown function involved in energy metabolism under respiratory conditions; protein abundance is increased upon intracellular iron depletion
765	1869	YER068W	Ubiquitin-protein ligase subunit of the CCR4-NOT complex; with Ubc4p; ubiquitinates nascent polypeptide-associated complex subunits and histone demethyase Jhd2p; CCR4-NOT has roles in transcription regulation; mRNA degradation; and post-transcriptional modifications
766	3507	YIL061C	Component of U1 snRNP required for mRNA splicing via spliceosome; substrate of the arginine methyltransferase Hmt1p; may interact with poly(A) polymerase to regulate polyadenylation; homolog of human U1 70K protein
767	1875	YER069W	Acetylglutamate kinase and N-acetyl-gamma-glutamyl-phosphate reductase; N-acetyl-L-glutamate kinase (NAGK) catalyzes the 2nd and N-acetyl-gamma-glutamyl-phosphate reductase (NAGSA); the 3rd step in arginine biosynthesis; synthesized as a precursor which is processed in the mitochondrion to yield mature NAGK and NAGSA; enzymes form a metabolon complex with Arg2p; NAGK C-terminal domain stabilizes …
768	3506	YIL062C	Subunit of the ARP2/3 complex; which is required for the motility and integrity of cortical actin patches; has mRNA binding activity
769	3505	YIL063C	Protein of unknown function involved in nuclear processes of the Ran-GTPase cycle; involved in nuclear protein export; contains Ran Binding Domain and FxFG repeats; interacts with Srm1p; GTP-Gsp1p; Rna1p and Crm1p; is not essential
770	-3504	YIL064W	Probable lysine methyltransferase involved in the dimethylation of eEF1A (Tef1p/Tef2p); sequence similarity to S-adenosylmethionine-dependent methyltransferases of the seven beta-strand family; role in vesicular transport
771	3503	YIL065C	Protein involved in mitochondrial membrane fission and peroxisome abundance; required for localization of Dnm1p and Mdv1p during mitochondrial division; mediates ethanol-induced apoptosis and ethanol-induced mitochondrial fragmentation
772	1886	YER070W	Major isoform of the large subunit of ribonucleotide-diphosphate reductase; the RNR complex catalyzes rate-limiting step in dNTP synthesis; regulated by DNA replication and DNA damage checkpoint pathways via localization of small subunits
773	3502	YIL067C	Uncharacterized protein of unknown function
774	3501	YIL068C	Essential 88kDa subunit of the exocyst complex; which mediates polarized targeting of secretory vesicles to active sites of exocytosis; dimeric form of Sec6p interacts with Sec9p in vitro and inhibits t-SNARE assembly
775	-1896	YER071C	Protein of unknown function; green fluorescent protein (GFP)-fusion protein localizes to the cytoplasm in a punctate pattern; null mutant is sensitive to expression of the top1-T722A allele
776	1901	YER072W	Subunit of the vacuolar transporter chaperone (VTC) complex involved in membrane trafficking; vacuolar polyphosphate accumulation; microautophagy and non-autophagic vacuolar fusion; also has mRNA binding activity
777	1907	YER073W	Mitochondrial aldehyde dehydrogenase; involved in regulation or biosynthesis of electron transport chain components and acetate formation; activated by K+; utilizes NADP+ as the preferred coenzyme; constitutively expressed
778	1909	YER074W	Protein component of the small (40S) ribosomal subunit; identical to Rps24Bp and has similarity to rat S24 ribosomal protein
779	1914	YER074W-A	Integral membrane protein required for ER to Golgi transport; localized to the Golgi; the ER; and COPII vesicles; interacts with Yip1p and Yif1p
780	-1920	YER075C	Phosphotyrosine-specific protein phosphatase involved in the inactivation of mitogen-activated protein kinase (MAPK) during osmolarity sensing; dephosporylates Hog1p MAPK and regulates its localization; localized to the cytoplasm
781	-12902	Scer_5.trna11A	Alanine tRNA (tRNA-Ala); predicted by tRNAscan-SE analysis; one of 5 nuclear tRNA genes containing the tDNA-anticodon TGC (mature tRNA may be UGC or may contain modified bases); decodes GCA and probably GCG codons into alanine; one of 16 nuclear tRNAs for alanine; tRNA Type: Ala (A) | Anti-Codon: UGC | Cove Score: 76.57
782	3500	YIL070C	Acidic protein of the mitochondrial matrix involved in oxidative phosphorylation; related to the human complement receptor gC1q-R
783	-1930	YER077C	Putative protein of unknown function; green fluorescent protein (GFP)-fusion protein localizes to the mitochondrion; null mutation results in a decrease in plasma membrane electron transport
784	3499	YIL071C	Possible shared subunit of Cop9 signalosome (CSN) and eIF3; binds eIF3b subunit Prt1p; has possible dual functions in transcriptional and translational control; contains a PCI (Proteasome-COP9 signalosome (CSN)-eIF3) domain
785	-1936	YER078C	Mitochondrial aminopeptidase; cleaves the N termini of at least 38 imported proteins after cleavage by the mitochondrial processing peptidase (MPP); thereby increasing their stability; member of the aminopeptidase P family
786	-3498	YIL072W	Meiosis-specific DNA binding protein that displays Red1p dependent localization to the unsynapsed axial-lateral elements of the synaptonemal complex; required for homologous chromosome synapsis and chiasma formation
787	1947	YER079W	Putative protein of unknown function
788	1955	YER080W	Putative protein of unknown function; the authentic; non-tagged protein is detected in highly purified mitochondria in high-throughput studies; null mutant displays elevated frequency of mitochondrial genome loss
789	3496	YIL073C	Meiosis-specific protein essential for chromosome synapsis; involved in completion of nuclear divisions during meiosis; induced early in meiosis
790	1957	YER081W	3-phosphoglycerate dehydrogenase; catalyzes the first step in serine and glycine biosynthesis; isozyme of Ser33p
791	3495	YIL075C	Subunit of the 26S proteasome; substrate of the N-acetyltransferase Nat1p
792	-1959	YER082C	Nucleolar protein; component of the small subunit (SSU) processome containing the U3 snoRNA that is involved in processing of pre-18S rRNA
793	10764	---	Can not determin the functions of this gene
794	-1960	YER083C	Subunit of the GET complex; involved in insertion of proteins into the ER membrane; required for the retrieval of HDEL proteins from the Golgi to the ER in an ERD2 dependent fashion and for meiotic nuclear division
795	-3494	YIL076W	Epsilon-COP subunit of the coatomer; regulates retrograde Golgi-to-ER protein traffic; stabilizes Cop1p; the alpha-COP and the coatomer complex; non-essential for cell growth
796	3493	YIL077C	Putative protein of unknown function; the authentic; non-tagged protein is detected in highly purified mitochondria in high-throughput studies; deletion confers sensitivity to 4-(N-(S-glutathionylacetyl)amino) phenylarsenoxide (GSAO)
797	-3492	YIL078W	Threonyl-tRNA synthetase; essential cytoplasmic protein
798	3491	YIL079C	Zinc knuckle protein; involved in nuclear RNA processing and degradation as a component of the TRAMP complex; stimulates the poly(A) polymerase activity of Pap2p in vitro; functionally redundant with Air2p
799	-13764	---	Can not determin the functions of this gene
800	11707	YDL123W	Protein of unknown function; localized to the vacuolar outer membrane; predicted to be palmitoylated
801	-11478	YDL176W	Protein of unknown function; predicted by computational methods to be involved in fructose-1;6-bisphosphatase (Fbp1p) degradation; interacts with components of the GID complex; YDL176W is not an essential gene
802	11474	YDL177C	Putative protein of unknown function; similar to the mouse IMPACT gene; YDL177C is not an essential gene
803	-11699	YDL124W	NADPH-dependent alpha-keto amide reductase; reduces aromatic alpha-keto amides; aliphatic alpha-keto esters; and aromatic alpha-keto esters; member of the aldo-keto reductase (AKR) family
804	-11471	YDL178W	D-lactate dehydrogenase; located in the mitochondrial matrix
805	11694	YDL125C	Adenosine 5'-monophosphoramidase; interacts physically and genetically with Kin28p; a CDK and TFIIK subunit; and genetically with CAK1; member of the histidine triad (HIT) superfamily of nucleotide-binding proteins and similar to Hint
806	11692	YDL126C	AAA ATPase involved in multiple processes; subunit of a polyubiquitin-selective segregase complex involved in ERAD; cell wall integrity during heat stress and mitotic spindle disassembly; subunit of a complex involved in mitochondria-associated degradation; role in mobilizing membrane bound transcription factors by regulated ubiquitin/proteasome-dependent processing; roles in macroautophagy; PMN;…
807	-11468	YDL179W	Cyclin; forms a functional kinase complex with Pho85p cyclin-dependent kinase (Cdk); expressed in late M/early G1 phase; activated by Swi5p
808	-11688	YDL128W	Vacuolar membrane antiporter with Ca2+/H+ and K+/H+ exchange activity; involved in control of cytosolic Ca2+ and K+ concentrations; has similarity to sodium/calcium exchangers; including the bovine Na+/Ca2+;K+ antiporter
809	-11466	YDL180W	Putative protein of unknown function; green fluorescent protein (GFP)-fusion protein localizes to the vacuole
810	-11685	YDL129W	Putative protein of unknown function; green fluorescent protein (GFP)-fusion protein localizes to the cytoplasm and the nucleus; YDL129W is not an essential gene
811	-11544	YDL130W	Ribosomal protein P1 beta; component of the ribosomal stalk; which is involved in interaction of translational elongation factors with ribosome; accumulation is regulated by phosphorylation and interaction with the P2 stalk component
812	-13487	---	Can not determin the functions of this gene
813	-11465	YDL181W	Protein that inhibits ATP hydrolysis by the F1F0-ATP synthase; inhibitory function is enhanced by stabilizing proteins Stf1p and Stf2p; has similarity to Stf1p; has a calmodulin-binding motif and binds calmodulin in vitro
814	11285	---	Can not determin the functions of this gene
815	-11461	YDL182W	Homocitrate synthase isozyme; catalyzes the condensation of acetyl-CoA and alpha-ketoglutarate to form homocitrate; which is the first step in the lysine biosynthesis pathway; highly similar to the other isozyme; Lys21p
816	-11678	YDL132W	Cullin; structural protein of SCF complexes (which also contain Skp1p; Cdc34p; Hrt1p and an F-box protein) involved in ubiquitination; SCF promotes the G1-S transition by targeting G1 cyclins and the Cln-CDK inhibitor Sic1p for degradation
817	-11673	YDL133W	Regulator of phospholipase D (Spo14p); interacts with Spo14p and regulates its catalytic activity; capable of buffering the toxicity of C16:0 platelet activating factor; a lipid that accumulates intraneuronally in Alzheimer's patients
818	11460	YDL183C	Mitochondrial inner-membrane protein thought to be involved in the formation of an active mitochondrial K+/H+ exchanger (KHE) system; non-essential gene
819	11455	YDL184C	Ribosomal protein L47 of the large (60S) ribosomal subunit; identical to Rpl41Bp and has similarity to rat L41 ribosomal protein; comprised of only 25 amino acids; rpl41a rpl41b double null mutant is viable
820	-11452	YDL185W	Subunit A of the eight-subunit V1 peripheral membrane domain of the vacuolar H+-ATPase; protein precursor undergoes self-catalyzed splicing to yield the extein Tfp1p and the intein Vde (PI-SceI); which is a site-specific endonuclease
821	-11446	YDL186W	Putative protein of unknown function; YDL186W is not an essential gene
822	11444	YDL188C	Catalytic subunit of protein phosphatase 2A (PP2A); functionally redundant with Pph21p; methylated at C terminus; forms alternate complexes with several regulatory subunits; involved in signal transduction and regulation of mitosis
823	-11286	---	Can not determin the functions of this gene
824	11660	YDL135C	Rho GDP dissociation inhibitor involved in the localization and regulation of Cdc42p and Rho1p
825	-11443	YDL189W	Protein of unknown function; identified as a high copy suppressor of psk1 psk2 mutations that confer temperature-sensitivity for galactose utilization; proposed to bind single-stranded nucleic acids via its R3H domain
826	11440	YDL190C	Ubiquitin chain assembly factor (E4) that cooperates with a ubiquitin-activating enzyme (E1); a ubiquitin-conjugating enzyme (E2); and a ubiquitin protein ligase (E3) to conjugate ubiquitin to substrates; also functions as an E3
827	-11438	YDL191W	Protein component of the large (60S) ribosomal subunit; identical to Rpl35Bp and has similarity to rat L35 ribosomal protein
828	-11653	YDL137W	ADP-ribosylation factor; GTPase of the Ras superfamily involved in regulation of coated formation vesicles in intracellular trafficking within the Golgi; functionally interchangeable with Arf1p
829	-11665	---	Can not determin the functions of this gene
830	-11436	YDL193W	Putative prenyltransferase; required for cell viability; proposed to be involved in protein trafficking because tet-repressible mutant shows accumulation of hypoglycosylated forms of CPY
831	-11430	YDL194W	Plasma membrane low glucose sensor that regulates glucose transport; contains 12 predicted transmembrane segments and a long C-terminal tail required for induction of hexose transporters; also senses fructose and mannose; similar to Rgt2p
832	-11427	YDL195W	Component of the Sec13p-Sec31p complex of the COPII vesicle coat; required for vesicle formation in ER to Golgi transport; mutant has increased aneuploidy tolerance
833	7511	YLR218C	Twin Cx(9)C protein involved in cytochrome c oxidase assembly or stability; localizes to the mitochondrial intermembrane space via the Mia40p-Erv1p system; interacts genetically with CYC1 and with cytochrome c oxidase assembly factors
834	11647	YDL139C	Nonhistone component of centromeric chromatin that binds stoichiometrically to CenH3-H4 histones; required for kinetochore assembly; required for G2/M progression and localization of Cse4p; may protect Cse4p from ubiquitylation
835	7501	YLR216C	Peptidyl-prolyl cis-trans isomerase (cyclophilin); catalyzes the cis-trans isomerization of peptide bonds N-terminal to proline residues; binds to Hsp82p and contributes to chaperone activity
836	11642	YDL140C	RNA polymerase II largest subunit B220; part of central core; phosphorylation of C-terminal heptapeptide repeat domain regulates association with transcription and splicing factors; similar to bacterial beta-prime
837	-11634	YDL141W	Biotin:apoprotein ligase; covalently modifies proteins with the addition of biotin; required for acetyl-CoA carboxylase (Acc1p) holoenzyme formation
838	11630	YDL142C	Cardiolipin synthase; produces cardiolipin; which is a phospholipid of the mitochondrial inner membrane that is required for normal mitochondrial membrane potential and function; also required for normal vacuolar ion homeostasis
839	-11625	YDL143W	Subunit of the cytosolic chaperonin Cct ring complex; related to Tcp1p; required for the assembly of actin and tubulins in vivo
840	7493	YLR215C	Protein involved in nutritional control of the cell cycle; regulates abundance of the translation initiation factor eIF2; ortholog of human D123 protein
841	-7484	YLR214W	Ferric reductase and cupric reductase; reduces siderophore-bound iron and oxidized copper prior to uptake by transporters; expression induced by low copper and iron levels
842	11619	YDL144C	Putative protein of unknown function; green fluorescent protein (GFP)-fusion protein localizes to the cytoplasm and nucleus; YDL144C is not an essential gene.
843	7478	YLR213C	Putative glycoside hydrolase of the spore wall envelope; required for normal spore wall assembly; possibly for cross-linking between the glucan and chitosan layers; expressed during sporulation
844	11612	YDL145C	Alpha subunit of COPI vesicle coatomer complex; which surrounds transport vesicles in the early secretory pathway
845	-5640	YKL042W	Central plaque component of spindle pole body (SPB); involved in SPB duplication; may facilitate attachment of the SPB to the nuclear membrane
846	-5632	YKL043W	Transcriptional activator that enhances pseudohyphal growth; physically interacts with the Tup1-Cyc8 complex and recruits Tup1p to its targets; regulates expression of FLO11; an adhesin required for pseudohyphal filament formation; similar to StuA; an A. nidulans developmental regulator; potential Cdc28p substrate
847	-5624	YKL045W	Subunit of DNA primase; which is required for DNA synthesis and double-strand break repair
848	9123	YMR020W	Polyamine oxidase; converts spermine to spermidine; which is required for the essential hypusination modification of translation factor eIF-5A; also involved in pantothenic acid biosynthesis
849	-9124	YMR021C	Copper-sensing transcription factor involved in regulation of genes required for high affinity copper transport
850	9125	YMR022W	Ubiquitin conjugating enzyme; involved in the ER-associated protein degradation pathway; requires Cue1p for recruitment to the ER membrane; proposed to be involved in chromatin assembly
851	5623	YKL046C	Putative mannosidase; GPI-anchored membrane protein required for cell wall biosynthesis in bud formation;homologous to Dfg5p
852	-5617	YKL047W	Putative protein of unknown function; predicted to be palmitoylated; green fluorescent protein (GFP)-fusion protein localizes to the cytoplasm
853	5564	YKL061W	Putative protein of unknown function; likely member of BLOC complex involved in endosomal cargo sorting; green fluorescent protein (GFP)-fusion protein localizes to the endosome
854	-9126	YMR023C	Mitochondrial protein; forms a heterodimer complex with Mto1p that performs the 5-carboxymethylaminomethyl modification of the wobble uridine base in mitochondrial tRNAs; similar to human GTPBP3
855	10836	---	Can not determin the functions of this gene
856	9127	YMR024W	Mitochondrial ribosomal protein of the large subunit
857	9128	YMR025W	Subunit of the Cop9 signalosome; which is required for deneddylation; or removal of the ubiquitin-like protein Rub1p from Cdc53p (cullin); involved in adaptation to pheromone signaling
858	-9129	YMR026C	C3HC4-type RING-finger peroxin and E3 ubiquitin ligase; required for peroxisome biogenesis and peroxisomal matrix protein import; forms translocation subcomplex with Pex2p and Pex10p; mutations in human homolog cause peroxisomal disorder
859	-5570	YKL060C	Fructose 1;6-bisphosphate aldolase; required for glycolysis and gluconeogenesis; catalyzes conversion of fructose 1;6 bisphosphate to glyceraldehyde-3-P and dihydroxyacetone-P; locates to mitochondrial outer surface upon oxidative stress
860	9130	YMR027W	Putative protein of unknown function; green fluorescent protein (GFP)-fusion protein localizes to the nucleus and cytoplasm; YMR027W is not an essential gene
861	-5576	YKL059C	Essential conserved subunit of CPF (cleavage and polyadenylation factor); plays a role in 3' end formation of mRNA via the specific cleavage and polyadenylation of pre-mRNA; contains a putative RNA-binding zinc knuckle motif
862	5577	YKL058W	TFIIA small subunit; involved in transcriptional activation; acts as antirepressor or as coactivator; homologous to smallest subunit of human and Drosophila TFIIA
863	9131	YMR028W	Essential protein involved in the TOR signaling pathway; physically associates with the protein phosphatase 2A and the SIT4 protein phosphatase catalytic subunits
864	-5579	YKL057C	Subunit of the Nup84p subcomplex of the nuclear pore complex (NPC); contributes to nucleocytoplasmic transport and NPC biogenesis and is involved in establishment of a normal nucleocytoplasmic concentration gradient of the GTPase Gsp1p; also plays roles in several processes that may require localization of genes or chromosomes at the nuclear periphery; including double-strand break repair; transc…
865	-9132	YMR029C	Protein involved in recovery from cell cycle arrest in response to pheromone; in a Far1p-independent pathway; interacts with Far3p; Far7p; Far9p; Far10p; and Far11p
866	-5583	YKL056C	Protein that associates with ribosomes; homolog of translationally controlled tumor protein; green fluorescent protein (GFP)-fusion protein localizes to the cytoplasm and relocates to the mitochondrial outer surface upon oxidative stress
867	-5587	YKL055C	Mitochondrial 3-oxoacyl-[acyl-carrier-protein] reductase; may comprise a type II mitochondrial fatty acid synthase along with Mct1p
868	-5588	YKL054C	RNAPII degradation factor; forms a complex with Rad26p in chromatin; enables ubiquitination and proteolysis of RNAPII present in an elongation complex; mutant is deficient in Zip1p loading onto chromosomes during meiosis
869	-5590	YKL053C-A	Mitochondrial intermembrane space protein; mutation affects mitochondrial distribution and morphology; contains twin cysteine-x9-cysteine motifs
870	-5595	YKL052C	Essential subunit of the Dam1 complex (aka DASH complex); couples kinetochores to the force produced by MT depolymerization thereby aiding in chromosome segregation; phosphorylated during the cell cycle by cyclin-dependent kinases
871	5599	YKL051W	Plasma membrane protein that may act together with or upstream of Stt4p to generate normal levels of the essential phospholipid PI4P; at least partially mediates proper localization of Stt4p to the plasma membrane
872	-5604	YKL050C	Protein of unknown function; the YKL050W protein is a target of the SCFCdc4 ubiquitin ligase complex and YKL050W transcription is regulated by Azf1p
873	9134	YMR032W	Bud neck-localized; SH3 domain-containing protein required for cytokinesis; regulates actomyosin ring dynamics and septin localization; interacts with the formins; Bni1p and Bnr1p; and with Cyk3p; Vrp1p; and Bni5p
874	-5612	YKL049C	Centromere protein that resembles histone H3; required for proper kinetochore function; homolog of human CENP-A; levels are regulated by E3 ubiquitin ligase Psh1p
875	9135	YMR033W	Component of both the SWI/SNF and RSC chromatin remodeling complexes; actin-related protein involved in transcriptional regulation
876	-9137	YMR034C	Putative transporter; member of the SLC10 carrier family; identified in a transposon mutagenesis screen as a gene involved in azole resistance; YMR034C is not an essential gene
877	9138	YMR035W	Catalytic subunit of the mitochondrial inner membrane peptidase complex; required for maturation of mitochondrial proteins of the intermembrane space; complex contains Imp1p and Imp2p (both catalytic subunits); and Som1p
878	-9139	YMR036C	Protein tyrosine phosphatase involved in cell cycle control; regulates the phosphorylation state of Cdc28p; homolog of S. pombe cdc25
879	-5616	YKL048C	Serine/threonine protein kinase that regulates cellular morphogenesis; septin behavior; and cytokinesis; required for the regulation of other kinases; forms part of the bud neck ring
880	-5560	YKL062W	Transcriptional activator related to Msn2p; activated in stress conditions; which results in translocation from the cytoplasm to the nucleus; binds DNA at stress response elements of responsive genes; inducing gene expression
881	5558	YKL063C	Putative protein of unknown function; green fluorescent protein (GFP)-fusion protein localizes to the Golgi
882	-9140	YMR038C	Copper chaperone for superoxide dismutase Sod1p; involved in oxidative stress protection; Met-X-Cys-X2-Cys motif within the N-terminal portion is involved in insertion of copper into Sod1p under conditions of copper deprivation
883	-5553	YKL064W	Vacuolar membrane protein required for magnesium homeostasis; putative magnesium transporter; has similarity to Alr1p and Alr2p; which mediate influx of Mg2+ and other divalent cations
884	-9141	YMR039C	Transcriptional coactivator; facilitates elongation through factors that modify RNAP II; role in peroxide resistance involving Rad2p; role in the hyperosmotic stress response through polymerase recruitment at RNAP II and RNAP III genes
885	9142	YMR041C	NAD-dependent arabinose dehydrogenase; involved in biosynthesis of dehydro-D-arabinono-1;4-lactone; similar to plant L-galactose dehydrogenase
886	-5549	YKL065C	Endoplasmic reticulum transmembrane protein; may interact with ribosomes; based on co-purification experiments; homolog of human BAP31 protein
887	-1155	YKL065W-A	Putative protein of unknown function
888	-5546	YKL067W	Nucleoside diphosphate kinase; catalyzes the transfer of gamma phosphates from nucleoside triphosphates; usually ATP; to nucleoside diphosphates by a mechanism that involves formation of an autophosphorylated enzyme intermediate
889	-9144	YMR044W	Member of a complex (Isw1b) with Isw1p and Ioc2p that exhibits nucleosome-stimulated ATPase activity and acts within coding regions to coordinate transcription elongation with termination and processing; contains a PWWP motif
890	-11477	YMR043W	Transcription factor involved in cell-type-specific transcription and pheromone response; plays a central role in the formation of both repressor and activator complexes
891	-5544	YKL068W	FG-nucleoporin component of central core of the nuclear pore complex (NPC); contributes directly to nucleocytoplasmic transport and maintenance of the NPC permeability barrier and is involved in gene tethering at the nuclear periphery; homologous to Nup116p
892	-11585	YKL068W-A	Putative protein of unknown function; identified by homology to <i>Ashbya gossypii</i>
893	9145	YMR048W	Replication fork associated factor; required for stable replication fork pausing; component of the DNA replication checkpoint pathway; required for accurate chromosome segregation during meiosis
894	-9146	YMR049C	Constituent of 66S pre-ribosomal particles; forms a complex with Nop7p and Ytm1p that is required for maturation of the large ribosomal subunit; required for maturation of the 25S and 5.8S ribosomal RNAs; homologous to mammalian Bop1
895	13637	Scer_11.trna9V	Valine tRNA (tRNA-Val); predicted by tRNAscan-SE analysis; tRNA Type: Val (V) | Anti-Codon: AAC | Cove Score: 68.42
896	-5536	YKL069W	Methionine-R-sulfoxide reductase; reduces the R enantiomer of free Met-SO; in contrast to Ycl033Cp which reduces Met-R-SO in a peptide linkage; has a role in protection against oxidative stress
897	-12848	Scer_11.trna8W	Tryptophan tRNA (tRNA-Trp); predicted by tRNAscan-SE analysis; tRNA Type: Trp (W) | Anti-Codon: CCA | Cove Score: 67.27
898	9148	YMR052W	Protein involved in recovery from cell cycle arrest in response to pheromone; in a Far1p-independent pathway; interacts with Far7p; Far8p; Far9p; Far10p; and Far11p; localizes to the endoplasmic reticulum
899	-5525	YKL072W	Protein that binds Sin3p in a two-hybrid assay
900	9149	YMR054W	Subunit a of the vacuolar-ATPase V0 domain; one of two isoforms (Stv1p and Vph1p); Stv1p is located in V-ATPase complexes of the Golgi and endosomes while Vph1p is located in V-ATPase complexes of the vacuole
901	-5522	YKL073W	Molecular chaperone of the endoplasmic reticulum lumen; involved in polypeptide translocation and folding; nucleotide exchange factor for the ER lumenal Hsp70 chaperone Kar2p; regulated by the unfolded protein response pathway
902	5521	YKL074C	Protein involved in early pre-mRNA splicing; component of the pre-mRNA-U1 snRNP complex; the commitment complex; interacts with Msl5p/BBP splicing factor and Sub2p; similar to metazoan splicing factor U2AF65
903	-9150	YMR055C	Mitotic exit network regulator; forms GTPase-activating Bfa1p-Bub2p complex that binds Tem1p and spindle pole bodies; blocks cell cycle progression before anaphase in response to spindle and kinetochore damage
904	9152	YMR058W	Ferro-O2-oxidoreductase required for high-affinity iron uptake and involved in mediating resistance to copper ion toxicity; belongs to class of integral membrane multicopper oxidases
905	5517	YKL075C	Putative protein of unknown function; green fluorescent protein (GFP)-fusion protein localizes to the cytoplasm; proposed to be involved in resistance to streptozotocin and camptothecin
906	-5503	YKL077W	Putative protein of unknown function; green fluorescent protein (GFP)-fusion protein localizes to the vacuole
907	9153	YMR059W	Subunit of the tRNA splicing endonuclease; which is composed of Sen2p; Sen15p; Sen34p; and Sen54p
908	-9154	YMR060C	Component of the Sorting and Assembly Machinery (SAM or TOB complex) of the mitochondrial outer membrane; which binds precursors of beta-barrel proteins and facilitates their outer membrane insertion; contributes to SAM complex stability
909	9155	YMR061W	Component of the cleavage and polyadenylation factor I (CF I); CF 1; composed of the CF 1A complex (Rna14p; Rna15p; Clp1p; Pcf11p) and Hrp1; is involved in cleavage and polyadenylation of mRNA 3' ends; bridges interaction between Rna15p and Hrp1p in the CF I complex; mutant displays reduced transcription elongation in the G-less-based run-on (GLRO) assay; required for gene looping
910	-9156	YMR062C	Mitochondrial ornithine acetyltransferase; catalyzes the fifth step in arginine biosynthesis; also possesses acetylglutamate synthase activity; regenerates acetylglutamate while forming ornithine
911	-1034	YDR536W	Glycerol proton symporter of the plasma membrane; subject to glucose-induced inactivation; strongly but transiently induced when cells are subjected to osmotic shock
912	-5499	YKL078W	Predominantly nucleolar DEAH-box ATP-dependent RNA helicase; required for 18S rRNA synthesis
913	9157	YMR063W	Protein of unknown function; involved in the proteolytic activation of Rim101p in response to alkaline pH; has similarity to A. nidulans PalI; putative membrane protein
914	9159	YMR064W	Protein required for expression of the mitochondrial OLI1 gene encoding subunit 9 of F1-F0 ATP synthase
915	9160	YMR065W	Protein required for nuclear membrane fusion during karyogamy; localizes to the membrane with a soluble portion in the endoplasmic reticulum lumen; may form a complex with Jem1p and Kar2p; expression of the gene is regulated by pheromone
916	-5492	YKL079W	Protein that interacts with Myo2p; proposed to be involved in exocytosis; N-terminal domain is related to the motor domain of kinesins
917	-5486	YKL080W	Subunit C of the eight-subunit V1 peripheral membrane domain of vacuolar H+-ATPase (V-ATPase); an electrogenic proton pump found throughout the endomembrane system; required for the V1 domain to assemble onto the vacuolar membrane
918	-5478	YKL081W	Gamma subunit of translational elongation factor eEF1B; stimulates the binding of aminoacyl-tRNA (AA-tRNA) to ribosomes by releasing eEF1A (Tef1p/Tef2p) from the ribosomal complex
919	5472	YKL082C	Essential protein; constituent of 66S pre-ribosomal particles; interacts with proteins involved in ribosomal biogenesis and cell polarity; member of the SURF-6 family
920	9161	YMR066W	Mitochondrial protein of unknown function
921	-9162	YMR067C	UBX domain-containing protein that interacts with Cdc48p; involved in degradation of polyubiquitinated proteins via the ERAD (ER-associated degradation) pathway; modulates the Cdc48p-Nplp-Ufd1p AAA ATPase complex during its role in delivery of misfolded proteins to the proteasome
922	9163	YMR068W	Component of a complex containing the Tor2p kinase and other proteins; which may have a role in regulation of cell growth
923	-5467	YKL084W	Zinc-binding mitochondrial intermembrane space (IMS) protein involved in a disulfide relay system for IMS import of cysteine-containing proteins; binds Mia40p and stimulates its Erv1p-dependent oxidation; probably by sequestering zinc
924	-5462	YKL085W	Mitochondrial malate dehydrogenase; catalyzes interconversion of malate and oxaloacetate; involved in the tricarboxylic acid (TCA) cycle; phosphorylated
925	-5458	YKL086W	Sulfiredoxin; contributes to oxidative stress resistance by reducing cysteine-sulfinic acid groups in the peroxiredoxin Tsa1p; which is formed upon exposure to oxidants; conserved in higher eukaryotes
926	-3137	YHR005C	GTP-binding alpha subunit of the heterotrimeric G protein that couples to pheromone receptors; negatively regulates the mating pathway by sequestering G(beta)gamma and by triggering an adaptive response; activates Vps34p at the endosome
927	5451	YKL087C	Cytochrome c1 heme lyase; involved in maturation of cytochrome c1; which is a subunit of the mitochondrial ubiquinol-cytochrome-c reductase; links heme covalently to apocytochrome c1
928	-3138	YHR005C-A	Essential protein of the mitochondrial intermembrane space; forms a complex with Tim9p (TIM10 complex) that delivers hydrophobic proteins to the TIM22 complex for insertion into the inner membrane
929	-5445	YKL088W	Subunit of a phosphopantothenoylcysteine decarboxylase (PPCDC; Cab3p; Sis2p; Vhs3p) complex; which catalyzes the third step of coenzyme A biosynthesis; null mutant lethality is complemented by E. coli coaBC
930	3576	YIR021W	Protein required for the splicing of two mitochondrial group I introns (BI3 in COB and AI5beta in COX1); forms a splicing complex; containing four subunits of Mrs1p and two subunits of the BI3-encoded maturase; that binds to the BI3 RNA
931	-9180	---	Can not determin the functions of this gene
932	3578	YIR022W	18kDa catalytic subunit of the Signal Peptidase Complex (SPC; Spc1p; Spc2p; Spc3p; and Sec11p) which cleaves the signal sequence of proteins targeted to the endoplasmic reticulum
933	-5758	YKL012W	U1 snRNP protein involved in splicing; interacts with the branchpoint-binding protein during the formation of the second commitment complex
934	5757	YKL013C	Subunit of the ARP2/3 complex; which is required for the motility and integrity of cortical actin patches
935	3579	YIR023W	Positive regulator of genes in multiple nitrogen degradation pathways; contains DNA binding domain but does not appear to bind the dodecanucleotide sequence present in the promoter region of many genes involved in allantoin catabolism
936	-3580	YIR024C	Protein of unknown function; the authentic; non-tagged protein is detected in highly purified mitochondria in high-throughput studies; interacts with Arh1p; a mitochondrial oxidoreductase; deletion mutant has a respiratory growth defect
937	5756	YKL014C	Nucleolar protein required for the normal accumulation of 25S and 5.8S rRNAs; associated with the 27SA2 pre-ribosomal particle; proposed to be involved in the biogenesis of the 60S ribosomal subunit
938	-5755	YKL015W	Transcriptional activator of proline utilization genes; constitutively binds PUT1 and PUT2 promoter sequences as a dimer and undergoes a conformational change to form the active state; differentially phosphorylated in the presence of different nitrogen sources; has a Zn(2)-Cys(6) binuclear cluster domain
939	5749	YKL016C	Subunit d of the stator stalk of mitochondrial F1F0 ATP synthase; which is a large; evolutionarily conserved enzyme complex required for ATP synthesis
940	5745	YKL017C	Hexameric DNA polymerase alpha-associated DNA helicase A involved in lagging strand DNA synthesis; contains single-stranded DNA stimulated ATPase and dATPase activities; replication protein A stimulates helicase and ATPase activities
941	-5739	YKL018W	Subunit of the COMPASS (Set1C) complex; which methylates histone H3 on lys 4 and is involved in telomeric silencing; subunit of CPF (cleavage and polyadenylation factor); a complex involved in RNAP II transcription termination
942	5732	YKL018C-A	Putative protein of unknown function; identified by homology; green fluorescent protein (GFP)-fusion protein localizes to the cytoplasm
943	3581	YIR025W	Subunit of the anaphase-promoting complex (APC); necessary for maintaining sister chromatid cohesion in prophase I of meiosis by inhibiting premature ubiquitination and subsequent degradation of substrates by the APC(Ama1) ubiquitin ligase
944	-3584	YIR026C	Protein phosphatase involved in vegetative growth at low temperatures; sporulation; and glycogen accumulation; mutants are defective in 60S ribosome assembly; member of the dual-specificity family of protein phosphatases
945	-5725	YKL019W	Alpha subunit of both the farnesyltransferase and type I geranylgeranyltransferase that catalyze prenylation of proteins containing a CAAX consensus motif; essential protein required for membrane localization of Ras proteins and a-factor
946	3592	YIR033W	ER membrane protein involved in regulation of OLE1 transcription; acts with homolog Spt23p; inactive ER form dimerizes and one subunit is then activated by ubiquitin/proteasome-dependent processing followed by nuclear targeting
947	5717	YKL021C	Protein involved in an early; nucleolar step of 60S ribosomal subunit biogenesis; essential for cell growth and replication of killer M1 dsRNA virus; contains four beta-transducin repeats
948	-3593	YIR034C	Saccharopine dehydrogenase (NAD+; L-lysine-forming); catalyzes the conversion of saccharopine to L-lysine; which is the final step in the lysine biosynthesis pathway; also has mRNA binding activity
949	5708	YKL022C	Subunit of the anaphase-promoting complex/cyclosome (APC/C); which is a ubiquitin-protein ligase required for degradation of anaphase inhibitors; including mitotic cyclins; during the metaphase/anaphase transition; required for sporulation
950	-135	YKL023W	Putative protein of unknown function; predicted by computational methods to be involved in mRNA degradation; green fluorescent protein (GFP)-fusion protein localizes to the cytoplasm
951	-5700	YKL024C	Uridylate kinase; catalyzes the seventh enzymatic step in the de novo biosynthesis of pyrimidines; converting uridine monophosphate (UMP) into uridine-5'-diphosphate (UDP)
952	-11411	---	Can not determin the functions of this gene
953	5696	YKL025C	Essential subunit of the Pan2p-Pan3p poly(A)-ribonuclease complex; which acts to control poly(A) tail length and regulate the stoichiometry and activity of postreplication repair complexes
954	-11313	YCR097W	Silenced copy of a1 at HMR; homeobox corepressor that interacts with Alpha2p to repress haploid-specific gene transcription in diploid cells
Chromosome 2 ends here
955	12350	---	Can not determin the functions of this gene
956	-4856	YKL216W	Dihydroorotate dehydrogenase; catalyzes the fourth enzymatic step in the de novo biosynthesis of pyrimidines; converting dihydroorotic acid into orotic acid
957	9065	YML052W	Plasma membrane protein that localizes to furrow-like invaginations (MCC patches); component of eisosomes; associated with endocytosis; along with Pil1p and Lsp1p; sporulation and plasma membrane sphingolipid content are altered in mutants
958	9066	YML051W	Transcriptional regulator involved in the repression of GAL genes in the absence of galactose; inhibits transcriptional activation by Gal4p; inhibition relieved by Gal3p or Gal1p binding
959	-4292	YJR055W	Protein of unknown function; required for growth at high temperature
960	9067	YML050W	Putative protein of unknown function; null mutant is viable and displays elevated frequency of mitochondrial genome loss
961	-9068	YML049C	Protein involved in pre-mRNA splicing; component of the pre-spliceosome; associates with U2 snRNA; involved in ER to Golgi transport
962	9069	YML048W	ER localized integral membrane protein that may promote secretion of certain hexose transporters; including Gal2p; involved in glucose-dependent repression
963	-12817	Scer_10.trna21R	Arginine tRNA (tRNA-Arg); predicted by tRNAscan-SE analysis; low abundance tRNA required for growth on nonfermentable carbon sources at high temperatures; for synthesis of heat shock protein Ssc1p; and for Ty1 retrotransposition through the regulation of translational frameshifting; tRNA Type: Arg (R) | Anti-Codon: CCU | Cove Score: 71.23
964	-4283	YJR054W	Vacuolar protein of unknown function; potential Cdc28p substrate
965	-4272	YJR053W	Component of the GTPase-activating Bfa1p-Bub2p complex involved in multiple cell cycle checkpoint pathways that control exit from mitosis
966	9070	YML046W	U1 snRNP protein involved in splicing; contains multiple tetriatricopeptide repeats
967	-4264	YJR052W	Protein that recognizes and binds damaged DNA in an ATP-dependent manner (with Rad16p) during nucleotide excision repair; subunit of Nucleotide Excision Repair Factor 4 (NEF4) and the Elongin-Cullin-Socs (ECS) ligase complex
968	-9938	YOR070C	Cis-golgi GTPase-activating protein (GAP) for the Rab family members Ypt1p (in vivo) and for Ypt1p; Sec4p; Ypt7p; and Ypt51p (in vitro); involved in vesicle docking and fusion
969	5964	YKR080W	NAD-dependent 5;10-methylenetetrahydrafolate dehydrogenase; plays a catalytic role in oxidation of cytoplasmic one-carbon units; expression is regulated by Bas1p and Bas2p; repressed by adenine; and may be induced by inositol and choline
970	-5971	YKR081C	Essential protein involved in the processing of pre-rRNA and the assembly of the 60S ribosomal subunit; interacts with ribosomal protein L11; localizes predominantly to the nucleolus; constituent of 66S pre-ribosomal particles
971	5975	YKR082W	Subunit of the Nup84p subcomplex of the nuclear pore complex (NPC); contributes to nucleocytoplasmic transport and NPC biogenesis and is involved in establishment of a normal nucleocytoplasmic concentration gradient of the GTPase Gsp1p; also plays roles in several processes that may require localization of genes or chromosomes at the nuclear periphery; including double-strand break repair; transc…
972	-5977	YKR083C	Essential subunit of the Dam1 complex (aka DASH complex); couples kinetochores to the force produced by MT depolymerization thereby aiding in chromosome segregation; is transferred to the kinetochore prior to mitosis
973	9941	YOR073W	Component of the spindle checkpoint; involved in sensing lack of tension on mitotic chromosomes; protects centromeric Rec8p at meiosis I; required for accurate chromosomal segregation at meiosis II and for mitotic chromosome stability
974	-9942	YOR074C	Thymidylate synthase; required for de novo biosynthesis of pyrimidine deoxyribonucleotides; expression is induced at G1/S
975	9943	YOR075W	t-SNARE required for retrograde vesicular traffic and homotypic ER membrane fusion; forms a complex with the SNAREs Sec22p; Sec20p and Use1p to mediate fusion of Golgi-derived vesicles at the ER
976	-5986	YKR084C	GTPase with similarity to translation release factors; together with binding partner Dom34p; facilitates ribosomal subunit dissociation and peptidyl-tRNA release when translation is stalled; genetically implicated in mRNA no-go decay
977	11228	---	Can not determin the functions of this gene
978	-5994	YKR085C	Mitochondrial ribosomal protein of the large subunit
979	6000	YKR086W	DEAH-box RNA helicase involved in second catalytic step of splicing; exhibits ATP-dependent RNA unwinding activity; mediates the release of Yju2p and Cwc25p in the second step; in the absence of ATP; stabilizes the binding of Cwc25p to the spliceosome in the first catalytic step
980	-6004	YKR087C	Metalloendopeptidase of the mitochondrial inner membrane; involved in turnover of membrane-embedded proteins; mediates degradation of Cox1p in coa2 mutant cells; member of a family of predicted membrane-bound metallopeptidases in prokaryotes and higher eukaryotes
981	9944	YOR077W	Basic zinc-finger protein; similar to human and mouse Kin17 proteins which are chromatin-associated proteins involved in UV response and DNA replication
982	-6013	YKR088C	Integral membrane protein localized to late Golgi vesicles along with the v-SNARE Tlg2p; required for asymmetric localization of Kar9p during mitosis; GFP-fusion protein localizes to the cytoplasm in a punctate pattern
983	11669	---	Can not determin the functions of this gene
984	9945	YOR078W	Component of small ribosomal subunit (SSU) processosome that contains U3 snoRNA; originally isolated as bud-site selection mutant that displays a random budding pattern
985	-9946	YOR079C	Golgi membrane protein involved in manganese homeostasis; overproduction suppresses the sod1 (copper; zinc superoxide dismutase) null mutation
986	9947	YOR080W	Origin-binding F-box protein; forms an SCF ubiquitin ligase complex with Skp1p and Cdc53p; plays a role in DNA replication; plays a role in transcription; required for correct assembly of RSC complex; correct RSC-mediated transcription regulation; and correct nucleosome positioning; involved in invasive and pseudohyphal growth
987	-6024	YKR089C	Multifunctional triacylglycerol lipase; steryl ester hydrolase; and Ca2+-independent phospholipase A2; catalyzes acyl-CoA dependent acylation of LPA to PA; required with Tgl3p for timely bud formation; phosphorylated and activated by Cdc28p
988	6032	YKR090W	LIM domain-containing protein that localizes to sites of polarized growth; required for selection and/or maintenance of polarized growth sites; may modulate signaling by the GTPases Cdc42p and Rho1p; has similarity to metazoan paxillin
989	6042	YKR091W	Cytoplasmic protein that; when overexpressed; suppresses the lethality of a rad53 null mutation; potential Cdc28p substrate
990	9948	YOR084W	Oleic acid-inducible; peroxisomal matrix localized lipase; transcriptionally activated by Yrm1p along with genes involved in multidrug resistance; peroxisomal import is dependent on the PTS1 receptor; Pex5p and on self-interaction
991	-9249	YMR173W	DNA damage-responsive protein; expression is increased in response to heat-shock stress or treatments that produce DNA lesions; contains multiple repeats of the amino acid sequence NNNDSYGS
992	-6048	YKR092C	Nucleolar; serine-rich protein with a role in preribosome assembly or transport; may function as a chaperone of small nucleolar ribonucleoprotein particles (snoRNPs); immunologically and structurally to rat Nopp140
993	9957	YOR098C	FG-nucleoporin component of central core of the nuclear pore complex (NPC); contributes directly to nucleocytoplasmic transport and maintenance of the NPC permeability barrier; possible karyopherin release factor that accelerates release of karyopherin-cargo complexes after transport across NPC; both NUP1 and NUP60 are homologous to human NUP153
994	10712	YOR097C	Putative protein of unknown function; identified as interacting with Hsp82p in a high-throughput two-hybrid screen; YOR097C is not an essential gene
995	-9618	YNL096C	Protein component of the small (40S) ribosomal subunit; nearly identical to Rps7Ap; interacts with Kti11p; deletion causes hypersensitivity to zymocin; has similarity to rat S7 and Xenopus S8 ribosomal proteins
996	9956	YOR095C	Ribose-5-phosphate ketol-isomerase; catalyzes the interconversion of ribose 5-phosphate and ribulose 5-phosphate in the pentose phosphate pathway; participates in pyridoxine biosynthesis
997	-9955	YOR094W	Glucose-repressible ADP-ribosylation factor; GTPase of the Ras superfamily involved in development of polarity; also has mRNA binding activity
998	9954	YOR093C	Putative protein of unknown function; deletion causes sensitivity to unfolded protein response-inducing agents
999	-9619	YNL095C	Putative protein of unknown function predicted to contain a transmembrane domain; YNL095C is not an essential gene
1000	9620	YNL094W	Protein of unknown function; interacts with Rvs161p and Rvs167p; computational analysis of protein-protein interactions in large-scale studies suggests a possible role in actin filament organization
1001	-9953	YOR091W	Protein of unknown function that associates with translating ribosomes; interacts with GTPase Rbg1p
1002	9952	YOR090C	Mitochondrial type 2C protein phosphatase (PP2C) involved in regulation of pyruvate dehydrogenase activity by dephosphorylating the serine 133 of the Pda1p subunit; acts in concert with kinases Pkp1p and Pkp2p and phosphatase Ptc6p
1003	9621	YNL093W	Rab family GTPase; similar to Ypt51p and Ypt52p and to mammalian rab5; required for vacuolar protein sorting and endocytosis
1004	9622	YNL092W	Putative S-adenosylmethionine-dependent methyltransferase of the seven beta-strand family; YNL092W is not an essential gene
1005	-9951	YOR087W	Vacuolar cation channel; mediates release of Ca(2+) from the vacuole in response to hyperosmotic shock
1006	9623	YNL091W	Protein of unknown function; mediates sensitivity to salt stress; interacts physically with the splicing factor Msl1p and also displays genetic interaction with MSL1
1007	9625	YNL090W	Non-essential small GTPase of the Rho/Rac subfamily of Ras-like proteins; involved in the establishment of cell polarity and in microtubule assembly
1008	-13556	Scer_15.trna13N	Asparagine tRNA (tRNA-Asn); predicted by tRNAscan-SE analysis; tRNA Type: Asn (N) | Anti-Codon: GUU | Cove Score: 77.73
1009	9626	YNL088W	Topoisomerase II; relieves torsional strain in DNA by cleaving and re-sealing the phosphodiester backbone of both positively and negatively supercoiled DNA; cleaves complementary strands; localizes to axial cores in meiosis
1010	9627	YNL087W	Bud-specific protein with a potential role in membrane trafficking; localizes to endoplasmic reticulum and is enriched at ER-plasma membrane contact sites; GFP-fusion protein migrates from the cell surface to intracellular vesicles near vacuole; contains 3 calcium and lipid binding domains; mRNA is targeted to the bud
1011	9628	YNL086W	Putative protein of unknown function; likely member of BLOC complex involved in endosomal cargo sorting; green fluorescent protein (GFP)-fusion protein localizes to endosomes
1012	-9949	YOR085W	Gamma subunit of the oligosaccharyltransferase complex of the ER lumen; which catalyzes asparagine-linked glycosylation of newly synthesized proteins; Ost3p is important for N-glycosylation of a subset of proteins
1013	9629	YNL085W	Protein that forms a complex with Pbp1p that may mediate posttranscriptional regulation of HO; involved in propagation of M2 dsRNA satellite of L-A virus; allelic variation affects mitochondrial genome stability; drug resistance; and more
1014	13749	---	Can not determin the functions of this gene
1015	3428	YIL142W	Subunit beta of the cytosolic chaperonin Cct ring complex; related to Tcp1p; required for the assembly of actin and tubulins in vivo
1016	-9630	YNL084C	EH domain-containing protein involved in endocytosis; actin cytoskeletal organization and cell wall morphogenesis; forms a complex with Sla1p and Pan1p
1017	3429	YIL140W	Integral plasma membrane protein required for axial budding in haploid cells; localizes to the incipient bud site and bud neck; glycosylated by Pmt4p; potential Cdc28p substrate
1018	-10713	---	Can not determin the functions of this gene
1019	9631	YNL083W	ADP/ATP transporter; member of the Ca2+-binding subfamily of mitochondrial carriers; with two EF-hand motifs; transport activity of either Sal1p or Pet9p is critical for viability; polymorphic in different S. cerevisiae strains
1020	-3430	YIL139C	Accessory subunit of DNA polymerase zeta; involved in translesion synthesis during post-replication repair; required for mutagenesis induced by DNA damage; involved in double-strand break repair
1021	6624	---	Can not determin the functions of this gene
1022	-9632	YNL081C	Putative mitochondrial ribosomal protein of the small subunit; has similarity to E. coli S13 ribosomal protein; participates in controlling sporulation efficiency
1023	-9633	YNL080C	Protein involved in N-glycosylation; deletion mutation confers sensitivity to exidative stress and shows synthetic lethality with mutations in the spindle checkpoint genes BUB3 and MAD1; YNL080C is not an essential gene
1024	-3432	YIL138C	Minor isoform of tropomyosin; binds to and stabilizes actin cables and filaments; which direct polarized cell growth and the distribution of several organelles; appears to have distinct and also overlapping functions with Tpm1p
1025	9634	YNL078W	Protein localized in the bud neck at G2/M phase; physically interacts with septins; possibly involved in a mitotic signaling network
1026	-3433	YIL137C	Protein that associates with ribosomes and is involved in ribosome biogenesis; putative metalloprotease
1027	9636	YNL077W	Putative chaperone of the HSP40 (DNAJ) family; overexpression interferes with propagation of the [Psi+] prion; the authentic; non-tagged protein is detected in highly purified mitochondria in high-throughput studies
1028	3434	YIL136W	Protein of unknown function; major constituent of the mitochondrial outer membrane; located on the outer (cytosolic) face of the outer membrane
1029	9637	YNL076W	Pleiotropic negative transcriptional regulator involved in Ras-CAMP and lysine biosynthetic pathways and nitrogen regulation; involved in retrograde (RTG) mitochondria-to-nucleus signaling
1030	9638	YNL075W	Component of the SSU processome; which is required for pre-18S rRNA processing; interacts with Mpp10p; member of a superfamily of proteins that contain a sigma(70)-like motif and associate with RNAs
1031	-3435	YIL135C	Cytoplasmic protein of unknown function; identified as a high-copy suppressor of the synthetic lethality of a sis2 sit4 double mutant; suggesting a role in G1/S phase progression; similar to Mlf3p
1032	9639	YNL073W	Mitochondrial lysine-tRNA synthetase; required for import of both aminoacylated and deacylated forms of tRNA(Lys) into mitochondria and for aminoacylation of mitochondrially encoded tRNA(Lys)
1033	9640	YNL072W	Ribonuclease H2 catalytic subunit; removes RNA primers during Okazaki fragment synthesis and errant ribonucleotides misincorporated during DNA replication; homolog of RNAse HI; related to human AGS4 which causes Aicardi-Goutieres syndrome
1034	9641	YNL071W	Dihydrolipoamide acetyltransferase component (E2) of pyruvate dehydrogenase complex; which catalyzes the oxidative decarboxylation of pyruvate to acetyl-CoA
1035	9642	YNL070W	Component of the TOM (translocase of outer membrane) complex responsible for recognition and initial import steps for all mitochondrially directed proteins; promotes assembly and stability of the TOM complex
1036	3436	YIL134W	Protein required for transport of flavin adenine dinucleotide (FAD); a synthesis product of riboflavin; across the mitochondrial membrane
1037	-3437	YIL133C	N-terminally acetylated protein component of the large (60S) ribosomal subunit; binds to 5.8 S rRNA; has similarity to Rpl16Bp; E. coli L13 and rat L13a ribosomal proteins; transcriptionally regulated by Rap1p
1038	-3438	YIL132C	Component of the Shu complex; which promotes error-free DNA repair; Shu complex mediates inhibition of Srs2p function; structural analysis reveals a similar DNA-binding region in both Psy3p and Csm2p and that both regions work together to form a single DNA binding site; required for accurate chromosome segregation during meiosis
1039	-3439	YIL131C	Forkhead family transcription factor with a minor role in the expression of G2/M phase genes; negatively regulates transcriptional elongation; positive role in chromatin silencing at HML and HMR; regulates donor preference during switching
1040	3440	YIL130W	Zinc cluster protein proposed to function as a transcriptional regulator involved in the stress response; null mutants have a respiratory deficiency; calcofluor white sensitivity and slightly increased cycloheximide resistance
1041	-3441	YIL129C	Component of the RAM signaling network that is involved in regulation of Ace2p activity and cellular morphogenesis; interacts with protein kinase Cbk1p and also with Kic1p
1042	3443	YIL128W	DNA repair and TFIIH regulator; required for both nucleotide excision repair (NER) and RNA polymerase II (RNAP II) transcription; involved in telomere maintenance
1043	-3444	YIL127C	Putative protein of unknown function; identified in a screen for mutants with decreased levels of rDNA transcription; green fluorescent protein (GFP)-fusion protein localizes to the nucleolus; predicted to be involved in ribosome biogenesis
1044	10744	YIL126W	ATPase component of the RSC chromatin remodeling complex; required for expression of early meiotic genes; essential helicase-related protein homologous to Snf2p
1045	10745	YNL067W	Protein component of the large (60S) ribosomal subunit; nearly identical to Rpl9Ap and has similarity to E. coli L6 and rat L9 ribosomal proteins
1046	3445	YIL125W	Component of the mitochondrial alpha-ketoglutarate dehydrogenase complex; which catalyzes a key step in the tricarboxylic acid (TCA) cycle; the oxidative decarboxylation of alpha-ketoglutarate to form succinyl-CoA
1047	3446	YIL124W	NADPH-dependent 1-acyl dihydroxyacetone phosphate reductase found in lipid particles; ER; and mitochondrial outer membrane; involved in phosphatidic acid biosynthesis; required for spore germination; capable of metabolizing steroid hormones
1048	3447	YIL123W	Protein of the SUN family (Sim1p; Uth1p; Nca3p; Sun4p) that may participate in DNA replication; promoter contains SCB regulation box at -300 bp indicating that expression may be cell cycle-regulated
1049	3448	YIL122W	Nuclear chromatin-associated protein of unknown function; overexpression promotes recovery from pheromone induced arrest and suppresses the stress sensitivity caused by a mutation in the E3 ubiquitin ligase Rsp5p; binds upstream of BAR1 and cell cycle-related genes; potential Cdc28p substrate; SBF regulated
1050	-3384	YBR049C	RNA polymerase I enhancer binding protein; DNA binding protein which binds to genes transcribed by both RNA polymerase I and RNA polymerase II; required for termination of RNA polymerase I transcription
1051	-12112	YDR027C	Component of the GARP (Golgi-associated retrograde protein) complex; Vps51p-Vps52p-Vps53p-Vps54p; which is required for the recycling of proteins from endosomes to the late Golgi; potentially phosphorylated by Cdc28p
1052	-12116	YDR028C	Regulatory subunit of type 1 protein phosphatase Glc7p; involved in negative regulation of glucose-repressible genes
1053	-12120	YDR030C	Protein involved in DNA repair; related to the human CSA protein that is involved in transcription-coupled repair nucleotide excision repair
1054	12125	YDR031W	Mitochondrial intermembrane space protein; required for normal oxygen consumption; contains twin cysteine-x9-cysteine motifs
1055	-3400	YBR052C	Protein of unknown function; member of a flavodoxin-like fold protein family that includes Pst2p and Ycp4p; green fluorescent protein (GFP)-fusion protein localizes to the cytoplasm in a punctate pattern
1056	-3409	YBR053C	Putative protein of unknown function; induced by cell wall perturbation
1057	-11267	---	Can not determin the functions of this gene
1058	11268	---	Can not determin the functions of this gene
1059	-12127	YDR034C	Transcriptional activator involved in regulation of genes of the lysine biosynthesis pathway; requires 2-aminoadipate semialdehyde as co-inducer
1060	-3431	YBR055C	Splicing factor; component of the U4/U6-U5 snRNP complex
1061	13458	---	Can not determin the functions of this gene
1062	3442	YBR056W	Putative cytoplasmic protein of unknown function
1063	64	YDR034W-B	Predicted tail-anchored plasma membrane protein containing a conserved CYSTM module; related proteins in other organisms may be involved in response to stress; green fluorescent protein (GFP)-fusion protein localizes to the cell periphery
1064	12131	YDR035W	3-deoxy-D-arabino-heptulosonate-7-phosphate (DAHP) synthase; catalyzes the first step in aromatic amino acid biosynthesis and is feedback-inhibited by phenylalanine or high concentration of tyrosine or tryptophan
1065	-3453	YBR057C	Cytoplasmic protein essential for meiotic DNA replication and sporulation; interacts with Orc2p; which is a component of the origin recognition complex
1066	-3464	YBR058C	Ubiquitin-specific protease that specifically disassembles unanchored ubiquitin chains; involved in fructose-1;6-bisphosphatase (Fbp1p) degradation; similar to human isopeptidase T
1067	-12134	YDR036C	3-hydroxyisobutyryl-CoA hydrolase; member of a family of enoyl-CoA hydratase/isomerases; non-tagged protein is detected in highly purified mitochondria in high-throughput studies; phosphorylated; mutation affects fluid-phase endocytosis
1068	10885	---	Can not determin the functions of this gene
1069	-3476	YBR058C-A	Protein that stimulates the activity of serine palmitoyltransferase (Lcb1p; Lcb2p) several-fold; involved in sphingolipid biosynthesis
1070	-3487	YBR059C	Ser-Thr protein kinase; member (with Ark1p and Prk1p) of the Ark kinase family; involved in endocytosis and actin cytoskeleton organization
1071	-3497	YBR060C	Subunit of the origin recognition complex; which directs DNA replication by binding to replication origins and is also involved in transcriptional silencing; interacts with Spp1p and with trimethylated histone H3; phosphorylated by Cdc28p
1072	12158	YDR045C	RNA polymerase III subunit C11; mediates pol III RNA cleavage activity and is important for termination of transcription; homologous to TFIIS
1073	-12156	YDR044W	Coproporphyrinogen III oxidase; an oxygen requiring enzyme that catalyzes the sixth step in the heme biosynthetic pathway; transcription is repressed by oxygen and heme (via Rox1p and Hap1p)
1074	3550	YBR066C	Transcriptional repressor that mediates glucose repression and negatively regulates filamentous growth; has similarity to Nrg1p
1075	3540	YBR065C	Pre-mRNA splicing factor; facilitates the cooperative formation of U2/U6 helix II in association with stem II in the spliceosome; function may be regulated by Slu7p
1076	3518	YBR062C	Protein of unknown function that interacts with Msb2p; may play a role in activation of the filamentous growth pathway.
1077	-12151	YDR041W	Mitochondrial ribosomal protein of the small subunit; has similarity to E. coli S10 ribosomal protein; essential for viability; unlike most other mitoribosomal proteins
1078	3508	YBR061C	2'-O-ribose methyltransferase; methylates the 2'-O-ribose of nucleotides at positions 32 and 34 of the tRNA anticodon loop
1079	-12139	YDR037W	Lysyl-tRNA synthetase
1080	-3572	YBR068C	High-affinity leucine permease; functions as a branched-chain amino acid permease involved in the uptake of leucine; isoleucine and valine; contains 12 predicted transmembrane domains
1081	-3583	YBR069C	Amino acid transport protein for valine; leucine; isoleucine; and tyrosine; low-affinity tryptophan and histidine transporter; overexpression confers FK506 and FTY720 resistance
1082	-10882	---	Can not determin the functions of this gene
1083	12174	YDR051C	Acid phosphatase involved in the non-vesicular transport of sterols in both directions between the endoplasmic reticulum and plasma membrane; deletion confers sensitivity to nickel
1084	12170	YDR050C	Triose phosphate isomerase; abundant glycolytic enzyme; mRNA half-life is regulated by iron availability; transcription is controlled by activators Reb1p; Gcr1p; and Rap1p through binding sites in the 5' non-coding region; inhibition of Tpi1p activity by PEP (phosphoenolpyruvate) stimulates redox metabolism in respiring cells; E104D mutation in human TPI causes a rare autosomal disease
1085	-3594	YBR070C	Component of UDP-GlcNAc transferase required for the second step of dolichyl-linked oligosaccharide synthesis; anchors the catalytic subunit Alg13p to the ER membrane; similar to bacterial and human glycosyltransferases
1086	3605	YBR071W	Protein of unknown function found in the cytoplasm and bud neck; mRNA expression may be regulated by the cell cycle and/or cell wall stress; overexpression of YBR071W affects endocytic protein trafficking
1087	3624	YBR073W	DNA-dependent ATPase; stimulates strand exchange by modifying the topology of double-stranded DNA; involved in recombinational repair of DNA double-strand breaks during mitosis and meiosis; proposed to be involved in crossover interference; interacts with Dmc1p; stimulates Dmc1p and Rad51p
1088	-12166	YDR049W	Component of a Cdc48p-complex involved in protein quality control; exhibits cytosolic and ER-membrane localization; with Cdc48p; during normal growth; and contributes to ER-associated degradation (ERAD) of specific substrates at a step after their ubiquitination; forms a mitochondrially-associated complex with Cdc48p and Npl4p under oxidative stress that is required for ubiquitin-mediated mitocho…
1089	-12162	YDR047W	Uroporphyrinogen decarboxylase; catalyzes the fifth step in the heme biosynthetic pathway; localizes to both the cytoplasm and nucleus; a hem12 mutant has phenotypes similar to patients with porphyria cutanea tarda
1090	3635	YBR074W	Putative metalloprotease
1091	-10881	---	Can not determin the functions of this gene
1092	-9752	---	Can not determin the functions of this gene
1093	11792	---	Can not determin the functions of this gene
1094	-12178	YDR052C	Regulatory subunit of Cdc7p-Dbf4p kinase complex; required for Cdc7p kinase activity and initiation of DNA replication; phosphorylates the Mcm2-7 family of proteins; cell cycle regulated
1095	-3656	YBR077C	Component of the EGO complex; which is involved in the regulation of microautophagy; and of the GSE complex; which is required for proper sorting of amino acid permease Gap1p; gene exhibits synthetic genetic interaction with MSS4
1096	-12182	YDR054C	Ubiquitin-conjugating enzyme (E2) and catalytic subunit of SCF ubiquitin-protein ligase complex (together with Skp1p; Rbx1p; Cdc53p; and an F-box protein) that regulates cell cycle progression by targeting key substrates for degradation
1097	11339	---	Can not determin the functions of this gene
1098	-9334	YMR252C	Putative protein of unknown function; green fluorescent protein (GFP)-fusion protein localizes to mitochondria; YMR252C is not an essential gene
1099	9336	YMR255W	Coiled-coiled protein of unknown function; identified as a high-copy suppressor of a dbp5 mutation
1100	-9847	YOL053W	Putative protein of unknown function; null mutant displays elevated frequency of mitochondrial genome loss
1101	-9337	YMR256C	Subunit VII of cytochrome c oxidase; which is the terminal member of the mitochondrial inner membrane electron transport chain
1102	-9846	YOL054W	E3 ubiquitin ligase that mediates poyubiquitination and degradation of centromere-binding protein Cse4p and prevents Cse4p from mislocalizing to euchromatin; ubiquitylation of Cse4p may be antagonized by Scm3p
1103	-9338	YMR257C	Mitochondrial translational activator specific for the COX2 mRNA; located in the mitochondrial inner membrane
1104	-9340	YMR258C	GTPase inhibitor with similarity to F-box proteins; inhibits Ypt52p GTPase activity by preventing Ypt52p from binding GTP; involved in regulating intracellular trafficking; physically interacts with Skp1p
1105	-13453	Scer_15.trna4N	Asparagine tRNA (tRNA-Asn); predicted by tRNAscan-SE analysis; tRNA Type: Asn (N) | Anti-Codon: GUU | Cove Score: 77.73
1106	-9341	YMR259C	Putative protein of unknown function; green fluorescent protein (GFP)-fusion protein localizes to the cytoplasm; YMR259C is not an essential gene
1107	10879	---	Can not determin the functions of this gene
1108	-9342	YMR260C	Translation initiation factor eIF1A; essential protein that forms a complex with Sui1p (eIF1) and the 40S ribosomal subunit and scans for the start codon; C-terminus associates with Fun12p (eIF5B); N terminus interacts with eIF2 and eIF3
1109	-9026	YML100W	Large subunit of trehalose 6-phosphate synthase (Tps1p)/phosphatase (Tps2p) complex; which converts uridine-5'-diphosphoglucose and glucose 6-phosphate to trehalose; similar to Tps3p and may share function; mutant has aneuploidy tolerance
1110	9343	YMR262W	Protein of unknown function; interacts weakly with Knr4p; YMR262W is not an essential gene
1111	9344	YMR263W	Subunit of a histone deacetylase complex; along with Rpd3p and Sin3p; that is involved in silencing at telomeres; rDNA; and silent mating-type loci; involved in telomere maintenance
1112	9345	YMR264W	Endoplasmic reticulum membrane protein that recruits the ubiquitin-conjugating enzyme Ubc7p to the ER where it functions in protein degradation; contains a CUE domain that binds ubiquitin to facilitate intramolecular monoubiquitination
1113	-9025	YML102W	Subunit of chromatin assembly factor I (CAF-1); with Rlf2p and Msi1p; chromatin assembly by CAF-1 is important for multiple processes including silencing at telomeres; mating type loci; and rDNA; maintenance of kinetochore structure; deactivation of the DNA damage checkpoint after DNA repair; and chromatin dynamics during transcription
1114	-9346	YMR265C	Putative protein of unknown function
1115	9347	YMR266W	Membrane protein of unknown function; overexpression suppresses NaCl sensitivity of sro7 mutant cells by restoring sodium pump (Ena1p) localization to the plasma membrane
1116	9348	YMR267W	Mitochondrial inorganic pyrophosphatase; required for mitochondrial function and possibly involved in energy generation from inorganic pyrophosphate
1117	9024	YML103C	Subunit of the inner ring of the nuclear pore complex (NPC); contributes to NPC organization and nucleocytoplasmic transport; homologous to human NUP188
1118	-9349	YMR268C	Splicing factor that reanneals U4 and U6 snRNPs during spliceosome recycling
1119	9351	YMR269W	Nucleolar protein implicated in ribosome biogenesis; deletion extends chronological lifespan
1120	9022	YML104C	Intermediate filament protein; required for nuclear and mitochondrial transmission to daughter buds; contains a Phox homology (PX) domain and specifically binds phosphatidylinositol 3-phosphate (PtdIns-3-P)
1121	-9352	YMR270C	Protein involved in promoting high level transcription of rDNA; subunit of UAF (upstream activation factor) for RNA polymerase I
1122	9021	YML105C	Subunit of the signal recognition particle (SRP); involved in protein targeting to the ER; interacts with Srp54p; homolog of mammalian SRP19
1123	-9020	YML106W	Major orotate phosphoribosyltransferase (OPRTase) isozyme that catalyzes the fifth enzymatic step in de novo biosynthesis of pyrimidines; converting orotate into orotidine-5'-phosphate; minor OPRTase encoded by URA10
1124	9019	YML107C	Protein required for nuclear retention of unspliced pre-mRNAs along with Mlp1p and Pml1p; anchored to nuclear pore complex via Mlp1p and Mlp2p; found with the subset of nuclear pores farthest from the nucleolus; may interact with ribosomes
1125	-12760	Scer_13.trna20Q	Glutamine tRNA (tRNA-Gln); predicted by tRNAscan-SE analysis; can mutate to cause constitutive pseudohyphal growth in homozygous diploids; tRNA Type: Gln (Q) | Anti-Codon: CUG | Cove Score: 64.54
1126	-9353	YMR272C	Sphingolipid alpha-hydroxylase; functions in the alpha-hydroxylation of sphingolipid-associated very long chain fatty acids; has both cytochrome b5-like and hydroxylase/desaturase domains; not essential for growth
1127	-9018	YML108W	Putative protein of unknown function whose structure defines a new subfamily of the split beta-alpha-beta sandwiches; green fluorescent protein (GFP)-fusion protein localizes to the cytoplasm and nucleus; YML108W is not an essential gene
1128	-9017	YML109W	Protein with a role in regulating Swe1p-dependent polarized growth; involved in maintenance of Cdc55p in the cytoplasm where it promotes mitotic entry; interacts with silencing proteins at the telomere; implicated in the mitotic exit network through regulation of Cdc14p localization; paralog of Zds1p
1129	-9354	YMR274C	Type II CAAX prenyl protease involved in the proteolysis and maturation of Ras and the a-factor mating pheromone
Chromosome 3 ends here
1130	13751	---	Can not determin the functions of this gene
1131	9016	YML110C	2-hexaprenyl-6-methoxy-1;4-benzoquinone methyltransferase; involved in ubiquinone (Coenzyme Q) biosynthesis; localizes to the matrix face of the mitochondrial inner membrane in a large complex with other ubiquinone biosynthetic enzymes
1132	-9015	YML111W	Component of the Rsp5p E3-ubiquitin ligase complex; involved in intracellular amino acid permease sorting; functions in heat shock element mediated gene expression; essential for growth in stress conditions; functional homolog of BUL1
1133	-9014	YML112W	Gamma subunit of C-terminal domain kinase I (CTDK-I); which phosphorylates both RNA pol II subunit Rpo21p to affect transcription and pre-mRNA 3' end processing; and ribosomal protein Rps2p to increase translational fidelity
1134	-9013	YML113W	DNA binding protein that recognizes oligo(dA).oligo(dT) tracts; Arg side chain in its N-terminal pentad Gly-Arg-Lys-Pro-Gly repeat is required for DNA-binding; not essential for viability
1135	9355	YMR276W	Nuclear-enriched ubiquitin-like polyubiquitin-binding protein; required for spindle pole body (SPB) duplication and for transit through the G2/M phase of the cell cycle; involved in proteolysis; interacts with the proteasome
1136	9011	YML114C	TFIID subunit (65 kDa); involved in RNA polymerase II transcription initiation
1137	9356	YMR277W	Carboxy-terminal domain (CTD) phosphatase; essential for dephosphorylation of the repeated C-terminal domain of the RNA polymerase II large subunit (Rpo21p)
1138	9357	YMR278W	Phosphoglucomutase; catalyzes interconversion of glucose-1-phosphate and glucose-6-phospate; transcription induced in response to stress; green fluorescent protein (GFP)-fusion protein localizes to the cytoplasm and nucleus; non-essential
1139	10207	YPL273W	S-adenosylmethionine-homocysteine methyltransferase; functions along with Mht1p in the conversion of S-adenosylmethionine (AdoMet) to methionine to control the methionine/AdoMet ratio
1140	9010	YML115C	Component of the mannan polymerase I; which contains Van1p and Mnn9p and is involved in the first steps of mannan synthesis; mutants are vanadate-resistant
1141	-11570	---	Can not determin the functions of this gene
1142	-9008	YML117W	Putative RNA-binding protein that associates with mRNAs encoding cell wall proteins in high-throughput studies; deletion mutants display increased sensitivity to some cell wall disrupting agents; expression negatively regulated by cAMP
1143	-9358	YMR280C	Zinc cluster transcriptional activator necessary for derepression of a variety of genes under non-fermentative growth conditions; active after diauxic shift; binds carbon source responsive elements
1144	9359	YMR281W	ER membrane protein involved in the second step of glycosylphosphatidylinositol (GPI) anchor assembly; the de-N-acetylation of the N-acetylglucosaminylphosphatidylinositol intermediate; functional homolog of human PIG-Lp
1145	-9360	YMR282C	Mitochondrial protein; likely involved in translation of the mitochondrial OLI1 mRNA; exhibits genetic interaction with the OLI1 mRNA 5'-untranslated leader
1146	-9362	YMR283C	2'-O-ribosyl phosphate transferase; modifies the initiator methionine tRNA at position 64 to distinguish it from elongator methionine tRNA
1147	13593	---	Can not determin the functions of this gene
1148	-9885	YOL002C	Plasma membrane protein involved in zinc homeostasis and osmotin-induced apoptosis; transcription regulated by Zap1p; zinc and fatty acid levels; similar to mammalian adiponectins; deletion increases sensitivity to elevated zinc
1149	-9888	YOR001W	Nuclear exosome exonuclease component; has 3'-5' exonuclease activity; involved in RNA processing; maturation; surveillance; degradation; tethering; and export; has similarity to E. coli RNase D and to human PM-Sc1 100 (EXOSC10); mutant displays reduced transcription elongation in the G-less-based run-on (GLRO) assay
1150	12602	Scer_CEN13	Chromosome XIII centromere
1151	-9886	YOL001W	Cyclin; interacts with cyclin-dependent kinase Pho85p; regulates the response to nutrient levels and environmental conditions; including the response to phosphate limitation and stress-dependent calcium signaling
1152	-9105	YML001W	Rab family GTPase; GTP-binding protein of the rab family; required for homotypic fusion event in vacuole inheritance; for endosome-endosome fusion; similar to mammalian Rab7
1153	12061	---	Can not determin the functions of this gene
1154	9889	YOR002W	Alpha 1;3 glucosyltransferase; involved in transfer of oligosaccharides from dolichyl pyrophosphate to asparagine residues of proteins during N-linked protein glycosylation; mutations in human ortholog are associated with disease
1155	12852	Scer_15.trna9R	Arginine tRNA (tRNA-Arg); predicted by tRNAscan-SE analysis; one of 6 nuclear tRNA genes containing the tDNA-anticodon ACG (converted to ICG in the mature tRNA); decodes CGU; CGC; and probably CGA codons into arginine; one of 19 nuclear tRNAs for arginine; tRNA Type: Arg (R) | Anti-Codon: ACG | Cove Score: 71.46
1156	9893	YOR007C	Glutamine-rich cytoplasmic protein that serves as a scaffold for binding Get4/5p and other proteins required to mediate posttranslational insertion of tail-anchored proteins into the ER membrane; has similarity to human cochaperone SGT
1157	-9104	YML002W	Putative protein of unknown function; expression induced by heat and by calcium shortage
1158	9892	YOR006C	Protein required for correct processing of the 20S pre-rRNA at site D to generate mature 18S rRNA; green fluorescent protein (GFP)-fusion protein localizes to both the cytoplasm and the nucleus
1159	9891	YOR005C	DNA ligase required for nonhomologous end-joining (NHEJ); forms stable heterodimer with required cofactor Lif1p; interacts with Nej1p; involved in meiosis; not essential for vegetative growth
1160	1159	YEL062W	Subunit of SEA (Seh1-associated); Npr2/3; and Iml1p complexes; Npr2/3 complex mediates downregulation of TORC1 activity upon amino acid limitation; SEA complex is a coatomer-related complex that associates dynamically with the vacuole; Iml1p complex (Iml1p-Npr2p-Npr3p) is required for non-nitrogen-starvation (NNS)-induced autophagy; Iml1p interacts primarily with phosphorylated Npr2p; homolog of …
1161	-11337	YEL061C	Kinesin motor protein involved in mitotic spindle assembly and chromosome segregation
1162	-9890	YOR004W	Component of the small subunit processome; involved in 40S ribosomal subunit biogenesis; interacts with snR30 and is required for dissociation of snR30 from large pre-ribosomal particles; has homology to PINc domain protein Fcf1p; although the PINc domain of Utp23p is not required for function; essential protein
1163	-1170	YEL060C	Vacuolar proteinase B (yscB); a serine protease of the subtilisin family; involved in protein degradation in the vacuole and required for full protein degradation during sporulation; activity inhibited by Pbi2p
1164	-10218	YPL262W	Fumarase; converts fumaric acid to L-malic acid in the TCA cycle; cytosolic and mitochondrial distribution determined by the N-terminal targeting sequence; protein conformation; and status of glyoxylate shunt; phosphorylated in mitochondria
1165	-1176	YEL059C-A	Subunit of the mitochondrial inner membrane peptidase; which is required for maturation of mitochondrial proteins of the intermembrane space; Som1p facilitates cleavage of a subset of substrates; contains twin cysteine-x9-cysteine motifs
1166	1184	YEL058W	Essential N-acetylglucosamine-phosphate mutase; converts GlcNAc-6-P to GlcNAc-1-P; which is a precursor for the biosynthesis of chitin and for the formation of N-glycosylated mannoproteins and glycosylphosphatidylinositol anchors
1167	10217	YPL263C	Cytoplasmic protein of unknown function
1168	1190	YEL056W	Subunit of the Hat1p-Hat2p histone acetyltransferase complex; required for high affinity binding of the complex to free histone H4; thereby enhancing Hat1p activity; similar to human RbAp46 and 48; has a role in telomeric silencing
1169	-10208	YPL272C	Putative protein of unknown function; gene expression induced in response to ketoconazole; YPL272C is not an essential gene
1170	-1197	YEL055C	DNA Polymerase phi; has sequence similarity to the human MybBP1A and weak sequence similarity to B-type DNA polymerases; not required for chromosomal DNA replication; required for the synthesis of rRNA
1171	10209	YPL271W	Epsilon subunit of the F1 sector of mitochondrial F1F0 ATP synthase; which is a large; evolutionarily conserved enzyme complex required for ATP synthesis; phosphorylated
1172	10210	YPL270W	Mitochondrial inner membrane half-type ATP-binding cassette (ABC) transporter; required for respiratory growth at high temperature; similar to human TAP1 and TAP2 implicated in bare lymphocyte syndrome and Wegener-like granulomatosis
1173	10211	YPL269W	Karyogamy protein required for correct positioning of the mitotic spindle and for orienting cytoplasmic microtubules; localizes at the shmoo tip in mating cells and at the tip of the growing bud in small-budded cells through anaphase
1174	10212	YPL268W	Phospholipase C; hydrolyzes phosphatidylinositol 4;5-biphosphate (PIP2) to generate the signaling molecules inositol 1;4;5-triphosphate (IP3) and 1;2-diacylglycerol (DAG); involved in regulating many cellular processes
1175	10213	YPL267W	Pseudosubstrate inhibitor of the anaphase-promoting complex/cyclosome (APC/C); that suppresses APC/C [Cdh1]-mediated proteolysis of mitotic cyclins; associates with Cdh1p; Bmh1p and Bmh2p; cell cycle regulated protein
1176	10214	YPL266W	Essential 18S rRNA dimethylase (dimethyladenosine transferase); responsible for conserved m6(2)Am6(2)A dimethylation in 3'-terminal loop of 18S rRNA; part of 90S and 40S pre-particles in nucleolus; involved in pre-ribosomal RNA processing
1177	-12407	---	Can not determin the functions of this gene
1178	-11620	---	Can not determin the functions of this gene
1179	-10189	YOR386W	DNA photolyase involved in photoreactivation; repairs pyrimidine dimers in the presence of visible light; induced by DNA damage; regulated by transcriptional repressor Rph1p
1180	3615	YJL208C	Major mitochondrial nuclease; has RNAse and DNA endo- and exonucleolytic activities; has roles in mitochondrial recombination; apoptosis and maintenance of polyploidy
1181	-3613	YJL210W	RING-finger peroxin and E3 ubiquitin ligase; peroxisomal membrane protein with a C-terminal zinc-binding RING domain; forms translocation subcomplex with Pex10p and Pex12p which functions in peroxisomal matrix protein import
1182	12405	---	Can not determin the functions of this gene
1183	-2825	YGR043C	Transaldolase of unknown function; transcription is repressed by Mot1p and induced by alpha-factor and during diauxic shift
1184	-10671	---	Can not determin the functions of this gene
1185	-8210	YLR355C	Bifunctional acetohydroxyacid reductoisomerase and mtDNA binding protein; involved in branched-chain amino acid biosynthesis and maintenance of wild-type mitochondrial DNA; found in mitochondrial nucleoids
1186	2807	YGR024C	tRNAHis guanylyltransferase; adds a guanosine residue to the 5' end of tRNAHis after transcription and RNase P cleavage; couples nuclear division and migration to cell budding and cytokinesis; essential enzyme conserved among eukaryotes
1187	-11583	---	Can not determin the functions of this gene
1188	-13915	Scer_7.trna15D	Aspartate tRNA (tRNA-Asp); predicted by tRNAscan-SE analysis; tRNA Type: Asp (D) | Anti-Codon: GUC | Cove Score: 58.36
1189	-10428	YPR010C	RNA polymerase I second largest subunit A135
1190	13902	Scer_16.trna7K	Lysine tRNA (tRNA-Lys); predicted by tRNAscan-SE analysis; a small portion is imported into mitochondria via interaction with mt lysyl-tRNA synthetase Msk1p and is necessary to decode AAG codons at high temperature; when base modification of mt-encoded tRNA-Lys is reduced; tRNA Type: Lys (K) | Anti-Codon: CUU | Cove Score: 77.79
1191	10672	---	Can not determin the functions of this gene
1192	2806	YGR023W	Putative plasma membrane sensor; involved in cell integrity signaling and stress response during glucose starvation and oxidative stress; has structural and functional similarity to Mid2p
1193	2629	YGL167C	High affinity Ca2+/Mn2+ P-type ATPase required for Ca2+ and Mn2+ transport into Golgi; involved in Ca2+ dependent protein sorting and processing; mutations in human homolog ATP2C1 cause acantholytic skin condition Hailey-Hailey disease
1194	-2627	YGL169W	Single-stranded telomeric DNA-binding protein; required for normal telomere length; null mutant lacks N6-threonylcarbamoyl adenosine (t6A) modification in the anticodon loop of ANN-decoding tRNA; member of conserved YrdC/Sua5 family
1195	13567	---	Can not determin the functions of this gene
1196	2634	YGL161C	Protein that interacts with Rab GTPases; localized to late Golgi vesicles; computational analysis of large-scale protein-protein interaction data suggests a possible role in vesicle-mediated transport
1197	-2633	YGL162W	Transcription factor of the Zn[II]2Cys6 family involved in sterol uptake; involved in induction of hypoxic gene expression
1198	2632	YGL163C	DNA-dependent ATPase; stimulates strand exchange by modifying the topology of double-stranded DNA; involved in the recombinational repair of double-strand breaks in DNA during vegetative growth and meiosis; member of the SWI/SNF family
1199	2631	YGL164C	RanGTP-binding protein; inhibits RanGAP1 (Rna1p)-mediated GTP hydrolysis of RanGTP (Gsp1p); shares similarity to proteins in other fungi but not in higher eukaryotes
1200	-2630	YGL166W	Copper-binding transcription factor; activates transcription of the metallothionein genes CUP1-1 and CUP1-2 in response to elevated copper concentrations
1201	-11532	---	Can not determin the functions of this gene
1202	-12779	Scer_16.trna6G	Glycine tRNA (tRNA-Gly); predicted by tRNAscan-SE analysis; tRNA Type: Gly (G) | Anti-Codon: GCC | Cove Score: 62.73
1203	-2491	YFR008W	Protein involved in recovery from cell cycle arrest in response to pheromone; in a Far1p-independent pathway; interacts with Far3p; Far8p; Far9p; Far10p; and Far11p
1204	10427	YPR007C	Meiosis-specific component of sister chromatid cohesion complex; maintains cohesion between sister chromatids during meiosis I; maintains cohesion between centromeres of sister chromatids until meiosis II; homolog of S. pombe Rec8p
1205	-5776	YKR008W	Component of the RSC chromatin remodeling complex; found in close proximity to nucleosomal DNA; displaced from the surface of nucleosomal DNA after chromatin remodeling; acetylated (K25) by Gcn5p; altering replication stress tolerance; contains tandem bromodomains that recognize histone H3 acetylated on K14 (H3K14ac) by Gcn5p
1206	-5775	YKR007W	Component of the EGO complex; which is involved in the regulation of microautophagy; and of the GSE complex; which is required for proper sorting of amino acid permease Gap1p; loss results in a defect in vacuolar acidification
1207	5774	YKR006C	Mitochondrial ribosomal protein of the large subunit; not essential for mitochondrial translation
1208	5773	YKR005C	Putative protein of unknown function
1209	5771	YKR004C	Non-essential protein of unknown function
1210	-3131	YHR001W	Member of an oxysterol-binding protein family with seven members in S. cerevisiae; family members have overlapping; redundant functions in sterol metabolism and collectively perform a function essential for viability
1211	13619	---	Can not determin the functions of this gene
1212	-2835	YGR054W	Eukaryotic initiation factor (eIF) 2A; associates specifically with both 40S subunits and 80 S ribosomes; and interacts genetically with both eIF5b and eIF4E; homologous to mammalian eIF2A
1213	2834	YGR053C	Putative protein of unknown function
1214	-2832	YGR052W	Putative protein of unknown function; the authentic; non-tagged protein is detected in highly purified mitochondria in high-throughput studies; induced by treatment with 8-methoxypsoralen and UVA irradiation
1215	-2831	YGR049W	Mitochondrial outer membrane protein of unknown function; predicted to have 4 transmembrane segments; import is mediated by Tom70p and Mim1p; interacts genetically with a cdc4 mutation
1216	2826	YGR044C	Zinc finger protein involved in control of meiosis; prevents meiosis by repressing IME1 expression and promotes mitosis by activating CLN2 expression; directly repressed by a1-alpha2 regulator; mediates cell type control of sporulation
1217	-2824	YGR042W	Putative protein of unknown function; involved in maintenance of proper telomere length; green fluorescent protein (GFP)-fusion protein localizes to both the cytoplasm and the nucleus
1218	-2822	YGR041W	Protein involved in bud-site selection; mutant has increased aneuploidy tolerance; diploid mutants display a unipolar budding pattern instead of the wild-type bipolar pattern; and bud at the distal pole
1219	-8203	YLR352W	Putative protein of unknown function with similarity to F-box proteins; interacts with Skp1p and Cdc53p; YLR352W is not an essential gene
1220	-2821	YGR040W	Mitogen-activated protein kinase (MAPK) involved in signal transduction pathways that control filamentous growth and pheromone response; the KSS1 gene is nonfunctional in S288C strains and functional in W303 strains
1221	8196	YLR351C	Nit protein; one of two proteins in S. cerevisiae with similarity to the Nit domain of NitFhit from fly and worm and to the mouse and human Nit protein which interacts with the Fhit tumor suppressor; nitrilase superfamily member
1222	13568	Scer_7.trna18S	Serine tRNA (tRNA-Ser); predicted by tRNAscan-SE analysis; tRNA Type: Ser (S) | Anti-Codon: AGA | Cove Score: 85.00
1223	-2820	YGR038W	Evolutionarily conserved protein; similar to Orm2p; required for resistance to agents that induce unfolded protein response; Orm1p and Orm2p together control membrane biogenesis by coordinating lipid homeostasis with protein quality control
1224	2819	YGR037C	Acyl-CoA-binding protein; transports newly synthesized acyl-CoA esters from fatty acid synthetase (Fas1p-Fas2p) to acyl-CoA-consuming processes; subject to starvation-induced; Grh1p-mediated unconventional secretion
1225	8187	YLR347C	Karyopherin beta; forms a complex with Srp1p/Kap60p; interacts with nucleoporins to mediate nuclear import of NLS-containing cargo proteins via the nuclear pore complex; regulates PC biosynthesis; GDP-to-GTP exchange factor for Gsp1p
1226	2818	YGR036C	Dolichyl pyrophosphate (Dol-P-P) phosphatase with a luminally oriented active site in the ER; cleaves the anhydride linkage in Dol-P-P; required for Dol-P-P-linked oligosaccharide intermediate synthesis and protein N-glycosylation
1227	-8173	YLR345W	Similar to 6-phosphofructo-2-kinase/fructose-2;6-bisphosphatase enzymes responsible for the metabolism of fructoso-2;6-bisphosphate; mRNA expression is repressed by the Rfx1p-Tup1p-Ssn6p repressor complex; YLR345W is not an essential gene
1228	-2816	YGR034W	Protein component of the large (60S) ribosomal subunit; nearly identical to Rpl26Ap and has similarity to E. coli L24 and rat L26 ribosomal proteins; binds to 5.8S rRNA
1229	-13439	Scer_12.trna17R	Arginine tRNA (tRNA-Arg); predicted by tRNAscan-SE analysis; single essential nuclear tRNA gene containing the tDNA-anticodon CCG (presumably CCG in the mature tRNA); decodes CGG codons into arginine; one of 19 nuclear tRNAs for arginine; correct folding and efficient aminoacylation require Lhp1p; tRNA Type: Arg (R) | Anti-Codon: CCG | Cove Score: 57.65
1230	2815	YGR033C	Nonessential subunit of the Translocase of the Inner Mitochondrial membrane (TIM23 complex); interacts with the Translocase of the Outer Mitochondrial membrane (TOM complex) and with respiratory enzymes; may regulate TIM23 complex activity
1231	-8162	YLR343W	1;3-beta-glucanosyltransferase; involved with Gas4p in spore wall assembly; has similarity to Gas1p
1232	-2814	YGR032W	Catalytic subunit of 1;3-beta-glucan synthase; involved in formation of the inner layer of the spore wall; activity positively regulated by Rho1p and negatively by Smk1p; has similarity to an alternate catalytic subunit; Fks1p (Gsc1p)
1233	-2813	YGR031W	Conserved mitochondrial protein of unknown function; processed by both mitochondrial processing peptidase and mitochondrial octapeptidyl aminopeptidase; gene contains the nested antisense gene NAG1
1234	-8154	YLR341W	Meiosis-specific protein of unknown function; required for spore wall formation during sporulation; dispensable for both nuclear divisions during meiosis
1235	-8149	YLR340W	Conserved ribosomal protein P0 of the ribosomal stalk; which is involved in interaction between translational elongation factors and the ribosome; similar to rat P0; human P0; and E. coli L10e; phosphorylated on serine 302
1236	2812	YGR030C	Subunit of both RNase MRP and nuclear RNase P; RNase MRP cleaves pre-rRNA; while nuclear RNase P cleaves tRNA precursors to generate mature 5' ends and facilitates turnover of nuclear RNAs
1237	10668	---	Can not determin the functions of this gene
1238	-13679	Scer_7.trna17D	Aspartate tRNA (tRNA-Asp); predicted by tRNAscan-SE analysis; tRNA Type: Asp (D) | Anti-Codon: GUC | Cove Score: 58.36
1239	8134	YLR337C	Proline-rich actin-associated protein involved in cytoskeletal organization and cytokinesis; related to mammalian Wiskott-Aldrich syndrome protein (WASP)-interacting protein (WIP)
1240	-2811	YGR029W	Flavin-linked sulfhydryl oxidase of the mitochondrial intermembrane space (IMS); oxidizes Mia40p as part of a disulfide relay system that promotes IMS retention of imported proteins; ortholog of human hepatopoietin (ALR)
1241	-2810	YGR028W	Mitochondrial protein involved in sorting of proteins in the mitochondria; putative membrane-spanning ATPase
1242	8125	YLR336C	Essential nuclear protein; required for biogenesis of the small ribosomal subunit; has a possible role in the osmoregulatory glycerol response; putative homolog of human NOM1 which is implicated in acute myeloid leukemia
1243	-8119	YLR335W	Nucleoporin involved in nucleocytoplasmic transport; binds to either the nucleoplasmic or cytoplasmic faces of the nuclear pore complex depending on Ran-GTP levels; also has a role in chromatin organization
1244	-12780	Scer_7.trna16E	Glutamate tRNA (tRNA-Glu); predicted by tRNAscan-SE analysis; thiolation of uridine at wobble position (34) requires Ncs6p; target of K. lactis zymocin; tRNA Type: Glu (E) | Anti-Codon: UUC | Cove Score: 62.99
1245	2809	YGR027C	Protein component of the small (40S) ribosomal subunit; nearly identical to Rps25Bp and has similarity to rat S25 ribosomal protein
1246	-2808	YGR026W	Putative protein of unknown function; green fluorescent protein (GFP)-fusion protein localizes to the cell periphery
1247	12776	Scer_12.trna9L	Leucine tRNA (tRNA-Leu); predicted by tRNAscan-SE analysis; tRNA Type: Leu (L) | Anti-Codon: CAA | Cove Score: 55.72
1248	-7644	YLR247C	Putative helicase; localizes to the mitochondrion and the nucleus; YLR247C is not an essential gene; null mutant displays increased levels of spontaneous Rad52p foci
1249	2637	YGL158W	Protein kinase involved in the response to oxidative stress; identified as suppressor of S. pombe cell cycle checkpoint mutations
1250	7650	YLR249W	Gamma subunit of translational elongation factor eEF1B; stimulates the binding of aminoacyl-tRNA (AA-tRNA) to ribosomes by releasing eEF1A (Tef1p/Tef2p) from the ribosomal complex; contains two ABC cassettes; binds and hydrolyzes ATP
1251	9684	YNL012W	Meiosis-specific prospore protein; required for meiotic spindle pole body duplication and separation; required to produce bending force necessary for proper prospore membrane assembly during sporulation; has similarity to phospholipase B
1252	7661	YLR250W	Protein of unknown function; green fluorescent protein (GFP)-fusion protein localizes to the cytoplasm in a punctate pattern
1253	-9685	YNL011C	Putative protein of unknown function; YNL011C is not an essential gene
1254	9686	YNL010W	Putative protein of unknown function with similarity to phosphoserine phosphatases; green fluorescent protein (GFP)-fusion protein localizes to the cytoplasm and nucleus; homozygous diploid mutant shows an increase in glycogen accumulation
1255	7263	YLR174W	Cytosolic NADP-specific isocitrate dehydrogenase; catalyzes oxidation of isocitrate to alpha-ketoglutarate; levels are elevated during growth on non-fermentable carbon sources and reduced during growth on glucose
1256	10715	YCL009C	Regulatory subunit of acetolactate synthase; which catalyzes the first step of branched-chain amino acid biosynthesis; enhances activity of the Ilv2p catalytic subunit; localizes to mitochondria
1257	-9690	YNL005C	Mitochondrial ribosomal protein of the large subunit
1258	10705	YCL010C	Component of the HAT/Core module of the SAGA; SLIK; and ADA complexes; HAT/Core module also contains Gcn5p; Ngg1p; and Ada2p; binds methylated histone H3K4; involved in transcriptional regulation through SAGA and TBP recruitment to target promoters and H3 acetylation
1259	10695	YCL011C	Poly(A+) RNA-binding protein; involved in the export of mRNAs from the nucleus to the cytoplasm; similar to Hrb1p and Npl3p; also binds single-stranded telomeric repeat sequence in vitro
1260	11554	YCL012C	Putative protein of unknown function; orthologs are present in S. bayanus; S. paradoxus and Ashbya gossypii; YCL012C is not an essential gene
1261	-10687	YCL014W	Protein involved in bud-site selection and required for axial budding pattern; localizes with septins to bud neck in mitosis and may constitute an axial landmark for next round of budding
1262	10680	YCL016C	Subunit of a complex with Ctf8p and Ctf18p that shares some components with Replication Factor C; required for sister chromatid cohesion and telomere length maintenance
1263	-9691	YNL003C	S-adenosylmethionine transporter of the mitochondrial inner membrane; member of the mitochondrial carrier family; required for biotin biosynthesis and respiratory growth
1264	10675	YCL017C	Cysteine desulfurase involved in iron-sulfur cluster (Fe/S) biogenesis and in thio-modification of mitochondrial and cytoplasmic tRNAs; essential protein located predominantly in mitochondria
1265	-10669	YCL018W	Beta-isopropylmalate dehydrogenase (IMDH); catalyzes the third step in the leucine biosynthesis pathway
1266	-9692	YNL002C	Nucleolar protein with similarity to large ribosomal subunit L7 proteins; constituent of 66S pre-ribosomal particles; plays an essential role in processing of precursors to the large ribosomal subunit RNAs
1267	7272	YLR176C	Major transcriptional repressor of DNA-damage-regulated genes; recruits repressors Tup1p and Cyc8p to their promoters; involved in DNA damage and replication checkpoint pathway; similar to a family of mammalian DNA binding RFX1-4 proteins
1268	-9689	YNL006W	Protein required for the transport of amino acid permease Gap1p from the Golgi to the cell surface; component of the TOR signaling pathway; associates with both Tor1p and Tor2p; contains a WD-repeat
1269	9688	YNL007C	Type II HSP40 co-chaperone that interacts with the HSP70 protein Ssa1p; not functionally redundant with Ydj1p due to due to substrate specificity; shares similarity with bacterial DnaJ proteins
1270	-7264	YLR175W	Pseudouridine synthase catalytic subunit of box H/ACA small nucleolar ribonucleoprotein particles (snoRNPs); acts on both large and small rRNAs and on snRNA U2; mutations in human ortholog dyskerin cause the disorder dyskeratosis congenita
1271	-10721	YCL008C	Component of the ESCRT-I complex; which is involved in ubiquitin-dependent sorting of proteins into the endosome; homologous to the mouse and human Tsg101 tumor susceptibility gene; mutants exhibit a Class E Vps phenotype
1272	11555	YCL005W-A	Vacuolar H+ ATPase subunit e of the V-ATPase V0 subcomplex; essential for vacuolar acidification; interacts with the V-ATPase assembly factor Vma21p in the ER; involved in V0 biogenesis
1273	-12826	---	Can not determin the functions of this gene
1274	10736	YCL005W	Protein of unknown function; null mutants have decreased net negative cell surface charge; GFP-fusion protein expression is induced in response to the DNA-damaging agent MMS; native protein is detected in purified mitochondria
1275	-12827	---	Can not determin the functions of this gene
1276	10742	YCL004W	Phosphatidylglycerolphosphate synthase; catalyzes the synthesis of phosphatidylglycerolphosphate from CDP-diacylglycerol and sn-glycerol 3-phosphate in the first committed and rate-limiting step of cardiolipin biosynthesis
1277	-10748	YCL002C	Putative protein of unknown function; YCL002C is not an essential gene
1278	10757	YCL001W	Protein involved in retention of membrane proteins; including Sec12p; in the ER; localized to Golgi; functions as a retrieval receptor in returning membrane proteins to the ER
1279	9693	YNL001W	Protein that; with binding partner Hbs1p; facilitates ribosomal subunit dissociation when translation is stalled; required for RNA cleavage in no-go decay; but reports conflict on endonuclease activity; Pelota ortholog
1280	12598	Scer_CEN3	Chromosome III centromere
1281	-10767	YCR002C	Component of the septin ring that is required for cytokinesis; septins are GTP-binding proteins that assemble into rod-like hetero-oligomers that can associate with other rods to form filaments; septin rings at the mother-bud neck act as scaffolds for recruiting cell division factors and as barriers to prevent diffusion of specific proteins between mother and daughter cells; N-terminus contribute…
1282	10774	YCR003W	Mitochondrial ribosomal protein of the large subunit
1283	10592	---	Can not determin the functions of this gene
1284	-10781	YCR004C	Protein of unknown function; has sequence and structural similarity to flavodoxins; predicted to be palmitoylated; the authentic; non-tagged protein is detected in highly purified mitochondria in high-throughput studies
1285	-10793	YCR005C	Citrate synthase; catalyzes the condensation of acetyl coenzyme A and oxaloacetate to form citrate; peroxisomal isozyme involved in glyoxylate cycle; expression is controlled by Rtg1p and Rtg2p transcription factors
1286	-12837	Scer_3.trna3P	Proline tRNA (tRNA-Pro); predicted by tRNAscan-SE analysis; can mutate to suppress +1 frameshift mutations in proline codons; tRNA Type: Pro (P) | Anti-Codon: AGG | Cove Score: 66.99
1287	12822	Scer_3.trna4N	Asparagine tRNA (tRNA-Asn); predicted by tRNAscan-SE analysis; tRNA Type: Asn (N) | Anti-Codon: GUU | Cove Score: 77.73
1288	10810	YCR008W	Ser/Thr protein kinase involved in salt tolerance; funtions in regulation of Trk1p-Trk2p potassium transporter; partially redundant with Hal5p; has similarity to Npr1p
1289	-10593	---	Can not determin the functions of this gene
1290	-10817	YCR009C	Amphiphysin-like lipid raft protein; interacts with Rvs167p and regulates polarization of the actin cytoskeleton; endocytosis; cell polarity; cell fusion and viability following starvation or osmotic stress
1291	-10825	YCR010C	Acetate transporter required for normal sporulation; phosphorylated in mitochondria
1292	-9694	YNR003C	RNA polymerase III subunit C34; interacts with TFIIIB70 and is a key determinant in pol III recruitment by the preinitiation complex
1293	-10831	YCR011C	Putative ATP-dependent permease of the ABC transporter family of proteins
1294	-2503	YFR018C	Putative protein of unknown function
1295	2504	YFR019W	1-phosphatidylinositol-3-phosphate 5-kinase; vacuolar membrane kinase that generates phosphatidylinositol (3;5)P2; which is involved in vacuolar sorting and homeostasis
1296	-12829	Scer_6.trna7S	Serine tRNA (tRNA-Ser); predicted by tRNAscan-SE analysis; tRNA Type: Ser (S) | Anti-Codon: GCU | Cove Score: 68.67
1297	2506	YFR021W	Phosphoinositide binding protein required for vesicle formation in autophagy and the cytoplasm-to-vacuole targeting (Cvt) pathway; binds both phosphatidylinositol (3;5)-bisphosphate and phosphatidylinositol 3-phosphate; WD-40 repeat protein
1298	2507	YFR022W	Protein that binds the ubiquitin ligase Rsp5p via its 2 PY motifs; has similarity to Rod1p; mutation suppresses the temperature sensitivity of an mck1 rim11 double mutant; proposed to regulate the endocytosis of plasma membrane proteins
1299	14058	---	Can not determin the functions of this gene
1300	14067	Scer_8.trna5Q	Glutamine tRNA (tRNA-Gln); predicted by tRNAscan-SE analysis; thiolation of uridine at wobble position (34) requires Ncs6p; tRNA Type: Gln (Q) | Anti-Codon: UUG | Cove Score: 68.39
1301	10594	---	Can not determin the functions of this gene
1302	2508	YFR023W	Poly(A) binding protein; suppressor of DNA polymerase epsilon mutation; similar to Mip6p
1303	-2509	YFR024C-A	Protein containing a C-terminal SH3 domain; binds Las17p; which is a homolog of human Wiskott-Aldrich Syndrome protein involved in actin patch assembly and actin polymerization
1304	3147	YHR017W	Non-essential mitochondrial protein of unknown function; mRNA induced during meiosis; peaking between mid to late prophase of meiosis I; similar to S. douglasii YSD83
1305	-3149	YHR018C	Argininosuccinate lyase; catalyzes the final step in the arginine biosynthesis pathway
1306	-3150	YHR019C	Cytosolic asparaginyl-tRNA synthetase; required for protein synthesis; catalyzes the specific attachment of asparagine to its cognate tRNA
1307	3151	YHR020W	Protein of unknown function that may interact with ribosomes; based on co-purification experiments; has similarity to proline-tRNA ligase; YHR020W is an essential gene
1308	-2510	YFR025C	Histidinolphosphatase; catalyzes the eighth step in histidine biosynthesis; mutations cause histidine auxotrophy and sensitivity to Cu; Co; and Ni salts; transcription is regulated by general amino acid control
1309	10595	---	Can not determin the functions of this gene
1310	-12825	Scer_6.trna8A	Alanine tRNA (tRNA-Ala); predicted by tRNAscan-SE analysis; one of 11 nuclear tRNA genes containing the tDNA-anticodon AGC (converted to IGC in the mature tRNA); decodes GCU and GCC codons into alanine; one of 16 nuclear tRNAs for alanine; tRNA Type: Ala (A) | Anti-Codon: AGC | Cove Score: 74.48
1311	2512	YFR027W	Acetyltransferase required for establishment of sister chromatid cohesion; modifies Smc3p at replication forks and Mcd1p in response to ds DNA breaks; has a C2H2-type zinc finger; mutations in human homolog ESCO2 cause Roberts syndrome
1312	-2513	YFR028C	Protein phosphatase required for mitotic exit; located in the nucleolus until liberated by the FEAR and Mitotic Exit Network in anaphase; enabling it to act on key substrates to effect a decrease in CDK/B-cyclin activity and mitotic exit; required for meiosis I spindle disassembly; released from nucleolus upon entry into anaphase I of meiosis; resequestered in metaphase II; then released again up…
1313	-14083	Scer_6.trna9Y	Tyrosine tRNA (tRNA-Tyr); predicted by tRNAscan-SE analysis; can mutate to suppress ochre nonsense mutations; tRNA Type: Tyr (Y) | Anti-Codon: GUA | Cove Score: 68.18
1314	9872	YOL018C	Syntaxin-like t-SNARE that forms a complex with Tlg1p and Vti1p and mediates fusion of endosome-derived vesicles with the late Golgi; binds Vps45p; which prevents Tlg2p degradation and also facilitates t-SNARE complex formation; homologous to mammalian SNARE protein syntaxin 16 (Sx16)
1315	-2497	YFR012W	Protein of unknown function; deletion mutant shows strong genetic interaction with cdc28-as1 mutant in the presence of 1-NM-PP1
1316	-13023	Scer_6.trna5Y	Tyrosine tRNA (tRNA-Tyr); predicted by tRNAscan-SE analysis; can mutate to suppress ochre nonsense mutations; tRNA Type: Tyr (Y) | Anti-Codon: GUA | Cove Score: 68.18
1317	2495	YFR011C	Mitochondrial protein peripheral to the inner membrane; component of the mitochondrial inner membrane organizing system (MINOS; MitOS; or MICOS); a scaffold-like structure on the intermembrane space side of the inner membrane which has a role in the maintenance of crista junctions and inner membrane architecture
1318	-2494	YFR010W	Ubiquitin-specific protease situated in the base subcomplex of the 26S proteasome; releases free ubiquitin from branched polyubiquitin chains; works in opposition to Hul5p polyubiquitin elongation activity; mutant has aneuploidy tolerance
1319	-9871	YOL020W	High affinity tryptophan and tyrosine permease; overexpression confers FK506 and FTY720 resistance
1320	9870	YOL021C	Exosome core complex catalytic subunit; possesses both endonuclease and 3'-5' exonuclease activity; involved in 3'-5' RNA processing and degradation in both the nucleus and the cytoplasm; has similarity to E. coli RNase R and to human DIS3
1321	-2492	YFR009W	Positive regulator of the Gcn2p kinase activity; forms a complex with Gcn1p; proposed to stimulate Gcn2p activation by an uncharged tRNA
1322	-12850	Scer_15.trna6G	Glycine tRNA (tRNA-Gly); predicted by tRNAscan-SE analysis; can mutate to suppress +1 frameshift mutations in glycine codons; tRNA Type: Gly (G) | Anti-Codon: GCC | Cove Score: 62.73
1323	9869	YOL022C	Cytoplasmic protein required for correct processing of the 20S pre-rRNA at site D to generate mature 18S rRNA; essential gene in S288C background but not in CEN.PK2
1324	-9868	YOL023W	Mitochondrial translation initiation factor 2
1325	-11030	---	Can not determin the functions of this gene
1326	-2502	YFR017C	Cytoplasmic protein that inhibits Gdb1p glycogen debranching activity; required for normal intracellular accumulation of glycogen; phosphorylated in vivo; expression increases during wine fermentation
1327	-9866	YOL025W	Protein that negatively regulates the SCF E3-ubiquitin ligase by interacting with and preventing neddyation of the cullin subunit; Cdc53p; longevity determinant that is preferentially expressed in young cells; similar to mammalian Cand1
1328	10837	YCR012W	3-phosphoglycerate kinase; catalyzes transfer of high-energy phosphoryl groups from the acyl phosphate of 1;3-bisphosphoglycerate to ADP to produce ATP; key enzyme in glycolysis and gluconeogenesis
1329	-10845	YCR014C	DNA polymerase IV; undergoes pair-wise interactions with Dnl4p-Lif1p and Rad27p to mediate repair of DNA double-strand breaks by non-homologous end joining (NHEJ); homologous to mammalian DNA polymerase beta
1330	-10854	YCR015C	Putative protein of unknown function; YCR015C is not an essential gene
1331	10862	YCR016W	Putative protein of unknown function; green fluorescent protein (GFP)-fusion protein localizes to the nucleolus and nucleus; predicted to be involved in ribosome biogenesis
1332	11029	---	Can not determin the functions of this gene
1333	-10870	YCR017C	Putative sensor/transporter protein involved in cell wall biogenesis; contains 14-16 transmembrane segments and several putative glycosylation and phosphorylation sites; null mutation is synthetically lethal with pkc1 deletion
1334	12746	Scer_3.trna7K	Lysine tRNA (tRNA-Lys); predicted by tRNAscan-SE analysis; a small portion is imported into mitochondria via interaction with mt lysyl-tRNA synthetase Msk1p and is necessary to decode AAG codons at high temperature; when base modification of mt-encoded tRNA-Lys is reduced; tRNA Type: Lys (K) | Anti-Codon: CUU | Cove Score: 77.79
1335	-1409	YEL011W	Glycogen branching enzyme; involved in glycogen accumulation; green fluorescent protein (GFP)-fusion protein localizes to the cytoplasm in a punctate pattern
1336	-1400	YEL012W	Ubiquitin-conjugating enzyme that negatively regulates gluconeogenesis by mediating the glucose-induced ubiquitination of fructose-1;6-bisphosphatase (FBPase); cytoplasmic enzyme that catalyzes the ubiquitination of histones in vitro
1337	-10910	YCR020W-B	Component of the RSC chromatin remodeling complex; RSC functions in transcriptional regulation and elongation; chromosome stability; and establishing sister chromatid cohesion; involved in telomere maintenance
1338	10905	YCR020C-A	Non-catalytic subunit of N-terminal acetyltransferase of the NatC type; required for replication of dsRNA virus; member of the Sm protein family
1339	10896	YCR020C	Protein of unknown function; has weak similarity to proteins involved in thiamin metabolism; expression is induced in the absence of thiamin
1340	-10888	YCR019W	Protein necessary for structural stability of L-A double-stranded RNA-containing particles
1341	13976	Scer_3.trna6M	Methionine tRNA (tRNA-Met); predicted by tRNAscan-SE analysis; tRNA Type: Met (M) | Anti-Codon: CAU | Cove Score: 74.96
1342	-1389	YEL013W	Phosphorylated and palmitoylated vacuolar membrane protein that interacts with Atg13p; required for the cytoplasm-to-vacuole targeting (Cvt) pathway; interacts with Nvj1p to form nucleus-vacuole junctions
1343	-1381	YEL015W	Non-essential conserved protein of unknown function; plays a role in mRNA decapping by specifically affecting the function of the decapping enzyme Dcp1p; localizes to cytoplasmic mRNA processing bodies
1344	10957	YCR027C	Putative Rheb-related GTPase involved in regulating canavanine resistance and arginine uptake; member of the Ras superfamily of G-proteins
1345	-11027	---	Can not determin the functions of this gene
1346	10949	YCR026C	Nucleotide pyrophosphatase/phosphodiesterase family member; mediates extracellular nucleotide phosphate hydrolysis along with Npp2p and Pho5p; activity and expression enhanced during conditions of phosphate starvation
1347	-1376	YEL017W	Protein of unknown function with a possible role in glutathione metabolism; as suggested by computational analysis of large-scale protein-protein interaction data; GFP-fusion protein localizes to the nuclear periphery
1348	10942	YCR024C-A	Small single-membrane span proteolipid that functions as a regulatory subunit of the plasma membrane H(+)-ATPase Pma1p; forms unique helix and positively charged cytoplasmic domain that is able to specifically segregate phosphatidylserines
1349	-1371	YEL018W	Esa1p-associated factor; non-essential subunit of the NuA4 acetyltransferase complex
1350	1366	YEL019C	SUMO ligase and component of the SMC5-SMC6 complex; this complex plays a key role in the removal of X-shaped DNA structures that arise between sister chromatids during DNA replication and repair; mutants are sensitive to methyl methanesulfonate and show increased spontaneous mutation and mitotic recombination
1351	10932	YCR024C	Mitochondrial asparaginyl-tRNA synthetase
1352	1361	YEL020C	Protein of unknown function with low sequence identity to Pdc1p; mRNA identified as translated by ribosome profiling data
1353	10921	YCR023C	Vacuolar membrane protein of unknown function; member of the multidrug resistance family; YCR023C is not an essential gene
1354	-1355	YEL020W-A	Essential protein of the mitochondrial intermembrane space; forms a complex with Tim10p (TIM10 complex) that delivers hydrophobic proteins to the TIM22 complex for insertion into the inner membrane
1355	-1348	YEL021W	Orotidine-5'-phosphate (OMP) decarboxylase; catalyzes the sixth enzymatic step in the de novo biosynthesis of pyrimidines; converting OMP into uridine monophosphate (UMP); converts 5-FOA into 5-fluorouracil; a toxic compound
1356	11026	---	Can not determin the functions of this gene
1357	-1340	YEL022W	Guanine nucleotide exchange factor for ADP ribosylation factors (ARFs); involved in vesicular transport between the Golgi and ER; Golgi organization; and actin cytoskeleton organization; similar to but not functionally redundant with Gea1p
1358	4152	YJR032W	Peptidyl-prolyl cis-trans isomerase (cyclophilin); catalyzes the cis-trans isomerization of peptide bonds N-terminal to proline residues; binds to Hsp82p and contributes to chaperone activity
1359	-4157	YJR033C	Subunit of the RAVE complex (Rav1p; Rav2p; Skp1p); which promotes assembly of the V-ATPase holoenzyme; required for transport between the early and late endosome/PVC and for localization of TGN membrane proteins; potential Cdc28p substrate
1360	4162	YJR034W	Protein required for assembly of cytochrome c oxidase; exists as an oligomer that is integral to the mitochondrial inner membrane and faces the intermembrane space; contains a twin Cx9C motif
1361	13422	---	Can not determin the functions of this gene
1362	4171	YJR035W	Protein involved in transcription-coupled nucleotide excision repair of UV-induced DNA lesions; recruitment to DNA lesions is dependent on an elongating RNA polymerase II; homolog of human CSB protein
1363	1329	YEL023C	Putative protein of unknown function; expression is increased greatly during sporulation; YEL023C is not an essential gene
1364	-1321	YEL024W	Ubiquinol-cytochrome-c reductase; a Rieske iron-sulfur protein of the mitochondrial cytochrome bc1 complex; transfers electrons from ubiquinol to cytochrome c1 during respiration; during import; Rip1p is first imported into the mitochondrial matrix where it is processed; acquires its Fe-S cluster; and is folded; then is translocated into the inner membrane by the action of a homo-oligomer of Bcs1…
1365	-4180	YJR036C	Protein with similarity to hect domain E3 ubiquitin-protein ligases; not essential for viability; found in association with Trf4 in TRAMP complex
1366	4190	YJR039W	Putative protein of unknown function; the authentic; non-tagged protein is detected in highly purified mitochondria in high-throughput studies
1367	-1315	YEL026W	RNA binding protein; part of U3 snoRNP involved in rRNA processing; part of U4/U6-U5 tri-snRNP involved in mRNA splicing; similar to human 15.5K protein
1368	4197	YJR040W	Voltage-gated chloride channel localized to the golgi; the endosomal system; and plasma membrane; and involved in cation homeostasis; highly homologous to vertebrate voltage-gated chloride channels
1369	-4205	YJR041C	Nucleolar protein required for normal metabolism of the rRNA primary transcript; proposed to be involved in ribosome biogenesis
1370	4213	YJR042W	Subunit of the Nup84p subcomplex of the nuclear pore complex (NPC); contributes to nucleocytoplasmic transport and NPC biogenesis and is involved in establishment of a normal nucleocytoplasmic concentration gradient of the GTPase Gsp1p; also plays roles in several processes that may require localization of genes or chromosomes at the nuclear periphery; including double-strand break repair; transc…
1371	-1310	YEL027W	Proteolipid subunit of the vacuolar H(+)-ATPase V0 sector (subunit c; dicyclohexylcarbodiimide binding subunit); required for vacuolar acidification and important for copper and iron metal ion homeostasis
1372	-4222	YJR043C	Third subunit of DNA polymerase delta; involved in chromosomal DNA replication; required for error-prone DNA synthesis in the presence of DNA damage and processivity; interacts with Hys2p; PCNA (Pol30p); and Pol1p
1373	-12807	Scer_10.trna18M	Methionine initiator tRNA (tRNA-Met); predicted by tRNAscan-SE analysis; one of four initiator methionine tRNAs in yeast that are functional for translation; tRNA Type: Met (M) | Anti-Codon: CAU | Cove Score: 74.96
1374	-11024	---	Can not determin the functions of this gene
1375	1304	YEL029C	Putative pyridoxal kinase; a key enzyme involved in pyridoxal 5'-phosphate synthesis; the active form of vitamin B6; required for genome integrity; involved in bud-site selection; similarity to yeast BUD17 and human pyridoxal kinase (PDXK)
1376	12764	---	Can not determin the functions of this gene
1377	-4234	YJR044C	Late endosomal protein involved in late endosome to vacuole trafficking; functional homolog of human obesity receptor gene-related protein (OB-RGRP)
1378	-1300	YEL030W	Heat shock protein of the Hsp70 family; localized in mitochondrial nucleoids; plays a role in protein translocation; interacts with Mge1p in an ATP-dependent manner; overexpression induces extensive mitochondrial DNA aggregations
1379	4245	YJR046W	DNA replication licensing factor; required for pre-replication complex assembly
1380	-1295	YEL031W	P-type ATPase; ion transporter of the ER membrane involved in ER function and Ca2+ homeostasis; required for regulating Hmg2p degradation; confers sensitivity to a killer toxin (SMKT) produced by Pichia farinosa KK1
1381	-1287	YEL032W	Protein involved in DNA replication; component of the Mcm2-7 hexameric complex that binds chromatin as a part of the pre-replicative complex
1382	-12834	Scer_5.trna2S	Serine tRNA (tRNA-Ser); predicted by tRNAscan-SE analysis; tRNA Type: Ser (S) | Anti-Codon: AGA | Cove Score: 85.00
1383	-1271	YEL034W	Translation elongation factor eIF-5A that may function in translation initiation; similar to and functionally redundant with Anb1p; structural homolog of bacterial EF-P; undergoes an essential hypusination modification
1384	1267	YEL036C	Subunit of the alpha-1;6 mannosyltransferase complex; type II membrane protein; has a role in retention of glycosyltransferases in the Golgi; involved in osmotic sensitivity and resistance to aminonitrophenyl propanediol
1385	1265	YEL037C	Protein with ubiquitin-like N terminus; subunit of Nuclear Excision Repair Factor 2 (NEF2) with Rad4p that binds damaged DNA; enhances protein deglycosylation activity of Png1p; also involved; with Rad4p; in ubiquitylated protein turnover
1386	-1258	YEL038W	Protein with sequence similarity to 2;3-diketo-5-methylthiopentyl-1-phosphate enolase-phosphatases; involved in methionine salvage; found in both the cytoplasm and nucleus
1387	1254	YEL039C	Cytochrome c isoform 2; expressed under hypoxic conditions; electron carrier of the mitochondrial intermembrane space that transfers electrons from ubiquinone-cytochrome c oxidoreductase to cytochrome c oxidase during cellular respiration
1388	-1251	YEL040W	Chitin transglycosylase that functions in the transfer of chitin to beta(1-6) and beta(1-3) glucans in the cell wall; similar to and functionally redundant with Crh1; glycosylphosphatidylinositol (GPI)-anchored protein localized to bud neck
1389	-1247	YEL041W	ATP-NADH kinase; phosphorylates both NAD and NADH; homooctameric structure consisting of 60-kDa subunits; sequence similarity to Utr1p and Pos5p; overexpression complements certain pos5 phenotypes
1390	-1243	YEL042W	Guanosine diphosphatase located in the Golgi; involved in the transport of GDP-mannose into the Golgi lumen by converting GDP to GMP after mannose is transferred its substrate
1391	4253	YJR050W	Member of NineTeen Complex (NTC) that contains Prp19p and stabilizes U6 snRNA in catalytic forms of spliceosome containing U2; U5; and U6 snRNAs; interacts with Prp16p to modulate splicing fidelity; isy1 syf2 cells have defective spindles
1392	-1241	YEL043W	Predicted cytoskeleton protein involved in intracellular signalling based on quantitative analysis of protein-protein interaction maps; may interact with ribosomes; based on co-purification studies; contains fibronectin type III domain fold
1393	-3607	YJL218W	Putative protein of unknown function; similar to bacterial galactoside O-acetyltransferases; induced by oleate in an OAF1/PIP2-dependent manner; promoter contains an oleate response element consensus sequence; non-essential gene
1394	-1236	YEL044W	Protein that associates with the INO80 chromatin remodeling complex under low-salt conditions; human ortholog INO80C is a member of the human INO80 complex; implicated in DNA repair based on genetic interactions with RAD52 epistasis genes
1395	1232	YEL046C	Threonine aldolase; catalyzes the cleavage of L-allo-threonine and L-threonine to glycine; involved in glycine biosynthesis
1396	1230	YEL047C	Soluble fumarate reductase; required with isoenzyme Osm1p for anaerobic growth; may interact with ribosomes; based on co-purification experiments; authentic; non-tagged protein is detected in purified mitochondria in high-throughput studies
1397	1224	YEL048C	Subunit of TRAPPII; a multimeric GEF involved in intra-Golgi and endosome-to-Golgi transport; promotes association of TRAPPII-specific subunits with the core complex; sedlin related; human Sedlin mutations cause SEDT; a skeletal disorder
1398	-10874	---	Can not determin the functions of this gene
1399	-14085	---	Can not determin the functions of this gene
1400	5954	YKR079C	tRNA 3'-end processing endonuclease tRNase Z; also localized to mitochondria and interacts genetically with Rex2 exonuclease; homolog of the human candidate prostate cancer susceptibility gene ELAC2
1401	-5944	YKR078W	Cytoplasmic protein of unknown function; has similarity to Vps5p; potential Cdc28p substrate; contains a Phox homology (PX) domain and specifically binds phosphatidylinositol 3-phosphate (PtdIns-3-P)
1402	9937	YOR067C	Glucosyl transferase; involved in N-linked glycosylation; adds glucose to the dolichol-linked oligosaccharide precursor prior to transfer to protein during lipid-linked oligosaccharide biosynthesis; similar to Alg6p
1403	-5941	YKR077W	Putative transcriptional activator; that interacts with G1-specific transcription factor; MBF and G1-specific promoters; ortholog of Msa2p; an MBF and SBF activator that regulates G1-specific transcription and cell cycle initiation
1404	-5937	YKR076W	Omega class glutathione transferase; not essential; similar to Ygr154cp; green fluorescent protein (GFP)-fusion protein localizes to the cytoplasm
1405	-9936	YOR065W	Cytochrome c1; component of the mitochondrial respiratory chain; expression is regulated by the heme-activated; glucose-repressed Hap2p/3p/4p/5p CCAAT-binding complex
1406	9935	YOR064C	Subunit of the NuA3 histone acetyltransferase complex that acetylates histone H3; contains PHD finger domain that interacts with methylated histone H3; has similarity to the human tumor suppressor ING1
1407	-9934	YOR063W	Protein component of the large (60S) ribosomal subunit; has similarity to E. coli L3 and rat L3 ribosomal proteins; involved in the replication and maintenance of killer double stranded RNA virus
1408	5932	YKR075C	Protein of unknown function; similar to YOR062Cp and Reg1p; expression regulated by glucose and Rgt1p; GFP-fusion protein is induced in response to the DNA-damaging agent MMS
1409	-9933	YOR061W	Alpha' catalytic subunit of casein kinase 2 (CK2); a Ser/Thr protein kinase with roles in cell growth and proliferation; CK2; comprised of CKA1; CKA2; CKB1 and CKB2; has many substrates including transcription factors and all RNA polymerase
1410	9932	YOR060C	Protein with a role in chromosomal DNA replication; interacts with Sld3p and reduces its affinity for Cdc45p; deletion mutant has aberrant mitochondria
1411	9931	YOR059C	Lipid particle protein of unknown function; contains a putative lipase serine active site; induced by transcription factor RPN4
1412	-5923	YKR074W	Putative protein of unknown function; epitope-tagged protein localizes to the cytoplasm; YKR074W is not an essential gene; null mutant displays elevated frequency of mitochondrial genome loss
1413	-12882	Scer_15.trna11K	Lysine tRNA (tRNA-Lys); predicted by tRNAscan-SE analysis; thiolation of uridine at wobble position (34) requires Ncs6p; tRNA Type: Lys (K) | Anti-Codon: UUU | Cove Score: 69.00
1414	9930	YOR058C	Mitotic spindle midzone localized microtubule-associated protein (MAP) family member; required for spindle elongation and stabilization; undergoes cell cycle-regulated degradation by anaphase promoting complex; potential Cdc28p substrate
1415	-9928	YOR057W	Cochaperone protein; regulates activity of adenylyl cyclase Cyr1p; involved in kinetochore complex assembly; associates with the SCF (Skp1p/Cdc53p/F box protein) ubiquitin ligase complex; acts as a linker between Skp1p and HSP90 complexes
1416	9927	YOR056C	Essential nuclear protein involved in proteasome maturation and synthesis of 40S ribosomal subunits; required for cleavage of the 20S pre-rRNA to generate the mature 18S rRNA
1417	5909	YKR072C	Negative regulatory subunit of protein phosphatase 1 Ppz1p and also a subunit of the phosphopantothenoylcysteine decarboxylase (PPCDC; Cab3p; Sis2p; Vhs3p) complex; which catalyzes the third step of coenzyme A biosynthesis
1418	5906	YKR071C	Conserved component of an early step in the cytosolic Fe-S protein assembly (CIA) machinery; contains an Fe-S cluster that receives electrons from NADPH via the action of Tah18p; ortholog of human Ciapin1
1419	9926	YOR052C	Nuclear protein of unknown function; expression induced by nitrogen limitation in a GLN3; GAT1-independent manner and by weak acid; transcriptionally regulated by Rpn4p along with proteasome subunit genes; putative ortholog of human AIRAP; which stimulates proteasome activity in response to arsenic
1420	-5904	YKR070W	Putative protein of unknown function; the authentic; non-tagged protein is detected in highly purified mitochondria in high-throughput studies
1421	-5898	YKR069W	S-adenosyl-L-methionine uroporphyrinogen III transmethylase; involved in the biosynthesis of siroheme; a prosthetic group used by sulfite reductase; required for sulfate assimilation and methionine biosynthesis
1422	9925	YOR051C	Nuclear protein that inhibits replication of Brome mosaic virus in S. cerevisiae; which is a model system for studying replication of positive-strand RNA viruses in their natural hosts; deletion increases stop codon readthrough
1423	5889	YKR068C	Hydrophilic protein that acts in conjunction with SNARE proteins in targeting and fusion of ER to Golgi transport vesicles; component of the TRAPP (transport protein particle) complex
1424	-5882	YKR067W	Glycerol-3-phosphate/dihydroxyacetone phosphate dual substrate-specific sn-1 acyltransferase located in lipid particles and the ER; involved in the stepwise acylation of glycerol-3-phosphate and dihydroxyacetone in lipid biosynthesis
1425	9924	YOR049C	Suppressor of sphingoid long chain base (LCB) sensitivity of an LCB-lyase mutation; putative integral membrane transporter or flippase that may transport LCBs from the cytoplasmic side toward the extracytoplasmic side of the membrane
1426	-5105	YKL162C	Putative protein of unknown function; green fluorescent protein (GFP)-fusion protein localizes to the mitochondrion
1427	9923	YOR048C	Nuclear 5' to 3' single-stranded RNA exonuclease; involved in RNA metabolism; including rRNA and snRNA processing as well as poly (A+) dependent and independent mRNA transcription termination
1428	13479	Scer_4.trna19E	Glutamate tRNA (tRNA-Glu); predicted by tRNAscan-SE analysis; tRNA Type: Glu (E) | Anti-Codon: CUC | Cove Score: 59.79
1429	257	YDR277C	Negative regulator of the glucose-sensing signal transduction pathway; required for repression of transcription by Rgt1p; interacts with Rgt1p and the Snf3p and Rgt2p glucose sensors; phosphorylated by Yck1p; triggering Mth1p degradation
1430	9922	YOR046C	Cytoplasmic ATP-dependent RNA helicase of the DEAD-box family; involved in mRNA export from the nucleus; involved in translation termination; ATP/ADP cycling is regulated by Gle1p and Nup159p
1431	255	YDR276C	Small plasma membrane protein related to a family of plant polypeptides that are overexpressed under high salt concentration or low temperature; not essential for viability; deletion causes hyperpolarization of the plasma membrane potential
1432	-9921	YOR045W	Component of the TOM (translocase of outer membrane) complex responsible for recognition and initial import steps for all mitochondrially directed proteins; promotes assembly and stability of the TOM complex
1433	-9920	YOR044W	Putative protein of unknown function; green fluorescent protein (GFP)-fusion localizes to the ER; null mutant displays increased levels of spontaneous Rad52p foci
1434	-9919	YOR043W	Protein required; with binding partner Psr1p; for full activation of the general stress response; possibly through Msn2p dephosphorylation; regulates growth during the diauxic shift; negative regulator of G1 cyclin expression
1435	-254	YDR273W	Meiosis-specific component of the spindle pole body; part of the leading edge protein (LEP) coat; forms a ring-like structure at the leading edge of the prospore membrane during meiosis II
1436	-253	YDR272W	Cytoplasmic glyoxalase II; catalyzes the hydrolysis of S-D-lactoylglutathione into glutathione and D-lactate
1437	-11622	---	Can not determin the functions of this gene
1438	-10152	---	Can not determin the functions of this gene
1439	-9916	YOR039W	Beta' regulatory subunit of casein kinase 2 (CK2); a Ser/Thr protein kinase with roles in cell growth and proliferation; CK2; comprised of CKA1; CKA2; CKB1 and CKB2; has many substrates including transcription factors and all RNA polymerase
1440	9915	YOR038C	Subunit of the HIR complex; a nucleosome assembly complex involved in regulation of histone gene transcription; recruits Swi-Snf complexes to histone gene promoters; promotes heterochromatic gene silencing with Asf1p
1441	-252	YDR268W	Mitochondrial tryptophanyl-tRNA synthetase
1442	-9914	YOR037W	Mitochondrial peripheral inner membrane protein; contains a FAD cofactor in a domain exposed in the intermembrane space; exhibits redox activity in vitro; likely participates in ligation of heme to acytochromes c and c1 (Cyc1p and Cyt1p)
1443	251	YDR267C	WD40 repeat protein involved in assembly of cytosolic and nuclear iron-sulfur proteins; similar to the human Ciao1 protein; YDR267C is an essential gene
1444	-9913	YOR036W	Target membrane receptor (t-SNARE) for vesicular intermediates traveling between the Golgi apparatus and the vacuole; controls entry of biosynthetic; endocytic; and retrograde traffic into the prevacuolar compartment; syntaxin
1445	-3260	YHR101C	Integral membrane protein of the endoplasmic reticulum; required for normal content of cell wall beta-1;6-glucan
1446	-362	YDR350C	Specific translational activator for the mitochondrial ATP6 mRNA; encoding a subunit of F1F0 ATP synthase; localized to the mitochondrial inner membrane
1447	3261	YHR102W	Protein kinase of the PAK/Ste20 family; required for cell integrity; physically interacts with Cdc31p (centrin); which is a component of the spindle pole body; part of the RAM network that regulates cellular polarity and morphogenesis
1448	366	YDR351W	Protein involved in the transport of cell wall components from the Golgi to the cell surface; required for bud growth
1449	368	YDR352W	Putative protein of unknown function
1450	3263	YHR104W	Aldose reductase involved in methylglyoxal; d-xylose; arabinose; and galactose metabolism; stress induced (osmotic; ionic; oxidative; heat shock; starvation and heavy metals); regulated by the HOG pathway
1451	3264	YHR105W	Endosomal protein of unknown function that contains a phox (PX) homology domain and binds to both phosphatidylinositol-3-phosphate (PtdIns(3)P) and proteins involved in ER-Golgi or vesicular transport
1452	369	YDR353W	Cytoplasmic thioredoxin reductase; key regulatory enzyme that determines the redox state of the thioredoxin system; which acts as a disulfide reductase system and protects cells against both oxidative and reductive stress
1453	-2840	---	Can not determin the functions of this gene
1454	371	YDR354W	Anthranilate phosphoribosyl transferase of the tryptophan biosynthetic pathway; catalyzes the phosphoribosylation of anthranilate; subject to the general control system of amino acid biosynthesis
1455	9918	YBR271W	S-adenosylmethionine-dependent methyltransferase; methylates translation elongation factors EF2 (Eft1p and Eft2p) and EF3A (Yef3p); belongs to the seven beta-strand family; green fluorescent protein (GFP)-fusion protein localizes to the cytoplasm; predicted to be involved in ribosome biogenesis
1456	372	YDR356W	Inner plaque spindle pole body (SPB) component; ortholog of human kendrin; involved in connecting nuclear microtubules to SPB; interacts with Tub4p-complex and calmodulin; phosphorylated by Mps1p in cell cycle-dependent manner
1457	-377	YDR357C	Protein of unknown function; likely member of BLOC complex involved in endosomal cargo sorting; null mutant is sensitive to drug inducing secretion of vacuolar cargo; green fluorescent protein (GFP)-fusion protein localizes to the cytoplasm
1458	380	YDR358W	Golgi-localized protein with homology to gamma-adaptin; interacts with and regulates Arf1p and Arf2p in a GTP-dependent manner in order to facilitate traffic through the late Golgi
1459	-384	YDR359C	Component of the NuA4 histone acetyltransferase complex; acts as a platform for assembly of NuA4 subunits into the native complex; required for initiation of pre-meiotic DNA replication; likely due to its requirement for expression of IME1
1460	-389	YDR361C	Essential protein involved in nuclear export of Mss4p; which is a lipid kinase that generates phosphatidylinositol 4;5-biphosphate and plays a role in actin cytoskeleton organization and vesicular transport
1461	3266	YHR109W	Cytochrome c lysine methyltransferase; trimethylates residue 72 of apo-cytochrome c (Cyc1p) in the cytosol; not required for normal respiratory growth
1462	3269	YHR110W	Protein with similarity to Emp24p and Erv25p; member of the p24 family involved in ER to Golgi transport
1463	3270	YHR111W	Protein that activates Urm1p before its conjugation to proteins (urmylation); also acts in thiolation of the wobble base of cytoplasmic tRNAs by adenylating and then thiolating Urm1p; receives sulfur from Tum1p
1464	-392	YDR362C	One of six subunits of RNA polymerase III transcription initiation factor complex (TFIIIC); part of TFIIIC TauB domain that binds BoxB promoter sites of tRNA and other genes; cooperates with Tfc3p in DNA binding; human homolog is TFIIIC-110
1465	-3272	YHR112C	Protein of unknown function; localizes to the cytoplasm and nucleus; overexpression affects protein trafficking through the endocytic pathway
1466	3274	YHR113W	Cytoplasmic aspartyl aminopeptidase that may also function in the vacuole; CVT pathway cargo protein; cleaves unblocked N-terminal acidic amino acids from peptide substrates; forms a 12-subunit homo-oligomer; M18 metalloprotease family
1467	394	YDR363W	Sumo-like domain protein; prevents accumulation of toxic intermediates during replication-associated recombinational repair; roles in silencing; lifespan; chromatid cohesion and the intra-S-phase DNA damage checkpoint; RENi family member
1468	-9969	YOR116C	RNA polymerase III largest subunit C160; part of core enzyme; similar to bacterial beta-prime subunit and to RPA190 and RPO21
1469	395	YDR363W-A	Component of the lid subcomplex of the regulatory subunit of the 26S proteasome; involved in mRNA export mediated by the TREX-2 complex (Sac3p-Thp1p); ortholog of human DSS1
1470	9970	YOR117W	One of six ATPases of the 19S regulatory particle of the 26S proteasome involved in the degradation of ubiquitinated substrates; recruited to the GAL1-10 promoter region upon induction of transcription; similar to human TBP1
1471	-403	YDR364C	Pre-mRNA splicing factor; important for catalytic step II of pre-mRNA splicing and plays a role in cell cycle progression; required for DNA synthesis during mitosis and meiosis; has WD repeats
1472	13738	---	Can not determin the functions of this gene
1473	-410	YDR365C	Nucleolar protein involved in pre-rRNA processing; depletion causes severely decreased 18S rRNA levels
1474	9972	YOR118W	Protein of unknown function; green fluorescent protein (GFP)-fusion protein localizes to the cytoplasm; null mutation suppresses cdc13-1 temperature sensitivity
1475	-9973	YOR119C	Essential serine kinase involved in cell cycle progression and processing of the 20S pre-rRNA into mature 18S rRNA
1476	412	YDR367W	Component of inositol phosphorylceramide (IPC) synthase; forms a complex with Aur1p and regulates its activity; required for IPC synthase complex localization to the Golgi; post-translationally processed by Kex2p; KEI1 is an essential gene
1477	413	YDR368W	NADPH-dependent aldo-keto reductase; reduces multiple substrates including 2-methylbutyraldehyde and D;L-glyceraldehyde; expression is induced by osmotic and oxidative stress; functionally redundant with other aldo-keto reductases
1478	-417	YDR369C	Protein required for DNA repair; component of the Mre11 complex; which is involved in double strand breaks; meiotic recombination; telomere maintenance; and checkpoint signaling
1479	-11697	---	Can not determin the functions of this gene
1480	-419	YDR370C	Putative protein of unknown function
1481	11608	---	Can not determin the functions of this gene
1482	-9974	YOR122C	Profilin; binds actin; phosphatidylinositol 4;5-bisphosphate; and polyproline regions; involved in cytoskeleton organization; required for normal timing of actin polymerization in response to thermal stress
1483	-9975	YOR123C	Component of the Paf1 complex; which associates with RNA polymerase II and is involved in histone methylation; plays a role in regulating Ty1 transposition; involved in transcription elongation as demonstrated by the G-less-based run-on (GLRO) assay
1484	420	YDR371W	Putative chitinase; functionally complements A. gossypii cts2 mutant sporulation defect
1485	-423	YDR372C	Protein required for Golgi localization of glycosyltransferases; binds the cytosolic domains of Golgi glycosyltransferases; binding to PtdIns4P required for Golgi targeting and function; tetramer formation required for function
1486	-9976	YOR124C	Ubiquitin-specific protease that removes ubiquitin from ubiquitinated proteins; interacts with Rsp5p and is required for MVB sorting of membrane proteins; can cleave polyubiquitin and has isopeptidase activity
1487	426	YDR373W	N-myristoylated calcium-binding protein that may have a role in intracellular signaling through its regulation of the phosphatidylinositol 4-kinase Pik1p; member of the recoverin/frequenin branch of the EF-hand superfamily
1488	-9977	YOR125C	Protein required for ubiquinone (Coenzyme Q) biosynthesis; localizes to the matrix face of the mitochondrial inner membrane in a large complex with ubiquinone biosynthetic enzymes; required for gluconeogenic gene activation
1489	-433	YDR374C	Putative protein of unknown function
1490	1225	YDR374W-A	Putative protein of unknown function
1491	-438	YDR375C	Protein translocase and chaperone required for Complex III assembly; member of the AAA ATPase family; forms a homo-oligomeric complex in the mitochondrial inner membrane that translocates the C-terminal domain of Rip1p from the matrix across the inner membrane; and then delivers it to an assembly intermediate of respiratory Complex III in an ATP-dependent reaction; also required for assembly of t…
1492	-9978	YOR126C	Isoamyl acetate-hydrolyzing esterase; required in balance with alcohol acetyltransferase to maintain optimal amounts of isoamyl acetate; which is particularly important in sake brewing
1493	443	YDR376W	Oxidoreductase of the mitochondrial inner membrane; involved in cytoplasmic and mitochondrial iron homeostasis and required for activity of Fe-S cluster-containing enzymes; one of the few mitochondrial proteins essential for viability
1494	448	YDR377W	Subunit f of the F0 sector of mitochondrial F1F0 ATP synthase; which is a large; evolutionarily conserved enzyme complex required for ATP synthesis
1495	-450	YDR378C	Lsm (Like Sm) protein; part of heteroheptameric complexes (Lsm2p-7p and either Lsm1p or 8p): cytoplasmic Lsm1p complex involved in mRNA decay; nuclear Lsm8p complex part of U6 snRNP and possibly involved in processing tRNA; snoRNA; and rRNA
1496	451	YDR379W	GTPase-activating protein for the polarity-establishment protein Cdc42p; implicated in control of septin organization; pheromone response; and haploid invasive growth; regulated by Pho85p and Cdc28p
1497	-453	YDR379C-A	Protein involved in the assembly of the mitochondrial succinate dehydrogenase complex; mutations in human ortholog SDHAF1 are associated with infantile leukoencephalopathy
1498	11224	---	Can not determin the functions of this gene
1499	12474	---	Can not determin the functions of this gene
1500	-9979	YOR128C	Phosphoribosylaminoimidazole carboxylase; catalyzes a step in the 'de novo' purine nucleotide biosynthetic pathway; red pigment accumulates in mutant cells deprived of adenine
1501	457	YDR380W	Phenylpyruvate decarboxylase; catalyzes decarboxylation of phenylpyruvate to phenylacetaldehyde; which is the first specific step in the Ehrlich pathway
1502	-9980	YOR129C	Arf3p polarization-specific docking factor; required for the polarized distribution of the ADP-ribosylation factor; Arf3p; participates in polarity development and maintenance of a normal haploid budding pattern; interacts with Cnm7p
1503	462	YDR381W	RNA binding protein required for export of poly(A)+ mRNA from the nucleus; proposed to couple mRNA export with 3' end processing via its interactions with Mex67p and Pcf11p; functionally redundant with Yra2p; another REF family member
1504	-466	YDR381C-A	Protein of unknown function; localized to the mitochondrial outer membrane
1505	11735	---	Can not determin the functions of this gene
1506	-9981	YOR130C	Ornithine transporter of the mitochondrial inner membrane; exports ornithine from mitochondria as part of arginine biosynthesis; human ortholog is associated with hyperammonaemia-hyperornithinaemia-homocitrullinuria (HHH) syndrome
1507	472	YDR382W	Ribosomal protein P2 beta; a component of the ribosomal stalk; which is involved in the interaction between translational elongation factors and the ribosome; regulates the accumulation of P1 (Rpp1Ap and Rpp1Bp) in the cytoplasm
1508	-481	YDR383C	Non-essential kinetochore protein; subunit of the Ctf19 central kinetochore complex (Ctf19p-Mcm21p-Okp1p-Mcm22p-Mcm16p-Ctf3p-Chl4p-Mcm19p-Nkp1p-Nkp2p-Ame1p-Mtw1p)
1509	13846	Scer_15.trna14D	Aspartate tRNA (tRNA-Asp); predicted by tRNAscan-SE analysis; tRNA Type: Asp (D) | Anti-Codon: GUC | Cove Score: 58.36
1510	-482	YDR384C	Plasma membrane protein; regulation pattern suggests a possible role in export of ammonia from the cell; phosphorylated in mitochondria; member of the TC 9.B.33 YaaH family of putative transporters
1511	-9983	YOR131C	Putative protein of unknown function; non-essential gene; overexpression causes a cell cycle delay or arrest
1512	9984	YOR132W	Subunit of the membrane-associated retromer complex essential for endosome-to-Golgi retrograde protein transport; peripheral membrane protein that assembles onto the membrane with Vps5p to promote vesicle formation
1513	484	YDR385W	Elongation factor 2 (EF-2); also encoded by EFT1; catalyzes ribosomal translocation during protein synthesis; contains diphthamide; the unique posttranslationally modified histidine residue specifically ADP-ribosylated by diphtheria toxin
1514	491	YDR386W	Subunit of the structure-specific Mms4p-Mus81p endonuclease that cleaves branched DNA; involved in DNA repair; replication fork stability; and joint molecule formation/resolution during meiotic recombination; helix-hairpin-helix protein; phosphorylation of the non-catalytic subunit Mms4p by Cdc28p and Cdcp during mitotic cell cycle activates the function of Mms4p-Mus81p
1515	-496	YDR387C	Putative transporter; member of the sugar porter family; YDR387C is not an essential gene
1516	498	YDR388W	Actin-associated protein with roles in endocytosis and exocytosis; interacts with Rvs161p to regulate actin cytoskeleton; endocytosis; and viability following starvation or osmotic stress; recruited to bud tips by Gyl1p and Gyp5p during polarized growth; homolog of mammalian amphiphysin
1517	505	YDR389W	GTPase activating protein (GAP) for Rho1p; involved in signaling to the actin cytoskeleton; null mutations suppress tor2 mutations and temperature sensitive mutations in actin; potential Cdc28p substrate
1518	-509	YDR390C	Subunit of a heterodimeric nuclear SUMO activating enzyme (E1) with Aos1p; activates Smt3p (SUMO) before its conjugation to proteins (sumoylation); which may play a role in protein targeting; essential for viability
1519	9985	YOR136W	Subunit of mitochondrial NAD(+)-dependent isocitrate dehydrogenase; which catalyzes the oxidation of isocitrate to alpha-ketoglutarate in the TCA cycle; phosphorylated
1520	-9986	YOR137C	Protein of unassigned function involved in activation of the Pma1p plasma membrane H+-ATPase by glucose
1521	-9987	YOR138C	Protein involved in regulation of Rsp5p; which is an essential HECT ubiquitin ligase; has a WW domain consensus motif of PPPSY (residues 131-135) that mediates binding of Rsp5p to Ubp2p; contains an UBA domain
1522	3031	---	Can not determin the functions of this gene
1523	-9988	YOR141C	Nuclear actin-related protein involved in chromatin remodeling; component of chromatin-remodeling enzyme complexes; has mRNA binding activity
1524	9989	YOR142W	Alpha subunit of succinyl-CoA ligase; which is a mitochondrial enzyme of the TCA cycle that catalyzes the nucleotide-dependent conversion of succinyl-CoA to succinate; phosphorylated
1525	-9990	YOR143C	Thiamine pyrophosphokinase; phosphorylates thiamine to produce the coenzyme thiamine pyrophosphate (thiamine diphosphate)
1526	521	YDR392W	Subunit of the SAGA and SAGA-like transcriptional regulatory complexes; interacts with Spt15p to activate transcription of some RNA polymerase II-dependent genes; also functions to inhibit transcription at some promoters
1527	-9991	YOR144C	Subunit of an alternative replication factor C complex important for DNA replication and genome integrity; suppresses spontaneous DNA damage; involved in homologous recombination-mediated repair and telomere homeostasis
1528	-9992	YOR145C	Essential nucleolar protein required for pre-18S rRNA processing; interacts with Dim1p; an 18S rRNA dimethyltransferase; and also with Nob1p; which is involved in proteasome biogenesis; contains a KH domain
1529	9994	YOR147W	Mitochondrial inner membrane protein with similarity to Mdm31p; required for normal mitochondrial morphology and inheritance; interacts genetically with MMM1; MDM10; MDM12; and MDM34
1530	-9995	YOR148C	Essential protein that promotes the first step of splicing and is required for the final stages of spliceosome maturation; interacts with Prp2p; which may release Spp2p from the spliceosome following the first cleavage reaction
1531	525	YDR393W	Mitochondrial inner membrane protein required for normal mitochondrial morphology; may be involved in fission of the inner membrane; forms a homo-oligomeric complex
1532	530	YDR394W	One of six ATPases of the 19S regulatory particle of the 26S proteasome involved in the degradation of ubiquitinated substrates; substrate of N-acetyltransferase B
1533	-9996	YOR149C	Alpha 1;2-mannosyltransferase involved in glycosyl phosphatidyl inositol (GPI) biosynthesis; required for addition of the fourth; side branching mannose to the GPI core structure
1534	535	YDR395W	Nuclear transport factor (karyopherin) involved in protein transport between the cytoplasm and nucleoplasm; similar to Nmd5p; Cse1p; Lph2p; and the human cellular apoptosis susceptibility protein; CAS1
1535	-542	YDR397C	Subunit of a heterodimeric NC2 transcription regulator complex with Bur6p; complex binds to TBP and can repress transcription by preventing preinitiation complex assembly or stimulate activated transcription; homologous to human NC2beta
1536	550	YDR398W	Subunit of U3-containing Small Subunit (SSU) processome complex involved in production of 18S rRNA and assembly of small ribosomal subunit
1537	553	YDR399W	Dimeric hypoxanthine-guanine phosphoribosyltransferase; catalyzes the transfer of the phosphoribosyl portion of 5-phosphoribosyl-alpha-1-pyrophosphate to a purine base (either guanine or hypoxanthine) to form pyrophosphate and a purine nucleotide (either guanosine monophosphate or inosine monophosphate); mutations in the human homolog HPRT1 can cause Lesch-Nyhan syndrome and Kelley-Seegmiller syn…
1538	-4823	---	Can not determin the functions of this gene
1539	555	YDR400W	Uridine nucleosidase (uridine-cytidine N-ribohydrolase); cleaves N-glycosidic bonds in nucleosides; involved in the pyrimidine salvage and nicotinamide riboside salvage pathways
1540	-561	YDR402C	N-formyltyrosine oxidase; sporulation-specific microsomal enzyme involved in the production of N;N-bisformyl dityrosine required for spore wall maturation; homologous to cytochrome P-450s
1541	564	YDR403W	Sporulation-specific enzyme required for spore wall maturation; involved in the production of a soluble LL-dityrosine-containing precursor of the spore wall; transcripts accumulate at the time of prospore enclosure
1542	-568	YDR404C	RNA polymerase II subunit B16; forms two subunit dissociable complex with Rpb4p; involved in recruitment of 3'-end processing factors to transcribing RNA polymerase II complex and in export of mRNA to cytoplasm under stress conditions; also involved in translation initiation
1543	9997	YOR150W	Mitochondrial ribosomal protein of the large subunit
1544	-9998	YOR151C	RNA polymerase II second largest subunit B150; part of central core; similar to bacterial beta subunit
1545	571	YDR405W	Mitochondrial ribosomal protein of the large subunit
1546	-9999	YOR152C	Putative protein of unknown function; YOR152C is not an essential gene
1547	-10002	YOR155C	Inosine 5'-monophosphate (IMP)-specific 5'-nucleotidase; catalyzes the breakdown of IMP to inosine; does not show similarity to known 5'-nucleotidases from other organisms
1548	10008	YOR161C	Protein of unknown function; has similarity to Torpedo californica tCTL1p; which is postulated to be a choline transporter; neither null mutation nor overexpression affects choline transport
1549	-10007	YOR160W	Nuclear import receptor; mediates the nuclear localization of proteins involved in mRNA-nucleus export; promotes dissociation of mRNAs from the nucleus-cytoplasm mRNA shuttling protein Npl3p; required for retrograde import of mature tRNAs
1550	10006	YOR159C	Core Sm protein Sm E; part of heteroheptameric complex (with Smb1p; Smd1p; Smd2p; Smd3p; Smx3p; and Smx2p) that is part of the spliceosomal U1; U2; U4; and U5 snRNPs; homolog of human Sm E
1551	-10005	YOR158W	Mitochondrial ribosomal protein of the small subunit; PET123 exhibits genetic interactions with PET122; which encodes a COX3 mRNA-specific translational activator
1552	-580	YDR407C	One of 10 subunits of the transport protein particle (TRAPP) complex of the cis-Golgi which mediates vesicle docking and fusion; involved in endoplasmic reticulum (ER) to Golgi membrane traffic
1553	10003	YOR157C	Beta 2 subunit of the 20S proteasome; endopeptidase with trypsin-like activity that cleaves after basic residues; synthesized as a proprotein before being proteolytically processed for assembly into 20S particle; human homolog is subunit Z
1554	-582	YDR408C	Phosphoribosyl-glycinamide transformylase; catalyzes a step in the 'de novo' purine nucleotide biosynthetic pathway
1555	583	YDR409W	SUMO/Smt3 ligase that promotes the attachment of sumo (Smt3p; small ubiquitin-related modifier) to proteins; binds Ubc9p and may bind septins; specifically required for sumoylation of septins in vivo; localized to the septin ring
1556	-589	YDR410C	Farnesyl cysteine-carboxyl methyltransferase; mediates the carboxyl methylation step during C-terminal CAAX motif processing of a-factor and RAS proteins in the endoplasmic reticulum; localizes to the ER membrane
1557	-9073	YML041C	Nucleosome-binding component of the SWR1 complex; which exchanges histone variant H2AZ (Htz1p) for chromatin-bound histone H2A; required for vacuolar protein sorting
1558	13550	---	Can not determin the functions of this gene
1559	-9072	YML042W	Carnitine acetyl-CoA transferase present in both mitochondria and peroxisomes; transfers activated acetyl groups to carnitine to form acetylcarnitine which can be shuttled across membranes
1560	-595	YDR411C	Endoplasmic reticulum (ER) localized protein involved in ER-associated protein degradation (ERAD); ER stress and homeostasis; interacts with components of ERAD-L and ERAD-C and Cdc48p; derlin-like family member similar to Der1p
1561	599	YDR412W	Component of the pre-60S pre-ribosomal particle; required for cell viability under standard (aerobic) conditions but not under anaerobic conditions; exonuclease required for 5&#8242; end processing of pre-60S ribosomal RNA
1562	-603	YDR414C	Predicted membrane protein required for the retention of lumenal endoplasmic reticulum proteins; mutants secrete the endogenous ER protein; BiP (Kar2p)
1563	1210	YEL050C	Mitochondrial ribosomal protein of the large subunit; has similarity to E. coli L2 ribosomal protein; fat21 mutant allele causes inability to utilize oleate and may interfere with activity of the Adr1p transcription factor
1564	-607	YDR415C	Putative protein of unknown function
1565	-1207	YEL051W	Subunit D of the eight-subunit V1 peripheral membrane domain of the vacuolar H+-ATPase (V-ATPase); an electrogenic proton pump found throughout the endomembrane system; plays a role in the coupling of proton transport and ATP hydrolysis
1566	612	YDR416W	Member of the NineTeen Complex (NTC) that contains Prp19p and stabilizes U6 snRNA in catalytic forms of the spliceosome containing U2; U5; and U6 snRNAs; null mutant has splicing defect and arrests in G2/M; homologs in human and C. elegans
1567	-1204	YEL052W	Conserved protein that may act as a chaperone in the degradation of misfolded or unassembled cytochrome c oxidase subunits; localized to matrix face of the mitochondrial inner membrane; member of the AAA family but lacks a protease domain
1568	1200	YEL053C	Non-catalytic subunit of N-terminal acetyltransferase of the NatC type; required for replication of dsRNA virus; expression is glucose-repressible
1569	621	YDR418W	Protein component of the large (60S) ribosomal subunit; nearly identical to Rpl12Ap; rpl12a rpl12b double mutant exhibits slow growth and slow translation; has similarity to E. coli L11 and rat L12 ribosomal proteins
1570	11135	---	Can not determin the functions of this gene
1571	628	YDR419W	DNA polymerase eta; involved in translesion synthesis during post-replication repair; catalyzes the synthesis of DNA opposite cyclobutane pyrimidine dimers and other lesions; mutations in human pol eta are responsible for XPV
1572	632	YDR420W	Mucin family member that functions as an osmosensor in the Sho1p-mediated HOG pathway with Msb2p; proposed to be a negative regulator of filamentous growth; mutant displays defects in beta-1;3 glucan synthesis and bud site selection
1573	633	YDR421W	Zinc finger transcriptional activator of the Zn2Cys6 family; activates transcription of aromatic amino acid catabolic genes in the presence of aromatic amino acids
1574	9101	YML006C	CAAX box containing protein of unknown function; proposed to be involved in the RAS/cAMP signaling pathway
1575	-634	YDR422C	Alternate beta-subunit of the Snf1p kinase complex; may confer substrate specificity; vacuolar protein containing KIS (Kinase-Interacting Sequence) and ASC (Association with Snf1 kinase Complex) domains involved in protein interactions
1576	-9100	YML007W	Basic leucine zipper (bZIP) transcription factor required for oxidative stress tolerance; activated by H2O2 through the multistep formation of disulfide bonds and transit from the cytoplasm to the nucleus; mediates resistance to cadmium
1577	9099	YML008C	Delta(24)-sterol C-methyltransferase; converts zymosterol to fecosterol in the ergosterol biosynthetic pathway by methylating position C-24; localized to both lipid particles and mitochondrial outer membrane
1578	11347	---	Can not determin the functions of this gene
1579	11133	---	Can not determin the functions of this gene
1580	-643	YDR424C	Cytoplasmic light chain dynein; microtubule motor protein; proposed to be involved in the assembly of the nuclear pore complex
1581	649	YDR425W	Sorting nexin; involved in the retrieval of late-Golgi SNAREs from the post-Golgi endosome to the trans-Golgi network; interacts with Snx4p
1582	653	YDR427W	Non-ATPase regulatory subunit of the 26S proteasome; has similarity to putative proteasomal subunits in other species; null mutant is temperature sensitive and exhibits cell cycle and proteasome assembly defects
1583	-658	YDR428C	Formylkynurenine formamidase; involved in the de novo biosynthesis of NAD from tryptophan via kynurenine
1584	-664	YDR429C	eIF3g subunit of the core complex of translation initiation factor 3 (eIF3); which is essential for translation; stimulates resumption of ribosomal scanning during translation reinitiation
1585	9098	YML009C	Mitochondrial ribosomal protein of the large subunit
1586	-9096	YML010W	Component of the universally conserved Spt4/5 complex (DSIF complex); the complex has multiple roles in concert with RNA polymerases I and II; including regulation of transcription elongation; RNA processing; quality control; and transcription-coupled DNA repair
1587	9095	YML011C	Protein involved in nucleotide excision repair; green fluorescent protein (GFP)-fusion protein localizes to the nucleus
1588	-9094	YML012W	Protein that forms a heterotrimeric complex with Erp1; Erp2p; and Emp24; member of the p24 family involved in endoplasmic reticulum to Golgi transport
1589	-668	YDR430C	Lysine-specific metalloprotease of the mitochondrial intermembrane space; member of the pitrilysin family; degrades proteins and presequence peptides cleaved from imported proteins; required for normal mitochondrial morphology
1590	672	YDR432W	RNA-binding protein that promotes elongation; regulates termination; and carries poly(A) mRNA from nucleus to cytoplasm; has a role in repressing translation initiation by binding eIF4G; required for pre-mRNA splicing; dissociation from mRNAs promoted by Mtr10p; phosphorylated by Sky1p in the cytoplasm
1591	-9093	YML013W	Bridging factor involved in ER-associated protein degradation (ERAD); bridges the cytosolic Cdc48p-Npl1p-Ufd1p ATPase complex and the membrane associated Ssm4p and Hrd1p ubiquitin ligase complexes; contains a UBX (ubiquitin regulatory X) domain and a ubiquitin-associated (UBA) domain; redistributes from the ER to lipid droplets during the diauxic shift and stationary phase; required for the maint…
1592	-9092	YML014W	tRNA methyltransferase; catalyzes esterification of modified uridine nucleotides in tRNA(Arg3) and tRNA(Glu); likely as part of a complex with Trm112p; deletion confers resistance to zymocin
1593	673	YDR434W	Transmembrane protein subunit of the glycosylphosphatidylinositol transamidase complex that adds GPIs to newly synthesized proteins; human PIG-S homolog
1594	9091	YML015C	TFIID subunit (40 kDa); involved in RNA polymerase II transcription initiation; similar to histone H3 with atypical histone fold motif of Spt3-like transcription factors
1595	-677	YDR435C	Carboxyl methyltransferase; methylates the C terminus of the protein phosphatase 2A catalytic subunit (Pph21p or Pph22p); which is important for complex formation with regulatory subunits
1596	681	YDR436W	Serine/threonine protein phosphatase Z; isoform of Ppz1p; involved in regulation of potassium transport; which affects osmotic stability; cell cycle progression; and halotolerance
1597	682	YDR437W	Subunit of GPI-GlcNAc transferase involved in synthesis of N-acetylglucosaminyl phosphatidylinositol (GlcNAc-PI); which is the first intermediate in glycosylphosphatidylinositol (GPI) anchor synthesis; shares similarity with mammalian PIG-P
1598	-9090	YML017W	Asn rich cytoplasmic protein that contains RGG motifs; high-copy suppressor of group II intron-splicing defects of a mutation in MRS2 and of a conditional mutation in POL1 (DNA polymerase alpha); possible role in mitochondrial mRNA splicing
1599	683	YDR438W	Mitochondrial transporter repressible by thiamine
1600	-9089	YML019W	Subunit of the oligosaccharyltransferase complex of the ER lumen; which catalyzes asparagine-linked glycosylation of newly synthesized proteins; similar to and partially functionally redundant with Ost3p
1601	690	YDR439W	Nucleolar protein that forms a complex with Csm1p; and then Mam1p at kinetochores during meiosis I to mediate accurate homolog segregation; required for condensin recruitment to the replication fork barrier site and rDNA repeat segregation
1602	-9088	YML020W	Putative protein of unknown function
1603	9087	YML021C	Uracil-DNA glycosylase; required for repair of uracil in DNA formed by spontaneous cytosine deamination; not required for strand-specific mismatch repair; cell-cycle regulated; expressed in late G1; localizes to mitochondria and nucleus
1604	699	YDR440W	Nucleosomal histone H3-Lys79 methylase; methylation is required for telomeric silencing; meiotic checkpoint control; and DNA damage response
1605	-700	YDR441C	Apparent pseudogene; not transcribed or translated under normal conditions; encodes a protein with similarity to adenine phosphoribosyltransferase; but artificially expressed protein exhibits no enzymatic activity
1606	9085	YML023C	Component of the SMC5-SMC6 complex; this complex plays a key role in the removal of X-shaped DNA structures that arise between sister chromatids during DNA replication and repair
1607	-704	YDR443C	Subunit of the RNA polymerase II mediator complex; associates with core polymerase subunits to form the RNA polymerase II holoenzyme; required for stable association of Srb10p-Srb11p kinase; essential for transcriptional regulation
1608	713	YDR444W	Putative protein of unknown function
1609	-11826	---	Can not determin the functions of this gene
1610	-13573	Scer_4.trna27K	Lysine tRNA (tRNA-Lys); predicted by tRNAscan-SE analysis; a small portion is imported into mitochondria via interaction with mt lysyl-tRNA synthetase Msk1p and is necessary to decode AAG codons at high temperature; when base modification of mt-encoded tRNA-Lys is reduced; tRNA Type: Lys (K) | Anti-Codon: CUU | Cove Score: 77.79
1611	718	YDR446W	Non-essential protein apparently involved in meiosis; GFP fusion protein is present in discrete clusters in the nucleus throughout mitosis; may be involved in maintaining chromatin structure
1612	-719	YDR447C	Ribosomal protein 51 (rp51) of the small (40s) subunit; nearly identical to Rps17Ap and has similarity to rat S17 ribosomal protein
1613	720	YDR448W	Transcription coactivator; component of the ADA and SAGA transcriptional adaptor/HAT (histone acetyltransferase) complexes
1614	-724	YDR449C	Nucleolar protein; component of the small subunit (SSU) processome containing the U3 snoRNA that is involved in processing of pre-18S rRNA
1615	9084	YML025C	Mitochondrial ribosomal protein of the large subunit; has similarity to E. coli L4 ribosomal protein and human mitoribosomal MRP-L4 protein; essential for viability; unlike most other mitoribosomal proteins
1616	733	YDR450W	Protein component of the small (40S) ribosomal subunit; nearly identical to Rps18Bp and has similarity to E. coli S13 and rat S18 ribosomal proteins
1617	-741	YDR451C	One of two homeobox transcriptional repressors (see also Yox1p); that bind to Mcm1p and to early cell cycle box (ECB) elements of cell cycle regulated genes; thereby restricting ECB-mediated transcription to the M/G1 interval
1618	745	YDR452W	Vacuolar endopolyphosphatase with a role in phosphate metabolism; functions as a homodimer
1619	-751	YDR453C	Stress inducible cytoplasmic thioredoxin peroxidase; cooperates with Tsa1p in the removal of reactive oxygen; nitrogen and sulfur species using thioredoxin as hydrogen donor; deletion enhances the mutator phenotype of tsa1 mutants
1620	-9083	YML029W	Scaffold subunit of the Hrd1p ubiquitin ligase that also promotes ligase oligomerization; involved in ER-associated protein degradation (ERAD); interacts with the U1 snRNP-specific protein; Snp1p
1621	-9082	YML030W	Cytochrome c oxidase subunit; required for assembly of the Complex III-Complex IV supercomplex; and for assembly of Cox13p and Rcf2p into cytochrome c oxidase; similar to Rcf2p; and either Rcf1p or Rcf2p is required for late-stage assembly of the Cox12p and Cox13p subunits and for cytochrome c oxidase activity; required for growth under hypoxic conditions; member of the hypoxia induced gene famil…
1622	-758	YDR454C	Guanylate kinase; converts GMP to GDP; required for growth and mannose outer chain elongation of cell wall N-linked glycoproteins
1623	764	YDR456W	Na+/H+ and K+/H+ exchanger; required for intracellular sequestration of Na+ and K+; located in the vacuole and late endosome compartments; required for osmotolerance to acute hypertonic shock and for vacuolar fusion
1624	-9081	YML031W	Subunit of the transmembrane ring of the nuclear pore complex (NPC); contributes to nucleocytoplasmic transport; NPC biogenesis and spindle pole body duplication; homologous to human NDC1
1625	9080	YML032C	Protein that stimulates strand exchange by facilitating Rad51p binding to single-stranded DNA; anneals complementary single-stranded DNA; involved in the repair of double-strand breaks in DNA during vegetative growth and meiosis
1626	767	YDR457W	E3 ubiquitin ligase of the hect-domain class; has a role in mRNA export from the nucleus and may regulate transcriptional coactivators; involved in degradation of excess histones
1627	-2110	---	Can not determin the functions of this gene
1628	-773	YDR458C	Inner nuclear membrane (INM) protein; contains helix-extension-helix (HEH) motif; nuclear localization signal sequence; targeting to the INM requires the Srp1p-Kap95p karyopherins and the Ran cycle
1629	9079	YML035C	AMP deaminase; tetrameric enzyme that catalyzes the deamination of AMP to form IMP and ammonia; thought to be involved in regulation of intracellular purine (adenine; guanine; and inosine) nucleotide pools
1630	-780	YDR459C	Palmitoyltransferase with autoacylation activity; likely functions in pathway(s) outside Ras; member of a family of putative palmitoyltransferases containing an Asp-His-His-Cys-cysteine rich (DHHC-CRD) domain
1631	786	YDR460W	Subunit of TFIIH and nucleotide excision repair factor 3 complexes; involved in transcription initiation; required for nucleotide excision repair; ring finger protein similar to mammalian CAK and TFIIH subunit
1632	-9078	YML036W	Component of the EKC/KEOPS complex with Bud32p; Kae1p; Pcc1p; and Gon7p; EKC/KEOPS complex is required for t6A tRNA modification and may have roles in telomere maintenance and transcription; Cgi121p is dispensable for tRNA modification
1633	9077	YML037C	Putative protein of unknown function with some characteristics of a transcriptional activator; may be a target of Dbf2p-Mob1p kinase; GFP-fusion protein co-localizes with clathrin-coated vesicles; YML037C is not an essential gene
1634	-2213	YDR461C-A	Putative protein of unknown function
1635	791	YDR462W	Mitochondrial ribosomal protein of the large subunit
1636	9076	YML038C	Putative nucleotide sugar transporter; has similarity to Vrg4p
1637	792	YDR463W	Transcription factor; undergoes proteolytic processing by SPS (Ssy1p-Ptr3p-Ssy5p)-sensor component Ssy5p in response to extracellular amino acids; activates transcription of amino acid permease genes and may have a role in tRNA processing
1638	797	YDR464W	Protein involved in negative regulation of expression of spliceosome components PRP4 and PRP3
1639	-3139	YHR007C	Lanosterol 14-alpha-demethylase; catalyzes the C-14 demethylation of lanosterol to form 4;4''-dimethyl cholesta-8;14;24-triene-3-beta-ol in the ergosterol biosynthesis pathway; member of the cytochrome P450 family; associated and coordinately regulated with the P450 reductase Ncp1p
1640	-804	YDR465C	Arginine N5 methyltransferase; methylates ribosomal protein Rpl12 (L12) on Arg67
1641	-3140	YHR008C	Mitochondrial manganese superoxide dismutase; protects cells against oxygen toxicity; phosphorylated
1642	811	YDR466W	Protein kinase with similarity to mammalian phosphoinositide-dependent kinase 1 (PDK1) and yeast Pkh1p and Pkh2p; two redundant upstream activators of Pkc1p; identified as a multicopy suppressor of a pkh1 pkh2 double mutant
1643	-3141	YHR009C	Putative oxidoreductase involved in late endosome to Golgi transport; physical and genetical interactions with Btn2p; null mutant is viable; has extended S phase; and sensitive to expression of top1-T722A allele; similar to human FOXRED1
1644	-813	YDR468C	Essential t-SNARE that forms a complex with Tlg2p and Vti1p and mediates fusion of endosome-derived vesicles with the late Golgi; binds the docking complex VFT (Vps fifty-three) through interaction with Vps51p
1645	816	YDR469W	Subunit of the COMPASS (Set1C) complex; which methylates lysine 4 of histone H3 and is required in chromatin silencing at telomeres; contains a Dpy-30 domain that mediates interaction with Bre2p; similar to C. elegans and human DPY-30
1646	-824	YDR470C	Outer membrane component of the mitochondrial fusion machinery; binds directly to Fzo1p and Mgm1p and thus links these two GTPases during mitochondrial fusion; involved in fusion of both the outer and inner membranes; facilitates dimerization of Fzo1p during fusion; import into the outer membrane is mediated by Tom70p and Mim1p; has similarity to carrier proteins but is not likely to function as …
1647	-11130	---	Can not determin the functions of this gene
1648	832	YDR471W	Protein component of the large (60S) ribosomal subunit; nearly identical to Rpl27Ap and has similarity to rat L27 ribosomal protein
1649	3142	YHR011W	Probable mitochondrial seryl-tRNA synthetase; mutant displays increased invasive and pseudohyphal growth
1650	3144	YHR012W	Endosomal protein that is a subunit of the membrane-associated retromer complex essential for endosome-to-Golgi retrograde transport; forms a subcomplex with Vps35p and Vps26p that selects cargo proteins for endosome-to-Golgi retrieval
1651	-3145	YHR013C	Subunit of N-terminal acetyltransferase NatA (Nat1p; Ard1p; Nat5p); acetylates many proteins and thus affects telomeric silencing; cell cycle; heat-shock resistance; mating; and sporulation; human Ard1p levels are elevated in cancer cells
1652	834	YDR472W	One of 10 subunits of the transport protein particle (TRAPP) complex of the cis-Golgi which mediates vesicle docking and fusion; involved in endoplasmic reticulum (ER) to Golgi membrane traffic
1653	3146	YHR014W	Meiosis-specific protein; involved in maintaining sister chromatid cohesion during meiosis I as well as promoting proper attachment of kinetochores to the spindle during meiosis I and meiosis II
1654	-14051	Scer_8.trna4S	Serine tRNA (tRNA-Ser); predicted by tRNAscan-SE analysis; tRNA Type: Ser (S) | Anti-Codon: AGA | Cove Score: 85.00
1655	9904	YOR023C	Subunit of the Ada histone acetyltransferase complex; required for structural integrity of the complex
1656	9903	YOR022C	Protein with similarity to bovine phospholipase A1; the authentic; non-tagged protein is detected in highly purified mitochondria in high-throughput studies
1657	9902	YOR021C	SPOUT methyltransferase; catalyzes omega-monomethylation of Rps3p on Arg-146; not an essential gene; predicted to be involved in rRNA processing and ribosome biogenesis and in biopolymer catabolism
1658	-53	YOR020W-A	Putative protein of unknown function; conserved in A. gossypii; the authentic; non-tagged protein is detected in highly purified mitochondria in high-throughput studies
1659	9901	YOR020C	Mitochondrial matrix co-chaperonin that inhibits the ATPase activity of Hsp60p; a mitochondrial chaperonin; involved in protein folding and sorting in the mitochondria; 10 kD heat shock protein with similarity to E. coli groES
1660	-840	YDR473C	Splicing factor; component of the U4/U6-U5 snRNP complex
1661	11788	YDL110C	Protein of unknown function that associates with ribosomes; heterozygous deletion demonstrated increases in chromosome instability in a rad9 deletion background; protein abundance is decreased upon intracellular iron depletion
1662	2647	YGL146C	Putative protein of unknown function; non-essential gene identified in a screen for mutants with increased levels of rDNA transcription; contains two putative transmembrane spans; but no significant homology to other known proteins
1663	11783	YDL111C	Exosome non-catalytic core component; involved in 3'-5' RNA processing and degradation in both the nucleus and the cytoplasm; has similarity to E. coli RNase PH and to human hRrp42p (EXOSC7)
1664	-11776	YDL112W	2'-O-ribose methyltransferase; catalyzes the ribose methylation of the guanosine nucleotide at position 18 of tRNAs
1665	11770	YDL113C	Sorting nexin family member required for the cytoplasm-to-vacuole targeting (Cvt) pathway and for endosomal sorting; has a Phox homology domain that binds phosphatidylinositol-3-phosphate; interacts with Snx4p; potential Cdc28p substrate
1666	-11350	YDL114W	Putative protein of unknown function with similarity to acyl-carrier-protein reductases; YDL114W is not an essential gene
1667	11761	YDL115C	RNA polymerase II transport factor; conserved from yeast to humans; involved in both basal and regulated transcription from RNA polymerase II (RNAP II) promoters; but not itself a transcription factor; interacts with most of the RNAP II subunits; nucleo-cytoplasmic shuttling protein; deletion causes hypersensitivity to K1 killer toxin
1668	9643	---	Can not determin the functions of this gene
1669	-11755	YDL116W	Subunit of the Nup84p subcomplex of the nuclear pore complex (NPC); contributes to nucleocytoplasmic transport and NPC biogenesis; also plays roles in several processes that may require localization of genes or chromosomes at the nuclear periphery; including double-strand break repair; transcription and chromatin silencing; homologous to human NUP107
1670	-11748	YDL117W	SH3-domain protein located in the mother-bud neck and the cytokinetic actin ring; mutant phenotype and genetic interactions suggest a role in cytokinesis
1671	-2645	YGL148W	Bifunctional chorismate synthase and flavin reductase; catalyzes the conversion of 5-enolpyruvylshikimate 3-phosphate (EPSP) to form chorismate; which is a precursor to aromatic amino acids
1672	2649	YGL145W	Peripheral membrane protein required for fusion of COPI vesicles with the ER; prohibits back-fusion of COPII vesicles with the ER; forms a tethering complex with Sec39p and Dsl1p that interacts with ER SNAREs Sec20p and Use1p
1673	-11794	YDL109C	Putative lipase; involved in lipid metabolism; YDL109C is not an essential gene
1674	-2650	YGL143C	Mitochondrial translation release factor; involved in stop codon recognition and hydrolysis of the peptidyl-tRNA bond during mitochondrial translation; lack of MRF1 causes mitochondrial genome instability
1675	11800	YDL108W	Serine/threonine protein kinase; subunit of the transcription factor TFIIH; involved in transcription initiation at RNA polymerase II promoters
1676	-10719	---	Can not determin the functions of this gene
1677	11805	YDL107W	Peripherally bound inner membrane protein of the mitochondrial matrix involved in membrane insertion of C-terminus of Cox2p; interacts genetically and physically with Cox18p
1678	-2651	YGL142C	Integral membrane protein involved in glycosylphosphatidylinositol (GPI) anchor synthesis; putative alpha 1;2 mannosyltransferase required for addition of the third mannose onto the GPI core structure; human PIG-Bp is a functional homolog
1679	2652	YGL141W	Multiubiquitin chain assembly factor (E4); proteasome processivity factor that elongates polyUb chains on substrates; opposing Ubp6p; a branched polyubiquitin protease; required for retrograde transport of misfolded proteins during ERAD
1680	9247	YMR171C	Specificity factor required for Rsp5p-dependent ubiquitination and sorting of specific cargo proteins at the multivesicular body; mRNA is targeted to the bud via the mRNA transport system involving She2p
1681	-11812	YDL106C	Homeobox transcription factor; regulatory targets include genes involved in phosphate metabolism; binds cooperatively with Pho4p to the PHO5 promoter; phosphorylation of Pho2p facilitates interaction with Pho4p
1682	-9246	YMR170C	Cytoplasmic aldehyde dehydrogenase; involved in ethanol oxidation and beta-alanine biosynthesis; uses NAD+ as the preferred coenzyme; expression is stress induced and glucose repressed; very similar to Ald3p
1683	10722	YMR169C	Cytoplasmic aldehyde dehydrogenase; involved in beta-alanine synthesis; uses NAD+ as the preferred coenzyme; very similar to Ald2p; expression is induced by stress and repressed by glucose
1684	9245	YMR168C	Essential kinetochore protein; component of the CBF3 complex that binds the CDEIII region of the centromere; contains an N-terminal Zn2Cys6 type zinc finger domain; a C-terminal acidic domain; and a putative coiled coil dimerization domain
1685	-9244	YMR167W	Protein required for mismatch repair in mitosis and meiosis as well as crossing over during meiosis; forms a complex with Pms1p and Msh2p-Msh3p during mismatch repair; human homolog is associated with hereditary non-polyposis colon cancer
1686	11818	YDL105W	Component of the SMC5-SMC6 complex; this complex plays a key role in the removal of X-shaped DNA structures that arise between sister chromatids during DNA replication and repair
1687	-11824	YDL104C	Highly conserved mitochondrial protein; essential for t6A modification of mitochondrial tRNAs that decode ANN codons; similar to Kae1p and E. coli YgjD; both of which are also required for tRNA t6A modification
1688	9243	YMR166C	Predicted transporter of the mitochondrial inner membrane; has similarity to human mitochondrial ATP-Mg/Pi carriers; YMR166C is not an essential gene
1689	9241	YMR165C	Mg<sup>2+</sup>-dependent phosphatidate (PA) phosphatase; catalyzes the dephosphorylation of PA to yield diacylglycerol; responsible for de novo lipid synthesis and formation of lipid droplets; homologous to mammalian lipin 1
1690	9240	YMR164C	Transcription factor involved in regulation of invasive growth and starch degradation; controls the activation of MUC1 and STA2 in response to nutritional signals
1691	9239	YMR163C	Peroxisome-specific receptor important for peroxisome inheritance; co-fractionates with peroxisome membranes and co-localizes with peroxisomes in vivo; physically interacts with the myosin V motor Myo2p; INP2 is not an essential gene
1692	-11828	YDL103C	UDP-N-acetylglucosamine pyrophosphorylase; catalyzes the formation of UDP-N-acetylglucosamine (UDP-GlcNAc); which is important in cell wall biosynthesis; protein N-glycosylation; and GPI anchor biosynthesis
1693	9238	YMR162C	Aminophospholipid translocase (flippase) that maintains membrane lipid asymmetry in post-Golgi secretory vesicles; localizes to the trans-Golgi network; likely involved in protein transport; type 4 P-type ATPase
1694	-9237	YMR161W	Co-chaperone for Hsp40p; anchored in the ER membrane; with its homolog Ydj1p promotes ER-associated protein degradation (ERAD) of integral membrane substrates; similar to E. coli DnaJ
1695	11834	YDL102W	Catalytic subunit of DNA polymerase delta; required for chromosomal DNA replication during mitosis and meiosis; intragenic recombination; repair of double strand DNA breaks; and DNA replication during nucleotide excision repair (NER)
1696	-11835	YDL101C	Cell-cycle checkpoint serine-threonine kinase required for DNA damage-induced transcription of certain target genes; phosphorylation of Rad55p and Sml1p; and transient G2/M arrest after DNA damage; also regulates postreplicative DNA repair
1697	-9236	YMR160W	Putative protein of unknown function; green fluorescent protein (GFP)-fusion protein localizes to the membrane of the vacuole; mutant has enhanced sensitivity to overexpression of mutant huntingtin; YMR160W is not an essential gene
1698	9235	YMR159C	Conserved protein that interacts with Atg12p-Atg5p conjugates to form Atg12p-Atg5p-Atg16p multimers; which localize to the pre-autophagosomal structure and are required for autophagy
1699	13496	Scer_13.trna16M	Methionine tRNA (tRNA-Met); functions in translational elongation; not involved in translational initiation; predicted by tRNAscan-SE analysis; tRNA Type: Met (M) | Anti-Codon: CAU | Cove Score: 70.03
1700	-11836	YDL100C	Guanine nucleotide exchange factor for Gpa1p; amplifies G protein signaling; subunit of the GET complex; which is involved in Golgi to ER trafficking and insertion of proteins into the ER membrane; has low-level ATPase activity
1701	11837	YDL099W	Cis-golgi localized protein involved in ER to Golgi transport; forms a complex with the mammalian GRASP65 homolog; Grh1p; mutants are compromised for the fusion of ER-derived vesicles with Golgi membranes
1702	-9234	YMR158W	Mitochondrial ribosomal protein of the small subunit
1703	9233	YMR157C	Protein of unknown function; null mutant displays reduced respiratory growth and elevated frequency of mitochondrial genome loss; the authentic; non-tagged protein is detected in purified mitochondria in high-throughput studies
1704	-11838	YDL098C	Component of U4/U6.U5 snRNP involved in mRNA splicing via spliceosome
1705	9231	YMR156C	DNA 3'-phosphatase that functions in repair of endogenous damage of double-stranded DNA; activity is specific for removal of 3' phosphates at strand breaks; has similarity to the l-2-haloacid dehalogenase superfamily
1706	-11839	YDL097C	Essential; non-ATPase regulatory subunit of the 26S proteasome lid required for the assembly and activity of the 26S proteasome; the human homolog (S9 protein) partially rescues Rpn6p depletion
1707	11840	YDL095W	Protein O-mannosyltransferase; transfers mannose from dolichyl phosphate-D-mannose to protein Ser/Thr residues; 1 of 7 related proteins involved in O-glycosylation which is essential for cell wall rigidity; involved in ER quality control
1708	-9230	YMR155W	Putative protein of unknown function; identified as interacting with Hsp82p in a high-throughput two-hybrid screen
1709	11841	YDL092W	Signal recognition particle (SRP) subunit; interacts with the RNA component of SRP to form the Alu domain; which is the region of SRP responsible for arrest of nascent chain elongation during membrane targeting; homolog of mammalian SRP14
1710	-11842	YDL091C	UBX (ubiquitin regulatory X) domain-containing protein that interacts with Cdc48p; green fluorescent protein (GFP)-fusion protein localizes to the cytoplasm in a punctate pattern
1711	-11843	YDL090C	Beta subunit of the CAAX farnesyltransferase (FTase) that prenylates the a-factor mating pheromone and Ras proteins; required for the membrane localization of Ras proteins and a-factor; homolog of the mammalian FTase beta subunit
1712	9229	YMR154C	Calpain-like cysteine protease involved in proteolytic activation of Rim101p in response to alkaline pH; has similarity to A. nidulans palB
1713	11845	YDL089W	Protein of unknown function; interacts with Csm1p; Lrs4p; required for rDNA repeat stability; null mutant causes increase in unequal sister-chromatid exchange; GFP-fusion protein localizes to the nuclear periphery; possible Cdc28p substrate
1714	-11846	YDL088C	FG-nucleoporin component of central core of the nuclear pore complex (NPC); contributes directly to nucleocytoplasmic transport
1715	-11847	YDL087C	Essential protein associated with the U1 snRNP complex; splicing factor involved in recognition of 5' splice site; contains two zinc finger motifs; N-terminal zinc finger binds pre-mRNA
1716	10391	YPL033C	Protein of unknown function; involved in regulation of dNTP production; null mutant suppresses the lethality of lcd1 and rad53 mutations; expression is induced by Kar4p
1717	9227	YMR150C	Catalytic subunit of the mitochondrial inner membrane peptidase complex; required for maturation of mitochondrial proteins of the intermembrane space; complex contains Imp1p and Imp2p (both catalytic subunits); and Som1p
1718	-9226	YMR149W	Delta subunit of the oligosaccharyl transferase glycoprotein complex; which is required for N-linked glycosylation of proteins in the endoplasmic reticulum
1719	-9225	YMR148W	Protein of unknown function that may play a role in spore wall assembly; predicted to contain an N-terminal transmembrane domain; osw5 null mutant spores exhibit increased spore wall permeability and sensitivity to beta-glucanase digestion
1720	-10390	YPL034W	Putative protein of unknown function; YPL034W is not essential gene
1721	11848	YDL086W	Putative protein of unknown function; the authentic; non-tagged protein is detected in highly purified mitochondria in high-throughput studies; YDL086W is not an essential gene
1722	9223	YMR146C	eIF3i subunit of the core complex of translation initiation factor 3 (eIF3); which is essential for translation; stimulates rate of ribosomal scanning during translation reinitiation
1723	-11849	YDL085C-A	Putative protein of unknown function; green fluorescent protein (GFP)-fusion protein localizes to the cytoplasm and nucleus
1724	11850	YDL085W	Mitochondrial external NADH dehydrogenase; catalyzes the oxidation of cytosolic NADH; Nde1p and Nde2p are involved in providing the cytosolic NADH to the mitochondrial respiratory chain
1725	11675	---	Can not determin the functions of this gene
1726	11851	YDL084W	Component of the TREX complex required for nuclear mRNA export; member of the DEAD-box RNA helicase superfamily and is involved in early and late steps of spliceosome assembly; homolog of the human splicing factor hUAP56
1727	-9222	YMR144W	Putative protein of unknown function; localized to the nucleus; YMR144W is not an essential gene
1728	-11852	YDL083C	Protein component of the small (40S) ribosomal subunit; identical to Rps16Ap and has similarity to E. coli S9 and rat S16 ribosomal proteins
1729	11853	YDL082W	Protein component of the large (60S) ribosomal subunit; nearly identical to Rpl13Bp; not essential for viability; has similarity to rat L13 ribosomal protein
1730	-11682	---	Can not determin the functions of this gene
1731	-9220	YMR140W	Protein of unknown function; interacts with both the Reg1p/Glc7p phosphatase and the Snf1p kinase
1732	-12527	---	Can not determin the functions of this gene
1733	-11854	YDL080C	Probable alpha-ketoisocaproate decarboxylase; may have a role in catabolism of amino acids to long-chain and complex alcohols; required for expression of enzymes involved in thiamine biosynthesis
1734	-11856	YDL079C	Glycogen synthase kinase 3 (GSK-3) homolog; one of four GSK-3 homologs in S. cerevisiae that function to activate Msn2p-dependent transcription of stress responsive genes and that function in protein degradation
1735	-2027	---	Can not determin the functions of this gene
1736	-11857	YDL078C	Peroxisomal malate dehydrogenase; catalyzes interconversion of malate and oxaloacetate; involved in the glyoxylate cycle
1737	-9219	YMR138W	GTP-binding protein involved in beta-tubulin (Tub2p) folding; isolated as mutant with increased chromosome loss and sensitivity to benomyl; regulated by the GTPase-activating protein; Cin2p; the human retinitis pigmentosa 2 (RP2) homolog
1738	9218	YMR137C	Nuclease required for a post-incision step in the repair of DNA single and double-strand breaks that result from interstrand crosslinks produced by a variety of mono- and bi-functional psoralen derivatives; induced by UV-irradiation
1739	-9217	YMR136W	Protein containing GATA family zinc finger motifs; similar to Gln3p and Dal80p; expression repressed by leucine
1740	9216	YMR135C	Protein of unknown function; involved in proteasome-dependent catabolite inactivation of fructose-1;6-bisphosphatase; contains LisH and CTLH domains; like Vid30p; dosage-dependent regulator of START
1741	-9215	YMR134W	Protein of unknown function that may be involved in iron metabolism; mutant bm-8 has a growth defect on iron-limited medium that is complemented by overexpression of Yfh1p; shows localization to the ER; highly conserved in ascomycetes
1742	2024	---	Can not determin the functions of this gene
1743	6648	YLR040C	Protein of unknown function; localizes to the cell wall; predicted to be a GPI-attached protein; upregulated by Mcm1p-Alpha1p transcription factor; partially overlaps the dubious ORF YLR041W; mRNA identified as translated by ribosome profiling data; YLR040C is not essential
1744	-9214	YMR133W	Protein involved in early stages of meiotic recombination; possibly involved in the coordination of recombination and meiotic division; mutations lead to premature initiation of the first meiotic division
1745	9213	YMR132C	Protein of unknown function; contains sequence that closely resembles a J domain (typified by the E. coli DnaJ protein)
1746	9212	YMR131C	Essential nuclear protein involved in early steps of ribosome biogenesis; physically interacts with the ribosomal protein Rpl3p
1747	6646	YLR039C	Protein involved in retrograde transport to the cis-Golgi network; forms heterodimer with Rgp1p that acts as a GTP exchange factor for Ypt6p; involved in transcription of rRNA and ribosomal protein genes
1748	6640	YLR038C	Subunit VIb of cytochrome c oxidase; which is the terminal member of the mitochondrial inner membrane electron transport chain; required for assembly of cytochrome c oxidase but not required for activity after assembly; phosphorylated
1749	13115	Scer_12.trna3A	Alanine tRNA (tRNA-Ala); predicted by tRNAscan-SE analysis; one of 5 nuclear tRNA genes containing the tDNA-anticodon TGC (mature tRNA may be UGC or may contain modified bases); decodes GCA and probably GCG codons into alanine; one of 16 nuclear tRNAs for alanine; tRNA Type: Ala (A) | Anti-Codon: UGC | Cove Score: 76.57
1750	-9211	YMR130W	Putative protein of unknown function; YMR130W is not an essential gene
1751	11506	YLR035C	Protein involved in the mismatch repair of certain frameshift intermediates and involved in meiotic recombination; forms a complex with Mlh1p
1752	-9209	YMR129W	Glycoprotein subunit of the transmembrane ring of the nuclear pore complex (NPC); contributes to nucleocytoplasmic transport; NPC biogenesis and spindle pole body duplication; homologous to human NUP210
1753	6617	YLR034C	Putative divalent metal ion transporter involved in iron homeostasis; transcriptionally regulated by metal ions; member of the Nramp family of metal transport proteins
1754	-6613	YLR033W	Component of the RSC chromatin remodeling complex; RSC functions in transcriptional regulation and elongation; chromosome stability; and establishing sister chromatid cohesion; involved in telomere maintenance
1755	-9208	YMR128W	Essential DEAH-box ATP-dependent RNA helicase specific to the U3 snoRNP; predominantly nucleolar in distribution; required for 18S rRNA synthesis
1756	9207	YMR127C	Histone acetyltransferase (HAT) catalytic subunit of the SAS complex (Sas2p-Sas4p-Sas5p); which acetylates free histones and nucleosomes and regulates transcriptional silencing; member of the MYSTacetyltransferase family
1757	-6608	YLR032W	DNA helicase proposed to promote replication fork regression during postreplication repair by template switching; RING finger containing ubiquitin ligase; stimulates the synthesis of free and PCNA-bound polyubiquitin chains by Ubc13p-Mms2p
1758	9206	YMR126C	Protein of unknown function; mutant sensitive to 6-azauracil (6AU) and mycophenolic acid (MPA)
1759	-9205	YMR125W	Large subunit of the nuclear mRNA cap-binding protein complex; interacts with Npl3p to carry nuclear poly(A)+ mRNA to cytoplasm; also involved in nuclear mRNA degradation and telomere maintenance; orthologous to mammalian CBP80
1760	-6600	YLR031W	Putative protein of unknown function
1761	-9204	YMR123W	V-ATPase assembly factor; functions with other V-ATPase assembly factors in the ER to efficiently assemble the V-ATPase membrane sector (V0)
1762	-9203	YMR122W-A	Protein of unknown function; green fluorescent protein (GFP)-fusion protein localizes to the cytoplasm and endoplasmic reticulum
1763	-2023	---	Can not determin the functions of this gene
1764	6589	YLR029C	Protein component of the large (60S) ribosomal subunit; nearly identical to Rpl15Bp and has similarity to rat L15 ribosomal protein; binds to 5.8 S rRNA
1765	6584	YLR028C	Enzyme of 'de novo' purine biosynthesis containing both 5-aminoimidazole-4-carboxamide ribonucleotide transformylase and inosine monophosphate cyclohydrolase activities; isozyme of Ade17p; ade16 ade17 mutants require adenine and histidine
1766	-12686	Scer_snR30	H/ACA box small nucleolar RNA (snoRNA); essential gene required for cleavage of 35S primary rRNA transcript to release the precursor to the 18S rRNA
1767	-9202	YMR119W	Putative integral membrane E3 ubiquitin ligase; acts with Asi2p and Asi3p to ensure the fidelity of SPS-sensor signalling by maintaining the dormant repressed state of gene expression in the absence of inducing signals
1768	-12971	Scer_13.trna15L	Leucine tRNA (tRNA-Leu); predicted by tRNAscan-SE analysis; tRNA Type: Leu (L) | Anti-Codon: CAA | Cove Score: 54.18
1769	6578	YLR027C	Cytosolic aspartate aminotransferase; involved in nitrogen metabolism; localizes to peroxisomes in oleate-grown cells
1770	6570	YLR026C	cis-Golgi t-SNARE syntaxin required for vesicular transport between the ER and the Golgi complex; binds at least 9 SNARE proteins
1771	-6566	YLR025W	One of four subunits of the endosomal sorting complex required for transport III (ESCRT-III); involved in the sorting of transmembrane proteins into the multivesicular body (MVB) pathway; recruited from the cytoplasm to endosomal membranes
1772	10824	---	Can not determin the functions of this gene
1773	5190	YKL141W	Subunit of both succinate dehydrogenase and of TIM22 translocase; functions as the cytochrome b subunit of succinate dehydrogenase; which couples the oxidation of succinate to the transfer of electrons to ubiquinone as part of the TCA cycle and the mitochondrial respiratory chain; also required for mitochondrial inner membrane protein import as part of the TIM22 complex
1774	5195	YKL140W	Steryl ester hydrolase; one of three gene products (Yeh1p; Yeh2p; Tgl1p) responsible for steryl ester hydrolase activity and involved in sterol homeostasis; localized to lipid particle membranes
1775	5201	YKL139W	Catalytic (alpha) subunit of C-terminal domain kinase I (CTDK-I); phosphorylates both RNA pol II subunit Rpo21p to affect transcription and pre-mRNA 3' end processing; and ribosomal protein Rps2p to increase translational fidelity; similar to the Drosophila dCDK12 and human CDK12 and probably CDK13
1776	-11500	YKL138C-A	Essential subunit of the Dam1 complex (aka DASH complex); couples kinetochores to the force produced by MT depolymerization thereby aiding in chromosome segregation; is transferred to the kinetochore prior to mitosis
1777	9201	YMR117C	Component of the evolutionarily conserved kinetochore-associated Ndc80 complex (Ndc80p-Nuf2p-Spc24p-Spc25p); involved in chromosome segregation; spindle checkpoint activity and kinetochore clustering
1778	-5204	YKL138C	Mitochondrial ribosomal protein of the large subunit
1779	5211	YKL137W	Evolutionarily conserved copper-binding protein of the mitochondrial intermembrane space; may be involved in delivering copper from the matrix to the cytochrome c oxidase complex; contains a twin CX9C motif
1780	-5218	YKL135C	Beta-adaptin; large subunit of the clathrin-associated protein (AP-1) complex; binds clathrin; involved in clathrin-dependent Golgi protein sorting
1781	9200	YMR116C	G-protein beta subunit and guanine nucleotide dissociation inhibitor for Gpa2p; ortholog of RACK1 that inhibits translation; core component of the small (40S) ribosomal subunit; represses Gcn4p in the absence of amino acid starvation
1782	-10348	---	Can not determin the functions of this gene
1783	-5230	YKL133C	Putative protein of unknown function; has similarity to Mgr3p; but unlike MGR3; is not required for growth of cells lacking the mitochondrial genome (null mutation does not confer a petite-negative phenotype)
1784	9198	YMR114C	Protein of unknown function; may interact with ribosomes; based on co-purification experiments; green fluorescent protein (GFP)-fusion protein localizes to the nucleus and cytoplasm; YMR114C is not an essential gene
1785	-5234	YKL132C	Putative dihydrofolate synthetase; has similarity to Fol3p and to E. coli folylpolyglutamate synthetase/dihydrofolate synthetase; the authentic; non-tagged protein is detected in highly purified mitochondria in high-throughput studies
1786	9197	YMR112C	Subunit of the RNA polymerase II mediator complex; associates with core polymerase subunits to form the RNA polymerase II holoenzyme; essential protein
1787	9196	YMR111C	Protein of unknown function; green fluorescent protein (GFP)-fusion protein localizes to the nucleus; YMR111C is not an essential gene
1788	-5236	YKL130C	RNA-binding protein that binds specific mRNAs and interacts with She3p; part of the mRNA localization machinery that restricts accumulation of certain proteins to the bud
1789	9195	YMR110C	Hexadecenal dehydrogenase; involved in the conversion of sphingosine 1-phosphate breakdown product hexadecenal to hexadecenoic acid; located in the mitochondrial outer membrane and also in lipid particles; has similarity to ALDH3A2; a human fatty aldehyde dehydrogenase (FALDH) mutated in Sjogren-Larsson syndrome; a neurocutaneous disorder
1790	-5241	YKL129C	One of two type I myosins; localizes to actin cortical patches; deletion of MYO3 has little effect on growth; but myo3 myo5 double deletion causes severe defects in growth and actin cytoskeleton organization
1791	-9194	YMR108W	Acetolactate synthase; catalyses the first common step in isoleucine and valine biosynthesis and is the target of several classes of inhibitors; localizes to the mitochondria; expression of the gene is under general amino acid control
1792	-5245	YKL128C	Putative phosphomutase; contains a region homologous to the active site of phosphomutases; overexpression suppresses the histidine auxotrophy of an ade3 ade16 ade17 triple mutant and the temperature sensitivity of a tps2 mutant
1793	-9193	YMR107W	Protein required for survival at high temperature during stationary phase; not required for growth on nonfermentable carbon sources
1794	13466	Scer_13.trna14K	Lysine tRNA (tRNA-Lys); predicted by tRNAscan-SE analysis; a small portion is imported into mitochondria via interaction with mt lysyl-tRNA synthetase Msk1p and is necessary to decode AAG codons at high temperature; when base modification of mt-encoded tRNA-Lys is reduced; tRNA Type: Lys (K) | Anti-Codon: CUU | Cove Score: 77.79
1795	9192	YMR106C	Subunit of the telomeric Ku complex (Yku70p-Yku80p); involved in telomere length maintenance; structure and telomere position effect; relocates to sites of double-strand cleavage to promote nonhomologous end joining during DSB repair
1796	5248	YKL127W	Phosphoglucomutase; minor isoform; catalyzes the conversion from glucose-1-phosphate to glucose-6-phosphate; which is a key step in hexose metabolism
1797	5251	YKL126W	Serine/threonine protein kinase; phosphorylates and downregulates flippase activator Fpk1p; also inactivates Orm1p and Orm2p (inhibitors of serine:palmitoyl-coenzyme A transferase) by phosphorylation in response to compromised sphingolipid synthesis; mutations affect receptor-mediated endocytosis and sphingolipid-mediated and cell integrity signaling pathways; homolog of mammalian kinase SGK
1798	5256	YKL125W	Protein required for transcription of rDNA by RNA polymerase I; transcription factor independent of DNA template; involved in recruitment of RNA polymerase I to rDNA; structure reveals unique HEAT repeat fold and a surface serine patch; phosphorylation of serine patch impairs cell growth and reduces RNA polymerase I binding in vitro and RNA polymerase I recruitment to the rDNA gene in vivo
1799	5261	YKL124W	Specificity factor required for Rsp5p-dependent ubiquitination and sorting of cargo proteins at the multivesicular body; identified as a high-copy suppressor of a SHR3 deletion; increasing steady-state levels of amino acid permeases
1800	-5271	YKL122C	Subunit of the signal recognition particle (SRP); which functions in protein targeting to the endoplasmic reticulum membrane; not found in mammalian SRP; forms a pre-SRP structure in the nucleolus that is translocated to the cytoplasm
1801	5277	YKL121W	Protein of unknown function; null mutant is resistant to 2-deoxy-D-glucose and displays abnormally elongated buds
1802	5283	YKL120W	Mitochondrial inner membrane transporter; transports oxaloacetate; sulfate; thiosulfate; and isopropylmalate; member of the mitochondrial carrier family
1803	9191	YMR101C	Cis-prenyltransferase involved in synthesis of long-chain dolichols (19-22 isoprene units; as opposed to Rer2p which synthesizes shorter-chain dolichols); localizes to lipid bodies; transcription is induced during stationary phase
1804	-5290	YKL119C	Integral membrane protein required for vacuolar H+-ATPase (V-ATPase) function; although not an actual component of the V-ATPase complex; functions in the assembly of the V-ATPase; localized to the endoplasmic reticulum (ER)
1805	9190	YMR100W	MYND domain-containing protein required for ubiquitination and turnover of Rpn4p; interacts with Ubr2p (E3) and indirectly with Rad6p (E2); short-lived protein degraded in a Ubr2p/Rad6p dependent manner; similar to the A. nidulans samB gene
1806	2894	YGR110W	Mitochondrial cardiolipin-specific phospholipase; functions upstream of Taz1p to generate monolyso-cardiolipin; transcription increases upon genotoxic stress; involved in restricting Ty1 transposition; has homology to mammalian CGI-58
1807	-9329	YMR246W	Long chain fatty acyl-CoA synthetase; activates imported fatty acids with a preference for C12:0-C16:0 chain lengths; functions in long chain fatty acid import; important for survival during stationary phase; localized to lipid particles; involved in sphingolipid-to-glycerolipid metabolism
1808	-9315	YMR234W	Ribonuclease H1; able to bind double-stranded RNAs and RNA-DNA hybrids; associates with RNAse polymerase I; the homolog of mammalian RNAse HII (the S. cerevisiae homolog of mammalian RNAse HI is RNH201)
1809	-10120	YOR296W	Putative protein of unknown function; green fluorescent protein (GFP)-fusion protein localizes to the cytoplasm; expressed during copper starvation; YOR296W is not an essential gene
1810	-9314	YMR233W	Non-essential sumoylated protein of unknown function with similarity to components of human SWI/SNF complex including SMRD3; green fluorescent protein (GFP)-fusion protein localizes to the cytoplasm; nucleus and nucleolus
1811	-10119	YOR294W	Essential protein that binds ribosomal protein L11; required for nuclear export of the 60S pre-ribosomal subunit during ribosome biogenesis; localizes to the nucleolus and in foci along nuclear periphery; cooperates with Ebp2p and Mps3p to mediate telomere clustering by binding Sir4p; but is not involved in telomere tethering; mouse homolog shows altered expression in Huntington's disease model m…
1812	-9313	YMR232W	Cytoplasmic protein localized to the shmoo tip; required for the alignment of parental nuclei before nuclear fusion during mating
1813	-9312	YMR231W	Component of CORVET tethering complex; peripheral vacuolar membrane protein required for protein trafficking and vacuole biogenesis; interacts with Pep7p
1814	-8242	YLR362W	Signal transducing MEK kinase involved in pheromone response and pseudohyphal/invasive growth pathways where it phosphorylates Ste7p; and the high osmolarity response pathway; via phosphorylation of Pbs2p; regulated by Ste20p and Ste50p
1815	11578	YLR361C-A	Putative protein of unknown function
1816	8237	YLR361C	Phosphoesterase involved in downregulation of the unfolded protein response; at least in part via dephosphorylation of Ire1p; dosage-dependent positive regulator of the G1/S phase transition through control of the timing of START
1817	-8227	YLR360W	Part of a Vps34p phosphatidylinositol 3-kinase complex that functions in carboxypeptidase Y (CPY) sorting; binds Vps30p and Vps34p to promote production of phosphatidylinositol 3-phosphate (PtdIns3P) which stimulates kinase activity
1818	2838	YGR057C	Protein possibly involved in a post-Golgi secretory pathway; required for the transport of nitrogen-regulated amino acid permease Gap1p from the Golgi to the cell surface
1819	-8220	YLR359W	Adenylosuccinate lyase; catalyzes two steps in the 'de novo' purine nucleotide biosynthetic pathway; expression is repressed by adenine and activated by Bas1p and Pho2p; mutations in human ortholog ADSL cause adenylosuccinase deficiency
1820	-2837	YGR056W	Component of the RSC chromatin remodeling complex; required for expression of mid-late sporulation-specific genes; contains two essential bromodomains; a bromo-adjacent homology (BAH) domain; and an AT hook
1821	11579	---	Can not determin the functions of this gene
1822	-2836	YGR055W	High affinity methionine permease; integral membrane protein with 13 putative membrane-spanning regions; also involved in cysteine uptake
1823	-5770	YKR002W	Poly(A) polymerase; one of three factors required for mRNA 3'-end polyadenylation; forms multiprotein complex with polyadenylation factor I (PF I); also required for mRNA nuclear export; may also polyadenylate rRNAs; required for gene looping
1824	5769	YKR001C	Dynamin-like GTPase required for vacuolar sorting; also involved in actin cytoskeleton organization; endocytosis; late Golgi-retention of some proteins; regulation of peroxisome biogenesis
1825	12599	Scer_CEN8	Chromosome VIII centromere
1826	5768	YKL001C	Adenylylsulfate kinase; required for sulfate assimilation and involved in methionine metabolism
1827	-5767	YKL002W	Class E Vps protein of the ESCRT-III complex; required for sorting of integral membrane proteins into lumenal vesicles of multivesicular bodies; and for delivery of newly synthesized vacuolar enzymes to the vacuole; involved in endocytosis
1828	5766	YKL003C	Mitochondrial ribosomal protein of the small subunit; MRP17 exhibits genetic interactions with PET122; encoding a COX3-specific translational activator
1829	-5765	YKL004W	Phosphatidylinositol:ceramide phosphoinositol transferase (IPC synthase); required for sphingolipid synthesis; can mutate to confer aureobasidin A resistance
1830	-3130	YHL001W	Protein component of the large (60S) ribosomal subunit; nearly identical to Rpl14Ap and has similarity to rat L14 ribosomal protein
1831	5763	YKL006C-A	Intra-Golgi v-SNARE; required for transport of proteins between an early and a later Golgi compartment
1832	-5762	YKL007W	Alpha subunit of the capping protein (CP) heterodimer (Cap1p and Cap2p) which binds to the barbed ends of actin filaments preventing further polymerization; localized predominantly to cortical actin patches
1833	-3129	YHL002W	Subunit of the endosomal Vps27p-Hse1p complex required for sorting of ubiquitinated membrane proteins into intralumenal vesicles prior to vacuolar degradation; as well as for recycling of Golgi proteins and formation of lumenal membranes
1834	3128	YHL003C	Ceramide synthase component; involved in synthesis of ceramide from C26(acyl)-coenzyme A and dihydrosphingosine or phytosphingosine; functionally equivalent to Lac1p
1835	-3127	YHL004W	Mitochondrial ribosomal protein of the small subunit
1836	3126	YHL006C	Component of the Shu complex; which promotes error-free DNA repair; Shu complex mediates inhibition of Srs2p function
1837	-5760	YKL009W	Protein involved in mRNA turnover and ribosome assembly; localizes to the nucleolus
1838	5759	YKL010C	Ubiquitin-protein ligase (E3) that interacts with Rpt4p and Rpt6p; two subunits of the 19S particle of the 26S proteasome; cytoplasmic E3 involved in the degradation of ubiquitin fusion proteins
1839	3125	YHL007C	Cdc42p-activated signal transducing kinase of the PAK (p21-activated kinase) family; involved in pheromone response; pseudohyphal/invasive growth; vacuole inheritance; down-regulation of sterol uptake; GBB motif binds Ste4p
1840	-5438	YKL089W	Kinetochore protein with homology to human CENP-C; required for structural integrity of the spindle during anaphase spindle elongation; interacts with histones H2A; H2B; and H4; phosphorylated by Ipl1p
1841	-5432	YKL090W	Protein of unknown function; has two CUE domains that bind ubiquitin; which may facilitate intramolecular monoubiquitination
1842	-11580	---	Can not determin the functions of this gene
1843	-3123	YHL009C	Basic leucine zipper (bZIP) transcription factor
1844	-12799	---	Can not determin the functions of this gene
1845	-9173	YMR078C	Subunit of a complex with Ctf8p that shares some subunits with Replication Factor C and is required for sister chromatid cohesion; may have overlapping functions with Rad24p in the DNA damage replication checkpoint
1846	5430	YKL091C	Putative homolog of Sec14p; which is a phosphatidylinositol/phosphatidylcholine transfer protein involved in lipid metabolism; localizes to the nucleus; contains a CRAL/TRIO domain and binds several lipids in a large-scale study
1847	5425	YKL092C	GTPase activating factor for Rsr1p/Bud1p required for both axial and bipolar budding patterns; mutants exhibit random budding in all cell types
1848	-9174	YMR080C	ATP-dependent RNA helicase of the SFI superfamily involved in nonsense mediated mRNA decay; required for efficient translation termination at nonsense codons and targeting of NMD substrates to P-bodies; involved in telomere maintenance
1849	-5418	YKL093W	Protein involved in mitochondrial functions and stress response; overexpression suppresses growth defects of hap2; hap3; and hap4 mutants
1850	-5413	YKL094W	Monoglyceride lipase (MGL); functional ortholog of mammalian MGL; localizes to lipid particles and membranes; also member of the eukaryotic serine hydrolase family
1851	-5408	YKL095W	Essential protein required for pre-mRNA splicing; associates transiently with the spliceosomal NTC ("nineteen complex") and acts after Prp2p to promote the first catalytic reaction of splicing
1852	-5404	YKL096W	Cell wall mannoprotein that localizes specifically to birth scars of daughter cells; linked to a beta-1;3- and beta-1;6-glucan heteropolymer through a phosphodiester bond; required for propionic acid resistance
1853	-10827	YKL096W-A	Covalently linked cell wall mannoprotein; major constituent of the cell wall; plays a role in stabilizing the cell wall; involved in low pH resistance; precursor is GPI-anchored
1854	-5390	YKL098W	Protein of unknown function; mtc2 is synthetically sick with cdc13-1
1855	5385	YKL099C	Subunit of U3-containing Small Subunit (SSU) processome complex involved in production of 18S rRNA and assembly of small ribosomal subunit
1856	9175	YMR083W	Mitochondrial alcohol dehydrogenase isozyme III; involved in the shuttling of mitochondrial NADH to the cytosol under anaerobic conditions and ethanol production
1857	-5375	YKL101W	Nim1p-related protein kinase that regulates the morphogenesis and septin checkpoints; associates with the assembled septin filament; required along with Hsl7p for bud neck recruitment; phosphorylation; and degradation of Swe1p
1858	5370	YKL103C	Vacuolar aminopeptidase yscI; zinc metalloproteinase that belongs to the peptidase family M18; often used as a marker protein in studies of autophagy and cytosol to vacuole targeting (CVT) pathway
1859	5362	YKL104C	Glutamine-fructose-6-phosphate amidotransferase; catalyzes the formation of glucosamine-6-P and glutamate from fructose-6-P and glutamine in the first step of chitin biosynthesis
1860	5357	YKL105C	Putative protein of unknown function; similar to A. gossypii SEG gene which is important for stabilizing eisosomes
1861	-5351	YKL106W	Mitochondrial aspartate aminotransferase; catalyzes the conversion of oxaloacetate to aspartate in aspartate and asparagine biosynthesis
1862	9176	YMR087W	Putative ADP-ribose-1''-monophosphatase that converts ADP-ribose-1''-monophosphate to ADP-ribose; may have a role in tRNA splicing; contains an A1pp domain
1863	-9179	YMR088C	Permease of basic amino acids in the vacuolar membrane
1864	-1580	---	Can not determin the functions of this gene
1865	-9181	YMR091C	Component of the RSC chromatin remodeling complex; interacts with Rsc3p; Rsc30p; Ldb7p; and Htl1p to form a module important for a broad range of RSC functions; involved in nuclear protein import and maintenance of proper telomere length
1866	-9182	YMR092C	Actin cortical patch component; interacts with the actin depolymerizing factor cofilin; required to restrict cofilin localization to cortical patches; contains WD repeats
1867	9183	YMR093W	Nucleolar protein; component of the small subunit (SSU) processome containing the U3 snoRNA that is involved in processing of pre-18S rRNA
1868	9184	YMR094W	Subunit of the CBF3 complex; which binds to the CDE III element of centromeres; bending the DNA upon binding; and may be involved in sister chromatid cohesion during mitosis
1869	-9185	---	Can not determin the functions of this gene
1870	9407	YMR096W	Protein involved in vitamin B6 biosynthesis; member of a stationary phase-induced gene family; coregulated with SNO1; interacts with Sno1p and with Yhr198p; perhaps as a multiprotein complex containing other Snz and Sno proteins
1871	9738	YNR054C	Essential nucleolar protein involved in pre-18S rRNA processing; binds to RNA and stimulates ATPase activity of Dbp8; involved in assembly of the small subunit (SSU) processome
1872	9737	YNR053C	Putative GTPase that associates with pre-60S ribosomal subunits in the nucleolus and is required for their nuclear export and maturation
1873	9736	YNR052C	RNase of the DEDD superfamily; subunit of the Ccr4-Not complex that mediates 3' to 5' mRNA deadenylation
1874	9735	YNR051C	Ubiquitin protease cofactor; forms deubiquitination complex with Ubp3p that coregulates anterograde and retrograde transport between the endoplasmic reticulum and Golgi compartments; null is sensitive to brefeldin A
1875	11312	YCR095C	Cytoplasmic protein required for replication of Brome mosaic virus in S. cerevisiae; which is a model system for studying replication of positive-strand RNA viruses in their natural hosts
1876	9734	YNR050C	Saccharopine dehydrogenase (NADP+; L-glutamate-forming); catalyzes the formation of saccharopine from alpha-aminoadipate 6-semialdehyde; the seventh step in lysine biosynthesis pathway; exhibits genetic and physical interactions with TRM112
1877	9733	YNR049C	Probable component of the secretory vesicle docking complex; acts at a late step in secretion; shows genetic and physical interactions with Sec1p; required for prospore membrane formation during sporulation
1878	30	---	Can not determin the functions of this gene
1879	6167	YLL055W	High-affinity cysteine-specific transporter with similarity to the Dal5p family of transporters; green fluorescent protein (GFP)-fusion protein localizes to the endoplasmic reticulum; YCT1 is not an essential gene
1880	-42	YDR177W	Ubiquitin-conjugating enzyme that mediates selective degradation of short-lived and abnormal proteins; plays a role in vesicle biogenesis and ER-associated protein degradation (ERAD); component of the cellular stress response
1881	-11311	YCR094W	Endosomal protein that interacts with phospholipid flippase Drs2p; interaction with Cdc50p is essential for Drs2p catalytic activity; mutations affect cell polarity and polarized growth; similar to Ynr048wp and Lem3p
1882	-11310	YCR093W	Component of the CCR4-NOT complex; which has multiple roles in regulating mRNA levels including regulation of transcription and destabilizing mRNAs by deadenylation; basal transcription factor
1883	11308	YCR092C	Mismatch repair protein; forms dimers with Msh2p that mediate repair of insertion or deletion mutations and removal of nonhomologous DNA ends; contains a PCNA (Pol30p) binding motif required for genome stability
1884	-11307	YCR091W	Putative serine/threonine protein kinase implicated in the regulation of phospholipid asymmetry through the activation of phospholipid translocases (flippases) Lem3p-Dnf1p/Dnf2p; similar to Fpk1p
1885	-9732	YNR046W	Protein involved in methylation of tRNA; rRNA; and translation factors; subunit of tRNA methyltransferase (MTase) complexes in combination with Trm9p and Trm11p; interacts with and stabilizes 18S rRNA methyltransferase Bud23p; subunit of complex with Mtq2p that methylates Sup45p (eRF1) in the ternary complex eRF1-eRF3-GTP; deletion confers resistance to zymocin
1886	-9731	YNR045W	Mitochondrial translational activator specific for the COX3 mRNA; acts together with Pet54p and Pet122p; located in the mitochondrial inner membrane
1887	11306	YCR090C	Putative protein of unknown function; green fluorescent protein (GFP)-fusion protein localizes to the cytoplasm and nucleus; YCR090C is not an essential gene
1888	-11304	YCR088W	Actin-binding protein of the cortical actin cytoskeleton; important for activation of the Arp2/3 complex that plays a key role actin in cytoskeleton organization; phosphorylation within its PRR (Proline-Rich Region); mediated by Cdc28p and Pho85p; protects Abp1p from proteolysis mediated by its own PEST sequences
1889	11303	YCR087C-A	Putative protein of unknown function; green fluorescent protein (GFP)-fusion protein localizes to the nucleolus; YCR087C-A is not an essential gene
1890	-11302	YCR086W	Nucleolar protein that forms a complex with Lrs4p and then Mam1p at kinetochores during meiosis I to mediate accurate homolog segregation; required for condensin recruitment to the replication fork barrier site and rDNA repeat segregation
1891	11301	YCR084C	General repressor of transcription; forms complex with Cyc8p; involved in the establishment of repressive chromatin structure through interactions with histones H3 and H4; appears to enhance expression of some genes
1892	-2378	---	Can not determin the functions of this gene
1893	-9729	YNR043W	Mevalonate pyrophosphate decarboxylase; essential enzyme involved in the biosynthesis of isoprenoids and sterols; including ergosterol; acts as a homodimer
1894	9728	YNR041C	Para hydroxybenzoate: polyprenyl transferase; catalyzes the second step in ubiquinone (coenzyme Q) biosynthesis
1895	-9727	YNR040W	Putative protein of unknown function; the authentic; non-tagged protein is detected in highly purified mitochondria in high-throughput studies
1896	-11292	YCR083W	Mitochondrial thioredoxin; highly conserved oxidoreductase required to maintain the redox homeostasis of the cell; forms the mitochondrial thioredoxin system with Trr2p; redox state is maintained by both Trr2p and Glr1p
1897	-11284	YCR082W	Component of the ADA histone acetyltransferase complex; Ach2p and Ach1p are unique to the ADA complex and not shared with the related SAGA and SLIK complexes; may tether Ach1p to the complex
1898	9726	YNR039C	Endoplasmic reticulum protein of unknown function; transcription is induced under conditions of zinc deficiency; mutant phenotype suggests a role in uptake of zinc
1899	-11280	YCR081W	Subunit of the RNA polymerase II mediator complex; associates with core polymerase subunits to form the RNA polymerase II holoenzyme; essential for transcriptional regulation; involved in glucose repression
1900	-9725	YNR038W	Essential protein involved in ribosome biogenesis; putative ATP-dependent RNA helicase of the DEAD-box protein family
1901	9724	YNR037C	Mitochondrial ribosomal protein of the small subunit; has similarity to E. coli S19 ribosomal protein
1902	-11276	YCR079W	Mitochondrial type 2C protein phosphatase (PP2C) with similarity to mammalian PP1Ks; involved in mitophagy; null mutant is sensitive to rapamycin and has decreased phosphorylation of the Pda1 subunit of pyruvate dehydrogenase
1903	9723	YNR036C	Mitochondrial protein; may interact with ribosomes based on co-purification experiments; similar to E. coli and human mitochondrial S12 ribosomal proteins
1904	9722	YNR035C	Subunit of the ARP2/3 complex; which is required for the motility and integrity of cortical actin patches; required for cortical localization of calmodulin
1905	11269	YCR077C	Topoisomerase II-associated deadenylation-dependent mRNA-decapping factor; also required for faithful chromosome transmission; maintenance of rDNA locus stability; and protection of mRNA 3'-UTRs from trimming; functionally linked to Pab1p
1906	11262	YCR076C	Putative protein of unknown function; interacts physically with multiple subunits of the 20S proteasome and genetically with genes encoding 20S core particle and 19S regulatory particle subunits; exhibits boundary activity which blocks the propagation of heterochromatic silencing; contains a PI31 proteasome regulator domain and sequence similarity with human PSMF1; a proteasome inhibitor; not an …
1907	-9721	YNR034W-A	Putative protein of unknown function; expression is regulated by Msn2p/Msn4p
1908	10773	---	Can not determin the functions of this gene
1909	-11695	---	Can not determin the functions of this gene
1910	11256	YCR075C	Protein with similarity to human cystinosin; which is a H(+)-driven transporter involved in L-cystine export from lysosomes and implicated in the disease cystinosis; contains seven transmembrane domains
1911	-11248	YCR073W-A	Protein with a possible role in tRNA export; shows similarity to 6-phosphogluconolactonase non-catalytic domains but does not exhibit this enzymatic activity; homologous to Sol1p; Sol3p; and Sol4p
1912	-9720	YNR033W	Para-aminobenzoate (PABA) synthase; has similarity to Escherichia coli PABA synthase components PabA and PabB; required for the synthesis of para-aminobenzoic acid; an important intermediate for folate and ubiquinone Q biosynthesis
1913	9717	YNR032C-A	Ubiquitin-like protein modifier; promotes alternative splicing of SRC1 pre-mRNA; binds non-covalently to the HIND domain of Snu66; may function in modification of Sph1p and Hbt1p; functionally complemented by the human or S. pombe ortholog; mechanism of Hub1p adduct formation not yet clear
1914	-9716	YNR032W	Putative serine/threonine protein phosphatase of the type 2A-like phosphatase family; required for glycogen accumulation; interacts with Tap42p; which binds to and regulates other protein phosphatases
1915	11239	YCR073C	MAP kinase kinase kinase of the HOG1 mitogen-activated signaling pathway; functionally redundant with; and homologous to; Ssk2p; interacts with and is activated by Ssk1p; phosphorylates Pbs2p
1916	11229	YCR072C	WD-repeat protein involved in ribosome biogenesis; may interact with ribosomes; required for maturation and efficient intra-nuclear transport or pre-60S ribosomal subunits; localizes to the nucleolus
1917	11227	YCR071C	Mitochondrial ribosomal protein of the large subunit
1918	-9715	YNR030W	Alpha-1;6-mannosyltransferase localized to the ER; responsible for the addition of the alpha-1;6 mannose to dolichol-linked Man7GlcNAc2; acts in the dolichol pathway for N-glycosylation
1919	9714	YNR029C	Putative protein of unknown function; deletion confers reduced fitness in saline
1920	-11223	YCR069W	Peptidyl-prolyl cis-trans isomerase (cyclophilin); catalyzes the cis-trans isomerization of peptide bonds N-terminal to proline residues; has a potential role in the secretory pathway
1921	10772	---	Can not determin the functions of this gene
1922	-11216	YCR068W	Lipase required for intravacuolar lysis of autophagic bodies and Cvt bodies; targeted to intravacuolar vesicles during autophagy via the multivesicular body (MVB) pathway
1923	-9713	YNR027W	Putative pyridoxal kinase; a key enzyme in vitamin B6 metabolism; involved in bud-site selection; diploid mutants display a random rather than a bipolar budding pattern; similarity to yeast BUD16 and human pyridoxal kinase (PDXK)
1924	11210	YCR067C	Integral endoplasmic reticulum membrane protein that stimulates Sar1p GTPase activity; involved in COPII vesicle budding through disassociation of coat proteins from membranes onto liposomes; binds Sec16p; similar to Sec12p
1925	-11204	YCR066W	E3 ubiquitin ligase; forms heterodimer with Rad6p to monoubiquitinate PCNA-K164; heterodimer binds single-stranded DNA and has single-stranded DNA dependent ATPase activity; required for postreplication repair
1926	-11198	YCR065W	Forkhead transcription factor that drives S-phase specific expression of genes involved in chromosome segregation; spindle dynamics; and budding; suppressor of calmodulin mutants with specific SPB assembly defects; telomere maintenance role
1927	-11191	YCR063W	Component of the SF3b subcomplex of the U2 snRNP; diploid mutants display a random budding pattern instead of the wild-type bipolar pattern; facilitates passage through G1/S Start; but is not required for G2/M transition or exit from mitosis
1928	-13204	Scer_3.trna9S	Serine tRNA (tRNA-Ser); predicted by tRNAscan-SE analysis; i6A37 modification is catalyzed by Mod5p; can mutate to suppress amber or ochre nonsense mutations; suppressor mutant alleles are recessive lethal and can only be maintained when an additional wild-type copy of the gene is present; because SUP61 encodes the only tRNA species that can decode UCG codons; tRNA Type: Ser (S) | Anti-Codon: CGA…
1929	-11185	YCR061W	Protein of unknown function; green fluorescent protein (GFP)-fusion protein localizes to the cytoplasm in a punctate pattern; induced by treatment with 8-methoxypsoralen and UVA irradiation
1930	11832	---	Can not determin the functions of this gene
1931	-11174	YCR060W	Component of the conserved R2TP complex (Rvb1-Rvb2-Tah1-Pih1); contains a single TPR domain with at least two TPR motifs; R2TP complex interacts with Hsp90 (Hsp82p and Hsc82p) to mediate assembly large protein complexes such as box C/D snoRNPs and RNA polymerase II
1932	11166	YCR059C	Negative regulator of eIF2 kinase Gcn2p; competes with Gcn2p for binding to Gcn1p; may contribute to regulation of translation in response to starvation via regulation of Gcn2p; binds to monomeric actin and to ribosomes and polyribosomes; ortholog of mammalian IMPACT
1933	-9712	YNR024W	Nuclear exosome-associated RNA binding protein; involved in surveillance of pre-rRNAs and pre-mRNAs; and the degradation of cryptic non-coding RNAs (ncRNA); copurifies with ribosomes
1934	11155	YCR057C	Conserved 90S pre-ribosomal component essential for proper endonucleolytic cleavage of the 35 S rRNA precursor at A0; A1; and A2 sites; contains eight WD-repeats; PWP2 deletion leads to defects in cell cycle and bud morphogenesis
1935	11143	YCR054C	Essential protein of unknown function; with orthologs in Ashbya gossypii and Candida albicans; similar to human ATXN10; mutations in which cause spinocerebellar ataxia type 10; codon usage corresponds to that observed for yeast genes expressed at low levels
1936	-11139	YCR053W	Threonine synthase; conserved protein that catalyzes formation of threonine from O-phosphohomoserine; expression is regulated by the GCN4-mediated general amino acid control pathway
1937	-11134	YCR052W	Component of the RSC chromatin remodeling complex; essential for mitotic growth; homolog of SWI/SNF subunit Swp73p
1938	9711	YNR022C	Mitochondrial ribosomal protein of the large subunit; not essential for mitochondrial translation
1939	-9710	YNR021W	Putative protein of unknown function; green fluorescent protein (GFP)-fusion protein localizes to the endoplasmic reticulum; YNR021W is not an essential gene
1940	-11129	YCR051W	Putative protein of unknown function; green fluorescent protein (GFP)-fusion protein localizes to the cytoplasm and nucleus; contains ankyrin (Ank) repeats; YCR051W is not an essential gene
1941	9709	YNR020C	Putative metalloprotease of the mitochondrial inner membrane; required for processing of Atp6p; has an additional role in assembly of the F0 sector of the F1F0 ATP synthase complex
1942	-11120	YCR048W	Acyl-CoA:sterol acyltransferase; isozyme of Are2p; endoplasmic reticulum enzyme that contributes the major sterol esterification activity in the absence of oxygen
1943	11110	YCR047C	Methyltransferase; methylates residue G1575 of 18S rRNA; required for rRNA processing and nuclear export of 40S ribosomal subunits independently of methylation activity; diploid mutant displays random budding pattern
1944	11102	YCR046C	Mitochondrial ribosomal protein of the large subunit; required for respiration and for maintenance of the mitochondrial genome
1945	-9708	YNR018W	Cytochrome c oxidase subunit; has a role in assembly of respiratory supercomplexes; similar to Rcf1p; and either Rcf1p or Rcf2p is required for late-stage assembly of the Cox12p and Cox13p subunits and for cytochrome c oxidase activity; associates with the cytochrome c oxidase - cytochrome bc1 supercomplex; null mutant accumulates reactive oxygen species; member of the conserved hypoxia induced g…
1946	11093	YCR045C	Probable subtilisin-family protease with a role in formation of the dityrosine layer of spore walls; localizes to the spore wall and also the nuclear envelope and ER region in mature spores
1947	-9706	YNR017W	Essential component of the Translocase of the Inner Mitochondrial membrane (TIM23 complex); involved in protein import into mitochondrial matrix and inner membrane; with Tim17p; contributes to architecture and function of the import channel
1948	9286	YMR207C	Mitochondrial acetyl-coenzyme A carboxylase; catalyzes the production of malonyl-CoA in mitochondrial fatty acid biosynthesis
1949	-9705	YNR015W	Dihydrouridine synthase; member of a family of dihydrouridine synthases including Dus1p; Smm1p; Dus3p; and Dus4p; modifies uridine residues at position 20 of cytoplasmic tRNAs
1950	10768	---	Can not determin the functions of this gene
1951	-9285	YMR206W	Putative protein of unknown function; YMR206W is not an essential gene
1952	9704	YNR013C	Low-affinity phosphate transporter of the vacuolar membrane; deletion of pho84; pho87; pho89; pho90; and pho91 causes synthetic lethality; transcription independent of Pi and Pho4p activity; overexpression results in vigorous growth
1953	-9703	YNR012W	Uridine/cytidine kinase; component of the pyrimidine ribonucleotide salvage pathway that converts uridine into UMP and cytidine into CMP; involved in the pyrimidine deoxyribonucleotide salvage pathway; converting deoxycytidine into dCMP
1954	9702	YNR011C	RNA-dependent ATPase in the DEAH-box family; required for activation of the spliceosome before the first transesterification step in RNA splicing; orthologous to human protein DHX16
1955	9103	YML004C	Monomeric glyoxalase I; catalyzes the detoxification of methylglyoxal (a by-product of glycolysis) via condensation with glutathione to produce S-D-lactoylglutathione; expression regulated by methylglyoxal levels and osmotic stress
1956	10766	YMR205C	Beta subunit of heterooctameric phosphofructokinase involved in glycolysis; indispensable for anaerobic growth; activated by fructose-2;6-bisphosphate and AMP; mutation inhibits glucose induction of cell cycle-related genes
1957	9282	YMR204C	Peripheral membrane protein of peroxisomes involved in peroxisomal inheritance; recruitment to peroxisomes is mediated by interaction with Pex3p at the peroxisomal membrane
1958	-9281	YMR203W	Component of the TOM (translocase of outer membrane) complex responsible for recognition and initial import steps for all mitochondrially directed proteins; constitutes the core element of the protein conducting pore
1959	-9701	YNR010W	Subunit of the RNA polymerase II mediator complex; associates with core polymerase subunits to form the RNA polymerase II holoenzyme; component of the Middle domain of mediator; required for regulation of RNA polymerase II activity
1960	-9280	YMR202W	C-8 sterol isomerase; catalyzes the isomerization of the delta-8 double bond to the delta-7 position at an intermediate step in ergosterol biosynthesis
1961	-9700	YNR009W	Transcriptional co-repressor of MBF (MCB binding factor)-regulated gene expression; Nrm1p associates stably with promoters via MBF to repress transcription upon exit from G1 phase
1962	-9699	YNR008W	Acyltransferase that catalyzes diacylglycerol esterification; one of several acyltransferases that contribute to triglyceride synthesis; putative homolog of human lecithin cholesterol acyltransferase
1963	9698	YNR007C	E2-like enzyme involved in autophagy and the cytoplasm-to-vacuole targeting (Cvt) pathway; plays a role in formation of Atg8p-phosphatidylethanolamine conjugates; which are involved in membrane dynamics during autophagy and Cvt
1964	9279	YMR201C	Protein that recognizes and binds damaged DNA during nucleotide excision repair; subunit of Nucleotide Excision Repair Factor 1 (NEF1); contains zinc finger motif; homolog of human XPA protein
1965	-9696	YNR006W	Endosomal protein that forms a complex with Hse1p; required for recycling Golgi proteins; forming lumenal membranes and sorting ubiquitinated proteins destined for degradation; has Ubiquitin Interaction Motifs which bind ubiquitin (Ubi4p)
1966	-9278	YMR200W	Molecular chaperone involved in protein folding in the ER; mutation causes defects in cell wall synthesis and in lysis of autophagic bodies; suppresses tor2 mutations; and is synthetically lethal with kar2-1 and with rot2 mutations; involved in N-linked glycosylation and O-mannosylation
1967	-9277	YMR199W	G1 cyclin involved in regulation of the cell cycle; activates Cdc28p kinase to promote the G1 to S phase transition; late G1 specific expression depends on transcription factor complexes; MBF (Swi6p-Mbp1p) and SBF (Swi6p-Swi4p)
1968	-10765	---	Can not determin the functions of this gene
1969	10222	YPL255W	Protein required for the spindle pole body (SPB) duplication; localized at the central plaque periphery; forms a complex with a nuclear envelope protein Mps2p and SPB components Spc29p and Kar1p; required for mitotic functions of Cdc5p
1970	10223	YPL254W	Adaptor protein required for structural integrity of the SAGA complex; a histone acetyltransferase-coactivator complex that is involved in global regulation of gene expression through acetylation and transcription functions
1971	-9276	YMR198W	Kinesin-associated protein required for both karyogamy and mitotic spindle organization; interacts stably and specifically with Kar3p and may function to target this kinesin to a specific cellular role; has similarity to Vik1p
1972	-10224	YPL252C	Ferredoxin of the mitochondrial matrix required for formation of cellular iron-sulfur proteins; involved in heme A biosynthesis; homologous to human adrenodoxin
1973	9275	YMR197C	Protein involved in cis-Golgi membrane traffic; v-SNARE that interacts with two t-SNARES; Sed5p and Pep12p; required for multiple vacuolar sorting pathways
1974	-9274	YMR196W	Putative protein of unknown function; green fluorescent protein (GFP)-fusion protein localizes to the cytoplasm; YMR196W is not an essential gene
1975	-11714	YPL250C	Protein of unknown function; mobilized into polysomes upon a shift from a fermentable to nonfermentable carbon source; potential Cdc28p substrate
1976	11715	YMR194C-B	Protein that localizes to the mitochondrial intermembrane space via the Mia40p-Erv1p system; contains twin cysteine-x(9)-cysteine motifs
1977	-11716	---	Can not determin the functions of this gene
1978	-9272	YMR194W	N-terminally acetylated protein component of the large (60S) ribosomal subunit; nearly identical to Rpl36Bp and has similarity to rat L36 ribosomal protein; binds to 5.8 S rRNA
1979	-9271	YMR193W	Mitochondrial ribosomal protein of the large subunit; two mitochondrial ribosomal proteins; YmL14 and YmL24; have been assigned to the same gene
1980	-9270	YMR192W	Putative GTPase activating protein (GAP) with a role in exocytosis; stimulates Gyp5p GAP activity on Ypt1p; colocalizes with Gyp5p at sites of polarized growth; interacts with Gyp5p; Rvs161p; and Rvs167p; involved in recruiting Rvs167p to the bud tip during polarized growth
1981	-10226	YPL248C	DNA-binding transcription factor required for the activation of the GAL genes in response to galactose; repressed by Gal80p and activated by Gal3p
1982	9268	YMR190C	Nucleolar DNA helicase of the RecQ family; involved in genome integrity maintenance; regulates chromosome synapsis and meiotic joint molecule/crossover formation; potential role as repressor of a subset of rapamycin responsive genes; rapidly lost in response to rapamycin in Rrd1p-dependent manner; similar to human BLM and WRN proteins implicated in Bloom and Werner syndromes
1983	-2878	---	Can not determin the functions of this gene
1984	-9267	YMR189W	P subunit of the mitochondrial glycine decarboxylase complex; required for the catabolism of glycine to 5;10-methylene-THF; expression is regulated by levels of 5;10-methylene-THF in the cytoplasm
1985	-10227	YPL247C	Putative protein of unknown function; green fluorescent protein (GFP)-fusion protein localizes to the cytoplasm and nucleus; similar to the petunia WD repeat protein an11; overexpression causes a cell cycle delay or arrest
1986	9266	YMR188C	Mitochondrial ribosomal protein of the small subunit
1987	-10228	YPL246C	Possible rhomboid protease; has similarity to eukaryotic rhomboid proteases including Pcp1p
1988	10229	YPL245W	Putative protein of unknown function; green fluorescent protein (GFP)-fusion protein localizes to both the nucleus and the cytoplasm
1989	-10230	YPL244C	Protein with a role in UDP-galactose transport to the Golgi lumen; has similarity to human UDP-galactose transporter UGTrel1; exhibits a genetic interaction with S. cerevisiae ERO1
1990	10231	YPL243W	Core component of the signal recognition particle (SRP) ribonucleoprotein (RNP) complex that functions in targeting nascent secretory proteins to the endoplasmic reticulum (ER) membrane
1991	9265	YMR187C	Putative protein of unknown function; YMR187C is not an essential gene
1992	-10232	YPL242C	Essential protein required for determination of budding pattern; promotes localization of axial markers Bud4p and Cdc12p and functionally interacts with Sec3p; localizes to the contractile ring during anaphase; member of the IQGAP family
1993	-10233	YPL241C	GTPase-activating protein (GAP) for Cin4p; tubulin folding factor C involved in beta-tubulin (Tub2p) folding; mutants display increased chromosome loss and benomyl sensitivity; deletion complemented by human GAP; retinitis pigmentosa 2
1994	-9264	YMR186W	Cytoplasmic chaperone of the Hsp90 family; redundant in function and nearly identical with Hsp82p; and together they are essential; expressed constitutively at 10-fold higher basal levels than HSP82 and induced 2-3 fold by heat shock
1995	-9263	YMR185W	Putative protein of unknown function; conflicting evidence on whether null mutant is viable with elongated buds; or inviable
[truncated: 3,030 more rows]

## Sheet: AncestorA2
Gene Number	Gene order	Homologous gene in S.cerevisiae	Gene Function
1	3742	YJL063C	Mitochondrial ribosomal protein of the large subunit
2	10587	---	Can not determin the functions of this gene
3	-9971	YBR276C	Protein phosphatase with specificity for serine; threonine; and tyrosine residues; has a role in the DNA synthesis phase of the cell cycle
4	9982	YBR278W	Third-largest subunit of DNA polymerase II (DNA polymerase epsilon); required to maintain fidelity of chromosomal replication and also for inheritance of telomeric silencing; mRNA abundance peaks at the G1/S boundary of the cell cycle
5	3741	YJL066C	Mitochondrial membrane protein of unknown function; contains no hydrophobic stretches
6	9993	YBR279W	Component of the Paf1p complex involved in transcription elongation; binds to and modulates the activity of RNA polymerases I and II; required for expression of a subset of genes; including cell cycle-regulated genes; involved in SER3 repression by helping to maintain SRG1 transcription-dependent nucleosome occupancy; homolog of human PD2/hPAF1
7	3740	YJL068C	Non-essential intracellular esterase that can function as an S-formylglutathione hydrolase; may be involved in the detoxification of formaldehyde; which can be metabolized to S-formylglutathione; similar to human esterase D
8	-10004	YBR280C	F-Box protein involved in proteasome-dependent degradation of Aah1p during entry of cells into quiescence; interacts with Skp1
9	-10015	YBR281C	Component of glutamine amidotransferase (GATase II); forms a complex with Dug3p to degrade glutathione (GSH) and other peptides containing a gamma-glu-X bond in an alternative pathway to GSH degradation by gamma-glutamyl transpeptidase (Ecm38p)
10	3739	YJL069C	Possible U3 snoRNP protein involved in maturation of pre-18S rRNA; based on computational analysis of large-scale protein-protein interaction data
11	10027	YBR282W	Mitochondrial ribosomal protein of the large subunit
12	-10036	YBR283C	Subunit of the Ssh1 translocon complex; Sec61p homolog involved in co-translational pathway of protein translocation; not essential
13	9839	YBR262C	Mitochondrial inner membrane protein; subunit of the mitochondrial inner membrane organizing system (MitOS; MICOS; or MINOS); a scaffold-like structure on the intermembrane space side of the inner membrane which has a role in the maintenance of crista junctions and inner membrane architecture
14	9828	YBR261C	AdoMet-dependent proline methyltransferase; catalyzes the dimethylation of ribosomal proteins Rpl12 and Rps25 at N-terminal proline residues; has a role in protein synthesis; fusion protein localizes to the cytoplasm
15	9820	YBR260C	GTPase-activating protein (RhoGAP) for Rho3p and Rho4p; possibly involved in control of actin cytoskeleton organization
16	-3759	YJL047C	Cullin subunit of a Roc1p-dependent E3 ubiquitin ligase complex with a role in anaphase progression; implicated in Mms22-dependent DNA repair; involved with Mms1p in nonfunctional rRNA decay; modified by the ubiquitin-like protein; Rub1p
17	-2303	YBR259W	Putative protein of unknown function; YBR259W is not an essential gene
18	9799	YBR258C	Subunit of the COMPASS (Set1C) complex; which methylates histone H3 on lysine 4 and is required in transcriptional silencing near telomeres
19	-9790	YBR257W	Subunit of both RNase MRP and nuclear RNase P; RNase MRP cleaves pre-rRNA; while nuclear RNase P cleaves tRNA precursors to generate mature 5' ends and facilitates turnover of nuclear RNAs; binds to the RPR1 RNA subunit in RNase P
20	3760	YJL046W	Putative lipoate-protein ligase; required along with Lip2 and Lip5 for lipoylation of Lat1p and Kgd2p; similar to E. coli LplA; null mutant displays reduced frequency of mitochondrial genome loss
21	-2514	YFR029W	Component of the SPS plasma membrane amino acid sensor system (Ssy1p-Ptr3p-Ssy5p); which senses external amino acid concentration and transmits intracellular signals that result in regulation of expression of amino acid permease genes
22	10589	---	Can not determin the functions of this gene
23	2498	YFR013W	Member of a complex (Isw1a) with Isw1p that has nucleosome-stimulated ATPase activity and represses transcription initiation by specific positioning of a promoter proximal dinucleosome; has homology to Esc8p; which is involved in silencing
24	-13413	---	Can not determin the functions of this gene
[truncated: 5,089 more rows]

## Sheet: AncestorA3
Gene Number	Gene order	Homologous gene in S.cerevisiae	Gene Function
[truncated: 5,141 more rows]

[truncated: 7 more sheets: AncestorA4, AncestorA5, AncestorA6, AncestorA7, AncestorA8, AncestorA9(PMAG09), AncestorA10]
