# Supplementary material for: Reconstructing Yeasts Phylogenies and Ancestors from Whole Genome Data
Source: Sci Rep. 2017 Nov 9;7:15209. doi: 10.1038/s41598-017-15484-5 (PMC5680185; doi:10.1038/s41598-017-15484-5)
Supplement: Supplementary file 3 — Supplementary Dataset 2 [file 41598_2017_15484_MOESM3_ESM.xls]

## Sheet: AncestorA1
Reconstructing Yeasts Phylogenies and Ancestors from Whole Genome Data Bing Feng, Yu Lin, Lingxi Zhou, Yan Guo, Robert Friedman, Ruofan Xia，Fei Hu,Chao Liu,*, and Jijun Tang,* Supplementary Dataset 2: Ancestral genomes information reconstructed from 20 yeast species. The reconstructed ancestral genomes(A1-A19) information are provided in 18 separate sheets.
Gene Number	Gene order	Homologous gene in S.cerevisiae	Gene Function
1	2543	YFR053C	Hexokinase isoenzyme 1; a cytosolic protein that catalyzes phosphorylation of glucose during glucose metabolism; expression is highest during growth on non-glucose carbon sources; glucose-induced repression involves the hexokinase Hxk2p
2	-2542	YFR052W	Subunit of the 19S regulatory particle of the 26S proteasome lid; synthetically lethal with RPT1; which is an ATPase component of the 19S regulatory particle; physically interacts with Nob1p and Rpn3p
3	-2558	YGL252C	Sensor of mitochondrial dysfunction; regulates the subcellular location of Rtg1p and Rtg3p; transcriptional activators of the retrograde (RTG) and TOR pathways; Rtg2p is inhibited by the phosphorylated form of Mks1p
4	-2559	YGL251C	Meiosis specific DNA helicase involved in the conversion of double-stranded breaks to later recombination intermediates and in crossover control; catalyzes the unwinding of Holliday junctions; has ssDNA and dsDNA stimulated ATPase activity
5	2560	YGL250W	Protein required for meiotic recombination and gene conversion; null mutant displays reduced PIS1 expression and growth defects on non-fermentable carbon sources and minimal media; GFP-fusion protein localizes to both cytoplasm and nucleus
6	2562	YGL249W	Meiosis-specific protein involved in normal synaptonemal complex formation and pairing between homologous chromosomes during meiosis
7	2541	YFR051C	Delta subunit of the coatomer complex (COPI); which coats Golgi-derived transport vesicles; involved in retrograde transport between Golgi and ER
8	2540	YFR050C	Beta 7 subunit of the 20S proteasome
9	2563	YGL248W	Low-affinity cyclic AMP phosphodiesterase; controls glucose and intracellular acidification-induced cAMP signaling; target of the cAMP-protein kinase A (PKA) pathway; glucose induces transcription and inhibits translation
10	-2539	YFR049W	Mitochondrial ribosomal protein of the small subunit; has similarity to human mitochondrial ribosomal protein MRP-S36
11	2565	YGL247W	Essential nuclear envelope integral membrane protein required for nuclear envelope morphology; nuclear pore complex localization; nuclear export; exhibits synthetic lethal genetic interactions with genes involved in lipid metabolism
12	-2566	YGL246C	Nuclear protein with decapping endonuclease activity targeted toward mRNAs with unmethylated 7-methylguanosine cap structures; binds to and stabilizes the exoribonuclease Rat1p; required for pre-rRNA processing; homologous to human DOM3Z
13	2567	YGL245W	Glutamyl-tRNA synthetase (GluRS); forms a complex with methionyl-tRNA synthetase (Mes1p) and Arc1p; complex formation increases the catalytic efficiency of both tRNA synthetases and ensures their correct localization to the cytoplasm
14	-2537	YFR048W	Cytosolic protein required for sporulation
15	2568	YGL244W	Subunit of RNAPII-associated chromatin remodeling Paf1 complex; regulates gene expression by directing cotranscriptional histone modification; influences transcription and chromatin structure through several independent functional domains; directly or indirectly regulates DNA-binding properties of Spt15p and relative activities of different TATA elements; involved in transcription elongation as d…
16	2569	YGL243W	tRNA-specific adenosine deaminase; deaminates adenosine-37 to inosine in tRNA-Ala
17	-2570	YGL242C	Putative protein of unknown function; deletion mutant is viable
18	2571	YGL241W	Karyopherin; responsible for nuclear import of specific proteins; cargoes include Spt15p; Sua7p; histones H2A and H2B; and Nap1p; amino terminus shows similarity to those of other importins; particularly Cse1p; localization is primarily nuclear; function is regulated by sumoylation
19	2536	YFR047C	Quinolinate phosphoribosyl transferase; required for the de novo biosynthesis of NAD from tryptophan via kynurenine; expression regulated by Hst1p
20	2572	YGL240W	Processivity factor required for the ubiquitination activity of the anaphase promoting complex (APC); mediates the activity of the APC by contributing to substrate recognition; involved in cyclin proteolysis; contains a conserved DOC1 homology domain
21	2573	YGL238W	Nuclear envelope protein that mediates the nuclear export of importin alpha (Srp1p); homolog of metazoan CAS protein; required for accurate chromosome segregation
22	-2574	YGL237C	Subunit of the heme-activated; glucose-repressed Hap2p/3p/4p/5p CCAAT-binding complex; a transcriptional activator and global regulator of respiratory gene expression; contains sequences sufficient for both complex assembly and DNA binding
23	2535	YFR046C	Kinetochore protein of unknown function; associated with the essential kinetochore proteins Nnf1p and Spc24p; phosphorylated by both Clb5-Cdk1 and; to a lesser extent; Clb2-Cdk1.
24	-2576	YGL236C	Mitochondrial protein; forms a heterodimer complex with Mss1p that performs the 5-carboxymethylaminomethyl modification of the wobble uridine base in mitochondrial tRNAs; required for respiration in paromomycin-resistant 15S rRNA mutants
25	2577	YGL234W	Bifunctional enzyme of the 'de novo' purine nucleotide biosynthetic pathway; contains aminoimidazole ribotide synthetase and glycinamide ribotide synthetase activities
26	-2534	YFR045W	Putative mitochondrial transport protein; null mutant is viable; exhibits decreased levels of chitin and normal resistance to calcofluor white
27	2533	YFR044C	Cys-Gly metallo-di-peptidase; forms a complex with Dug2p and Dug3p to degrade glutathione (GSH) and other peptides containing a gamma-glu-X bond in an alternative pathway to GSH degradation by gamma-glutamyl transpeptidase (Ecm38p)
28	2578	YGL233W	Essential 113kDa subunit of the exocyst complex (Sec3p; Sec5p; Sec6p; Sec8p; Sec10p; Sec15p; Exo70p; and Exo84p); which mediates polarized targeting of vesicles to active sites of exocytosis; Sec15p associates with Sec4p and vesicles
29	2579	YGL232W	Putative tRNA acetyltransferase; RNA-binding protein required for the formation of the modified nucleoside N(4)-acetylcytidine in serine and leucine tRNAs but not required for the same modification in 18S rRNA
30	-2580	YGL231C	Member of a transmembrane complex required for efficient folding of proteins in the ER; null mutant displays induction of the unfolded protein response; human ortholog TMEM85 may function in apoptosis
31	2532	YFR043C	Putative protein of unknown function; null mutant displays increased levels of spontaneous Rad52p foci
32	-2531	YFR042W	Integral membrane protein of the ER; physically interacts with Kre6p; has a role in the synthesis of beta-1;6-glucan in the cell wall; required for cell viability
33	2530	YFR041C	Type I membrane protein with a J domain is required to preserve the folding capacity of the endoplasmic reticulum; loss of the non-essential ERJ5 gene leads to a constitutively induced unfolded protein response
34	-2529	YFR040W	Protein that forms a complex with the Sit4p protein phosphatase and is required for its function; member of a family of similar proteins including Sap4p; Sap185p; and Sap190p
35	2528	YFR039C	Putative protein of unknown function; may be involved in response to high salt and changes in carbon source; deletion mutant has decreased spore survival in Drosophila feces
36	1731	YER043C	S-adenosyl-L-homocysteine hydrolase; catabolizes S-adenosyl-L-homocysteine which is formed after donation of the activated methyl group of S-adenosyl-L-methionine (AdoMet) to an acceptor
37	2582	YGL227W	Protein involved in proteasome-dependent catabolite degradation of fructose-1;6-bisphosphatase (FBPase); binds FBPase; shifts the balance of nitrogen metabolism toward glutamate production; localizes to the nucleus and the cytoplasm
38	-2583	YGL226C-A	Zeta subunit of the oligosaccharyltransferase complex of the ER lumen; which catalyzes asparagine-linked glycosylation of newly synthesized proteins
39	2584	YGL226W	Protein of unknown function; green fluorescent protein (GFP)-fusion protein localizes to the mitochondrion; mtc3 is synthetically sick with cdc13-1
40	-1726	YER042W	Methionine-S-sulfoxide reductase; involved in the response to oxidative stress; protects iron-sulfur clusters from oxidative inactivation along with MXR2; involved in the regulation of lifespan
41	-1721	YER041W	Holliday junction resolvase; localization is cell-cycle dependent and regulated by Cdc28p phosphorylation; homolog of human GEN1 and has similarity to S. cerevisiae endonuclease Rth1p
42	-1719	YER040W	Transcriptional activator of genes regulated by nitrogen catabolite repression (NCR); localization and activity regulated by quality of nitrogen source
43	1709	YER039C	Protein of unknown function; has homology to Vrg4p
44	1705	YER038C	Subunit of the SMC5-SMC6 complex; this complex is involved in removal of X-shaped DNA structures that arise between sister chromatids during DNA replication and repair; heterozygous mutant shows haploinsufficiency in K1 killer toxin resistance
45	-1703	YER037W	Lysophosphatidic acid (LPA) phosphatase involved in LPA hydrolysis in response to phosphate starvation; phosphatase activity is soluble and Mg2+ dependent; expression is induced by low phosphate levels and by inactivation of Pho85p
46	-2585	YGL223C	Essential component of the conserved oligomeric Golgi complex (Cog1p through Cog8p); a cytosolic tethering complex that functions in protein trafficking to mediate fusion of transport vesicles to Golgi compartments
47	1699	YER036C	ATPase of the ATP-binding cassette (ABC) family involved in 40S and 60S ribosome biogenesis; has similarity to Gcn20p; shuttles from nucleus to cytoplasm; physically interacts with Tif6p; Lsg1p
48	-1688	YER035W	RNA-binding protein; activates mRNA decapping directly by binding to the mRNA substrate and enhancing the activity of the decapping proteins Dcp1p and Dcp2p; has a role in translation during heat stress
49	-1677	YER034W	Putative protein of unknown function; non-essential gene; expression induced upon calcium shortage
50	-2587	YGL221C	Protein of unknown function; similar to Listeria monocytogenes major sigma factor (rpoD gene product); the authentic; non-tagged protein is detected in highly purified mitochondria in high-throughput studies
51	2588	YGL220W	Protein involved in negative regulation of transcription of iron regulon; forms an iron independent complex with Fra2p; Grx3p; and Grx4p; null mutant fails to repress iron regulon and is sensitive to nickel
52	-2589	YGL219C	Mitochondrial component of the ERMES complex that links the ER to mitochondria and may promote inter-organellar calcium and phospholipid exchange as well as coordinating mitochondrial DNA replication and growth
53	2590	YGL216W	Kinesin-related motor protein involved in mitotic spindle positioning
54	2591	YGL215W	Cyclin-like protein that interacts with Pho85p; has sequence similarity to G1 cyclins PCL1 and PCL2
55	-2592	YGL213C	Ski complex component and WD-repeat protein; mediates 3'-5' RNA degradation by the cytoplasmic exosome; also required for meiotic double-strand break recombination; null mutants have superkiller phenotype
56	2593	YGL212W	Vacuolar SNARE protein that functions with Vam3p in vacuolar protein trafficking; has an N-terminal PX domain (phosphoinositide-binding module) that binds PtdIns-3-P and mediates membrane binding; SNAP-25 homolog
57	2594	YGL211W	Protein required for thiolation of the uridine at the wobble position of Gln; Lys; and Glu tRNAs; has a role in urmylation and in invasive and pseudohyphal growth; inhibits replication of Brome mosaic virus in S. cerevisiae
58	1669	YER033C	Protein of unknown function; authentic; non-tagged protein is detected in highly purified mitochondria in high-throughput studies; GFP-fusion protein is localized to the cytoplasm; transcription induced under conditions of zinc deficiency
59	-1664	YER032W	Protein involved in 3' mRNA processing; interacts with Ref2p; potential Cdc28p substrate
60	1659	YER031C	Rab family GTPase; very similar to Ypt32p; involved in the exocytic pathway; mediates intra-Golgi traffic or the budding of post-Golgi vesicles from the trans-Golgi
61	-1653	YER030W	Histone chaperone for Htz1p/H2A-H2B dimer; required for the stabilization of the Chz1p-Htz1-H2B complex; has overlapping function with Nap1p; null mutant displays weak sensitivity to MMS and benomyl; contains a highly conserved CHZ motif
62	1649	YER029C	Core Sm protein Sm B; part of heteroheptameric complex (with Smd1p; Smd2p; Smd3p; Sme1p; Smx3p; and Smx2p) that is part of the spliceosomal U1; U2; U4; and U5 snRNPs; homolog of human Sm B and Sm B'
63	1638	YER027C	One of three possible beta-subunits of the Snf1 kinase complex; allows nuclear localization of the Snf1 kinase complex in the presence of a nonfermentable carbon source; contains glycogen-binding domain
64	2595	YGL207W	Subunit of the heterodimeric FACT complex (Spt16p-Pob3p); which associates with chromatin via interaction with Nhp6Ap and Nhp6Bp; and reorganizes nucleosomes to facilitate access to DNA by RNA and DNA polymerases
65	-2596	YGL206C	Clathrin heavy chain; subunit of the major coat protein involved in intracellular protein transport and endocytosis; two heavy chains form the clathrin triskelion structural component; the light chain (CLC1) is thought to regulate function
66	2598	YGL205W	Fatty-acyl coenzyme A oxidase; involved in the fatty acid beta-oxidation pathway; localized to the peroxisomal matrix
67	1633	YER026C	Phosphatidylserine synthase; functions in phospholipid biosynthesis; catalyzes the reaction CDP-diaclyglycerol + L-serine = CMP + L-1-phosphatidylserine; transcriptionally repressed by myo-inositol and choline
68	-12835	Scer_5.trna8H	Histidine tRNA (tRNA-His); predicted by tRNAscan-SE analysis; tRNA Type: His (H) | Anti-Codon: GUG | Cove Score: 66.37
69	9302	---	Can not determin the functions of this gene
70	10107	YOR279C	DNA-binding protein required for vegetative repression of middle sporulation genes; specificity factor that directs the Hst1p histone deacetylase to some of the promoters regulated by Sum1p; involved in telomere maintenance
71	-9300	YMR220W	Phosphomevalonate kinase; an essential cytosolic enzyme that acts in the biosynthesis of isoprenoids and sterols; including ergosterol; from mevalonate
72	-9299	YMR219W	Protein localized to the nuclear periphery; involved in telomeric silencing; interacts with PAD4-domain of Sir4p
73	9298	YMR218C	One of 10 subunits of the transport protein particle (TRAPP) complex of the cis-Golgi which mediates vesicle docking and fusion; involved in ER to Golgi membrane traffic; mutation activates transcription of OCH1
74	-10106	YOR278W	Uroporphyrinogen III synthase; catalyzes the conversion of hydroxymethylbilane to uroporphyrinogen III; the fourth step in heme biosynthesis; deficiency in the human homolog can result in the disease congenital erythropoietic porphyria
75	-9297	YMR217W	GMP synthase; highly conserved enzyme that catalyzes the second step in the biosynthesis of GMP from inosine 5'-phosphate (IMP); transcription is not subject to regulation by guanine but is negatively regulated by nutrient starvation; reduction-of-function mutation gua1-G388D causes changes in cellular guanine nucleotide pools; defects in general protein synthesis; and impaired translation of GCN…
76	10846	---	Can not determin the functions of this gene
77	9296	YMR216C	SR protein kinase (SRPK) involved in regulating proteins involved in mRNA metabolism and cation homeostasis; similar to human SRPK1
78	-11527	YMR215W	Low abundance; possibly inactive member of the GAS family of GPI-containing proteins; putative 1;3-beta-glucanosyltransferase with similarity to other GAS family members; localizes to the cell wall; mRNA induced during sporulation
79	-9293	YMR214W	One of several homologs of bacterial chaperone DnaJ; located in the ER lumen where it cooperates with Kar2p to mediate maturation of proteins
80	-10105	YOR276W	Phosphoprotein of the mRNA cap-binding complex involved in translational control; repressor of cap-dependent translation initiation; competes with eIF4G for binding to eIF4E
81	-9292	YMR213W	Essential splicing factor; associated with Prp19p and the spliceosome; contains an N-terminal c-Myb DNA binding motif necessary for cell viability but not for Prp19p association; evolutionarily conserved and homologous to S. pombe Cdc5p
82	9291	YMR212C	Protein required for Stt4-containing phosphoinositide kinase patch assembly at the plasma membrane; exhibits synthetic lethal genetic interactions with PHO85; has sequence similarity to the Drosophila rolling blackout (RBO) gene
83	10104	YOR275C	Protein involved in proteolytic activation of Rim101p in response to alkaline pH; PalA/AIP1/Alix family member; interaction with the ESCRT-III subunit Snf7p suggests a relationship between pH response and multivesicular body formation
84	-10103	YOR274W	Delta 2-isopentenyl pyrophosphate:tRNA isopentenyl transferase; required for biosynthesis of the modified base isopentenyladenosine in mitochondrial and cytoplasmic tRNAs; gene is nuclear and encodes two isozymic forms; converts to a prion form; and prion conversion contributes to azole antifungal resistance by upregulating ergosterol biosynthesis
85	-9290	YMR211W	Essential protein involved in mtDNA inheritance; may also function in the partitioning of the mitochondrial organelle or in the segregation of chromosomes; exhibits regions similar to members of a GTPase family
86	10102	YOR273C	Polyamine transport protein; recognizes spermine; putrescine; and spermidine; localizes to the plasma membrane; member of the major facilitator superfamily
87	9288	YMR209C	Putative S-adenosylmethionine-dependent methyltransferase; YMR209C is not an essential gene
88	-10101	YOR272W	Constituent of 66S pre-ribosomal particles; forms a complex with Nop7p and Erb1p that is required for maturation of the large ribosomal subunit; has seven C-terminal WD repeats
89	10099	YOR271C	Putative protein; predicted to be an alpha-isopropylmalate carrier; belongs to the sideroblastic-associated protein family; non-tagged protein is detected in purified mitochondria; likely to play a role in iron homeostasis
90	-9287	YMR208W	Mevalonate kinase; acts in the biosynthesis of isoprenoids and sterols; including ergosterol; from mevalonate
91	10098	YOR270C	Subunit a of vacuolar-ATPase V0 domain; one of two isoforms (Vph1p and Stv1p); Vph1p is located in V-ATPase complexes of the vacuole while Stv1p is located in V-ATPase complexes of the Golgi and endosomes
92	-10097	YOR269W	Protein involved in nuclear migration; part of the dynein/dynactin pathway; targets dynein to microtubule tips; which is necessary for sliding of microtubules along bud cortex; synthetic lethal with bni1; homolog of human LIS1
93	10096	YOR267C	Protein kinase implicated in activation of the plasma membrane H(+)-ATPase Pma1p in response to glucose metabolism; plays a role in ion homeostasis
94	-10095	YOR266W	Mitochondrial integral inner membrane protein involved in membrane insertion of C-terminus of Cox2p; interacts genetically and physically with Cox18p; deletion mutant sensitive to the anti-Pneumocystis carinii drug pentamidine
95	-10094	YOR265W	Protein involved in microtubule morphogenesis; required for protection from excess free beta-tubulin; proposed to be involved the folding of beta-tubulin; similar to mouse beta-tubulin cofactor A
96	-10092	YOR262W	Protein of unknown function required for establishment of sister chromatid cohesion; contains an ATP/GTP binding site motif; similar to YLR243W and is highly conserved across species and homologous to human gene GPN2/ATPBD1B
97	10091	YOR261C	Essential; non-ATPase regulatory subunit of the 26S proteasome; has similarity to the human p40 proteasomal subunit and to another S. cerevisiae regulatory subunit; Rpn11p
98	10282	YPL172C	Heme A:farnesyltransferase; catalyzes the first step in the conversion of protoheme to the heme A prosthetic group required for cytochrome c oxidase activity; human ortholog is associated with mitochondrial disorders
99	-10090	YOR260W	Gamma subunit of the translation initiation factor eIF2B; the guanine-nucleotide exchange factor for eIF2; activity subsequently regulated by phosphorylated eIF2; first identified as a negative regulator of GCN4 expression
100	10088	YOR259C	One of six ATPases of the 19S regulatory particle of the 26S proteasome involved in degradation of ubiquitinated substrates; contributes preferentially to ERAD; required for spindle pole body duplication; mainly nuclear localization
101	-10087	YOR258W	DNA 5' AMP hydrolase involved in DNA repair; member of the histidine triad (HIT) superfamily of nucleotide-binding proteins; homolog of Aprataxin; a Hint related protein that is mutated in individuals with ataxia with oculomotor apraxia
102	-10281	YPL173W	Mitochondrial ribosomal protein of the large subunit
103	-10086	YOR257W	Calcium-binding component of the spindle pole body (SPB) half-bridge; required for SPB duplication in mitosis and meiosis II; homolog of mammalian centrin; binds multiubiquitinated proteins and is involved in proteasomal protein degradation
104	10280	YPL174C	Large subunit of the dynactin complex; which is involved in partitioning the mitotic spindle between mother and daughter cells; putative ortholog of mammalian p150(glued)
105	-10279	YPL175W	UDP-GlcNAc-binding and catalytic subunit of the enzyme that mediates the first step in glycosylphosphatidylinositol (GPI) biosynthesis; mutations cause defects in transcription and in biogenesis of cell wall proteins
106	10085	YOR256C	Protein that functions with Tre1p to regulate ubiquitylation and vacuolar degradation of the metal transporter Smf1p; has similarity to transferrin receptors; inviability of null mutant in systematic studies is due to proximity to CDC31
107	10284	YPL170W	Heme-binding protein involved in regulation of cytochrome P450 protein Erg11p; damage response protein; related to mammalian membrane progesterone receptors; mutations lead to defects in telomeres; mitochondria; and sterol synthesis
108	-10084	YOR255W	Protein involved in sporulation; required for the construction of the outer spore wall layers; required for proper localization of Spo14p
109	-10286	YPL169C	Poly(A)RNA binding protein involved in nuclear mRNA export; component of the nuclear pore; ortholog of human TAP
110	10083	YOR254C	Essential subunit of Sec63 complex (Sec63p; Sec62p; Sec66p and Sec72p); with Sec61 complex; Kar2p/BiP and Lhs1p forms a channel competent for SRP-dependent and post-translational SRP-independent protein targeting and import into the ER
111	-10082	YOR253W	Subunit of the N-terminal acetyltransferase NatA (Nat1p; Ard1p; Nat5p); N-terminally acetylates many proteins; which influences multiple processes such as the cell cycle; heat-shock resistance; mating; sporulation; and telomeric silencing
112	10287	YPL168W	Putative protein of unknown function; green fluorescent protein (GFP)-fusion protein localizes to the mitochondrion; expression may be cell cycle-regulated
113	-10081	YOR252W	Protein of unknown function that associates with ribosomes
114	-10288	YPL167C	Catalytic subunit of DNA polymerase zeta; involved in translesion synthesis during post-replication repair; required for mutagenesis induced by DNA damage; involved in double-strand break repair
115	10289	YPL166W	Autophagy-specific protein that is required for recruitment of other ATG proteins to the pre-autophagosomal structure (PAS); interacts with Atg17p and localizas to the PAS in a manner interdependent with Atg17p and Cis1p; not conserved
116	-10290	YPL165C	SET domain protein of unknown function; deletion heterozygote is sensitive to compounds that target ergosterol biosynthesis; may be involved in compound availability
117	10080	YOR251C	Rhodanese domain sulfur transferase; accepts persulfite from Nfs1p and transfers it to Uba4p in the pathway for 2-thiolation of the wobble uridine base of tRNAs; also stimulates sulfur transfer by Nfs1p; may be mitochondrially localized
118	10079	YOR250C	Component of the cleavage and polyadenylation factor I (CF I); CF 1; composed of the CF 1A complex (Rna14p; Rna15p; Clp1p; Pcf11p) and Hrp1; is involved in cleavage and polyadenylation of mRNA 3' ends; involved in both the endonucleolyitc cleavage and polyadenylation steps of mRNA 3'-end maturation
119	10077	YOR249C	Subunit of the Anaphase-Promoting Complex/Cyclosome (APC/C); which is a ubiquitin-protein ligase required for degradation of anaphase inhibitors; including mitotic cyclins; during the metaphase/anaphase transition; component of the platform domain of the APC/C; based on structural analysis
120	-10291	YPL164C	Protein involved in DNA mismatch repair and crossing-over during meiotic recombination; forms a complex with Mlh1p; mammalian homolog is implicated mammalian microsatellite instability
121	-10076	YOR247W	Mannoprotein that exhibits a tight association with the cell wall; required for cell wall stability in the absence of GPI-anchored mannoproteins; has a high serine-threonine content; expression is induced in cell wall mutants
122	-10292	YPL162C	Putative protein of unknown function; green fluorescent protein (GFP)-fusion protein localizes to the membrane of vacuole with cell cycle-correlated morphology
123	-10293	YPL161C	Protein involved in establishment of cell polarity and bud emergence; interacts with the Rho1p small GTP-binding protein and with the Rho-type GTPase Cdc42p; involved in maintenance of proper telomere length
124	10075	YOR246C	Protein proposed to be involved in vacuolar functions; mutant shows defect in CPY processing and defects in vacuolar morphology; has similarity to oxidoreductases; found in lipid particles; required for replication of Brome mosaic virus in S. cerevisiae; a model system for studying replication of positive-strand RNA viruses in their natural hosts
125	10294	YPL160W	Cytosolic leucyl tRNA synthetase; ligates leucine to the appropriate tRNA
126	12425	---	Can not determin the functions of this gene
127	-10296	YPL159C	Mitochondrial protein; required for respiratory growth under some conditions and for stability of the mitochondrial genome
128	9289	YMR210W	Putative acyltransferase with similarity to Eeb1p and Eht1p; has a minor role in medium-chain fatty acid ethyl ester biosynthesis; may be involved in lipid metabolism and detoxification
129	-10297	YPL158C	Protein of unknown function; GFP-fusion protein localizes to the bud neck; transcription is regulated by Swi5p; null mutant displays elevated frequency of mitochondrial genome loss
130	10298	YPL157W	Trimethyl guanosine synthase; conserved nucleolar methyl transferase that converts the m(7)G cap structure of snRNAs; snoRNAs; and telomerase TLC1 RNA to m(2;2;7)G; also required for nucleolar assembly and splicing of meiotic pre-mRNAs
131	-10299	YPL156C	Pheromone-regulated protein proposed to be involved in mating; predicted to have 1 transmembrane segment; transcriptionally regulated by Ste12p during mating and by Cat8p during the diauxic shift
132	-10300	YPL155C	Kinesin-related motor protein involved in mitotic spindle positioning; stabilizes microtubules by targeting Bik1p to the plus end; Kip2p levels are controlled during the cell cycle
133	-10301	YPL154C	Vacuolar aspartyl protease (proteinase A); required for the posttranslational precursor maturation of vacuolar proteinases; important for protein turnover after oxidative damage; synthesized as a zymogen; self-activates
134	-10302	YPL153C	Protein kinase; required for cell-cycle arrest in response to DNA damage; activated by trans autophosphorylation when interacting with hyperphosphorylated Rad9p; also interacts with ARS1 and plays a role in initiation of DNA replication
135	10074	YOR245C	Diacylglycerol acyltransferase; catalyzes the terminal step of triacylglycerol (TAG) formation; acylates diacylglycerol using acyl-CoA as an acyl donor; localized to lipid particles
136	10303	YPL152W	Activator of the phosphotyrosyl phosphatase activity of PP2A;peptidyl-prolyl cis/trans-isomerase; regulates G1 phase progression; the osmoresponse; microtubule dynamics; subunit of the Tap42p-Pph21p-Rrd2p complex
137	-10073	YOR244W	Catalytic subunit of the histone acetyltransferase complex (NuA4) that acetylates four conserved internal lysines of histone H4 N-terminal tail; required for cell cycle progression and transcriptional silencing at the rDNA locus
138	-10304	YPL151C	Member of the NineTeen Complex (NTC) that contains Prp19p and stabilizes U6 snRNA in catalytic forms of the spliceosome containing U2; U5; and U6 snRNAs
139	10072	YOR243C	Pseudouridine synthase; catalyzes pseudouridylation at positions 35 and 56 in U2 snRNA; position 50 in 5S rRNA; position 13 in cytoplasmic tRNAs; and position 35 in pre-tRNA(Tyr); conserved in archaea; vertebrates; and some bacteria
140	10071	YOR242C	Sporulation specific protein that localizes to the spore wall; required for sporulation at a point after meiosis II and during spore wall formation; SSP2 expression is induced midway in meiosis
141	-10070	YOR241W	Folylpolyglutamate synthetase; catalyzes extension of the glutamate chains of the folate coenzymes; required for methionine synthesis and for maintenance of mitochondrial DNA
142	10305	YPL150W	Protein kinase of unknown cellular role; binds phosphatidylinositols and cardiolipin in a large-scale study
143	-10843	---	Can not determin the functions of this gene
144	10307	YPL149W	Conserved protein involved in autophagy and the Cvt pathway; undergoes conjugation with Atg12p to form a complex involved in Atg8p lipidation; conjugated Atg12p also forms a complex with Atg16p that is essential for autophagosome formation
145	-10069	YOR239W	AdoMet-dependent tRNA methyltransferase and actin binding protein; C-terminal domain is responsible for 3-methylcytidine modification of residue 32 of the tRNA anticodon loop of tRNA-Thr and tRNA-Ser and contains an S-adenosylmethionine (AdoMet) binding motif; N-terminal actin binding sequence interacts with actin filaments and localizes to actin patches and cables; N- and C-terminal domains are …
146	-10308	YPL148C	Phosphopantetheine:protein transferase (PPTase); activates mitochondrial acyl carrier protein (Acp1p) by phosphopantetheinylation
147	10309	YPL147W	Subunit of a heterodimeric peroxisomal ATP-binding cassette transporter complex (Pxa1p-Pxa2p); required for import of long-chain fatty acids into peroxisomes; similarity to human adrenoleukodystrophy transporter ABCD1 and ABCD2 and ALD-related proteins; mutations in ABCD1 cause X-linked adrenoleukodystrophy (X-ALD); a peroxisomal disorder
148	-10068	YOR238W	Putative protein of unknown function; green fluorescent protein (GFP)-fusion protein localizes to the cytoplasm
149	-10310	YPL146C	Nucleolar protein; involved in biogenesis of the 60S subunit of the ribosome; interacts with rRNA processing factors Cbf5p and Nop2p; null mutant is viable but growth is severely impaired
150	-10066	YOR237W	Protein implicated in the regulation of ergosterol biosynthesis; one of a seven member gene family with a common essential function and non-essential unique functions; similar to human oxysterol binding protein (OSBP)
151	-10065	YOR236W	Dihydrofolate reductase involved in tetrahydrofolate biosynthesis; required for respiratory metabolism
152	10311	YPL144W	Component of a heterodimeric Poc4p-Irc25p chaperone involved in assembly of alpha subunits into the 20S proteasome; may regulate formation of proteasome isoforms with alternative subunits under different conditions
153	11624	---	Can not determin the functions of this gene
154	10064	YOR234C	Ribosomal protein L37 of the large (60S) ribosomal subunit; nearly identical to Rpl33Ap and has similarity to rat L35a; rpl33b null mutant exhibits normal growth while rpl33a rpl33b double null mutant is inviable
155	-10063	YOR233W	Serine/threonine protein kinase that inhibits the mitotic exit network (MEN) when the spindle position checkpoint is activated; localized asymmetrically to mother cell cortex; spindle pole body and bud neck
156	-10062	YOR232W	Mitochondrial matrix cochaperone; acts as a nucleotide release factor for Ssc1p in protein translocation and folding; also acts as cochaperone for Ssq1p in folding of Fe-S cluster proteins; homolog of E. coli GrpE
157	-10061	YOR231W	Mitogen-activated kinase kinase involved in protein kinase C signaling pathway that controls cell integrity; upon activation by Bck1p phosphorylates downstream target; Slt2p; functionally redundant with Mkk2p
158	-10059	YOR229W	Transcriptional modulator involved in regulation of meiosis; silencing; and expression of RNR genes; involved in response to replication stress; contains WD repeats
159	-10312	YPL138C	Subunit of COMPASS (Set1C); a complex which methylates histone H3 on lysine 4 and is required in telomeric transcriptional silencing; interacts with Orc2p; PHD finger domain protein similar to human CGBP; an unmethylated CpG binding protein
160	10058	YOR228C	Protein of unknown function; localized to the mitochondrial outer membrane
161	-10057	YOR227W	Protein of unknown function required for proliferation or remodeling of the ER that is caused by overexpression of Hmg2p; may interact with ribosomes; based on co-purification experiments
162	10056	YOR226C	Conserved protein of the mitochondrial matrix; required for synthesis of mitochondrial and cytosolic iron-sulfur proteins; performs a scaffolding function in mitochondria during Fe/S cluster assembly; isu1 isu2 double mutant is inviable
163	10055	YOR224C	RNA polymerase subunit ABC14.5; common to RNA polymerases I; II; and III
164	-10054	YOR223W	Protein of unknown function found in the ER and vacuole lumen; overexpression of YOR223W affects endocytic protein trafficking
165	-10053	YOR222W	Mitochondrial inner membrane transporter; exports 2-oxoadipate and 2-oxoglutarate from the mitochondrial matrix to the cytosol for use in lysine and glutamate biosynthesis and in lysine catabolism
166	10052	YOR221C	Predicted malonyl-CoA:ACP transferase; putative component of a type-II mitochondrial fatty acid synthase that produces intermediates for phospholipid remodeling
167	-11517	YPL133C	Transcription factor involved in regulating gluconeogenesis and glyoxylate cycle genes; member of the zinc cluster family of proteins; confers resistance to ketoconazole
168	10313	YPL132W	Mitochondrial inner membrane protein required for delivery of copper to the Cox1p subunit of cytochrome c oxidase; association with mitochondrial ribosomes suggests that copper delivery may occur during translation of Cox1p
169	-10051	YOR220W	Protein of unknown function; green fluorescent protein (GFP)-fusion protein localizes to the cytoplasm and is induced in response to the DNA-damaging agent MMS; phosphorylated in response to alpha factor
170	10314	YPL131W	Protein component of the large (60S) ribosomal subunit with similarity to E. coli L18 and rat L5 ribosomal proteins; binds 5S rRNA and is required for 60S subunit assembly
171	10050	YOR219C	Dipeptidyl aminopeptidase; Golgi integral membrane protein that cleaves on the carboxyl side of repeating -X-Ala- sequences; required for maturation of alpha factor; transcription is induced by a-factor
172	-10049	YOR217W	Subunit of heteropentameric Replication factor C (RF-C); which is a DNA binding protein and ATPase that acts as a clamp loader of the proliferating cell nuclear antigen (PCNA) processivity factor for DNA polymerases delta and epsilon
173	10048	YOR216C	Golgi matrix protein involved in the structural organization of the cis-Golgi; interacts genetically with COG3 and USO1
174	10047	YOR215C	Putative protein of unknown function; the authentic protein is detected in highly purified mitochondria in high-throughput studies; null mutant displays reduced frequency of mitochondrial genome loss
175	10840	YPL129W	Subunit of TFIID; TFIIF; INO80; SWI/SNF; and NuA3 complexes; involved in RNA polymerase II transcription initiation and in chromatin modification; contains a YEATS domain
176	10045	YOR213C	Subunit of the SAS complex (Sas2p; Sas4p; Sas5p); which acetylates free histones and nucleosomes and regulates transcriptional silencing; stimulates Sas2p HAT activity
177	-10044	YOR212W	G protein beta subunit; forms a dimer with Ste18p to activate the mating signaling pathway; forms a heterotrimer with Gpa1p and Ste18p to dampen signaling; may recruit Rho1p to the polarized growth site during mating; contains WD40 repeats
178	-10317	YPL128C	Telobox-containing general regulatory factor; binds TTAGGG repeats within subtelomeric anti-silencing regions (STARs); blocking silent chromatin propagation; binds majority of snoRNA gene promoters; required for full snoRNA expression; caps DSB flanked by long T2AG3 repeats and blocks checkpoint activation
179	-10318	YPL127C	Histone H1; a linker histone required for nucleosome packaging at restricted sites; suppresses DNA repair involving homologous recombination; not required for telomeric silencing; basal transcriptional repression; or efficient sporulation
180	10043	YOR211C	Mitochondrial GTPase; present in complex with Ugo1p and Fzo1p; required for mt morphology and genome maintenance; exists as long and short form with different distributions; homolog of human OPA1 involved in autosomal dominant optic atrophy
181	-10042	YOR210W	RNA polymerase subunit ABC10-beta; common to RNA polymerases I; II; and III
182	10319	YPL126W	U3 snoRNP protein; component of the small (ribosomal) subunit (SSU) processosome containing U3 snoRNA; required for the biogenesis of18S rRNA
183	11627	---	Can not determin the functions of this gene
184	10041	YOR209C	Nicotinate phosphoribosyltransferase; acts in the salvage pathway of NAD+ biosynthesis; required for silencing at rDNA and telomeres and has a role in silencing at mating-type loci; localized to the nucleus
185	10320	YPL125W	Karyopherin responsible for the nuclear import of ribosome maturation factor Rfp1p
186	-10040	YOR208W	Phosphotyrosine-specific protein phosphatase involved in the inactivation of mitogen-activated protein kinase (MAPK) during osmolarity sensing; dephosporylates Hog1p MAPK and regulates its localization; localized to the nucleus
187	10321	YPL124W	Inner plaque spindle pole body (SPB) component; links the central plaque component Spc42p to the inner plaque component Spc110p; required for SPB duplication
188	-10322	YPL123C	Vacuolar RNase of the T(2) family; relocalizes to the cytosol where it cleaves tRNAs upon oxidative or stationary phase stress; promotes apoptosis under stress conditions and this function is independent of its catalytic activity
189	-11526	---	Can not determin the functions of this gene
190	-10325	YPL120W	Subunit of phosphatidylinositol (PtdIns) 3-kinase complexes I and II; Complex I is essential in autophagy and Complex II is required for vacuolar protein sorting; ortholog of the higher eukaryotic gene Beclin 1
191	-10037	YOR205C	Protein required for mitochondrial ribosome small subunit biogenesis; null mutant is defective in respiration and in maturation of 15S rRNA; protein is localized to the mitochondrial inner membrane; null mutant interacts synthetically with prohibitin (phb1)
192	10038	YOR206W	Protein that forms a nucleolar complex with Mak21p that binds to 90S and 66S pre-ribosomes; as well as a nuclear complex with Noc3p that binds to 66S pre-ribosomes; both complexes mediate intranuclear transport of ribosomal precursors
193	10324	YPL121C	Meiosis specific protein involved in DMC1-dependent meiotic recombination; forms heterodimer with Sae3p; proposed to be an assembly factor for Dmc1p
194	-10039	YOR207C	Second-largest subunit of RNA polymerase III; which is responsible for the transcription of tRNA and 5S RNA genes; and other low molecular weight RNAs
195	10323	YPL122C	Subunit of TFIIH and nucleotide excision repair factor 3 complexes; involved in transcription initiation; required for nucleotide excision repair; similar to 52 kDa subunit of human TFIIH
196	-10035	YOR204W	ATP-dependent DEAD (Asp-Glu-Ala-Asp)-box RNA helicase; required for translation initiation of all yeast mRNAs; mutations in human DEAD-box DBY are a frequent cause of male infertility
197	11331	---	Can not determin the functions of this gene
198	10326	YPL118W	Mitochondrial ribosomal protein of the small subunit; MRP51 exhibits genetic interactions with mutations in the COX2 and COX3 mRNA 5'-untranslated leader sequences
199	-10034	YOR202W	Imidazoleglycerol-phosphate dehydratase; catalyzes the sixth step in histidine biosynthesis; mutations cause histidine auxotrophy and sensitivity to Cu; Co; and Ni salts; transcription is regulated by general amino acid control via Gcn4p
200	10033	YOR201C	Ribose methyltransferase that modifies a functionally critical; conserved nucleotide in mitochondrial 21S rRNA
201	-10327	YPL117C	Isopentenyl diphosphate:dimethylallyl diphosphate isomerase (IPP isomerase); catalyzes an essential activation step in the isoprenoid biosynthetic pathway; required for viability
202	10032	YOR198C	Component of mRNP complexes associated with polyribosomes; implicated in secretion and nuclear segregation; multicopy suppressor of BFA (Brefeldin A) sensitivity
203	-10031	YOR197W	Ca2+-activated cysteine protease; may cleave specific substrates during stress response; involved in regulation of apoptosis upon H2O2 treatment; contributes to clearance of insoluble protein aggregates during normal growth; may be involved in cell cycle progression; similar to mammalian caspases; but exists as a monomer due to an extra pair of anti-parallel beta-strands that form a continuous be…
204	10328	YPL116W	Trichostatin A-insensitive homodimeric histone deacetylase (HDAC) with specificity in vitro for histones H3; H4; H2A; and H2B; similar to Hda1p; Rpd3p; Hos1p; and Hos2p; deletion results in increased histone acetylation at rDNA repeats
205	10030	YOR196C	Protein involved in biosynthesis of the coenzyme lipoic acid; has similarity to E. coli lipoic acid synthase
206	-10329	YPL115C	Rho GTPase activating protein (RhoGAP) involved in control of the cytoskeleton organization; targets the essential Rho-GTPase Cdc42p; which controls establishment and maintenance of cell polarity; including bud-site assembly
207	-10029	YOR195W	Kinetochore-associated protein required for normal segregation of chromosomes in meiosis and mitosis; component of the FEAR regulatory network; which promotes Cdc14p release from the nucleolus during anaphase; potential Cdc28p substrate
208	10028	YOR194C	TFIIA large subunit; involved in transcriptional activation; acts as antirepressor or as coactivator; homologous to largest and second largest subunits of human and Drosophila TFIIA
209	-2614	---	Can not determin the functions of this gene
210	-10330	YPL112C	Peripheral peroxisomal membrane peroxin required for the regulation of peroxisome size and maintenance; recruits GTPase Rho1p to peroxisomes; induced by oleate; interacts with homologous protein Pex27p
211	10331	YPL111W	Arginase; responsible for arginine degradation; expression responds to both induction by arginine and nitrogen catabolite repression; disruption enhances freeze tolerance
212	11817	---	Can not determin the functions of this gene
213	-10332	YPL110C	Glycerophosphocholine (GroPCho) phosphodiesterase; hydrolyzes GroPCho to choline and glycerolphosphate; for use as a phosphate source and as a precursor for phosphocholine synthesis; may interact with ribosomes
214	-10333	YPL109C	Putative protein of unknown function; the authentic; non-tagged protein is detected in highly purified mitochondria in high-throughput studies
215	-7993	YBR164C	Soluble GTPase with a role in regulation of membrane traffic; regulates potassium influx; G protein of the Ras superfamily; similar to ADP-ribosylation factor
216	8069	YBR165W	Ubiquitin-conjugating enzyme suppressor that functions as a general positive regulator of Cdc34p activity; nuclear protein that may represent a link between nucleocytoplasmic transport and ubiquitin ligase activity
217	-8143	YBR166C	Prephenate dehydrogenase involved in tyrosine biosynthesis; expression is dependent on phenylalanine levels
218	3591	YIR032C	Ureidoglycolate hydrolase; converts ureidoglycolate to glyoxylate and urea in the third step of allantoin degradation; expression sensitive to nitrogen catabolite repression
219	10334	YPL108W	Cytoplasmic protein of unknown function; non-essential gene that is induced in a GDH1 deleted strain with altered redox metabolism; GFP-fusion protein is induced in response to the DNA-damaging agent MMS
220	-8219	YBR167C	Subunit of both RNase MRP and nuclear RNase P; RNase MRP cleaves pre-rRNA; while nuclear RNase P cleaves tRNA precursors to generate mature 5' ends and facilitates turnover of nuclear RNAs
221	8299	YBR168W	Peroxisomal integral membrane protein; involved in negative regulation of peroxisome size; partially functionally redundant with Pex31p; genetic interactions suggest action at a step downstream of steps mediated by Pex28p and Pex29p
222	10335	YPL107W	Putative protein of unknown function; green fluorescent protein (GFP)-fusion protein localizes to mitochondria; YPL107W is not an essential gene
223	2418	---	Can not determin the functions of this gene
224	-8370	YBR169C	Member of the heat shock protein 70 (HSP70) family; may be involved in protein folding; localized to the cytoplasm; highly homologous to the heat shock protein Sse1p
225	-8454	YBR170C	Substrate-recruiting cofactor of the Cdc48p-Npl4p-Ufd1p segregase; assists Cdc48p in the dislocation of misfolded; polyubiquitinated ERAD substrates that are subsequently delivered to the proteasome for degradation; also involved in the regulated destruction of resident ER membrane proteins; such as HMG-CoA reductase (Hmg1/2p) and cytoplasmic proteins (Fbp1p); role in mobilizing membrane bound tr…
226	8535	YBR171W	Non-essential subunit of Sec63 complex (Sec63p; Sec62p; Sec66p and Sec72p); with Sec61 complex; Kar2p/BiP and Lhs1p forms a channel competent for SRP-dependent and post-translational SRP-independent protein targeting and import into the ER
227	-8613	YBR172C	Protein of unknown function involved in COPII vesicle formation; interacts with the Sec23p/Sec24p subcomplex; overexpression suppresses the temperature sensitivity of a myo2 mutant; has similarity to S. pombe Mpd2
228	-8680	YBR173C	Short-lived chaperone required for correct maturation of the 20S proteasome; may inhibit premature dimerization of proteasome half-mers; degraded by proteasome upon completion of its assembly
229	8758	YBR175W	Essential subunit of the COMPASS (Set1C) complex; which methylates histone H3 on lysine 4 and is required in transcriptional silencing near telomeres; WD40 beta propeller superfamily member and ortholog of mammalian WDR5
230	10338	YPL104W	Mitochondrial aspartyl-tRNA synthetase; required for acylation of aspartyl-tRNA; yeast and bacterial aspartyl-; asparaginyl-; and lysyl-tRNA synthetases contain regions with high sequence similarity; suggesting a common ancestral gene
231	8830	YBR176W	Ketopantoate hydroxymethyltransferase; required for pantothenic acid biosynthesis; converts 2-oxoisovalerate into 2-dehydropantoate
232	-10339	YPL103C	Mitochondrial inner membrane protein with a role in maintaining mitochondrial morphology and normal cardiolipin levels; proposed to be involved in N-acylethanolamine metabolism; related to mammalian N-acylPE-specific phospholipase D
233	10340	YPL101W	Subunit of hexameric RecA-like ATPase Elp456 Elongator subcomplex; which is required for modification of wobble nucleosides in tRNA; required for Elongator structural integrity
234	10341	YPL100W	Phosphoinositide binding protein required for vesicle formation in the cytoplasm-to-vacuole targeting (Cvt) pathway; binds both phosphatidylinositol (3;5)-bisphosphate and phosphatidylinositol 3-phosphate; WD-40 repeat protein
235	-10342	YPL099C	Protein of unknown function; the authentic; non-tagged protein is detected in purified mitochondria in high-throughput studies; null mutant displays elevated frequency of mitochondrial genome loss
236	-10343	YPL098C	Subunit of the TIM23 translocase complex; acts to couple Tim21p with the core Tim23 translocase; absolutely required for mitochondrial import of presequence-containing proteins at elevated temperature; required for viability of cells lacking the mitochondrial genome (petite-negative phenotype)
237	10344	YPL097W	Mitochondrial tyrosyl-tRNA synthetase
238	-11590	YPL096C-A	Endoplasmic reticulum membrane protein that binds to and inhibits GTP-bound Ras2p at the ER; component of the GPI-GnT complex which catalyzes the first step in GPI-anchor biosynthesis; probable homolog of mammalian PIG-Y protein
239	10345	YPL096W	Conserved peptide N-glycanase required for deglycosylation of misfolded glycoproteins during proteasome-dependent degradation; localizes to the cytoplasm and nucleus; activity is enhanced by interaction with Rad23p
240	-8889	YBR177C	Acyl-coenzymeA:ethanol O-acyltransferase that plays a minor role in medium-chain fatty acid ethyl ester biosynthesis; possesses short-chain esterase activity; localizes to lipid particles and the mitochondrial outer membrane
241	-8991	YBR179C	Mitofusin; integral membrane protein involved in mitochondrial outer membrane tethering and fusion; role in mitochondrial genome maintenance; efficient tethering and degradation of Fzo1p requires an intact N-terminal GTPase domain; targeted for destruction by the ubiquitin ligase SCF-Mdm30p and the cytosolic ubiquitin-proteasome system
242	-10346	YPL094C	Essential subunit of Sec63 complex (Sec63p; Sec62p; Sec66p and Sec72p); with Sec61 complex; Kar2p/BiP and Lhs1p forms a channel competent for SRP-dependent and post-translational SRP-independent protein targeting and import into the ER
243	10347	YPL093W	Putative GTPase that associates with free 60S ribosomal subunits in the nucleolus and is required for 60S ribosomal subunit biogenesis; constituent of 66S pre-ribosomal particles; member of the ODN family of nucleolar G-proteins
244	9012	YBR180W	Putative dityrosine transporter; required for spore wall synthesis; expressed during sporulation; member of the major facilitator superfamily (DHA1 family) of multidrug resistance transporters
245	10350	YPL091W	Cytosolic and mitochondrial glutathione oxidoreductase; converts oxidized glutathione to reduced glutathione; mitochondrial but not cytosolic form has a role in resistance to hyperoxia
246	-9023	YBR181C	Protein component of the small (40S) ribosomal subunit; identical to Rps6Ap and has similarity to rat S6 ribosomal protein
247	-9032	YBR182C	Putative transcription factor involved in regulating the response to osmotic stress; member of the MADS-box family of transcription factors
248	9042	YBR183W	Alkaline ceramidase that also has reverse (CoA-independent) ceramide synthase activity; catalyzes both breakdown and synthesis of phytoceramide; overexpression confers fumonisin B1 resistance
249	11348	---	Can not determin the functions of this gene
250	-10352	YPL086C	Subunit of Elongator complex; which is required for modification of wobble nucleosides in tRNA; exhibits histone acetyltransferase activity that is directed to histones H3 and H4; disruption confers resistance to K. lactis zymotoxin
251	10353	YPL085W	COPII vesicle coat protein required for ER transport vesicle budding; Sec16p is bound to the periphery of ER membranes and may act to stabilize initial COPII complexes; interacts with Sec23p; Sec24p and Sec31p
252	-9064	YBR185C	Membrane-associated mitochondrial ribosome receptor; forms a complex with Mdm38p that may facilitate recruitment of mRNA-specific translational activators to ribosomes; possible role in protein export from the matrix to inner membrane
253	10354	YPL084W	Cytoplasmic class E vacuolar protein sorting (VPS) factor that coordinates deubiquitination in the multivesicular body (MVB) pathway by recruiting Doa4p to endosomes
254	-10355	YPL083C	Subunit of the tRNA splicing endonuclease; which is composed of Sen2p; Sen15p; Sen34p; and Sen54p
255	-13741	---	Can not determin the functions of this gene
256	9075	YBR186W	Nucleolar component of the pachytene checkpoint; which prevents chromosome segregation when recombination and chromosome synapsis are defective; also represses meiotic interhomolog recombination in the rDNA; required for meiotic double-stranded break formation
257	9086	YBR187W	Putative protein of unknown function; expression is reduced in a gcr1 null mutant; GFP-fusion protein localizes to the vacuole; expression pattern and physical interactions suggest a possible role in ribosome biogenesis
258	-9097	YBR188C	Member of the NineTeen Complex (NTC) that contains Prp19p and stabilizes U6 snRNA in catalytic forms of the spliceosome containing U2; U5; and U6 snRNAs
259	-10356	YPL082C	Essential abundant protein involved in regulation of transcription; removes Spt15p (TBP) from DNA via its C-terminal ATPase activity; forms a complex with TBP that binds TATA DNA with high affinity but with altered specificity
260	9106	YBR189W	Protein component of the small (40S) ribosomal subunit; nearly identical to Rps9Ap and has similarity to E. coli S4 and rat S9 ribosomal proteins
261	9117	YBR191W	Protein component of the large (60S) ribosomal subunit; nearly identical to Rpl21Bp and has similarity to rat L21 ribosomal protein
262	9136	YBR192W	Mitochondrial pyrimidine nucleotide transporter; imports pyrimidine nucleoside triphosphates and exports pyrimidine nucleoside monophosphates; member of the mitochondrial carrier family
263	-9147	YBR193C	Subunit of the RNA polymerase II mediator complex; associates with core polymerase subunits to form the RNA polymerase II holoenzyme; essential for transcriptional regulation
264	-10357	YPL078C	Subunit b of the stator stalk of mitochondrial F1F0 ATP synthase; which is a large; evolutionarily conserved enzyme complex required for ATP synthesis; contributes to the oligomerization of the complex; phosphorylated
265	-9168	YBR195C	Subunit of chromatin assembly factor I (CAF-1); chromatin assembly by CAF-1 is important for multiple processes including silencing at telomeres; mating type loci; and rDNA; maintenance of kinetochore structure; deactivation of the DNA damage checkpoint after DNA repair; and chromatin dynamics during transcription; Msi1p localizes to both nucleus and cytoplasm and has an independent role as a neg…
266	-9178	YBR196C	Glycolytic enzyme phosphoglucose isomerase; catalyzes the interconversion of glucose-6-phosphate and fructose-6-phosphate; required for cell cycle progression and completion of the gluconeogenic events of sporulation
267	-9188	YBR197C	Putative protein of unknown function; green fluorescent protein (GFP)-fusion protein localizes to the cytoplasm and nucleus; YBR197C is not an essential gene
268	10358	YPL076W	Protein involved in the synthesis of N-acetylglucosaminyl phosphatidylinositol (GlcNAc-PI); the first intermediate in the synthesis of glycosylphosphatidylinositol (GPI) anchors; homologous to the human PIG-C protein
269	-9199	YBR198C	Subunit (90 kDa) of TFIID and SAGA complexes; involved in RNA polymerase II transcription initiation and in chromatin modification
270	10359	YPL075W	Transcriptional activator of genes involved in glycolysis; DNA-binding protein that interacts and functions with the transcriptional activator Gcr2p
271	10360	YPL074W	Putative ATPase of the CDC48/PAS1/SEC18 (AAA) family; localized to the cortex of mother cells but not to daughter cells
272	11535	YBR199W	Putative mannosyltransferase involved in protein glycosylation; member of the KRE2/MNT1 mannosyltransferase family
273	10361	YPL072W	Deubiquitinating enzyme anchored to the outer mitochondrial membrane; probably not important for general mitochondrial functioning; but may perform a more specialized function at mitochondria
274	9221	YBR200W	Protein containing SH3-domains; involved in establishing cell polarity and morphogenesis; functions as a scaffold protein for complexes that include Cdc24p; Ste5p; Ste20p; and Rsr1p
275	-10362	YPL071C	Putative protein of unknown function; green fluorescent protein (GFP)-fusion protein localizes to both the cytoplasm and the nucleus
276	10363	YPL070W	Cytoplasmic protein of unknown function containing a Vps9 domain; computational analysis of large-scale protein-protein interaction data suggests a possible role in transcriptional regulation
277	-10364	YPL069C	Geranylgeranyl diphosphate synthase; increases the intracellular pool of geranylgeranyl diphosphate; suppressor of bet2 mutation that causes defective geranylgeranylation of small GTP-binding proteins that mediate vesicular traffic
278	9232	YBR201W	Endoplasmic reticulum membrane protein; required for ER-associated protein degradation of misfolded or unassembled proteins; N- and C- termini protrude into the cytoplasm; has similarity to Dfm1p
279	-10909	YPL068C	Protein of unknown function; green fluorescent protein (GFP)-fusion protein localizes to the nucleus and is induced in response to the DNA-damaging agent MMS
280	-2493	YBR201C-A	Putative protein of unknown function
281	9242	YBR202W	Component of the heterohexameric MCM2-7 complex; which primes origins of DNA replication in G1 and becomes an active ATP-dependent helicase that promotes DNA melting and elongation in S-phase; forms an Mcm4p-6p-7p subcomplex
282	10366	YPL066W	Regulator of Rho1p signaling; cofactor of Tus1p; required for the localization of Tus1p during all phases of cytokinesis; green fluorescent protein (GFP)-fusion protein localizes to the bud neck and cytoplasm; null mutant is viable and exhibits growth defect on a non-fermentable (respiratory) carbon source
283	10367	YPL065W	Component of the ESCRT-I complex (Stp22p; Srn2p; Vps28p; and Mvb12p); which is involved in ubiquitin-dependent sorting of proteins into the endosome; conserved C-terminal domain interacts with ESCRT-III subunit Vps20p
284	-10369	YPL064C	Component of a complex containing Cef1p; putatively involved in pre-mRNA splicing; has similarity to S. pombe Cwf27p
285	10370	YPL063W	Essential component of the Translocase of the Inner Mitochondrial membrane (TIM23 complex); acts as receptor for the TIM23 complex guiding incoming precursors from the TOM complex; may control the gating of the Tim23p-Tim17p channel
286	9251	YBR203W	Protein required for resistance to the antifungal drug ciclopirox olamine; not related to the subtelomerically-encoded COS family; the authentic; non-tagged protein is detected in highly purified mitochondria in high-throughput studies
287	-9262	YBR204C	Serine hydrolase; exhibits active esterase plus weak triacylglycerol lipase activities; proposed role in lipid homeostasis; regulating phospholipid and non-polar lipid levels and required for mobilization of LD-stored lipids; localizes to the lipid droplet (LD) surface; contains a classical serine containing catalytic triad (GxSxG motif)
288	3046	YGR263C	Sterol deacetylase; component of the sterol acetylation/deacetylation cycle along with Atf2p; integral membrane protein with active site in the ER lumen; green fluorescent protein (GFP)-fusion protein localizes to the endoplasmic reticulum
289	9273	YBR205W	Putative alpha-1;2-mannosyltransferase involved in O- and N-linked protein glycosylation; member of the KRE2/MNT1 mannosyltransferase family; Svp26p mediates uptake of Ktr3p into COPII vesicles
290	10372	YPL060W	Mitochondrial inner membrane magnesium transporter; involved in maintenance of mitochondrial magnesium concentrations and membrane potential; indirectly affects splicing of group II introns; functionally and structurally related to Mrs2p
291	9284	YBR207W	Putative high affinity iron transporter involved in transport of intravacuolar stores of iron; forms complex with Fet5p; expression is regulated by iron; proposed to play indirect role in endocytosis
292	-9295	YBR208C	Urea amidolyase; contains both urea carboxylase and allophanate hydrolase activities; degrades urea to CO2 and NH3; expression sensitive to nitrogen catabolite repression and induced by allophanate; an intermediate in allantoin degradation
293	-5696	YKL025C	Essential subunit of the Pan2p-Pan3p poly(A)-ribonuclease complex; which acts to control poly(A) tail length and regulate the stoichiometry and activity of postreplication repair complexes
294	11411	---	Can not determin the functions of this gene
295	5700	YKL024C	Uridylate kinase; catalyzes the seventh enzymatic step in the de novo biosynthesis of pyrimidines; converting uridine monophosphate (UMP) into uridine-5'-diphosphate (UDP)
296	135	YKL023W	Putative protein of unknown function; predicted by computational methods to be involved in mRNA degradation; green fluorescent protein (GFP)-fusion protein localizes to the cytoplasm
297	-5708	YKL022C	Subunit of the anaphase-promoting complex/cyclosome (APC/C); which is a ubiquitin-protein ligase required for degradation of anaphase inhibitors; including mitotic cyclins; during the metaphase/anaphase transition; required for sporulation
298	3593	YIR034C	Saccharopine dehydrogenase (NAD+; L-lysine-forming); catalyzes the conversion of saccharopine to L-lysine; which is the final step in the lysine biosynthesis pathway; also has mRNA binding activity
299	-5717	YKL021C	Protein involved in an early; nucleolar step of 60S ribosomal subunit biogenesis; essential for cell growth and replication of killer M1 dsRNA virus; contains four beta-transducin repeats
300	-3592	YIR033W	ER membrane protein involved in regulation of OLE1 transcription; acts with homolog Spt23p; inactive ER form dimerizes and one subunit is then activated by ubiquitin/proteasome-dependent processing followed by nuclear targeting
301	5725	YKL019W	Alpha subunit of both the farnesyltransferase and type I geranylgeranyltransferase that catalyze prenylation of proteins containing a CAAX consensus motif; essential protein required for membrane localization of Ras proteins and a-factor
302	3584	YIR026C	Protein phosphatase involved in vegetative growth at low temperatures; sporulation; and glycogen accumulation; mutants are defective in 60S ribosome assembly; member of the dual-specificity family of protein phosphatases
303	-3581	YIR025W	Subunit of the anaphase-promoting complex (APC); necessary for maintaining sister chromatid cohesion in prophase I of meiosis by inhibiting premature ubiquitination and subsequent degradation of substrates by the APC(Ama1) ubiquitin ligase
304	-5732	YKL018C-A	Putative protein of unknown function; identified by homology; green fluorescent protein (GFP)-fusion protein localizes to the cytoplasm
305	5739	YKL018W	Subunit of the COMPASS (Set1C) complex; which methylates histone H3 on lys 4 and is involved in telomeric silencing; subunit of CPF (cleavage and polyadenylation factor); a complex involved in RNAP II transcription termination
306	-5745	YKL017C	Hexameric DNA polymerase alpha-associated DNA helicase A involved in lagging strand DNA synthesis; contains single-stranded DNA stimulated ATPase and dATPase activities; replication protein A stimulates helicase and ATPase activities
307	-5749	YKL016C	Subunit d of the stator stalk of mitochondrial F1F0 ATP synthase; which is a large; evolutionarily conserved enzyme complex required for ATP synthesis
308	5755	YKL015W	Transcriptional activator of proline utilization genes; constitutively binds PUT1 and PUT2 promoter sequences as a dimer and undergoes a conformational change to form the active state; differentially phosphorylated in the presence of different nitrogen sources; has a Zn(2)-Cys(6) binuclear cluster domain
309	-5756	YKL014C	Nucleolar protein required for the normal accumulation of 25S and 5.8S rRNAs; associated with the 27SA2 pre-ribosomal particle; proposed to be involved in the biogenesis of the 60S ribosomal subunit
310	3580	YIR024C	Protein of unknown function; the authentic; non-tagged protein is detected in highly purified mitochondria in high-throughput studies; interacts with Arh1p; a mitochondrial oxidoreductase; deletion mutant has a respiratory growth defect
311	-3579	YIR023W	Positive regulator of genes in multiple nitrogen degradation pathways; contains DNA binding domain but does not appear to bind the dodecanucleotide sequence present in the promoter region of many genes involved in allantoin catabolism
312	-5757	YKL013C	Subunit of the ARP2/3 complex; which is required for the motility and integrity of cortical actin patches
313	5758	YKL012W	U1 snRNP protein involved in splicing; interacts with the branchpoint-binding protein during the formation of the second commitment complex
314	-3578	YIR022W	18kDa catalytic subunit of the Signal Peptidase Complex (SPC; Spc1p; Spc2p; Spc3p; and Sec11p) which cleaves the signal sequence of proteins targeted to the endoplasmic reticulum
315	-3576	YIR021W	Protein required for the splicing of two mitochondrial group I introns (BI3 in COB and AI5beta in COX1); forms a splicing complex; containing four subunits of Mrs1p and two subunits of the BI3-encoded maturase; that binds to the BI3 RNA
316	5445	YKL088W	Subunit of a phosphopantothenoylcysteine decarboxylase (PPCDC; Cab3p; Sis2p; Vhs3p) complex; which catalyzes the third step of coenzyme A biosynthesis; null mutant lethality is complemented by E. coli coaBC
317	3138	YHR005C-A	Essential protein of the mitochondrial intermembrane space; forms a complex with Tim9p (TIM10 complex) that delivers hydrophobic proteins to the TIM22 complex for insertion into the inner membrane
318	-5451	YKL087C	Cytochrome c1 heme lyase; involved in maturation of cytochrome c1; which is a subunit of the mitochondrial ubiquinol-cytochrome-c reductase; links heme covalently to apocytochrome c1
319	3137	YHR005C	GTP-binding alpha subunit of the heterotrimeric G protein that couples to pheromone receptors; negatively regulates the mating pathway by sequestering G(beta)gamma and by triggering an adaptive response; activates Vps34p at the endosome
320	5458	YKL086W	Sulfiredoxin; contributes to oxidative stress resistance by reducing cysteine-sulfinic acid groups in the peroxiredoxin Tsa1p; which is formed upon exposure to oxidants; conserved in higher eukaryotes
321	5462	YKL085W	Mitochondrial malate dehydrogenase; catalyzes interconversion of malate and oxaloacetate; involved in the tricarboxylic acid (TCA) cycle; phosphorylated
322	5467	YKL084W	Zinc-binding mitochondrial intermembrane space (IMS) protein involved in a disulfide relay system for IMS import of cysteine-containing proteins; binds Mia40p and stimulates its Erv1p-dependent oxidation; probably by sequestering zinc
323	-9163	YMR068W	Component of a complex containing the Tor2p kinase and other proteins; which may have a role in regulation of cell growth
324	9162	YMR067C	UBX domain-containing protein that interacts with Cdc48p; involved in degradation of polyubiquitinated proteins via the ERAD (ER-associated degradation) pathway; modulates the Cdc48p-Nplp-Ufd1p AAA ATPase complex during its role in delivery of misfolded proteins to the proteasome
325	-9161	YMR066W	Mitochondrial protein of unknown function
326	-5472	YKL082C	Essential protein; constituent of 66S pre-ribosomal particles; interacts with proteins involved in ribosomal biogenesis and cell polarity; member of the SURF-6 family
327	5478	YKL081W	Gamma subunit of translational elongation factor eEF1B; stimulates the binding of aminoacyl-tRNA (AA-tRNA) to ribosomes by releasing eEF1A (Tef1p/Tef2p) from the ribosomal complex
328	5486	YKL080W	Subunit C of the eight-subunit V1 peripheral membrane domain of vacuolar H+-ATPase (V-ATPase); an electrogenic proton pump found throughout the endomembrane system; required for the V1 domain to assemble onto the vacuolar membrane
329	5492	YKL079W	Protein that interacts with Myo2p; proposed to be involved in exocytosis; N-terminal domain is related to the motor domain of kinesins
330	3615	YJL208C	Major mitochondrial nuclease; has RNAse and DNA endo- and exonucleolytic activities; has roles in mitochondrial recombination; apoptosis and maintenance of polyploidy
331	-9160	YMR065W	Protein required for nuclear membrane fusion during karyogamy; localizes to the membrane with a soluble portion in the endoplasmic reticulum lumen; may form a complex with Jem1p and Kar2p; expression of the gene is regulated by pheromone
332	-9159	YMR064W	Protein required for expression of the mitochondrial OLI1 gene encoding subunit 9 of F1-F0 ATP synthase
333	-9157	YMR063W	Protein of unknown function; involved in the proteolytic activation of Rim101p in response to alkaline pH; has similarity to A. nidulans PalI; putative membrane protein
334	5499	YKL078W	Predominantly nucleolar DEAH-box ATP-dependent RNA helicase; required for 18S rRNA synthesis
335	1034	YDR536W	Glycerol proton symporter of the plasma membrane; subject to glucose-induced inactivation; strongly but transiently induced when cells are subjected to osmotic shock
336	9156	YMR062C	Mitochondrial ornithine acetyltransferase; catalyzes the fifth step in arginine biosynthesis; also possesses acetylglutamate synthase activity; regenerates acetylglutamate while forming ornithine
337	-9155	YMR061W	Component of the cleavage and polyadenylation factor I (CF I); CF 1; composed of the CF 1A complex (Rna14p; Rna15p; Clp1p; Pcf11p) and Hrp1; is involved in cleavage and polyadenylation of mRNA 3' ends; bridges interaction between Rna15p and Hrp1p in the CF I complex; mutant displays reduced transcription elongation in the G-less-based run-on (GLRO) assay; required for gene looping
338	9154	YMR060C	Component of the Sorting and Assembly Machinery (SAM or TOB complex) of the mitochondrial outer membrane; which binds precursors of beta-barrel proteins and facilitates their outer membrane insertion; contributes to SAM complex stability
339	-9153	YMR059W	Subunit of the tRNA splicing endonuclease; which is composed of Sen2p; Sen15p; Sen34p; and Sen54p
340	5503	YKL077W	Putative protein of unknown function; green fluorescent protein (GFP)-fusion protein localizes to the vacuole
341	-5517	YKL075C	Putative protein of unknown function; green fluorescent protein (GFP)-fusion protein localizes to the cytoplasm; proposed to be involved in resistance to streptozotocin and camptothecin
342	-9152	YMR058W	Ferro-O2-oxidoreductase required for high-affinity iron uptake and involved in mediating resistance to copper ion toxicity; belongs to class of integral membrane multicopper oxidases
343	9150	YMR055C	Mitotic exit network regulator; forms GTPase-activating Bfa1p-Bub2p complex that binds Tem1p and spindle pole bodies; blocks cell cycle progression before anaphase in response to spindle and kinetochore damage
344	-5521	YKL074C	Protein involved in early pre-mRNA splicing; component of the pre-mRNA-U1 snRNP complex; the commitment complex; interacts with Msl5p/BBP splicing factor and Sub2p; similar to metazoan splicing factor U2AF65
345	5522	YKL073W	Molecular chaperone of the endoplasmic reticulum lumen; involved in polypeptide translocation and folding; nucleotide exchange factor for the ER lumenal Hsp70 chaperone Kar2p; regulated by the unfolded protein response pathway
346	-9149	YMR054W	Subunit a of the vacuolar-ATPase V0 domain; one of two isoforms (Stv1p and Vph1p); Stv1p is located in V-ATPase complexes of the Golgi and endosomes while Vph1p is located in V-ATPase complexes of the vacuole
347	5525	YKL072W	Protein that binds Sin3p in a two-hybrid assay
348	-9148	YMR052W	Protein involved in recovery from cell cycle arrest in response to pheromone; in a Far1p-independent pathway; interacts with Far7p; Far8p; Far9p; Far10p; and Far11p; localizes to the endoplasmic reticulum
349	12848	Scer_11.trna8W	Tryptophan tRNA (tRNA-Trp); predicted by tRNAscan-SE analysis; tRNA Type: Trp (W) | Anti-Codon: CCA | Cove Score: 67.27
350	5536	YKL069W	Methionine-R-sulfoxide reductase; reduces the R enantiomer of free Met-SO; in contrast to Ycl033Cp which reduces Met-R-SO in a peptide linkage; has a role in protection against oxidative stress
351	-13637	Scer_11.trna9V	Valine tRNA (tRNA-Val); predicted by tRNAscan-SE analysis; tRNA Type: Val (V) | Anti-Codon: AAC | Cove Score: 68.42
352	9146	YMR049C	Constituent of 66S pre-ribosomal particles; forms a complex with Nop7p and Ytm1p that is required for maturation of the large ribosomal subunit; required for maturation of the 25S and 5.8S ribosomal RNAs; homologous to mammalian Bop1
353	-9145	YMR048W	Replication fork associated factor; required for stable replication fork pausing; component of the DNA replication checkpoint pathway; required for accurate chromosome segregation during meiosis
354	11585	YKL068W-A	Putative protein of unknown function; identified by homology to <i>Ashbya gossypii</i>
355	5544	YKL068W	FG-nucleoporin component of central core of the nuclear pore complex (NPC); contributes directly to nucleocytoplasmic transport and maintenance of the NPC permeability barrier and is involved in gene tethering at the nuclear periphery; homologous to Nup116p
356	11477	YMR043W	Transcription factor involved in cell-type-specific transcription and pheromone response; plays a central role in the formation of both repressor and activator complexes
357	9144	YMR044W	Member of a complex (Isw1b) with Isw1p and Ioc2p that exhibits nucleosome-stimulated ATPase activity and acts within coding regions to coordinate transcription elongation with termination and processing; contains a PWWP motif
358	5546	YKL067W	Nucleoside diphosphate kinase; catalyzes the transfer of gamma phosphates from nucleoside triphosphates; usually ATP; to nucleoside diphosphates by a mechanism that involves formation of an autophosphorylated enzyme intermediate
359	1155	YKL065W-A	Putative protein of unknown function
360	5549	YKL065C	Endoplasmic reticulum transmembrane protein; may interact with ribosomes; based on co-purification experiments; homolog of human BAP31 protein
361	-9142	YMR041C	NAD-dependent arabinose dehydrogenase; involved in biosynthesis of dehydro-D-arabinono-1;4-lactone; similar to plant L-galactose dehydrogenase
362	9141	YMR039C	Transcriptional coactivator; facilitates elongation through factors that modify RNAP II; role in peroxide resistance involving Rad2p; role in the hyperosmotic stress response through polymerase recruitment at RNAP II and RNAP III genes
363	5553	YKL064W	Vacuolar membrane protein required for magnesium homeostasis; putative magnesium transporter; has similarity to Alr1p and Alr2p; which mediate influx of Mg2+ and other divalent cations
364	9140	YMR038C	Copper chaperone for superoxide dismutase Sod1p; involved in oxidative stress protection; Met-X-Cys-X2-Cys motif within the N-terminal portion is involved in insertion of copper into Sod1p under conditions of copper deprivation
365	-5558	YKL063C	Putative protein of unknown function; green fluorescent protein (GFP)-fusion protein localizes to the Golgi
366	5560	YKL062W	Transcriptional activator related to Msn2p; activated in stress conditions; which results in translocation from the cytoplasm to the nucleus; binds DNA at stress response elements of responsive genes; inducing gene expression
367	5616	YKL048C	Serine/threonine protein kinase that regulates cellular morphogenesis; septin behavior; and cytokinesis; required for the regulation of other kinases; forms part of the bud neck ring
368	9139	YMR036C	Protein tyrosine phosphatase involved in cell cycle control; regulates the phosphorylation state of Cdc28p; homolog of S. pombe cdc25
369	-9138	YMR035W	Catalytic subunit of the mitochondrial inner membrane peptidase complex; required for maturation of mitochondrial proteins of the intermembrane space; complex contains Imp1p and Imp2p (both catalytic subunits); and Som1p
370	9137	YMR034C	Putative transporter; member of the SLC10 carrier family; identified in a transposon mutagenesis screen as a gene involved in azole resistance; YMR034C is not an essential gene
371	-9135	YMR033W	Component of both the SWI/SNF and RSC chromatin remodeling complexes; actin-related protein involved in transcriptional regulation
372	5612	YKL049C	Centromere protein that resembles histone H3; required for proper kinetochore function; homolog of human CENP-A; levels are regulated by E3 ubiquitin ligase Psh1p
373	-9134	YMR032W	Bud neck-localized; SH3 domain-containing protein required for cytokinesis; regulates actomyosin ring dynamics and septin localization; interacts with the formins; Bni1p and Bnr1p; and with Cyk3p; Vrp1p; and Bni5p
374	5604	YKL050C	Protein of unknown function; the YKL050W protein is a target of the SCFCdc4 ubiquitin ligase complex and YKL050W transcription is regulated by Azf1p
375	-5599	YKL051W	Plasma membrane protein that may act together with or upstream of Stt4p to generate normal levels of the essential phospholipid PI4P; at least partially mediates proper localization of Stt4p to the plasma membrane
376	5595	YKL052C	Essential subunit of the Dam1 complex (aka DASH complex); couples kinetochores to the force produced by MT depolymerization thereby aiding in chromosome segregation; phosphorylated during the cell cycle by cyclin-dependent kinases
377	5590	YKL053C-A	Mitochondrial intermembrane space protein; mutation affects mitochondrial distribution and morphology; contains twin cysteine-x9-cysteine motifs
378	5588	YKL054C	RNAPII degradation factor; forms a complex with Rad26p in chromatin; enables ubiquitination and proteolysis of RNAPII present in an elongation complex; mutant is deficient in Zip1p loading onto chromosomes during meiosis
379	5587	YKL055C	Mitochondrial 3-oxoacyl-[acyl-carrier-protein] reductase; may comprise a type II mitochondrial fatty acid synthase along with Mct1p
380	5583	YKL056C	Protein that associates with ribosomes; homolog of translationally controlled tumor protein; green fluorescent protein (GFP)-fusion protein localizes to the cytoplasm and relocates to the mitochondrial outer surface upon oxidative stress
381	9132	YMR029C	Protein involved in recovery from cell cycle arrest in response to pheromone; in a Far1p-independent pathway; interacts with Far3p; Far7p; Far9p; Far10p; and Far11p
382	5579	YKL057C	Subunit of the Nup84p subcomplex of the nuclear pore complex (NPC); contributes to nucleocytoplasmic transport and NPC biogenesis and is involved in establishment of a normal nucleocytoplasmic concentration gradient of the GTPase Gsp1p; also plays roles in several processes that may require localization of genes or chromosomes at the nuclear periphery; including double-strand break repair; transc…
383	-9131	YMR028W	Essential protein involved in the TOR signaling pathway; physically associates with the protein phosphatase 2A and the SIT4 protein phosphatase catalytic subunits
384	-5577	YKL058W	TFIIA small subunit; involved in transcriptional activation; acts as antirepressor or as coactivator; homologous to smallest subunit of human and Drosophila TFIIA
385	5576	YKL059C	Essential conserved subunit of CPF (cleavage and polyadenylation factor); plays a role in 3' end formation of mRNA via the specific cleavage and polyadenylation of pre-mRNA; contains a putative RNA-binding zinc knuckle motif
386	-9130	YMR027W	Putative protein of unknown function; green fluorescent protein (GFP)-fusion protein localizes to the nucleus and cytoplasm; YMR027W is not an essential gene
387	5570	YKL060C	Fructose 1;6-bisphosphate aldolase; required for glycolysis and gluconeogenesis; catalyzes conversion of fructose 1;6 bisphosphate to glyceraldehyde-3-P and dihydroxyacetone-P; locates to mitochondrial outer surface upon oxidative stress
388	9129	YMR026C	C3HC4-type RING-finger peroxin and E3 ubiquitin ligase; required for peroxisome biogenesis and peroxisomal matrix protein import; forms translocation subcomplex with Pex2p and Pex10p; mutations in human homolog cause peroxisomal disorder
389	-9128	YMR025W	Subunit of the Cop9 signalosome; which is required for deneddylation; or removal of the ubiquitin-like protein Rub1p from Cdc53p (cullin); involved in adaptation to pheromone signaling
390	-9127	YMR024W	Mitochondrial ribosomal protein of the large subunit
391	-10836	---	Can not determin the functions of this gene
392	9126	YMR023C	Mitochondrial protein; forms a heterodimer complex with Mto1p that performs the 5-carboxymethylaminomethyl modification of the wobble uridine base in mitochondrial tRNAs; similar to human GTPBP3
393	-5564	YKL061W	Putative protein of unknown function; likely member of BLOC complex involved in endosomal cargo sorting; green fluorescent protein (GFP)-fusion protein localizes to the endosome
394	5617	YKL047W	Putative protein of unknown function; predicted to be palmitoylated; green fluorescent protein (GFP)-fusion protein localizes to the cytoplasm
395	-5623	YKL046C	Putative mannosidase; GPI-anchored membrane protein required for cell wall biosynthesis in bud formation;homologous to Dfg5p
396	-9125	YMR022W	Ubiquitin conjugating enzyme; involved in the ER-associated protein degradation pathway; requires Cue1p for recruitment to the ER membrane; proposed to be involved in chromatin assembly
397	9124	YMR021C	Copper-sensing transcription factor involved in regulation of genes required for high affinity copper transport
398	-9123	YMR020W	Polyamine oxidase; converts spermine to spermidine; which is required for the essential hypusination modification of translation factor eIF-5A; also involved in pantothenic acid biosynthesis
399	5624	YKL045W	Subunit of DNA primase; which is required for DNA synthesis and double-strand break repair
400	5632	YKL043W	Transcriptional activator that enhances pseudohyphal growth; physically interacts with the Tup1-Cyc8 complex and recruits Tup1p to its targets; regulates expression of FLO11; an adhesin required for pseudohyphal filament formation; similar to StuA; an A. nidulans developmental regulator; potential Cdc28p substrate
401	5640	YKL042W	Central plaque component of spindle pole body (SPB); involved in SPB duplication; may facilitate attachment of the SPB to the nuclear membrane
402	9121	YMR015C	C-22 sterol desaturase; a cytochrome P450 enzyme that catalyzes the formation of the C-22(23) double bond in the sterol side chain in ergosterol biosynthesis; may be a target of azole antifungal drugs
403	-9120	YMR014W	Protein required for 18S rRNA maturation and small ribosomal subunit biogenesis; cosediments with pre-ribosomal particles; mutation decreases efficiency of +1 Ty1 frameshifting and transposition; and affects budding pattern
404	9119	YMR013C	Dolichol kinase; catalyzes the terminal step in dolichyl monophosphate (Dol-P) biosynthesis; required for viability and for normal rates of lipid intermediate synthesis and protein N-glycosylation
405	-9118	YMR012W	eIF3 component of unknown function; deletion causes defects in mitochondrial organization but not in growth or translation initiation; can rescue cytokinesis and mitochondrial organization defects of the Dictyostelium cluA- mutant
406	-12851	Scer_13.trna6E	Glutamate tRNA (tRNA-Glu); predicted by tRNAscan-SE analysis; thiolation of uridine at wobble position (34) requires Ncs6p; tRNA Type: Glu (E) | Anti-Codon: UUC | Cove Score: 57.99
407	5643	YKL041W	One of four subunits of the endosomal sorting complex required for transport III (ESCRT-III); forms an ESCRT-III subcomplex with Did4p; involved in the sorting of transmembrane proteins into the multivesicular body (MVB) pathway
408	-3111	YHL020C	Transcriptional regulator of a variety of genes; phosphorylation by protein kinase A stimulates Opi1p function in negative regulation of phospholipid biosynthetic genes; involved in telomere maintenance
409	-3112	YHL019C	Protein of unknown function; homologous to the medium chain of mammalian clathrin-associated protein complex; involved in vesicular transport
410	3113	YHL018W	Putative protein of unknown function; green fluorescent protein (GFP)-fusion protein localizes to mitochondria and is induced in response to the DNA-damaging agent MMS
411	-5651	YKL040C	Protein involved in iron metabolism in mitochondria; similar to NifU; which is a protein required for the maturation of the Fe/S clusters of nitrogenase in nitrogen-fixing bacteria
412	3114	YHL017W	Putative protein of unknown function; green fluorescent protein (GFP)-fusion protein co-localizes with clathrin-coated vesicles
413	-3115	YHL016C	Plasma membrane transporter for both urea and polyamines; expression is highly sensitive to nitrogen catabolite repression and induced by allophanate; the last intermediate of the allantoin degradative pathway
414	-10834	---	Can not determin the functions of this gene
415	3116	YHL015W	Protein component of the small (40S) ribosomal subunit; overproduction suppresses mutations affecting RNA polymerase III-dependent transcription; has similarity to E. coli S10 and rat S20 ribosomal proteins
416	-3117	YHL014C	Protein of unknown function; has weak similarity to E. coli GTP-binding protein gtp1; the authentic; non-tagged protein is detected in highly purified mitochondria in high-throughput studies
417	-3118	YHL013C	Protein of unknown function that may interact with ribosomes; based on co-purification experiments; member of the ovarian tumor-like (OTU) superfamily of predicted cysteine proteases; shows cytoplasmic localization
418	-13662	---	Can not determin the functions of this gene
419	3189	YBR033W	Putative zinc cluster protein; predicted to be a transcription factor; YBR033W is not an essential gene
420	3119	YHL012W	Putative protein of unknown function; has some homology to Ugp1p; which encodes UDP-glucose pyrophosphorylase
421	5662	YKL034W	Golgi-localized RING-finger ubiquitin ligase (E3); involved in ubiquitinating and sorting membrane proteins that contain polar transmembrane domains to multivesicular bodies for delivery to the vacuole for quality control purposes
422	5664	YKL033W-A	Putative protein of unknown function; similar to uncharacterized proteins from other fungi
423	-3120	YHL011C	5-phospho-ribosyl-1(alpha)-pyrophosphate synthetase; synthesizes PRPP; which is required for nucleotide; histidine; and tryptophan biosynthesis; one of five related enzymes; which are active as heteromultimeric complexes
424	-3122	YHL010C	Putative protein of unknown function that is required for growth on ethanol; contains a zinc finger region and has homology to human BRAP2; which is a cytoplasmic protein that binds nuclear localization sequences
425	5673	YKL033W	Subunit of the ASTRA complex; involved in chromatin remodeling; telomere length regulator involved in the stability or biogenesis of PIKKs such as TORC1; similar to S. pombe Tti1p; detected in highly purified mitochondria in high-throughput studies
426	3124	YHL008C	Putative protein of unknown function; may be involved in the uptake of chloride ions; does not appear to be involved in monocarboxylic acid transport; green fluorescent protein (GFP)-fusion protein localizes to the vacuole
427	9171	YMR076C	Protein required for establishment and maintenance of sister chromatid condensation and cohesion; colocalizes with cohesin on chromosomes; may function as a protein-protein interaction scaffold; also required during meiosis
428	-9170	YMR075W	Essential subunit of the histone deacetylase Rpd3S complex; interacts with Eaf3p
429	9169	YMR074C	Protein with homology to human PDCD5; which is involved in programmed cell death; N-terminal region forms a conserved triple-helix bundle structure; overexpression promotes H2O2-induced apoptosis; YMR074C is not an essential gene
430	10833	---	Can not determin the functions of this gene
431	9167	YMR073C	Putative protein of unknown function; may be involved in resistance to carboplatin and cisplatin; null mutant displays increase in spontaneous Rad52p foci; contains a lipid-binding domain and binds cardiolipin in a large-scale study
432	-11486	YKL032C	Protein that binds DNA containing intrastrand cross-links formed by cisplatin; contains two HMG (high mobility group box) domains; which confer the ability to bend cisplatin-modified DNA; mediates aerobic transcriptional repression of COX5b
433	-10832	---	Can not determin the functions of this gene
434	9166	YMR071C	Integral membrane protein localized to late Golgi vesicles along with the v-SNARE Tlg2p; may interact with ribosomes; based on co-purification experiments
435	-9165	YMR070W	Transcriptional repressor and activator with two C2-H2 zinc fingers; involved in repression of a subset of hypoxic genes by Rox1p; repression of several DAN/TIR genes during aerobic growth; and repression of ergosterol biosynthetic genes in response to hyperosmotic stress; contributes to recruitment of the Tup1p-Cyc8p general repressor to promoters; involved in positive transcriptional regulation…
436	-9164	YMR069W	N alpha-acetyl-transferase; involved in acetylation of the N-terminal residues of histones H4 and H2A
437	3136	YHR004C	Probable catalytic subunit of Nem1p-Spo7p phosphatase holoenzyme; regulates nuclear growth by controlling phospholipid biosynthesis; required for normal nuclear envelope morphology and sporulation; homolog of the human protein Dullard
438	-11797	---	Can not determin the functions of this gene
439	5681	YKL029C	Mitochondrial malic enzyme; catalyzes the oxidative decarboxylation of malate to pyruvate; which is a key intermediate in sugar metabolism and a precursor for synthesis of several amino acids
440	5685	YKL028W	TFIIE large subunit; involved in recruitment of RNA polymerase II to the promoter; activation of TFIIH; and promoter opening
441	3135	YHR003C	Protein of unknown function; localized to the mitochondrial outer membrane
442	-3134	YHR002W	Mitochondrial carrier protein involved in the accumulation of CoA in the mitochondrial matrix; homolog of human Graves disease protein; does not encode an isozyme of Leu4p; as first hypothesized
443	10122	YBR291C	Mitochondrial inner membrane citrate transporter; member of the mitochondrial carrier family
444	-10111	YBR290W	Heavy metal ion homeostasis protein; facilitates trafficking of Smf1p and Smf2p metal transporters to the vacuole where they are degraded; controls metal ion transport; prevents metal hyperaccumulation; functions in copper detoxification
445	-10100	YBR289W	Subunit of the SWI/SNF chromatin remodeling complex involved in transcriptional regulation; functions interdependently in transcriptional activation with Snf2p and Snf6p
446	10089	YBR288C	Mu3-like subunit of the clathrin associated protein complex (AP-3); functions in transport of alkaline phosphatase to the vacuole via the alternate pathway
447	5777	YKR009C	Multifunctional enzyme of the peroxisomal fatty acid beta-oxidation pathway; has 3-hydroxyacyl-CoA dehydrogenase and enoyl-CoA hydratase activities
448	-3133	YHR001W-A	Subunit of the ubiqunol-cytochrome c oxidoreductase complex which includes Cobp; Rip1p; Cyt1p; Cor1p; Qcr2p; Qcr6p; Qcr7p; Qcr8p; Qcr9p; and Qcr10p and comprises part of the mitochondrial respiratory chain
449	-12495	---	Can not determin the functions of this gene
450	10426	YPR006C	2-methylisocitrate lyase of the mitochondrial matrix; functions in the methylcitrate cycle to catalyze the conversion of 2-methylisocitrate to succinate and pyruvate; ICL2 transcription is repressed by glucose and induced by ethanol
451	10425	YPR005C	Cytoplasmic protein involved in halotolerance; decreases intracellular Na+ (via Ena1p) and increases intracellular K+ by decreasing efflux; expression repressed by Ssn6p-Tup1p and Sko1p and induced by NaCl; KCl; and sorbitol through Gcn4p
452	-2490	YFR007W	Putative kinase with similarity to the phosphoribulokinase/uridine kinase/bacterial pantothenate kinase (PRK/URK/PANK) subfamily of P-loop kinases
453	10424	YPR004C	Putative ortholog of mammalian electron transfer flavoprotein complex subunit ETF-alpha; interacts with frataxin; Yfh1p; null mutant displays elevated frequency of mitochondrial genome loss; may have a role in oxidative stress response
454	-2805	YGR021W	Putative protein of unknown function; the authentic; non-tagged protein is detected in highly purified mitochondria in high-throughput studies
455	2804	YGR020C	Subunit F of the eight-subunit V1 peripheral membrane domain of vacuolar H+-ATPase (V-ATPase); an electrogenic proton pump found throughout the endomembrane system; required for the V1 domain to assemble onto the vacuolar membrane
456	-8111	YLR330W	Component of the exomer complex; which also contains Csh6p; Bch1p; Bch2p; and Bud7p and is involved in export of selected proteins; such as chitin synthase Chs3p; from the Golgi to the plasma membrane
457	-2803	YGR019W	Gamma-aminobutyrate (GABA) transaminase (4-aminobutyrate aminotransferase) involved in the 4-aminobutyrate and glutamate degradation pathways; required for normal oxidative stress tolerance and nitrogen utilization
458	-2802	YGR017W	Putative protein of unknown function; green fluorescent protein (GFP)-fusion protein localizes to both the nucleus and the cytoplasm
459	12893	Scer_7.trna13L	Leucine tRNA (tRNA-Leu); predicted by tRNAscan-SE analysis; can mutate to suppress amber nonsense mutations; tRNA Type: Leu (L) | Anti-Codon: CAA | Cove Score: 54.18
460	-10681	---	Can not determin the functions of this gene
461	2934	YGR152C	GTP-binding protein of the ras superfamily required for bud site selection; morphological changes in response to mating pheromone; and efficient cell fusion; localized to the plasma membrane; significantly similar to mammalian Rap GTPases
462	-2747	YGL038C	Mannosyltransferase of the cis-Golgi apparatus; initiates the polymannose outer chain elongation of N-linked oligosaccharides of glycoproteins
463	-2748	YGL037C	Nicotinamidase that converts nicotinamide to nicotinic acid as part of the NAD(+) salvage pathway; required for life span extension by calorie restriction; PNC1 expression responds to all known stimuli that extend replicative life span
464	2749	YGL036W	Putative protein of unknown function; green fluorescent protein (GFP)-fusion protein localizes to the cytoplasm; YGL036W is not an essential gene
465	2929	YGR145W	Essential nucleolar protein; required for biogenesis of the small ribosomal subunit; contains WD repeats; interacts with Mpp10p and Bfr2p; and has homology to Spb1p
466	2794	YGR009C	t-SNARE protein important for fusion of secretory vesicles with the plasma membrane; similar to but not functionally redundant with Spo20p; SNAP-25 homolog
467	-2930	YGR146C	Protein of unknown function; affects chronological lifespan; induced by iron homeostasis transcription factor Aft2p; multicopy suppressor of temperature sensitive hsf1 mutant; induced by treatment with 8-methoxypsoralen and UVA irradiation
468	-2750	YGL035C	Transcription factor involved in glucose repression; sequence specific DNA binding protein containing two Cys2His2 zinc finger motifs; regulated by the SNF1 kinase and the GLC7 phosphatase
469	-11756	---	Can not determin the functions of this gene
470	12487	---	Can not determin the functions of this gene
471	2751	YGL033W	Meiosis-specific protein that localizes to chromosomes; preventing synapsis between nonhomologous chromosomes and ensuring synapsis between homologs; complexes with Mnd1p to promote homolog pairing and meiotic double-strand break repair
472	-2931	YGR147C	Protein with an apparent role in acetylation of N-terminal methionine residues
473	-2752	YGL032C	Adhesion subunit of a-agglutinin of a-cells; C-terminal sequence acts as a ligand for alpha-agglutinin (Sag1p) during agglutination; modified with O-linked oligomannosyl chains; linked to anchorage subunit Aga1p via two disulfide bonds
474	-2753	YGL031C	Ribosomal protein L30 of the large (60S) ribosomal subunit; nearly identical to Rpl24Bp and has similarity to rat L24 ribosomal protein; not essential for translation but may be required for normal translation rate
475	2754	YGL030W	Protein component of the large (60S) ribosomal subunit; has similarity to rat L30 ribosomal protein; involved in pre-rRNA processing in the nucleolus; autoregulates splicing of its transcript
476	2932	YGR149W	Putative protein of unknown function; predicted to be an integal membrane protein
477	-2933	YGR150C	Mitochondrial 15s rRNA-binding protein; required for intron removal of COB and COX1 pre-mRNAs; contains pentatricopeptide repeat (PPR) motifs; mutant is respiratory deficient and has defective plasma membrane electron transport
478	2756	YGL029W	Protein involved in nucleolar integrity and processing of the pre-rRNA for the 60S ribosome subunit; transcript is induced in response to cytotoxic stress but not genotoxic stress
479	11757	---	Can not determin the functions of this gene
480	-2758	YGL027C	Processing alpha glucosidase I; ER type II integral membrane N-glycoprotein involved in assembly of cell wall beta 1;6 glucan and asparagine-linked protein glycosylation; also involved in ER protein quality control and sensing of ER stress
481	-2704	YBL014C	Component of the core factor (CF) rDNA transcription factor complex; CF is required for transcription of 35S rRNA genes by RNA polymerase I and is composed of Rrn6p; Rrn7p; and Rrn11p
482	-2759	YGL026C	Tryptophan synthase; catalyzes the last step of tryptophan biosynthesis; regulated by the general control system of amino acid biosynthesis
483	-2760	YGL025C	Subunit of the RNA polymerase II mediator complex; associates with core polymerase subunits to form the RNA polymerase II holoenzyme; essential for basal and activated transcription; direct target of Cyc8p-Tup1p transcriptional corepressor
484	-11758	---	Can not determin the functions of this gene
485	2714	YBL013W	Methionyl-tRNA formyltransferase; catalyzes the formylation of initiator Met-tRNA in mitochondria; potential Cdc28p substrate
486	2724	YBL011W	Glycerol 3-phosphate/dihydroxyacetone phosphate dual substrate-specific sn-1 acyltransferase of the glycerolipid biosynthesis pathway; prefers 16-carbon fatty acids; similar to Gpt2p; gene is constitutively transcribed
487	-2761	YGL023C	Protein of unknown function; contains FYVE domain; similar to Fab1 and Vps27
488	2762	YGL022W	Subunit of the oligosaccharyltransferase complex of the ER lumen; which catalyzes asparagine-linked glycosylation of newly synthesized proteins; forms a subcomplex with Ost3p and Ost4p and is directly involved in catalysis
489	2746	YBL009W	Protein kinase; accumulation and phosphorylation are periodic during the cell cycle; phosphorylated in response to DNA damage; contains characteristic motifs for degradation via the APC pathway; similar to Alk1p and to mammalian haspins
490	-8047	YLR316C	Subunit of tRNA-specific adenosine-34 deaminase; forms a heterodimer with Tad2p that converts adenosine to inosine at the wobble position of several tRNAs
491	8056	YLR318W	Reverse transcriptase subunit of the telomerase holoenzyme; essential for telomerase core catalytic activity; involved in other aspects of telomerase assembly and function; mutations in human homolog are associated with aplastic anemia
492	-8063	YLR319C	Actin- and formin-interacting protein; stimulates actin cable nucleation by recruiting actin monomers to Bni1p; involved in polarized cell growth; isolated as bipolar budding mutant; potential Cdc28p substrate
493	8070	YLR320W	Subunit of an E3 ubiquitin ligase complex involved in replication repair; stabilizes protein components of the replication fork; such as the fork-pausing complex and leading strand polymerase; preventing fork collapse and promoting efficient recovery during replication stress; required for accurate meiotic chromosome segregation
494	-2786	YGR002C	Component of the Swr1p complex that incorporates Htz1p into chromatin; component of the NuA4 histone acetyltransferase complex
495	2787	YGR003W	Ubiquitin-protein ligase; forms a complex with Elc1p that polyubiquitylates monoubiquitylated RNA polymerase II to trigger its proteolysis; cullin family member with similarity to Cdc53p and human CUL3
496	-8084	YLR323C	Spliceosome assembly factor; essential for the first step of splicing; component of the pre-catalytic spliceosome complex containing Cef1p; has similarity to S. pombe Cwf24p
497	2788	YGR004W	Peroxisomal integral membrane protein; involved in negative regulation of peroxisome size; partially functionally redundant with Pex30p and Pex32p; probably acts at a step downstream of steps mediated by Pex28p and Pex29p
498	-8091	YLR325C	Protein component of the large (60S) ribosomal subunit; has similarity to rat L38 ribosomal protein
499	-2790	YGR005C	TFIIF (Transcription Factor II) middle subunit; involved in both transcription initiation and elongation of RNA polymerase II; homologous to human RAP30
500	2791	YGR006W	Splicing factor involved in the positioning of the 3' splice site during the second catalytic step of splicing; part of snRNP U5; interacts with Slu7p
501	2792	YGR007W	Ethanolamine-phosphate cytidylyltransferase; catalyzes the second step of phosphatidylethanolamine biosynthesis; involved in the maintenance of plasma membrane; similar to mammalian CTP: phosphocholine cytidylyl-transferases
502	-2793	YGR008C	Protein involved in resistance to dessication stress; Stf2p exhibits antioxidant properties; and its overexpression prevents ROS accumulation and apoptosis; binds to the F0 sector of mitochondrial F1F0 ATPase in vitro and is proposed to modulate the inhibitory action of Inh1p and Stf1p
503	2795	YGR010W	Nicotinic acid mononucleotide adenylyltransferase; involved in de novo and salvage synthesis of NAD(+)
504	2796	YGR012W	Putative cysteine synthase; localized to the mitochondrial outer membrane
505	2797	YGR013W	Component of U1 snRNP required for mRNA splicing via spliceosome; yeast specific; no metazoan counterpart
506	2798	YGR014W	Mucin family member involved in the Cdc42p- and MAP kinase-dependent filamentous growth signaling pathway; also functions as an osmosensor in parallel to the Sho1p-mediated pathway; potential Cdc28p substrate
507	2801	YGR016W	Putative protein of unknown function
508	-8106	YLR329W	Protein involved in early stages of meiotic recombination; required for chromosome synapsis; forms a complex with Rec104p and Spo11p necessary during the initiation of recombination
509	-10822	---	Can not determin the functions of this gene
510	2745	YGL040C	Aminolevulinate dehydratase; a homo-octameric enzyme; catalyzes the conversion of 5-aminolevulinate to porphobilinogen; the second step in heme biosynthesis; enzymatic activity is zinc-dependent; localizes to the cytoplasm and nucleus
511	-9172	YMR077C	Myristoylated subunit of ESCRTIII; the endosomal sorting complex required for transport of transmembrane proteins into the multivesicular body pathway to the lysosomal/vacuolar lumen; cytoplasmic protein recruited to endosomal membranes
512	10823	---	Can not determin the functions of this gene
513	2938	YGR155W	Cystathionine beta-synthase; catalyzes synthesis of cystathionine from serine and homocysteine; the first committed step in cysteine biosynthesis; responsible for hydrogen sulfide generation; advances passage through START by promoting cell growth which requires catalytic activity; and reducing critical cell size independent of catalytic activity; mutations in human ortholog cause homocystinuria
514	-12569	---	Can not determin the functions of this gene
515	-2744	YGL043W	General transcription elongation factor TFIIS; enables RNA polymerase II to read through blocks to elongation by stimulating cleavage of nascent transcripts stalled at transcription arrest sites
516	2743	YGL044C	Component of the cleavage and polyadenylation factor I (CF I); CF 1; composed of the CF 1A complex (Rna14p; Rna15p; Clp1p; Pcf11p) and Hrp1; is involved in cleavage and polyadenylation of mRNA 3' ends; interacts with the A-rich polyadenylation signal in complex with Rna14p and Hrp1p; mutant displays reduced transcription elongation in the G-less-based run-on (GLRO) assay; required for gene looping
517	2939	YGR156W	Essential protein that is a component of CPF (cleavage and polyadenylation factor); involved in 3' end formation of snoRNA and mRNA; interacts directly with Pta1p; has similarity to mammalian Cleavage-Stimulation Factor CstF-64
518	-12757	---	Can not determin the functions of this gene
519	12755	Scer_6.trna3F	Phenylalanine tRNA (tRNA-Phe); predicted by tRNAscan-SE analysis; tRNA Type: Phe (F) | Anti-Codon: GAA | Cove Score: 69.79
520	-2489	YFR006W	Putative X-Pro aminopeptidase; green fluorescent protein (GFP)-fusion protein localizes to the cytoplasm; YFR006W is not an essential gene
521	2487	YFR005C	Conserved zinc-finger domain protein involved in pre-mRNA splicing; required for assembly of U4 snRNA into the U4/U6 particle
522	-2486	YFR004W	Metalloprotease subunit of the 19S regulatory particle of the 26S proteasome lid; couples the deubiquitination and degradation of proteasome substrates; involved; independent of catalytic activity; in fission of mitochondria and peroxisomes
523	2485	YFR003C	Regulatory subunit of the type I protein phosphatase (PP1) Glc7p; Glc7p participates in the regulation of a variety of metabolic processes including mitosis and glycogen metabolism; in vitro evidence suggests Ypi1p is an inhibitor of Glc7p while in vivo evidence suggests it is an activator; overproduction causes decreased cellular content of glycogen; partial depletion causes lithium sensitivity;…
524	-2484	YFR002W	Linker nucleoporin component of the nuclear pore complex (NPC); also part of the NPC nuclear basket; contributes to nucleocytoplasmic transport and NPC biogenesis; forms stable associations with three FG-nucleoporins (Nsp1p; Nup57p; and Nup49p)
525	-10422	YPR002W	Mitochondrial protein that participates in respiration; induced by diauxic shift; homologous to E. coli PrpD; may take part in the conversion of 2-methylcitrate to 2-methylisocitrate
526	-10421	YPR001W	Dual specificity mitochondrial citrate and methylcitrate synthase; catalyzes the condensation of acetyl-CoA and oxaloacetate to form citrate and that of propionyl-CoA and oxaloacetate to form 2-methylcitrate
527	-2482	YFR001W	Nuclear protein involved in asymmetric localization of ASH1 mRNA; binds double-stranded RNA in vitro; constituent of 66S pre-ribosomal particles
528	-12604	Scer_CEN6	Chromosome VI centromere
529	-10420	YPL001W	Catalytic subunit of the Hat1p-Hat2p histone acetyltransferase complex that uses the cofactor acetyl coenzyme A; to acetylate free nuclear and cytoplasmic histone H4; involved in telomeric silencing and DNA double-strand break repair
530	10419	YPL002C	Component of the ESCRT-II complex; which is involved in ubiquitin-dependent sorting of proteins into the endosome; appears to be functionally related to SNF7; involved in glucose derepression
531	-2481	YFL001W	tRNA:pseudouridine synthase; introduces pseudouridines at position 38 or 39 in tRNA; important for maintenance of translation efficiency and normal cell growth; localizes to both the nucleus and cytoplasm; non-essential for viability
532	2480	YFL002C	Putative ATP-dependent RNA helicase; nucleolar protein required for synthesis of 60S ribosomal subunits at a late step in the pathway; sediments with 66S pre-ribosomes in sucrose gradients
533	-10418	YPL003W	Protein that acts together with Uba3p to activate Rub1p before its conjugation to proteins (neddylation); which may play a role in protein degradation
534	10417	YPL004C	Primary component of eisosomes; which are large immobile patch structures at the cell cortex associated with endocytosis; along with Pil1p and Sur7p; null mutants show activation of Pkc1p/Ypk1p stress resistance pathways; member of the BAR domain family
535	-10416	YPL005W	Protein that may facilitate use of unformylated tRNA-Met in mitochondrial translation initiation; localized to the matrix face of the mitochondrial inner membrane; stabilizes the bicistronic AAP1-ATP6 mRNA
536	-10415	YPL006W	Vacuolar membrane protein that transits through the biosynthetic vacuolar protein sorting pathway; involved in sphingolipid metabolism; glycoprotein and functional orthologue of human Niemann Pick C1 (NPC1) protein
537	10414	YPL007C	One of six subunits of RNA polymerase III transcription initiation factor complex (TFIIIC); part of TFIIIC TauB domain that binds BoxB promoter sites of tRNA and other genes; linker between TauB and TauA domains; human homolog is TFIIIC-90
538	-10413	YPL008W	Probable DNA helicase; involved in sister-chromatid cohesion and genome integrity; interacts with ECO1 and CTF18; mutants are defective in silencing; rDNA recombination; aging and the heat shock response; FANCJ-like helicase family member; mutations in the human homolog; DDX11/ChLR1; cause Warsaw breakage syndrome
539	10752	---	Can not determin the functions of this gene
540	10406	YPL014W	Putative protein of unknown function; green fluorescent protein (GFP)-fusion protein localizes to the cytoplasm and to the nucleus
541	-10407	YPL013C	Mitochondrial ribosomal protein of the small subunit
542	10408	YPL012W	Protein required for export of the ribosomal subunits; associates with the RNA components of the pre-ribosomes; has a role in nuclear import in association with Pse1p; contains HEAT-repeats
543	-10409	YPL011C	TFIID subunit (47 kDa); involved in promoter binding and RNA polymerase II transcription initiation
544	10410	YPL010W	Zeta subunit of the coatomer complex (COPI); which coats Golgi-derived transport vesicles; involved in retrograde transport between Golgi and ER
545	-10412	YPL009C	Protein of unknown function; involved in protein translation; may interact with ribosomes; based on co-purification experiments; green fluorescent protein (GFP)-fusion protein localizes to the cytoplasm
546	13340	Scer_6.trna2N	Asparagine tRNA (tRNA-Asn); predicted by tRNAscan-SE analysis; tRNA Type: Asn (N) | Anti-Codon: GUU | Cove Score: 77.73
547	10405	YPL015C	Cytoplasmic member of the silencing information regulator 2 (Sir2) family of NAD(+)-dependent protein deacetylases; modulates nucleolar (rDNA) and telomeric silencing; possesses NAD(+)-dependent histone deacetylase activity in vitro
548	2479	YFL003C	Protein involved in meiotic recombination; required for normal levels of crossing over; colocalizes with Zip2p to discrete foci on meiotic chromosomes; has homology to bacterial MutS protein
549	-10402	YPL020C	Protease that specifically cleaves Smt3p protein conjugates; required for cell cycle progression; associates with nucleoporins and may interact with septin rings during telophase; sequestered to the nucleolus under stress conditions
550	-2478	YFL004W	Subunit of the vacuolar transporter chaperone (VTC) complex involved in membrane trafficking; vacuolar polyphosphate accumulation; microautophagy and non-autophagic vacuolar fusion
551	-2477	YFL005W	Rab family GTPase essential for vesicle-mediated exocytic secretion and autophagy; associates with the exocyst component Sec15p and may regulate polarized delivery of transport vesicles to the exocyst at the plasma membrane
552	-2476	YFL007W	Proteasome activator; binds the core proteasome and stimulates proteasome-mediated protein degradation by inducing gate opening; required for resistance to bleomycin; may be involved in protecting against oxidative damage; similar to mammalian PA200
553	-2475	YFL008W	Subunit of the multiprotein cohesin complex; essential protein involved in chromosome segregation and in double-strand DNA break repair; SMC chromosomal ATPase family member; binds DNA with a preference for DNA with secondary structure
554	-1823	---	Can not determin the functions of this gene
555	-1860	---	Can not determin the functions of this gene
556	2474	YFL010C	WW domain containing protein of unknown function; binds to Mca1p; a caspase-related protease that regulates H2O2-induced apoptosis; overexpression causes G1 phase growth arrest and clonal death that is suppressed by overexpression of MCA1
557	2470	YFL013C	Subunit of the INO80 chromatin remodeling complex
558	-10403	YPL018W	Outer kinetochore protein; required for accurate mitotic chromosome segregation; component of the kinetochore sub-complex COMA (Ctf19p; Okp1p; Mcm21p; Ame1p) that functions as a platform for kinetochore assembly
559	11804	---	Can not determin the functions of this gene
560	-2469	YFL014W	Plasma membrane protein involved in maintaining membrane organization in stress conditions; induced by heat shock; oxidative stress; osmostress; stationary phase; glucose depletion; oleate and alcohol; regulated by HOG and Ras-Pka pathways
561	2468	YFL016C	Co-chaperone that stimulates the ATPase activity of the HSP70 protein Ssc1p; involved in protein folding/refolding in the mitochodrial matrix; required for proteolysis of misfolded proteins; member of the HSP40 (DnaJ) family of chaperones
562	6675	YLR050C	Putative protein of unknown function; green fluorescent protein (GFP)-fusion protein localizes to the endoplasmic reticulum; YLR050C is not an essential gene
563	6670	YLR049C	Putative protein of unknown function
564	2467	YFL017C	Evolutionarily conserved glucosamine-6-phosphate acetyltransferase required for multiple cell cycle events including passage through START; DNA synthesis; and mitosis; involved in UDP-N-acetylglucosamine synthesis; forms GlcNAc6P from AcCoA
565	-2466	YFL017W-A	Core Sm protein Sm G; part of heteroheptameric complex (with Smb1p; Smd1p; Smd2p; Smd3p; Sme1p; and Smx3p) that is part of the spliceosomal U1; U2; U4; and U5 snRNPs; homolog of human Sm G
566	2465	YFL018C	Dihydrolipoamide dehydrogenase; the lipoamide dehydrogenase component (E3) of the pyruvate dehydrogenase and 2-oxoglutarate dehydrogenase multi-enzyme complexes
567	-2463	YFL021W	Transcriptional activator of genes involved in nitrogen catabolite repression; contains a GATA-1-type zinc finger DNA-binding motif; activity and localization regulated by nitrogen limitation and Ure2p
568	-6681	YLR051C	Essential nucleolar protein involved in the early steps of 35S rRNA processing; interacts with Faf1p; member of a transcriptionally co-regulated set of genes called the RRB regulon
569	6687	YLR052W	Subunit of the INO80 chromatin remodeling complex
570	2462	YFL022C	Alpha subunit of cytoplasmic phenylalanyl-tRNA synthetase; forms a tetramer with Frs1p to form active enzyme; evolutionarily distant from mitochondrial phenylalanyl-tRNA synthetase based on protein sequence; but substrate binding is similar
571	-6697	YLR054C	Protein of unknown function proposed to be involved in the assembly of the spore wall
572	-11759	---	Can not determin the functions of this gene
573	-2460	YFL023W	Unconventional prefoldin protein involved in translation initiation; mutants have inappropriate expression of nutrient sensitive genes due to translational derepression of Gcn4p transcription factor; diploid mutants show random budding
574	2459	YFL024C	Subunit of NuA4; an essential histone H4/H2A acetyltransferase complex; conserved region at N-terminus is essential for interaction with the NPC (nucleosome core particle); homologous to Drosophila Enhancer of Polycomb
575	2458	YFL025C	GPI inositol deacylase of the ER that negatively regulates COPII vesicle formation; prevents production of vesicles with defective subunits; required for proper discrimination between resident ER proteins and Golgi-bound cargo molecules
576	-2457	YFL026W	Receptor for alpha-factor pheromone; seven transmembrane-domain GPCR that interacts with both pheromone and a heterotrimeric G protein to initiate the signaling response that leads to mating between haploid a and alpha cells
577	-10121	YOR297C	Component of the mitochondrial TIM22 complex involved in insertion of polytopic proteins into the inner membrane; may mediate assembly or stability of the complex
578	10123	YOR298W	Protein of unknown function involved in the organization of the outer spore wall layers; has similarity to the tafazzins superfamily of acyltransferases
579	-9316	YMR235C	GTPase activating protein (GAP) for Gsp1p; involved in nuclear transport
580	-10124	YOR298C-A	Transcriptional coactivator that bridges the DNA-binding region of Gcn4p and TATA-binding protein Spt15p; suppressor of frameshift mutations
581	9318	YMR236W	Subunit (17 kDa) of TFIID and SAGA complexes; involved in RNA polymerase II transcription initiation and in chromatin modification; similar to histone H3
582	9319	YMR237W	Member of the ChAPs family (Chs5p-Arf1p-binding proteins: Bch1p; Bch2p; Bud7p; Chs6p); that forms the exomer complex with Chs5p to mediate export of specific cargo proteins from the Golgi to the plasma membrane; may interact with ribosomes
583	3406	YIL162W	Invertase; sucrose hydrolyzing enzyme; a secreted; glycosylated form is regulated by glucose repression; and an intracellular; nonglycosylated enzyme is produced constitutively
584	9320	YMR238W	Putative mannosidase; essential glycosylphosphatidylinositol (GPI)-anchored membrane protein required for cell wall biogenesis in bud formation; involved in filamentous growth; homologous to Dcw1p
585	11760	---	Can not determin the functions of this gene
586	10125	YOR301W	Protein involved in bud site selection during bipolar budding; localization requires Rax2p; has similarity to members of the insulin-related peptide superfamily
587	10126	YOR302W	CPA1 uORF; Arginine attenuator peptide; regulates translation of the CPA1 mRNA
588	10127	YOR303W	Small subunit of carbamoyl phosphate synthetase; which catalyzes a step in the synthesis of citrulline; an arginine precursor; translationally regulated by an attenuator peptide encoded by YOR302W within the CPA1 mRNA 5'-leader
589	11763	---	Can not determin the functions of this gene
590	10128	YOR304W	ATP-dependent DNA translocase involved in chromatin remodeling; ATPase component that; with Itc1p; forms a complex required for repression of a-specific genes; INO1; and early meiotic genes during mitotic growth
591	-9321	YMR239C	RNAase III; involved in rDNA transcription and rRNA processing; also cleaves a stem-loop structure at the 3' end of U2 snRNA to ensure formation of the correct U2 3' end; involved in polyadenylation-independent transcription termination
592	-9322	YMR240C	Protein required for assembly of U2 snRNP into the spliceosome; forms a complex with Hsh49p and Hsh155p
593	-10129	YOR304C-A	Protein of unknown function; green fluorescent protein (GFP)-fusion protein localizes to the cell periphery; cytoplasm; bud; and bud neck
594	10130	YOR305W	Protein of unknown function; green fluorescent protein (GFP)-fusion protein localizes to the mitochondrion; deletion confers sensitivity to 4-(N-(S-glutathionylacetyl)amino) phenylarsenoxide (GSAO); YOR305W is not an essential gene
595	9323	YMR241W	Carrier protein that exports citrate from and imports oxoglutarate into the mitochondrion; causing net export of NADPH reducing equivalents; also associates with mt nucleoids and has a role in replication and segregation of the mt genome
596	-3625	---	Can not determin the functions of this gene
597	-10134	YOR308C	Component of the U4/U6.U5 snRNP complex involved in pre-mRNA splicing via spliceosome; also required for pre-5S rRNA processing and may act in concert with Rnh70p; has homology to human SART-1
598	-10135	YOR310C	Protein involved in pre-rRNA processing; 18S rRNA synthesis; and snoRNA synthesis; component of the small subunit processome complex; which is required for processing of pre-18S rRNA
599	-10136	YOR311C	Diacylglycerol kinase; localized to the endoplasmic reticulum (ER); overproduction induces enlargement of ER-like membrane structures and suppresses a temperature-sensitive sly1 mutation; contains a CTP transferase domain
600	-9324	YMR242C	Protein component of the large (60S) ribosomal subunit; nearly identical to Rpl20Bp and has similarity to rat L18a ribosomal protein
601	-10137	YOR313C	Protein whose expression is induced during sporulation; not required for sporulation; heterologous expression in E. coli induces the SOS response that senses DNA damage
602	10138	YOR315W	Nuclear protein; putative transcription factor required for growth of superficial pseudohyphae (which do not invade the agar substrate) but not for invasive pseudohyphal growth; may act together with Phd1p; potential Cdc28p substrate
603	-9325	YMR243C	Vacuolar membrane zinc transporter; transports zinc from the cytosol into the vacuole for storage; also has a role in resistance to zinc shock resulting from a sudden influx of zinc into the cytoplasm; human ortholog SLC30A10 functions as a Mn transporter and mutations in SLC30A10 cause neurotoxic accumulation of Mn in liver and brain
604	9326	YMR244W	Putative protein of unknown function
605	-11545	---	Can not determin the functions of this gene
606	-9327	YMR244C-A	Putative protein of unknown function; green fluorescent protein (GFP)-fusion protein localizes to both the cytoplasm and nucleus and is induced in response to the DNA-damaging agent MMS; YMR244C-A is not an essential gene; required for assembly of Cytochrome c Oxidase complex
607	2456	YFL027C	GTPase-activating protein for yeast Rab family members; Ypt1p is the preferred in vitro substrate but also acts on Sec4p; Ypt31p and Ypt32p; involved in the regulation of ER to Golgi vesicle transport
608	-6702	YLR055C	Subunit of the SAGA transcriptional regulatory complex but not present in SAGA-like complex SLIK/SALSA; required for SAGA-mediated inhibition at some promoters
609	2455	YFL028C	Part of evolutionarily-conserved CCR4-NOT regulatory complex; contains single ABC-type ATPase domain but no transmembrane domain; interacts with several subunits of Mediator
610	6704	YLR056W	C-5 sterol desaturase; glycoprotein that catalyzes the introduction of a C-5(6) double bond into episterol; a precursor in ergosterol biosynthesis; mutants are viable; but cannot grow on non-fermentable carbon sources; substrate of the HRD ubiquitin ligase
611	2454	YFL029C	Cyclin-dependent kinase-activating kinase required for passage through the cell cycle; phosphorylates and activates Cdc28p; nucleotide-binding pocket differs significantly from those of most other protein kinases
612	-2137	---	Can not determin the functions of this gene
613	6713	YLR057W	Putative mannosidase involved in ER-associated protein degradation; localizes to the endoplasmic reticulum; sequence similarity with seven-hairpin glycosidase (GH47) family members; such as Mns1p and Mnl1p; that hydrolyze 1;2-linked alpha-D-mannose residues; non-essential gene
614	-2305	---	Can not determin the functions of this gene
615	-6719	YLR058C	Cytosolic serine hydroxymethyltransferase; converts serine to glycine plus 5;10 methylenetetrahydrofolate; major isoform involved in generating precursors for purine; pyrimidine; amino acid; and lipid biosynthesis
616	-2452	YFL031W	Basic leucine zipper (bZIP) transcription factor (ATF/CREB1 homolog) that regulates the unfolded protein response; via UPRE binding; and membrane biogenesis; ER stress-induced splicing pathway facilitates efficient Hac1p synthesis
617	-6725	YLR059C	3'-5' RNA exonuclease; involved in 3'-end processing of U4 and U5 snRNAs; 5S and 5.8S rRNAs; and RNase P and RNase MRP RNA; localized to mitochondria and null suppresses escape of mtDNA to nucleus in yme1 yme2 mutants; RNase D exonuclease
618	2451	YFL033C	Glucose-repressible protein kinase involved in signal transduction during cell proliferation in response to nutrients; specifically the establishment of stationary phase; identified as a regulator of IME2; substrate of Pho80p-Pho85p kinase
619	6732	YLR060W	Beta subunit of cytoplasmic phenylalanyl-tRNA synthetase; forms a tetramer with Frs2p to generate active enzyme; able to hydrolyze mis-aminoacylated tRNA-Phe; which could contribute to translational quality control
620	-2449	YFL034W	Putative integral membrane protein that interacts with Rpp0p; which is a component of the ribosomal stalk
621	2448	YFL034C-A	Protein component of the large (60S) ribosomal subunit; has similarity to Rpl22Ap and to rat L22 ribosomal protein
622	6736	YLR063W	Putative S-adenosylmethionine-dependent methyltransferase; green fluorescent protein (GFP)-fusion protein localizes to the cytoplasm; YLR063W is not an essential gene
623	2447	YFL034C-B	Activator of Cbk1p kinase; component of the RAM signaling network that regulates cellular polarity and morphogenesis; activation of Cbk1p facilitates the Ace2p-dependent daughter cell-specific transcription of genes involved in cell separation; similar to Mob1p
624	-2446	YFL036W	Mitochondrial RNA polymerase; single subunit enzyme similar to those of T3 and T7 bacteriophages; requires a specificity subunit encoded by MTF1 for promoter recognition; Mtf1p interacts with and stabilizes the Rpo41p-promoter complex; enhancing DNA bending and melting to facilitate pre-initiation open complex formation
625	-2445	YFL037W	Beta-tubulin; associates with alpha-tubulin (Tub1p and Tub3p) to form tubulin dimer; which polymerizes to form microtubules
626	6739	YLR064W	Protein that localizes to the endoplasmic reticulum with some nuclear pore complex association; deletion extends chronological lifespan; highly conserved across species; orthologous to human TMEM33 and paralogous to Pom33p
627	2443	YFL038C	Rab family GTPase; involved in the ER-to-Golgi step of the secretory pathway; complex formation with the Rab escort protein Mrs6p is required for prenylation of Ypt1p by protein geranylgeranyltransferase type II (Bet2p-Bet4p)
628	-6748	YLR065C	Protein proposed to be involved in vacuolar functions; mutant shows defect in CPY processing; YLR065C is not an essential gene
629	2442	YFL039C	Actin; structural protein involved in cell polarization; endocytosis; and other cytoskeletal functions
630	-2441	YFL040W	Putative transporter; member of the sugar porter family; YFL040W is not an essential gene
631	6753	YLR066W	Subunit of signal peptidase complex (Spc1p; Spc2p; Spc3p; Sec11p); which catalyzes cleavage of N-terminal signal sequences of proteins targeted to the secretory pathway; homologous to mammalian SPC22/23
632	-6759	YLR067C	Specific translational activator for the COX1 mRNA; also influences stability of intron-containing COX1 primary transcripts; localizes to the mitochondrial inner membrane; contains seven pentatricopeptide repeats (PPRs)
633	6766	YLR068W	Essential protein required for maturation of 18S rRNA; required for survival upon exposure to K1 killer toxin
634	-6770	YLR069C	Mitochondrial elongation factor involved in translational elongation
635	-2440	YFL041W	Multicopper oxidase; integral membrane protein with similarity to Fet3p; may have a role in iron transport
636	-6778	YLR070C	Xylitol dehydrogenase; converts xylitol to D-xylulose; expression induced by xylose; even though this pentose sugar is not well utilized by S. cerevisiae; null mutant has cell wall defect
637	-6786	YLR071C	Subunit of the RNA polymerase II mediator complex; associates with core polymerase subunits to form the RNA polymerase II holoenzyme; required for glucose repression; HO repression; RME1 repression and sporulation
638	2439	YFL042C	Putative protein of unknown function; YFL042C is not an essential gene
639	-6795	YLR073C	Protein that inhibits Doa4p deubiquitinating activity; contributes to ubiquitin homeostasis by regulating the conversion of free ubiquitin chains to ubiquitin monomers by Doa4p; GFP-fusion protein localizes to endosomes
640	2436	YFL044C	Deubiquitylation enzyme that binds to the chaperone-ATPase Cdc48p; may contribute to regulation of protein degradation by deubiquitylating substrates that have been ubiquitylated by Ufd2p; member of the Ovarian Tumor (OTU) family
641	-6797	YLR074C	Protein involved in bud-site selection; diploid mutants display a random budding pattern instead of the wild-type bipolar pattern
642	6803	YLR075W	Protein component of the large (60S) ribosomal subunit; responsible for joining the 40S and 60S subunits; regulates translation initiation; has similarity to rat L10 ribosomal protein and to members of the QM gene family
643	2435	YFL045C	Phosphomannomutase; involved in synthesis of GDP-mannose and dolichol-phosphate-mannose; required for folding and glycosylation of secretory proteins in the ER lumen
644	-2434	YFL046W	Putative protein of unknown function; the authentic; non-tagged protein is detected in highly purified mitochondria in high-throughput studies
645	6808	YLR077W	Mitochondrial inner membrane protein required for an early step in assembly of respiratory complex III (cytochrome bc1 complex); mRNA is targeted to mitochondria
646	-6816	YLR078C	v-SNARE (vesicle specific SNAP receptor); localized to the endoplasmic reticulum membrane and necessary for vesicular transport from the ER to the Golgi
647	6822	YLR079W	Cyclin-dependent kinase inhibitor (CKI); inhibitor of Cdc28-Clb kinase complexes that controls G1/S phase transition; preventing premature S phase and ensuring genomic integrity; phosphorylation targets Sic1p for SCF(CDC4)-dependent turnover; functional homolog of mammalian Kip1
648	-2433	YFL047W	GTPase-activating protein (RhoGAP) for Cdc42p and Rho5p
649	11592	---	Can not determin the functions of this gene
650	2432	YFL048C	Integral membrane component of endoplasmic reticulum-derived COPII-coated vesicles; which function in ER to Golgi transport
651	-2430	YFL049W	Member of the SWI/SNF chromatin remodeling complex in which it plays an as yet unidentified role; has identifiable counterparts in closely related yeast species; abundantly expressed in many growth conditions; paralog of Npl6p
652	-8922	YML131W	Putative protein of unknown function with similarity to medium chain dehydrogenase/reductases; expression induced by stresses including osmotic shock; DNA damaging agents; and other chemicals; GFP-fusion protein localizes to the cytoplasm
653	11782	---	Can not determin the functions of this gene
654	-3407	YIL161W	Putative protein of unknown function; green fluorescent protein (GFP)-fusion protein localizes to the cytoplasm; mRNA is enriched in Scp160p-associated mRNPs; YIL161W is a non-essential gene
655	2300	---	Can not determin the functions of this gene
656	11781	---	Can not determin the functions of this gene
Chromosome 1 ends here
657	-2347	---	Can not determin the functions of this gene
658	-10576	YPR191W	Subunit 2 of the ubiquinol cytochrome-c reductase complex; which is a component of the mitochondrial inner membrane electron transport chain; phosphorylated; transcription is regulated by Hap1p; Hap2p/Hap3p; and heme
659	10575	YPR190C	RNA polymerase III subunit C82
660	-10574	YPR189W	Ski complex component and TPR protein; mediates 3'-5' RNA degradation by the cytoplasmic exosome; null mutants have superkiller phenotype of increased viral dsRNAs and are synthetic lethal with mutations in 5'-3' mRNA decay
661	10573	YPR188C	Regulatory light chain for the type II myosin; Myo1p; binds to an IQ motif of Myo1p; localization to the bud neck depends on Myo1p; involved in the disassembly of the Myo1p ring
662	-10572	YPR187W	RNA polymerase subunit ABC23; common to RNA polymerases I; II; and III; part of central core; similar to bacterial omega subunit
663	10571	YPR186C	Transcription factor IIIA (TFIIIA); essential DNA binding protein required for transcription of 5S rRNA by RNA polymerase III; not involved in transcription of other RNAP III genes; nine conserved zinc fingers; may also bind 5S rRNA
664	-10570	YPR185W	Regulatory subunit of the Atg1p signaling complex; stimulates Atg1p kinase activity; required for vesicle formation during autophagy and the cytoplasm-to-vacuole targeting (Cvt) pathway; involved in Atg9p; Atg23p; and Atg27p cycling
665	-10569	YPR184W	Glycogen debranching enzyme containing glucanotranferase and alpha-1;6-amyloglucosidase activities; required for glycogen degradation; phosphorylated in mitochondria; activity is inhibited by Igd1p
666	-10567	YPR183W	Dolichol phosphate mannose (Dol-P-Man) synthase of the ER membrane; catalyzes the formation of Dol-P-Man from Dol-P and GDP-Man; required for glycosyl phosphatidylinositol membrane anchoring; O mannosylation; and protein glycosylation
667	-10566	YPR182W	Core Sm protein Sm F; part of heteroheptameric complex (with Smb1p; Smd1p; Smd2p; Smd3p; Sme1p; and Smx2p) that is part of the spliceosomal U1; U2; U4; and U5 snRNPs; homolog of human Sm F
668	-8850	YLR459W	GPI transamidase subunit; involved in attachment of glycosylphosphatidylinositol (GPI) anchors to proteins; may have a role in recognition of the attachment signal or of the lipid portion of GPI
669	10565	YPR181C	GTPase-activating protein; stimulates the GTPase activity of Sar1p; component of the Sec23p-Sec24p heterodimer of the COPII vesicle coat; involved in ER to Golgi transport; substrate of Ubp3/Bre5 complex; ubiquitylated by Ub-ligase Rsp5p; proteasome-mediated degradation of Sec23p is regulated by Cdc48p
670	-10564	YPR180W	Subunit of a heterodimeric nuclear SUMO activating enzyme (E1) with Uba2p; activates Smt3p (SUMO) before its conjugation to proteins (sumoylation); which may play a role in protein targeting; essential for viability
671	10563	YPR179C	Subunit of a possibly tetrameric trichostatin A-sensitive class II histone deacetylase complex that contains an Hda1p homodimer and an Hda2p-Hda3p heterodimer; required for the activity of the complex; has similarity to Hda2p
672	-10562	YPR178W	Splicing factor; component of the U4/U6-U5 snRNP complex
673	10561	YPR176C	Beta subunit of Type II geranylgeranyltransferase required for vesicular transport between the endoplasmic reticulum and the Golgi; provides a membrane attachment moiety to Rab-like proteins Ypt1p and Sec4p
674	-10560	YPR175W	Second largest subunit of DNA polymerase II (DNA polymerase epsilon); required for normal yeast chromosomal replication; expression peaks at the G1/S phase boundary; potential Cdc28p substrate
675	8849	YLR457C	Spindle pole body (SPB) component; required for the insertion of the duplication plaque into the nuclear membrane during SPB duplication; essential for bipolar spindle formation; component of the Mps2p-Bbp1p complex
676	10559	YPR173C	AAA-ATPase involved in multivesicular body (MVB) protein sorting; ATP-bound Vps4p localizes to endosomes and catalyzes ESCRT-III disassembly and membrane release; ATPase activity is activated by Vta1p; regulates cellular sterol metabolism
677	-8848	YLR456W	Putative protein of unknown function; null mutant displays increased resistance to antifungal agents gliotoxin; cycloheximide and H2O2
678	-8840	YLR455W	Putative protein of unknown function; green fluorescent protein (GFP)-fusion protein localizes to the nucleus; deletion confers sensitivity to 4-(N-(S-glutathionylacetyl)amino) phenylarsenoxide (GSAO)
679	-10558	YPR171W	Adapter that links synaptojanins Inp52p and Inp53p to the cortical actin cytoskeleton
680	-11683	YPR170W-B	Putative protein of unknown function; conserved in fungi; partially overlaps the dubious genes YPR169W-A; YPR170W-A and YRP170C
681	12921	Scer_16.trna17I	Isoleucine tRNA (tRNA-Ile); predicted by tRNAscan-SE analysis; tRNA Type: Ile (I) | Anti-Codon: AAU | Cove Score: 71.40
682	-10556	YPR169W	Essential protein required for biogenesis of the large ribosomal subunit; interacts with proteins involved in RNA processing; ribosome biogenesis; ubiquitination and demethylation; similar to WDR55; a human WD repeat protein
683	-10555	YPR168W	Subunit of the RNA polymerase II mediator complex; associates with core polymerase subunits to form the RNA polymerase II holoenzyme; required for transcriptional activation and has a role in basal transcription
684	10554	YPR167C	3'-phosphoadenylsulfate reductase; reduces 3'-phosphoadenylyl sulfate to adenosine-3';5'-bisphosphate and free sulfite using reduced thioredoxin as cosubstrate; involved in sulfate assimilation and methionine metabolism
685	10553	YPR166C	Mitochondrial ribosomal protein of the small subunit
686	-10552	---	Can not determin the functions of this gene
687	-11342	YPR165W	GTP-binding protein of the rho subfamily of Ras-like proteins; involved in establishment of cell polarity; regulates protein kinase C (Pkc1p) and the cell wall synthesizing enzyme 1;3-beta-glucan synthase (Fks1p and Gsc2p)
688	-10551	YPR164W	Subunit of an E3 ubiquitin ligase complex involved in replication repair; stabilizes protein components of the replication fork such as the fork-pausing complex and leading strand polymerase; preventing fork collapse and promoting efficient recovery during replication stress; regulates Ty1 transposition; involved with Rtt101p in nonfunctional rRNA decay
689	-8831	YLR454W	Putative protein of unknown function; the authentic; non-tagged protein is detected in highly purified mitochondria in high-throughput studies
690	10550	YPR163C	Translation initiation factor eIF-4B; has RNA annealing activity; contains an RNA recognition motif and binds to single-stranded RNA
691	10549	YPR162C	Subunit of the origin recognition complex; which directs DNA replication by binding to replication origins and is also involved in transcriptional silencing
692	10548	YPR161C	Cyclin (Bur2p)-dependent protein kinase that functions in transcriptional regulation; phosphorylates the carboxy-terminal domain of Rpo21p and the C-terminal repeat domain of Spt5p; regulated by Cak1p; similar to metazoan CDK9 proteins
693	8815	YLR452C	GTPase-activating protein for Gpa1p; regulates desensitization to alpha factor pheromone; also required to prevent receptor-independent signaling of the mating pathway; member of the RGS (regulator of G-protein signaling) family
694	-1623	YER025W	Gamma subunit of the translation initiation factor eIF2; involved in the identification of the start codon; binds GTP when forming the ternary complex with GTP and tRNAi-Met
695	-8808	YLR451W	Zinc-knuckle transcription factor; repressor and activator; regulates genes involved in branched chain amino acid biosynthesis and ammonia assimilation; acts as a repressor in leucine-replete conditions and as an activator in the presence of alpha-isopropylmalate; an intermediate in leucine biosynthesis that accumulates during leucine starvation
696	4630	YJR124C	Putative protein of unknown function; expression induced under calcium shortage
697	-1615	YER024W	Carnitine acetyltransferase; has similarity to Yat1p; which is a carnitine acetyltransferase associated with the mitochondrial outer membrane
698	-4624	YJR123W	Protein component of the small (40S) ribosomal subunit; the least basic of the non-acidic ribosomal proteins; phosphorylated in vivo; essential for viability; has similarity to E. coli S7 and rat S5 ribosomal proteins
699	-4617	YJR122W	Mitochondrial matrix protein involved in the incorporation of iron-sulfur clusters into mitochondrial aconitase-type proteins; activates the radical-SAM family members Bio2p and Lip5p; interacts with Ccr4p in the two-hybrid system
700	-4612	YJR121W	Beta subunit of the F1 sector of mitochondrial F1F0 ATP synthase; which is a large; evolutionarily conserved enzyme complex required for ATP synthesis; phosphorylated
701	-1610	YER023W	Delta 1-pyrroline-5-carboxylate reductase; catalyzes the last step in proline biosynthesis
702	4606	YJR119C	JmjC domain family histone demethylase specific for H3-K4 (histone H3 Lys4); removes methyl groups specifically added by Set1p methyltransferase; protein levels regulated by Not4p (E3 ubiquitin ligase) polyubiquitin-mediated degradation
703	4600	YJR118C	Protein of unknown function; may be involved in mitochondrial DNA maintenance; required for slowed DNA synthesis-induced filamentous growth
704	-1607	YER022W	Subunit of the RNA polymerase II mediator complex; associates with core polymerase subunits to form the RNA polymerase II holoenzyme; essential for transcriptional regulation; homozygosity of the human MED17 L371P mutation is associated with infantile cerebral and cerebellar atrophy with poor myelination
705	-1603	YER021W	Essential; non-ATPase regulatory subunit of the 26S proteasome lid; similar to the p58 subunit of the human 26S proteasome; temperature-sensitive alleles cause metaphase arrest; suggesting a role for the proteasome in cell cycle control
706	-4594	YJR117W	Highly conserved zinc metalloprotease that functions in two steps of a-factor maturation; C-terminal CAAX proteolysis and the first step of N-terminal proteolytic processing; contains multiple transmembrane spans
707	-4587	YJR116W	Putative protein of unknown function; null mutant is sensitive to expression of the top1-T722A allele
708	4530	YJR105W	Adenosine kinase; required for the utilization of S-adenosylmethionine (AdoMet); may be involved in recycling adenosine produced through the methyl cycle
709	4537	YJR106W	Putative protein of unknown function; may play a role in cell wall biosynthesis; mutants are hypersensitive to Papulacandin B; null mutants have increased plasmid loss; displays a two-hybrid interaction with Pdr5p
710	4541	YJR107W	Putative protein of unknown function; has sequence or structural similarity to lipases
711	-1600	YER020W	Nucleotide binding alpha subunit of the heterotrimeric G protein that interacts with the receptor Gpr1p; has signaling role in response to nutrients; green fluorescent protein (GFP)-fusion protein localizes to the cell periphery
712	-1670	---	Can not determin the functions of this gene
713	-4554	YJR109C	Large subunit of carbamoyl phosphate synthetase; which catalyzes a step in the synthesis of citrulline; an arginine precursor
714	-11189	---	Can not determin the functions of this gene
715	1935	YBL050W	Peripheral membrane protein required for vesicular transport between ER and Golgi; the 'priming' step in homotypic vacuole fusion; and autophagy; stimulates the ATPase activity of Sec18p; has similarity to mammalian alpha-SNAP
716	10778	---	Can not determin the functions of this gene
717	1985	YBL049W	Protein of unknown function; has homology to kinase Snf7p; not required for growth on nonfermentable carbon sources; essential for survival in stationary phase
718	4560	YJR110W	Phosphatidylinositol 3-phosphate (PI3P) phosphatase; involved in various protein sorting pathways; including CVT targeting and endosome to vacuole transport; has similarity to the conserved myotubularin dual specificity phosphatase family
719	-4562	YJR111C	Putative protein of unknown function; green fluorescent protein (GFP)-fusion protein localizes to the mitochondria
720	4567	YJR112W	Essential component of the MIND kinetochore complex (Mtw1p Including Nnf1p-Nsl1p-Dsn1p) which joins kinetochore subunits contacting DNA to those contacting microtubules; required for accurate chromosome segregation
721	-2036	YBL047C	Endocytic protein; involved in a network of interactions with other endocytic proteins; binds membranes in a ubiquitin-dependent manner; may also bind ubiquitinated membrane-associated proteins; interacts with Cmk2 and functions upstream of CMK2 in regulating non-apoptotic cell death
722	11587	YJR112W-A	Putative protein of unknown function; identified based on homology to <i>Ashbya gossypii</i>
723	-4573	YJR113C	Mitochondrial ribosomal protein of the small subunit; has similarity to E. coli S7 ribosomal protein
724	2082	YBL046W	Regulatory subunit of protein phosphatase PP4; presence of Psy4p in the PP4 complex (along with catalytic subunit Pph3p and Psy2p) is required for dephosphorylation of the histone variant H2AX; but not for dephosphorylation of Rad53p; during recovery from the DNA damage checkpoint; localization is cell-cycle dependent and regulated by Cdc28p phosphorylation; required for cisplatin resistance; hom…
725	-2126	YBL045C	Core subunit of the ubiquinol-cytochrome c reductase complex (bc1 complex); which is a component of the mitochondrial inner membrane electron transport chain
726	2169	YBL043W	Non-essential protein of unknown function; induced by treatment with 8-methoxypsoralen and UVA irradiation
727	11196	---	Can not determin the functions of this gene
728	2242	YBL041W	Beta 6 subunit of the 20S proteasome
729	-2281	YBL040C	HDEL receptor; an integral membrane protein that binds to the HDEL motif in proteins destined for retention in the endoplasmic reticulum; has a role in maintenance of normal levels of ER-resident proteins
730	-11197	---	Can not determin the functions of this gene
731	11787	YBL039W-B	Putative protein of unknown function
732	4524	YJR104C	Cytosolic copper-zinc superoxide dismutase; some mutations are analogous to those that cause ALS (amyotrophic lateral sclerosis) in humans
733	-2340	YBL039C	Major CTP synthase isozyme (see also URA8); catalyzes the ATP-dependent transfer of the amide nitrogen from glutamine to UTP; forming CTP; the final step in de novo biosynthesis of pyrimidines; involved in phospholipid biosynthesis
734	-10459	YPR046W	Protein involved in kinetochore-microtubule mediated chromosome segregation; binds to centromere DNA
735	4520	YJR102C	Component of the ESCRT-II complex; which is involved in ubiquitin-dependent sorting of proteins into the endosome
736	-4516	YJR101W	Mitochondrial ribosomal protein of the small subunit
737	12486	---	Can not determin the functions of this gene
738	10458	YPR045C	Protein that forms a complex with Csn12p that is recruited to transcribed genes and may have a role in transcription elongation; possibly involved in splicing based on pre-mRNA accumulation defect for many intron-containing genes
739	-4507	YJR099W	Ubiquitin C-terminal hydrolase that cleaves ubiquitin-protein fusions to generate monomeric ubiquitin; hydrolyzes the peptide bond at the C-terminus of ubiquitin; also the major processing enzyme for the ubiquitin-like protein Rub1p
740	-11128	---	Can not determin the functions of this gene
741	-2334	---	Can not determin the functions of this gene
742	11789	---	Can not determin the functions of this gene
743	-4486	YJR095W	Mitochondrial succinate-fumarate transporter; transports succinate into and fumarate out of the mitochondrion; required for ethanol and acetate utilization
744	-4480	YJR094W-A	Protein component of the large (60S) ribosomal subunit; identical to Rpl43Ap and has similarity to rat L37a ribosomal protein
745	4477	YJR094C	Master regulator of meiosis that is active only during meiotic events; activates transcription of early meiotic genes through interaction with Ume6p; degraded by the 26S proteasome following phosphorylation by Ime2p
746	4475	YJR093C	Subunit of cleavage polyadenylation factor (CPF); interacts directly with poly(A) polymerase (Pap1p) to regulate its activity; bridging factor that links Pap1p and the CPF complex via Yth1p
747	-4471	YJR092W	Anillin-like protein involved in bud-site selection; required for the axial budding pattern; localizes with septins to the bud neck in mitosis and may constitute an axial landmark for the next round of budding; required for the formation and disassembly of the double septin ring structure; and generally for septin organization; in vivo substrate of Cdc28p/Clb2p
748	4468	YJR091C	Member of the Puf family of RNA-binding proteins; interacts with mRNAs encoding membrane-associated proteins; involved in localizing the Arp2/3 complex to mitochondria; overexpression causes increased sensitivity to benomyl
749	2032	YER106W	Monopolin; kinetochore associated protein involved in chromosome attachment to meiotic spindle
750	524	YBL080C	Subunit of the trimeric GatFAB AmidoTransferase(AdT) complex; involved in the formation of Q-tRNAQ; mutation is functionally complemented by the bacterial GatB ortholog
751	-480	YBL081W	Non-essential protein of unknown function; null mutation results in a decrease in plasma membrane electron transport
752	-2035	YER107C	RNA export factor associated with the nuclear pore complex (NPC); associates with NUP116p; required for polyadenylated RNA export but not for protein import; homologous to S. pombe Rae1p and human RAE1
753	-2037	YER109C	Transcription factor required for flocculation; diploid filamentous growth; and haploid invasive growth; genome reference strain S288C and most laboratory strains have a mutation in this gene
754	-437	YBL082C	Dolichol-P-Man dependent alpha(1-3) mannosyltransferase; involved in the synthesis of dolichol-linked oligosaccharide donor for N-linked glycosylation of proteins
755	-2041	YER110C	Karyopherin beta; mediates nuclear import of ribosomal proteins prior to assembly into ribosomes and import of histones H3 and H4; localizes to the nuclear pore; nucleus; and cytoplasm; exhibits genetic interactions with RAI1
756	-2049	YER111C	DNA binding component of the SBF complex (Swi4p-Swi6p); a transcriptional activator that in concert with MBF (Mbp1-Swi6p) regulates late G1-specific transcription of targets including cyclins and genes required for DNA synthesis and repair
757	2060	YER112W	Lsm (Like Sm) protein; part of heteroheptameric complexes (Lsm2p-7p and either Lsm1p or 8p): cytoplasmic Lsm1p complex involved in mRNA decay; nuclear Lsm8p complex part of U6 snRNP and possibly involved in processing tRNA; snoRNA; and rRNA
758	-2063	YER113C	Protein with a role in cellular adhesion and filamentous growth; similar to Emp70p and Tmn2p; member of Transmembrane Nine family with 9 transmembrane segments; localizes to Golgi; induced by 8-methoxypsoralen plus UVA irradiation
759	370	YBL084C	Subunit of the Anaphase-Promoting Complex/Cyclosome (APC/C); which is a ubiquitin-protein ligase required for degradation of anaphase inhibitors; including mitotic cyclins; during the metaphase/anaphase transition
760	-343	YBL085W	Protein implicated in polar growth; functionally redundant with Boi2p; interacts with bud-emergence protein Bem1p; contains an SH3 (src homology 3) domain and a PH (pleckstrin homology) domain
761	-10884	---	Can not determin the functions of this gene
762	319	YBL086C	Protein of unknown function; green fluorescent protein (GFP)-fusion protein localizes to the cell periphery
763	-2066	YER115C	Protein of unknown function; expressed during sporulation; not required for sporulation; but gene exhibits genetic interactions with other genes required for sporulation
764	-2069	YER116C	Subunit of the Slx5-Slx8 SUMO-targeted ubiquitin ligase (STUbL) complex; stimulated by prior attachment of SUMO to the substrate; contains a C-terminal RING domain
765	308	YBL087C	Protein component of the large (60S) ribosomal subunit; identical to Rpl23Bp and has similarity to E. coli L14 and rat L23 ribosomal proteins
766	297	YBL088C	Protein kinase primarily involved in telomere length regulation; contributes to cell cycle checkpoint control in response to DNA damage; functionally redundant with Mec1p; homolog of human ataxia-telangiectasia mutated (ATM) gene; the gene responsible for ataxia telangiectasia (AT) (OMIM 607585)
767	-2077	YER118C	Transmembrane osmosensor involved in activation of the Cdc42p- and MAP kinase-dependent filamentous growth pathway and the high-osmolarity glycerol response pathway; phosphorylated by Hog1p; interacts with Pbs2p; Msb2p; Hkr1p; and Ste11p
768	-286	YBL089W	Putative transporter; member of a family of seven S. cerevisiae genes (AVT1-7) related to vesicular GABA-glycine transporters
769	-275	YBL090W	Mitochondrial ribosomal protein of the small subunit; MRP21 exhibits genetic interactions with mutations in the COX2 and COX3 mRNA 5'-untranslated leader sequences
770	264	YBL091C	Methionine aminopeptidase; catalyzes the cotranslational removal of N-terminal methionine from nascent polypeptides; function is partially redundant with that of Map1p
771	250	YBL091C-A	Protein involved in regulation of phospholipid metabolism; homolog of Scs2p; similar to D. melanogaster inturned protein
772	-239	YBL092W	Protein component of the large (60S) ribosomal subunit; has similarity to rat L32 ribosomal protein; overexpression disrupts telomeric silencing
773	228	YBL093C	Subunit of the RNA polymerase II mediator complex; associates with core polymerase subunits to form the RNA polymerase II holoenzyme
774	-2079	YER122C	ADP-ribosylation factor GTPase activating protein (ARF GAP); involved in ER-Golgi transport; shares functional similarity with Gcs1p
775	-217	YBL095W	Putative protein of unknown function; the authentic; non-tagged protein is detected in highly purified mitochondria in high-throughput studies
776	10883	---	Can not determin the functions of this gene
777	195	YBL098W	Kynurenine 3-mono oxygenase; required for the de novo biosynthesis of NAD from tryptophan via kynurenine; expression regulated by Hst1p; putative therapeutic target for Huntington disease
778	206	YBL097W	Subunit of the condensin complex; required for chromosome condensation and for clustering of tRNA genes at the nucleolus; may influence multiple aspects of chromosome transmission
779	10440	YPR024W	Catalytic subunit of the mitochondrial inner membrane i-AAA protease complex; which is responsible for degradation of unfolded or misfolded mitochondrial gene products; mutation causes an elevated rate of mitochondrial turnover
780	-10444	YPR025C	Cyclin associated with protein kinase Kin28p; which is the TFIIH-associated carboxy-terminal domain (CTD) kinase involved in transcription initiation at RNA polymerase II promoters
781	-173	YBL099W	Alpha subunit of the F1 sector of mitochondrial F1F0 ATP synthase; which is a large; evolutionarily conserved enzyme complex required for ATP synthesis; phosphorylated
782	10445	YPR026W	Acid trehalase required for utilization of extracellular trehalose
783	-12994	Scer_16.trna8F	Phenylalanine tRNA (tRNA-Phe); predicted by tRNAscan-SE analysis; tRNA Type: Phe (F) | Anti-Codon: GAA | Cove Score: 69.79
784	10447	YPR028W	Membrane protein that interacts with Yip1p to mediate membrane traffic; interacts with Sey1p to maintain ER morphology; overexpression leads to cell death and accumulation of internal cell membranes
785	-10448	YPR029C	Gamma-adaptin; large subunit of the clathrin-associated protein (AP-1) complex; binds clathrin; involved in vesicle mediated transport
786	104	YBL101C	Protein involved in regulating the endocytosis of plasma membrane proteins; identified as a substrate for ubiquitination by Rsp5p and deubiquitination by Ubp2p; promoter contains several Gcn4p binding elements
787	-49	YBL102W	Non-essential tetra-spanning membrane protein found mostly in the late Golgi; can suppress some sed5 alleles; may be part of the transport machinery; but precise function is unknown; similar to mammalian syntaxin 5
788	3	YBL103C	Basic helix-loop-helix-leucine zipper (bHLH/Zip) transcription factor that forms a complex with another bHLH/Zip protein; Rtg1p; to activate the retrograde (RTG) and TOR pathways
789	11556	YDL155W	B-type cyclin involved in cell cycle progression; activates Cdc28p to promote the G2/M transition; may be involved in DNA replication and spindle assembly; accumulates during S phase and G2; then targeted for ubiquitin-mediated degradation
790	11560	YDL154W	Protein of the MutS family; forms a dimer with Msh4p that facilitates crossovers between homologs during meiosis; msh5-Y823H mutation confers tolerance to DNA alkylating agents; homologs present in C. elegans and humans
791	-11568	YDL153C	Essential subunit of U3-containing Small Subunit (SSU) processome complex involved in production of 18S rRNA and assembly of small ribosomal subunit; disrupts silencing when overproduced; mutant has increased aneuploidy tolerance
792	11577	YDL150W	RNA polymerase III subunit C53
793	11584	YDL149W	Transmembrane protein involved in forming Cvt and autophagic vesicles; cycles between the phagophore assembly site (PAS) and other cytosolic punctate structures; not found in autophagosomes; may be involved in membrane delivery to the PAS
794	-11589	YDL148C	Nucleolar protein; forms a complex with Noc4p that mediates maturation and nuclear export of 40S ribosomal subunits; also present in the small subunit processome complex; which is required for processing of pre-18S rRNA
795	11594	YDL147W	Subunit of the COP9 signalosome (CSN) and non-ATPase regulatory subunit of the 26S proteasome lid; similar to mammalian p55 subunit and to another S. cerevisiae regulatory subunit; Rpn7p; Rpn5p is an essential protein
796	-7463	YLR211C	Putative protein of unknown function; green fluorescent protein (GFP)-fusion protein localizes to the cytoplasm; YLR211C is not an essential gene; ORF contains an intron
797	11605	YDL146W	Protein involved in the regulation of endocytosis; transiently recruited to actin cortical patches in a SLA1-dependent manner after late coat component assembly; GFP-fusion protein localizes to the periphery; cytoplasm; bud; and bud neck
798	-7472	YLR212C	Gamma-tubulin; involved in nucleating microtubules from both the cytoplasmic and nuclear faces of the spindle pole body
799	-11612	YDL145C	Alpha subunit of COPI vesicle coatomer complex; which surrounds transport vesicles in the early secretory pathway
800	-7478	YLR213C	Putative glycoside hydrolase of the spore wall envelope; required for normal spore wall assembly; possibly for cross-linking between the glucan and chitosan layers; expressed during sporulation
801	-11619	YDL144C	Putative protein of unknown function; green fluorescent protein (GFP)-fusion protein localizes to the cytoplasm and nucleus; YDL144C is not an essential gene.
802	7484	YLR214W	Ferric reductase and cupric reductase; reduces siderophore-bound iron and oxidized copper prior to uptake by transporters; expression induced by low copper and iron levels
803	-7493	YLR215C	Protein involved in nutritional control of the cell cycle; regulates abundance of the translation initiation factor eIF2; ortholog of human D123 protein
804	11625	YDL143W	Subunit of the cytosolic chaperonin Cct ring complex; related to Tcp1p; required for the assembly of actin and tubulins in vivo
805	-11630	YDL142C	Cardiolipin synthase; produces cardiolipin; which is a phospholipid of the mitochondrial inner membrane that is required for normal mitochondrial membrane potential and function; also required for normal vacuolar ion homeostasis
806	11634	YDL141W	Biotin:apoprotein ligase; covalently modifies proteins with the addition of biotin; required for acetyl-CoA carboxylase (Acc1p) holoenzyme formation
807	-11642	YDL140C	RNA polymerase II largest subunit B220; part of central core; phosphorylation of C-terminal heptapeptide repeat domain regulates association with transcription and splicing factors; similar to bacterial beta-prime
808	-7501	YLR216C	Peptidyl-prolyl cis-trans isomerase (cyclophilin); catalyzes the cis-trans isomerization of peptide bonds N-terminal to proline residues; binds to Hsp82p and contributes to chaperone activity
809	-11647	YDL139C	Nonhistone component of centromeric chromatin that binds stoichiometrically to CenH3-H4 histones; required for kinetochore assembly; required for G2/M progression and localization of Cse4p; may protect Cse4p from ubiquitylation
810	-7511	YLR218C	Twin Cx(9)C protein involved in cytochrome c oxidase assembly or stability; localizes to the mitochondrial intermembrane space via the Mia40p-Erv1p system; interacts genetically with CYC1 and with cytochrome c oxidase assembly factors
811	11427	YDL195W	Component of the Sec13p-Sec31p complex of the COPII vesicle coat; required for vesicle formation in ER to Golgi transport; mutant has increased aneuploidy tolerance
812	11430	YDL194W	Plasma membrane low glucose sensor that regulates glucose transport; contains 12 predicted transmembrane segments and a long C-terminal tail required for induction of hexose transporters; also senses fructose and mannose; similar to Rgt2p
813	11436	YDL193W	Putative prenyltransferase; required for cell viability; proposed to be involved in protein trafficking because tet-repressible mutant shows accumulation of hypoglycosylated forms of CPY
814	11665	---	Can not determin the functions of this gene
815	11653	YDL137W	ADP-ribosylation factor; GTPase of the Ras superfamily involved in regulation of coated formation vesicles in intracellular trafficking within the Golgi; functionally interchangeable with Arf1p
816	11438	YDL191W	Protein component of the large (60S) ribosomal subunit; identical to Rpl35Bp and has similarity to rat L35 ribosomal protein
817	-11440	YDL190C	Ubiquitin chain assembly factor (E4) that cooperates with a ubiquitin-activating enzyme (E1); a ubiquitin-conjugating enzyme (E2); and a ubiquitin protein ligase (E3) to conjugate ubiquitin to substrates; also functions as an E3
818	11443	YDL189W	Protein of unknown function; identified as a high copy suppressor of psk1 psk2 mutations that confer temperature-sensitivity for galactose utilization; proposed to bind single-stranded nucleic acids via its R3H domain
819	-11660	YDL135C	Rho GDP dissociation inhibitor involved in the localization and regulation of Cdc42p and Rho1p
820	-11444	YDL188C	Catalytic subunit of protein phosphatase 2A (PP2A); functionally redundant with Pph21p; methylated at C terminus; forms alternate complexes with several regulatory subunits; involved in signal transduction and regulation of mitosis
821	11446	YDL186W	Putative protein of unknown function; YDL186W is not an essential gene
822	11452	YDL185W	Subunit A of the eight-subunit V1 peripheral membrane domain of the vacuolar H+-ATPase; protein precursor undergoes self-catalyzed splicing to yield the extein Tfp1p and the intein Vde (PI-SceI); which is a site-specific endonuclease
823	-11455	YDL184C	Ribosomal protein L47 of the large (60S) ribosomal subunit; identical to Rpl41Bp and has similarity to rat L41 ribosomal protein; comprised of only 25 amino acids; rpl41a rpl41b double null mutant is viable
824	-11460	YDL183C	Mitochondrial inner-membrane protein thought to be involved in the formation of an active mitochondrial K+/H+ exchanger (KHE) system; non-essential gene
825	11673	YDL133W	Regulator of phospholipase D (Spo14p); interacts with Spo14p and regulates its catalytic activity; capable of buffering the toxicity of C16:0 platelet activating factor; a lipid that accumulates intraneuronally in Alzheimer's patients
826	11678	YDL132W	Cullin; structural protein of SCF complexes (which also contain Skp1p; Cdc34p; Hrt1p and an F-box protein) involved in ubiquitination; SCF promotes the G1-S transition by targeting G1 cyclins and the Cln-CDK inhibitor Sic1p for degradation
827	11461	YDL182W	Homocitrate synthase isozyme; catalyzes the condensation of acetyl-CoA and alpha-ketoglutarate to form homocitrate; which is the first step in the lysine biosynthesis pathway; highly similar to the other isozyme; Lys21p
828	-11285	---	Can not determin the functions of this gene
829	11465	YDL181W	Protein that inhibits ATP hydrolysis by the F1F0-ATP synthase; inhibitory function is enhanced by stabilizing proteins Stf1p and Stf2p; has similarity to Stf1p; has a calmodulin-binding motif and binds calmodulin in vitro
830	11544	YDL130W	Ribosomal protein P1 beta; component of the ribosomal stalk; which is involved in interaction of translational elongation factors with ribosome; accumulation is regulated by phosphorylation and interaction with the P2 stalk component
831	11685	YDL129W	Putative protein of unknown function; green fluorescent protein (GFP)-fusion protein localizes to the cytoplasm and the nucleus; YDL129W is not an essential gene
832	11466	YDL180W	Putative protein of unknown function; green fluorescent protein (GFP)-fusion protein localizes to the vacuole
833	11688	YDL128W	Vacuolar membrane antiporter with Ca2+/H+ and K+/H+ exchange activity; involved in control of cytosolic Ca2+ and K+ concentrations; has similarity to sodium/calcium exchangers; including the bovine Na+/Ca2+;K+ antiporter
834	11468	YDL179W	Cyclin; forms a functional kinase complex with Pho85p cyclin-dependent kinase (Cdk); expressed in late M/early G1 phase; activated by Swi5p
835	-11692	YDL126C	AAA ATPase involved in multiple processes; subunit of a polyubiquitin-selective segregase complex involved in ERAD; cell wall integrity during heat stress and mitotic spindle disassembly; subunit of a complex involved in mitochondria-associated degradation; role in mobilizing membrane bound transcription factors by regulated ubiquitin/proteasome-dependent processing; roles in macroautophagy; PMN;…
836	-11694	YDL125C	Adenosine 5'-monophosphoramidase; interacts physically and genetically with Kin28p; a CDK and TFIIK subunit; and genetically with CAK1; member of the histidine triad (HIT) superfamily of nucleotide-binding proteins and similar to Hint
837	-10158	YOR348C	Proline permease; required for high-affinity transport of proline; also transports the toxic proline analog azetidine-2-carboxylate (AzC); PUT4 transcription is repressed in ammonia-grown cells
838	11471	YDL178W	D-lactate dehydrogenase; located in the mitochondrial matrix
839	-11474	YDL177C	Putative protein of unknown function; similar to the mouse IMPACT gene; YDL177C is not an essential gene
840	11478	YDL176W	Protein of unknown function; predicted by computational methods to be involved in fructose-1;6-bisphosphatase (Fbp1p) degradation; interacts with components of the GID complex; YDL176W is not an essential gene
841	-11707	YDL123W	Protein of unknown function; localized to the vacuolar outer membrane; predicted to be palmitoylated
842	3500	YIL070C	Acidic protein of the mitochondrial matrix involved in oxidative phosphorylation; related to the human complement receptor gC1q-R
843	-1930	YER077C	Putative protein of unknown function; green fluorescent protein (GFP)-fusion protein localizes to the mitochondrion; null mutation results in a decrease in plasma membrane electron transport
844	3499	YIL071C	Possible shared subunit of Cop9 signalosome (CSN) and eIF3; binds eIF3b subunit Prt1p; has possible dual functions in transcriptional and translational control; contains a PCI (Proteasome-COP9 signalosome (CSN)-eIF3) domain
845	-1936	YER078C	Mitochondrial aminopeptidase; cleaves the N termini of at least 38 imported proteins after cleavage by the mitochondrial processing peptidase (MPP); thereby increasing their stability; member of the aminopeptidase P family
846	-3498	YIL072W	Meiosis-specific DNA binding protein that displays Red1p dependent localization to the unsynapsed axial-lateral elements of the synaptonemal complex; required for homologous chromosome synapsis and chiasma formation
847	1947	YER079W	Putative protein of unknown function
848	1955	YER080W	Putative protein of unknown function; the authentic; non-tagged protein is detected in highly purified mitochondria in high-throughput studies; null mutant displays elevated frequency of mitochondrial genome loss
849	3496	YIL073C	Meiosis-specific protein essential for chromosome synapsis; involved in completion of nuclear divisions during meiosis; induced early in meiosis
850	1957	YER081W	3-phosphoglycerate dehydrogenase; catalyzes the first step in serine and glycine biosynthesis; isozyme of Ser33p
851	3495	YIL075C	Subunit of the 26S proteasome; substrate of the N-acetyltransferase Nat1p
852	-1959	YER082C	Nucleolar protein; component of the small subunit (SSU) processome containing the U3 snoRNA that is involved in processing of pre-18S rRNA
853	10764	---	Can not determin the functions of this gene
854	-1960	YER083C	Subunit of the GET complex; involved in insertion of proteins into the ER membrane; required for the retrieval of HDEL proteins from the Golgi to the ER in an ERD2 dependent fashion and for meiotic nuclear division
855	-3494	YIL076W	Epsilon-COP subunit of the coatomer; regulates retrograde Golgi-to-ER protein traffic; stabilizes Cop1p; the alpha-COP and the coatomer complex; non-essential for cell growth
856	3493	YIL077C	Putative protein of unknown function; the authentic; non-tagged protein is detected in highly purified mitochondria in high-throughput studies; deletion confers sensitivity to 4-(N-(S-glutathionylacetyl)amino) phenylarsenoxide (GSAO)
857	-3492	YIL078W	Threonyl-tRNA synthetase; essential cytoplasmic protein
858	3491	YIL079C	Zinc knuckle protein; involved in nuclear RNA processing and degradation as a component of the TRAMP complex; stimulates the poly(A) polymerase activity of Pap2p in vitro; functionally redundant with Air2p
859	-13764	---	Can not determin the functions of this gene
860	12902	Scer_5.trna11A	Alanine tRNA (tRNA-Ala); predicted by tRNAscan-SE analysis; one of 5 nuclear tRNA genes containing the tDNA-anticodon TGC (mature tRNA may be UGC or may contain modified bases); decodes GCA and probably GCG codons into alanine; one of 16 nuclear tRNAs for alanine; tRNA Type: Ala (A) | Anti-Codon: UGC | Cove Score: 76.57
861	1920	YER075C	Phosphotyrosine-specific protein phosphatase involved in the inactivation of mitogen-activated protein kinase (MAPK) during osmolarity sensing; dephosporylates Hog1p MAPK and regulates its localization; localized to the cytoplasm
862	-1914	YER074W-A	Integral membrane protein required for ER to Golgi transport; localized to the Golgi; the ER; and COPII vesicles; interacts with Yip1p and Yif1p
863	-1909	YER074W	Protein component of the small (40S) ribosomal subunit; identical to Rps24Bp and has similarity to rat S24 ribosomal protein
864	-1907	YER073W	Mitochondrial aldehyde dehydrogenase; involved in regulation or biosynthesis of electron transport chain components and acetate formation; activated by K+; utilizes NADP+ as the preferred coenzyme; constitutively expressed
865	-1901	YER072W	Subunit of the vacuolar transporter chaperone (VTC) complex involved in membrane trafficking; vacuolar polyphosphate accumulation; microautophagy and non-autophagic vacuolar fusion; also has mRNA binding activity
866	1896	YER071C	Protein of unknown function; green fluorescent protein (GFP)-fusion protein localizes to the cytoplasm in a punctate pattern; null mutant is sensitive to expression of the top1-T722A allele
867	-3501	YIL068C	Essential 88kDa subunit of the exocyst complex; which mediates polarized targeting of secretory vesicles to active sites of exocytosis; dimeric form of Sec6p interacts with Sec9p in vitro and inhibits t-SNARE assembly
868	-3502	YIL067C	Uncharacterized protein of unknown function
869	-1886	YER070W	Major isoform of the large subunit of ribonucleotide-diphosphate reductase; the RNR complex catalyzes rate-limiting step in dNTP synthesis; regulated by DNA replication and DNA damage checkpoint pathways via localization of small subunits
870	-3503	YIL065C	Protein involved in mitochondrial membrane fission and peroxisome abundance; required for localization of Dnm1p and Mdv1p during mitochondrial division; mediates ethanol-induced apoptosis and ethanol-induced mitochondrial fragmentation
871	3504	YIL064W	Probable lysine methyltransferase involved in the dimethylation of eEF1A (Tef1p/Tef2p); sequence similarity to S-adenosylmethionine-dependent methyltransferases of the seven beta-strand family; role in vesicular transport
872	-3505	YIL063C	Protein of unknown function involved in nuclear processes of the Ran-GTPase cycle; involved in nuclear protein export; contains Ran Binding Domain and FxFG repeats; interacts with Srm1p; GTP-Gsp1p; Rna1p and Crm1p; is not essential
873	-3506	YIL062C	Subunit of the ARP2/3 complex; which is required for the motility and integrity of cortical actin patches; has mRNA binding activity
874	-1875	YER069W	Acetylglutamate kinase and N-acetyl-gamma-glutamyl-phosphate reductase; N-acetyl-L-glutamate kinase (NAGK) catalyzes the 2nd and N-acetyl-gamma-glutamyl-phosphate reductase (NAGSA); the 3rd step in arginine biosynthesis; synthesized as a precursor which is processed in the mitochondrion to yield mature NAGK and NAGSA; enzymes form a metabolon complex with Arg2p; NAGK C-terminal domain stabilizes …
875	-3507	YIL061C	Component of U1 snRNP required for mRNA splicing via spliceosome; substrate of the arginine methyltransferase Hmt1p; may interact with poly(A) polymerase to regulate polyadenylation; homolog of human U1 70K protein
876	-1869	YER068W	Ubiquitin-protein ligase subunit of the CCR4-NOT complex; with Ubc4p; ubiquitinates nascent polypeptide-associated complex subunits and histone demethyase Jhd2p; CCR4-NOT has roles in transcription regulation; mRNA degradation; and post-transcriptional modifications
877	-1865	YER067W	Protein of unknown function involved in energy metabolism under respiratory conditions; protein abundance is increased upon intracellular iron depletion
878	12761	Scer_5.trna10S	Serine tRNA (tRNA-Ser); predicted by tRNAscan-SE analysis; can mutate to suppress ochre nonsense mutations; tRNA Type: Ser (S) | Anti-Codon: UGA | Cove Score: 84.16
879	1856	YER065C	Isocitrate lyase; catalyzes the formation of succinate and glyoxylate from isocitrate; a key reaction of the glyoxylate cycle; expression of ICL1 is induced by growth on ethanol and repressed by growth on glucose
880	1852	YER064C	Non-essential nuclear protein; null mutation has global effects on transcription
881	-3509	YIL055C	Putative protein of unknown function
882	-1846	YER063W	Conserved nuclear RNA-binding protein; specifically binds to transcribed chromatin in a THO- and RNA-dependent manner; genetically interacts with shuttling hnRNP NAB2; overproduction suppresses transcriptional defect caused by hpr1 mutation
883	1838	YER062C	One of two redundant DL-glycerol-3-phosphatases (RHR2/GPP1 encodes the other) involved in glycerol biosynthesis; induced in response to hyperosmotic stress and oxidative stress; and during the diauxic transition
884	1830	YER061C	Mitochondrial beta-keto-acyl synthase with possible role in fatty acid synthesis; required for mitochondrial respiration
885	-3510	YIL049W	Probable polyprenol reductase that catalyzes conversion of polyprenol to dolichol; the precursor for N-glycosylation; involved in filamentous growth; mutations in human ortholog SRD5A3 confer CDG (Congenital Disorders of Glycosylation)
886	-1802	YER056C	Purine-cytosine permease; mediates purine (adenine; guanine; and hypoxanthine) and cytosine accumulation
887	-1825	YER059W	Pho85p cyclin of the Pho80p subfamily; forms the major Glc8p kinase together with Pcl7p and Pho85p; involved in the control of glycogen storage by Pho85p; stabilized by Elongin C binding
888	-1822	YER058W	Protein required for assembly of cytochrome c oxidase
889	1814	YER057C	Member of the p14.5 protein family with similarity to Mmf1p; functionally complements Mmf1p function when targeted to mitochondria; heat shock inducible; high-dosage growth inhibitor; forms a homotrimer in vitro
890	1806	YER056C-A	Protein component of the large (60S) ribosomal subunit; nearly identical to Rpl34Bp and has similarity to rat L34 ribosomal protein
891	3511	YIL048W	Putative aminophospholipid translocase (flippase) involved in endocytosis and vacuolar biogenesis; localizes to endosomes and the Golgi aparatus
892	-3512	YIL047C	Plasma membrane protein of unknown function; truncation and overexpression suppresses lethality of G-alpha protein deficiency
893	1797	YER055C	ATP phosphoribosyltransferase; a hexameric enzyme; catalyzes the first step in histidine biosynthesis; mutations cause histidine auxotrophy and sensitivity to Cu; Co; and Ni salts; transcription is regulated by general amino acid control
894	3513	YIL046W	F-box protein containing five copies of the WD40 motif; controls cell cycle function; sulfur metabolism; and methionine biosynthesis as part of the ubiquitin ligase complex; interacts with and regulates Met4p; localizes within the nucleus
895	1795	YER054C	Putative regulatory subunit of the protein phosphatase Glc7p; involved in glycogen metabolism; contains a conserved motif (GVNK motif) that is also found in Gac1p; Pig1p; and Pig2p
896	-3514	YIL044C	ADP-ribosylation factor (ARF) GTPase activating protein (GAP) effector; involved in Trans-Golgi-Network (TGN) transport; contains C2C2H2 cysteine/histidine motif
897	11654	---	Can not determin the functions of this gene
898	1779	YER052C	Aspartate kinase (L-aspartate 4-P-transferase); cytoplasmic enzyme that catalyzes the first step in the common pathway for methionine and threonine biosynthesis; expression regulated by Gcn4p and the general control of amino acid synthesis
899	-3515	YIL043C	Microsomal cytochrome b reductase; not essential for viability; also detected in mitochondria; mutation in conserved NADH binding domain of the human ortholog results in type I methemoglobinemia
900	-1776	YER051W	JmjC domain family histone demethylase specific for H3-K36; similar to proteins found in human; mouse; drosophila; X. laevis; C. elegans; and S. pombe
901	3526	YIL031W	Peptidase that deconjugates Smt3/SUMO-1 peptides from proteins; plays a role in chromosome cohesion at centromeric regions and recovery from checkpoint arrest induced by DNA damage or DNA replication defects; potential Cdc28p substrate
902	-3527	YIL030C	Ubiquitin-protein ligase involved in ER-associated protein degradation; located in the ER/nuclear envelope; ssm4 mutation suppresses mRNA instability caused by an rna14 mutation
903	-12951	Scer_6.trna10K	Lysine tRNA (tRNA-Lys); predicted by tRNAscan-SE analysis; a small portion is imported into mitochondria via interaction with mt lysyl-tRNA synthetase Msk1p and is necessary to decode AAG codons at high temperature; when base modification of mt-encoded tRNA-Lys is reduced; tRNA Type: Lys (K) | Anti-Codon: CUU | Cove Score: 70.32
904	2524	YFR036W	Subunit of the Anaphase-Promoting Complex/Cyclosome (APC/C); which is a ubiquitin-protein ligase required for degradation of anaphase inhibitors; including mitotic cyclins; during the metaphase/anaphase transition
905	-3530	YIL027C	Member of a transmembrane complex required for efficient folding of proteins in the ER; null mutant displays induction of the unfolded protein response; and also shows K1 killer toxin resistance
906	-3531	YIL026C	Subunit of the cohesin complex; which is required for sister chromatid cohesion during mitosis and meiosis and interacts with centromeres and chromosome arms; essential for viability
907	-3532	YIL024C	Putative protein of unknown function; non-essential gene; expression directly regulated by the metabolic and meiotic transcriptional regulator Ume6p
908	-11652	---	Can not determin the functions of this gene
909	-3533	YIL023C	Zinc transporter; localizes to the ER; null mutant is sensitive to calcofluor white; leads to zinc accumulation in cytosol; ortholog of the mouse KE4 and member of the ZIP (ZRT; IRT-like Protein) family
910	-2525	YFR037C	Component of the RSC chromatin remodeling complex; essential for viability and mitotic growth; homolog of SWI/SNF subunit Swi3p; but unlike Swi3p; does not activate transcription of reporters
911	2526	YFR038W	Putative ATPase containing the DEAD/H helicase-related sequence motif; null mutant displays increased levels of spontaneous Rad52p foci
912	3525	YIL033C	Regulatory subunit of the cyclic AMP-dependent protein kinase (PKA); a component of a signaling pathway that controls a variety of cellular processes; including metabolism; cell cycle; stress response; stationary phase; and sporulation
913	-1734	YER044C	Endoplasmic reticulum membrane protein; may facilitate protein-protein interactions between the Erg26p dehydrogenase and the Erg27p 3-ketoreductase and/or tether these enzymes to the ER; also interacts with Erg6p
914	3524	YIL034C	Beta subunit of the capping protein (CP) heterodimer (Cap1p and Cap2p) which binds to the barbed ends of actin filaments preventing further polymerization; localized predominantly to cortical actin patches
915	3523	YIL035C	Alpha catalytic subunit of casein kinase 2 (CK2); a Ser/Thr protein kinase with roles in cell growth and proliferation; CK2; comprised of CKA1; CKA2; CKB1 and CKB2; has many substrates including transcription factors and all RNA polymerases
916	-1742	YER044C-A	Meiosis-specific protein involved in double-strand break formation during meiotic recombination; required for chromosome synapsis and production of viable spores
917	-1750	YER045C	Basic leucine zipper (bZIP) transcription factor of the ATF/CREB family; may regulate transcription of genes involved in utilization of non-optimal carbon sources
918	1754	YER046W	Meiosis-specific protein of unknown function; required for spore wall formation during sporulation; dispensible for both nuclear divisions during meiosis
919	3522	YIL037C	Pheromone-regulated protein; predicted to have 4 transmembrane segments and a coiled coil domain; regulated by Ste12p; required for efficient nuclear fusion
920	3521	YIL038C	Subunit of the CCR4-NOT complex; which is a global transcriptional regulator with roles in transcription initiation and elongation and in mRNA degradation
921	-1758	YER047C	Putative ATPase of the AAA family; interacts with the Sin1p transcriptional repressor in the two-hybrid system
922	-3520	YIL039W	Conserved phosphoesterase domain-containing protein that acts together with Emp24p/Erv25p in cargo exit from the ER; deletion confers sensitivity to 4-(N-(S-glutathionylacetyl)amino) phenylarsenoxide (GSAO)
923	-1761	YER048C	Nuclear type II J heat shock protein of the E. coli dnaJ family; contains a leucine zipper-like motif; binds to non-native substrates for presentation to Ssa3p; may function during protein translocation; assembly and disassembly
924	-3519	YIL040W	Protein required for nuclear envelope morphology; nuclear pore complex localization; mRNA export from the nucleus; exhibits synthetic lethal genetic interactions with genes involved in lipid metabolism
925	12800	Scer_5.trna9Q	Glutamine tRNA (tRNA-Gln); predicted by tRNAscan-SE analysis; thiolation of uridine at wobble position (34) requires Ncs6p; tRNA Type: Gln (Q) | Anti-Codon: UUG | Cove Score: 68.39
926	1765	YER048W-A	Cysteine desulfurase (Nfs1p) activator; essential for the formation of the persulfide intermediate at the desulfurase active site during pyridoxal phosphate-dependent desulfuration of cysteine; required for mitochondrial iron-sulfur cluster biosynthesis
927	1768	YER049W	Poly(rA)-binding protein involved in translation termination efficiency; mRNA poly(A) tail length and mRNA stability; interacts with Sup45p (eRF1); Sup35p (eRF3) and Pab1p; similar to prolyl 4-hydroxylases; binds Fe(III) and 2-oxoglutarate
928	-3517	YIL041W	BAR domain-containing protein that localizes to both early and late Golgi vesicles; required for adaptation to varying nutrient concentrations; fluid-phase endocytosis; polarization of the actin cytoskeleton; and vacuole biogenesis
929	3516	YIL042C	Mitochondrial protein kinase involved in negative regulation of pyruvate dehydrogenase complex activity by phosphorylating the ser-133 residue of the Pda1p subunit; acts in concert with kinase Pkp2p and phosphatases Ptc5p and Ptc6p
930	-1771	YER050C	Mitochondrial ribosomal protein of the small subunit; has similarity to E. coli S18 ribosomal protein
931	3534	YIL022W	Essential component of the Translocase of the Inner Mitochondrial membrane (TIM23 complex); tethers the import motor and regulatory factors (PAM complex) to the translocation channel (Tim23p-Tim17p core complex)
932	-11650	---	Can not determin the functions of this gene
933	3535	YIL021W	RNA polymerase II third largest subunit B44; part of central core; similar to prokaryotic alpha subunit
934	-3536	YIL020C	Phosphoribosyl-5-amino-1-phosphoribosyl-4-imidazolecarboxiamide isomerase; catalyzes the fourth step in histidine biosynthesis; mutations cause histidine auxotrophy and sensitivity to Cu; Co; and Ni salts
935	3537	YIL019W	Protein required for pre-rRNA processing and 40S ribosomal subunit assembly
936	2522	YFR034C	Basic helix-loop-helix (bHLH) transcription factor of the myc-family; activates transcription cooperatively with Pho2p in response to phosphate limitation; binding to 'CACGTG' motif is regulated by chromatin restriction; competitive binding of Cbf1p to the same DNA binding motif and cooperation with Pho2p;; function is regulated by phosphorylation at multiple sites and by phosphate availability
937	2521	YFR033C	Subunit 6 of the ubiquinol cytochrome-c reductase complex; which is a component of the mitochondrial inner membrane electron transport chain; highly acidic protein; required for maturation of cytochrome c1
938	2520	YFR032C-A	Protein component of the large (60S) ribosomal subunit; has similarity to rat L29 ribosomal protein; not essential for translation; but required for proper joining of the large and small ribosomal subunits and for normal translation rate
939	2519	YFR032C	Putative protein of unknown function; non-essential gene identified in a screen for mutants with increased levels of rDNA transcription; expressed at high levels during sporulation
940	2518	YFR031C-A	Protein component of the large (60S) ribosomal subunit; identical to Rpl2Bp and has similarity to E. coli L2 and rat L8 ribosomal proteins
941	2517	YFR031C	Subunit of the condensin complex; essential SMC chromosomal ATPase family member that forms a complex with Smc4p to form the active ATPase; Smc2p/Smc4p complex binds DNA; required for clustering of tRNA genes at the nucleolus
942	-2515	YFR030W	Subunit alpha of assimilatory sulfite reductase; which converts sulfite into sulfide
943	-3538	YIL017C	Protein involved in proteasome-dependent catabolite degradation of fructose-1;6-bisphosphatase (FBPase); localized to the nucleus and the cytoplasm
944	3539	YIL016W	Ribosome-associated protein proposed to act in protein synthesis and nuclear pore complex biogenesis and maintenance as well as protein folding; has similarity to the mammalian BAG-1 protein
945	3541	YIL015W	Aspartyl protease secreted into the periplasmic space of mating type a cells; helps cells find mating partners; cleaves and inactivates alpha factor allowing cells to recover from alpha-factor-induced cell cycle arrest
946	9779	YBR256C	Riboflavin synthase; catalyzes the last step of the riboflavin biosynthesis pathway
947	-3568	YIR012W	Essential protein involved in a late step of 60S ribosomal subunit assembly or modification; contains multiple WD repeats; interacts with Qsr1p in a two-hybrid assay
948	3567	YIR011C	Protein required for localizing proteasomes to the nucleus; interacts with the karyopherin Srp1p; involved in ubiquitin-mediated protein degradation
949	9769	YBR255C-A	Putative protein of unknown function; may interact with respiratory chain complexes III (ubiquinol-cytochrome c reductase) or IV (cytochrome c oxidase); identified by sequence comparison with hemiascomycetous yeast species
950	-9758	YBR255W	Protein of unknown function; required for normal growth rate at 15 degrees C; green fluorescent protein (GFP)-fusion protein localizes to the cytoplasm in a punctate pattern; mtc4 is synthetically sick with cdc13-1
951	9750	YBR254C	One of 10 subunits of the transport protein particle (TRAPP) complex of the cis-Golgi which mediates vesicle docking and fusion; mutations in the human homolog cause the spondyloepiphyseal dysplasia tarda (SEDL) disorder
952	-3566	YIR010W	Essential component of the MIND kinetochore complex (Mtw1p Including Nnf1p-Nsl1p-Dsn1p) which joins kinetochore subunits contacting DNA to those contacting microtubules; important for chromosome segregation
953	-9740	YBR253W	Subunit of the RNA polymerase II mediator complex; associates with core polymerase subunits to form the RNA polymerase II holoenzyme; essential for transcriptional regulation
954	-9730	YBR252W	deoxyuridine triphosphate diphosphatase (dUTPase); catalyzes hydrolysis of dUTP to dUMP and PPi; thereby preventing incorporation of uracil into DNA during replication; critical for the maintenance of genetic stability; also has diphosphatase activity on deoxyinosine triphosphate
955	-2895	YGR111W	Putative protein of unknown function; green fluorescent protein (GFP)-fusion protein localizes to both the cytoplasm and the nucleus
956	-10520	YPR122W	Haploid specific endoprotease that performs one of two N-terminal cleavages during maturation of a-factor mating pheromone; required for axial budding pattern of haploid cells
957	-13832	---	Can not determin the functions of this gene
958	-10537	YPR143W	Nucleolar protein; constituent of pre-60S ribosomal particles; required for proper processing of the 27S pre-rRNA at the A3 and B1 sites to yield mature 5.8S and 25S rRNAs
959	10536	YPR141C	Minus-end-directed microtubule motor that functions in mitosis and meiosis; localizes to the spindle pole body and localization is dependent on functional Cik1p; required for nuclear fusion during mating; potential Cdc28p substrate
960	-10534	YPR140W	Lyso-phosphatidylcholine acyltransferase; required for normal phospholipid content of mitochondrial membranes; may remodel acyl groups of cardiolipin in the inner membrane; human ortholog tafazzin is implicated in Barth syndrome
961	10533	YPR139C	lysophosphatidic acid acyltransferase; involved in triacelglyceride homeostasis and lipid droplet formation; localized to lipid droplets and the ER; specificity for oleoyl-CoA
962	-2905	YGR122W	Probable ortholog of A. nidulans PalC; which is involved in pH regulation and binds to the ESCRT-III complex; null mutant does not properly process Rim101p and has decreased resistance to rapamycin; GFP-fusion protein is cytoplasmic
963	2904	YGR121C	Ammonium permease; belongs to a ubiquitous family of cytoplasmic membrane proteins that transport only ammonium (NH4+); expression is under the nitrogen catabolite repression regulation
964	-13884	Scer_7.trna23N	Asparagine tRNA (tRNA-Asn); predicted by tRNAscan-SE analysis; tRNA Type: Asn (N) | Anti-Codon: GUU | Cove Score: 77.73
965	-2906	YGR123C	Protein serine/threonine phosphatase; regulates Hsp90 chaperone by affecting its ATPase and cochaperone binding activities; has similarity to human phosphatase PP5; present in both the nucleus and cytoplasm; expressed during logarithmic growth
966	12767	Scer_7.trna25I	Isoleucine tRNA (tRNA-Ile); predicted by tRNAscan-SE analysis; tRNA Type: Ile (I) | Anti-Codon: AAU | Cove Score: 71.40
967	-10538	YPR144C	Nucleolar protein; forms a complex with Nop14p that mediates maturation and nuclear export of 40S ribosomal subunits
968	-2507	YFR022W	Protein that binds the ubiquitin ligase Rsp5p via its 2 PY motifs; has similarity to Rod1p; mutation suppresses the temperature sensitivity of an mck1 rim11 double mutant; proposed to regulate the endocytosis of plasma membrane proteins
969	-2506	YFR021W	Phosphoinositide binding protein required for vesicle formation in autophagy and the cytoplasm-to-vacuole targeting (Cvt) pathway; binds both phosphatidylinositol (3;5)-bisphosphate and phosphatidylinositol 3-phosphate; WD-40 repeat protein
970	12829	Scer_6.trna7S	Serine tRNA (tRNA-Ser); predicted by tRNAscan-SE analysis; tRNA Type: Ser (S) | Anti-Codon: GCU | Cove Score: 68.67
971	-2504	YFR019W	1-phosphatidylinositol-3-phosphate 5-kinase; vacuolar membrane kinase that generates phosphatidylinositol (3;5)P2; which is involved in vacuolar sorting and homeostasis
972	2503	YFR018C	Putative protein of unknown function
973	10831	YCR011C	Putative ATP-dependent permease of the ABC transporter family of proteins
974	9694	YNR003C	RNA polymerase III subunit C34; interacts with TFIIIB70 and is a key determinant in pol III recruitment by the preinitiation complex
975	10825	YCR010C	Acetate transporter required for normal sporulation; phosphorylated in mitochondria
976	10817	YCR009C	Amphiphysin-like lipid raft protein; interacts with Rvs167p and regulates polarization of the actin cytoskeleton; endocytosis; cell polarity; cell fusion and viability following starvation or osmotic stress
977	10593	---	Can not determin the functions of this gene
978	-10810	YCR008W	Ser/Thr protein kinase involved in salt tolerance; funtions in regulation of Trk1p-Trk2p potassium transporter; partially redundant with Hal5p; has similarity to Npr1p
979	14067	Scer_8.trna5Q	Glutamine tRNA (tRNA-Gln); predicted by tRNAscan-SE analysis; thiolation of uridine at wobble position (34) requires Ncs6p; tRNA Type: Gln (Q) | Anti-Codon: UUG | Cove Score: 68.39
980	2508	YFR023W	Poly(A) binding protein; suppressor of DNA polymerase epsilon mutation; similar to Mip6p
981	-2509	YFR024C-A	Protein containing a C-terminal SH3 domain; binds Las17p; which is a homolog of human Wiskott-Aldrich Syndrome protein involved in actin patch assembly and actin polymerization
982	3147	YHR017W	Non-essential mitochondrial protein of unknown function; mRNA induced during meiosis; peaking between mid to late prophase of meiosis I; similar to S. douglasii YSD83
983	-3149	YHR018C	Argininosuccinate lyase; catalyzes the final step in the arginine biosynthesis pathway
984	-3150	YHR019C	Cytosolic asparaginyl-tRNA synthetase; required for protein synthesis; catalyzes the specific attachment of asparagine to its cognate tRNA
985	3151	YHR020W	Protein of unknown function that may interact with ribosomes; based on co-purification experiments; has similarity to proline-tRNA ligase; YHR020W is an essential gene
986	-2510	YFR025C	Histidinolphosphatase; catalyzes the eighth step in histidine biosynthesis; mutations cause histidine auxotrophy and sensitivity to Cu; Co; and Ni salts; transcription is regulated by general amino acid control
987	2304	---	Can not determin the functions of this gene
988	2512	YFR027W	Acetyltransferase required for establishment of sister chromatid cohesion; modifies Smc3p at replication forks and Mcd1p in response to ds DNA breaks; has a C2H2-type zinc finger; mutations in human homolog ESCO2 cause Roberts syndrome
989	-2513	YFR028C	Protein phosphatase required for mitotic exit; located in the nucleolus until liberated by the FEAR and Mitotic Exit Network in anaphase; enabling it to act on key substrates to effect a decrease in CDK/B-cyclin activity and mitotic exit; required for meiosis I spindle disassembly; released from nucleolus upon entry into anaphase I of meiosis; resequestered in metaphase II; then released again up…
990	-14083	Scer_6.trna9Y	Tyrosine tRNA (tRNA-Tyr); predicted by tRNAscan-SE analysis; can mutate to suppress ochre nonsense mutations; tRNA Type: Tyr (Y) | Anti-Codon: GUA | Cove Score: 68.18
991	9872	YOL018C	Syntaxin-like t-SNARE that forms a complex with Tlg1p and Vti1p and mediates fusion of endosome-derived vesicles with the late Golgi; binds Vps45p; which prevents Tlg2p degradation and also facilitates t-SNARE complex formation; homologous to mammalian SNARE protein syntaxin 16 (Sx16)
992	-2497	YFR012W	Protein of unknown function; deletion mutant shows strong genetic interaction with cdc28-as1 mutant in the presence of 1-NM-PP1
993	-13023	Scer_6.trna5Y	Tyrosine tRNA (tRNA-Tyr); predicted by tRNAscan-SE analysis; can mutate to suppress ochre nonsense mutations; tRNA Type: Tyr (Y) | Anti-Codon: GUA | Cove Score: 68.18
994	2495	YFR011C	Mitochondrial protein peripheral to the inner membrane; component of the mitochondrial inner membrane organizing system (MINOS; MitOS; or MICOS); a scaffold-like structure on the intermembrane space side of the inner membrane which has a role in the maintenance of crista junctions and inner membrane architecture
995	-2494	YFR010W	Ubiquitin-specific protease situated in the base subcomplex of the 26S proteasome; releases free ubiquitin from branched polyubiquitin chains; works in opposition to Hul5p polyubiquitin elongation activity; mutant has aneuploidy tolerance
996	-9871	YOL020W	High affinity tryptophan and tyrosine permease; overexpression confers FK506 and FTY720 resistance
997	9870	YOL021C	Exosome core complex catalytic subunit; possesses both endonuclease and 3'-5' exonuclease activity; involved in 3'-5' RNA processing and degradation in both the nucleus and the cytoplasm; has similarity to E. coli RNase R and to human DIS3
998	-2492	YFR009W	Positive regulator of the Gcn2p kinase activity; forms a complex with Gcn1p; proposed to stimulate Gcn2p activation by an uncharged tRNA
999	-12850	Scer_15.trna6G	Glycine tRNA (tRNA-Gly); predicted by tRNAscan-SE analysis; can mutate to suppress +1 frameshift mutations in glycine codons; tRNA Type: Gly (G) | Anti-Codon: GCC | Cove Score: 62.73
1000	9869	YOL022C	Cytoplasmic protein required for correct processing of the 20S pre-rRNA at site D to generate mature 18S rRNA; essential gene in S288C background but not in CEN.PK2
1001	-9868	YOL023W	Mitochondrial translation initiation factor 2
1002	-11030	---	Can not determin the functions of this gene
1003	-2502	YFR017C	Cytoplasmic protein that inhibits Gdb1p glycogen debranching activity; required for normal intracellular accumulation of glycogen; phosphorylated in vivo; expression increases during wine fermentation
1004	11689	---	Can not determin the functions of this gene
1005	10837	YCR012W	3-phosphoglycerate kinase; catalyzes transfer of high-energy phosphoryl groups from the acyl phosphate of 1;3-bisphosphoglycerate to ADP to produce ATP; key enzyme in glycolysis and gluconeogenesis
1006	-10845	YCR014C	DNA polymerase IV; undergoes pair-wise interactions with Dnl4p-Lif1p and Rad27p to mediate repair of DNA double-strand breaks by non-homologous end joining (NHEJ); homologous to mammalian DNA polymerase beta
1007	-10854	YCR015C	Putative protein of unknown function; YCR015C is not an essential gene
1008	10862	YCR016W	Putative protein of unknown function; green fluorescent protein (GFP)-fusion protein localizes to the nucleolus and nucleus; predicted to be involved in ribosome biogenesis
1009	11029	---	Can not determin the functions of this gene
1010	-10870	YCR017C	Putative sensor/transporter protein involved in cell wall biogenesis; contains 14-16 transmembrane segments and several putative glycosylation and phosphorylation sites; null mutation is synthetically lethal with pkc1 deletion
1011	12746	Scer_3.trna7K	Lysine tRNA (tRNA-Lys); predicted by tRNAscan-SE analysis; a small portion is imported into mitochondria via interaction with mt lysyl-tRNA synthetase Msk1p and is necessary to decode AAG codons at high temperature; when base modification of mt-encoded tRNA-Lys is reduced; tRNA Type: Lys (K) | Anti-Codon: CUU | Cove Score: 77.79
1012	-1409	YEL011W	Glycogen branching enzyme; involved in glycogen accumulation; green fluorescent protein (GFP)-fusion protein localizes to the cytoplasm in a punctate pattern
1013	-1400	YEL012W	Ubiquitin-conjugating enzyme that negatively regulates gluconeogenesis by mediating the glucose-induced ubiquitination of fructose-1;6-bisphosphatase (FBPase); cytoplasmic enzyme that catalyzes the ubiquitination of histones in vitro
1014	-10910	YCR020W-B	Component of the RSC chromatin remodeling complex; RSC functions in transcriptional regulation and elongation; chromosome stability; and establishing sister chromatid cohesion; involved in telomere maintenance
1015	10905	YCR020C-A	Non-catalytic subunit of N-terminal acetyltransferase of the NatC type; required for replication of dsRNA virus; member of the Sm protein family
1016	-10888	YCR019W	Protein necessary for structural stability of L-A double-stranded RNA-containing particles
1017	13976	Scer_3.trna6M	Methionine tRNA (tRNA-Met); predicted by tRNAscan-SE analysis; tRNA Type: Met (M) | Anti-Codon: CAU | Cove Score: 74.96
1018	13970	Scer_5.trna4Q	Glutamine tRNA (tRNA-Gln); predicted by tRNAscan-SE analysis; thiolation of uridine at wobble position (34) requires Ncs6p; tRNA Type: Gln (Q) | Anti-Codon: UUG | Cove Score: 68.78
1019	-1389	YEL013W	Phosphorylated and palmitoylated vacuolar membrane protein that interacts with Atg13p; required for the cytoplasm-to-vacuole targeting (Cvt) pathway; interacts with Nvj1p to form nucleus-vacuole junctions
1020	-1381	YEL015W	Non-essential conserved protein of unknown function; plays a role in mRNA decapping by specifically affecting the function of the decapping enzyme Dcp1p; localizes to cytoplasmic mRNA processing bodies
1021	10949	YCR026C	Nucleotide pyrophosphatase/phosphodiesterase family member; mediates extracellular nucleotide phosphate hydrolysis along with Npp2p and Pho5p; activity and expression enhanced during conditions of phosphate starvation
1022	-1376	YEL017W	Protein of unknown function with a possible role in glutathione metabolism; as suggested by computational analysis of large-scale protein-protein interaction data; GFP-fusion protein localizes to the nuclear periphery
1023	10942	YCR024C-A	Small single-membrane span proteolipid that functions as a regulatory subunit of the plasma membrane H(+)-ATPase Pma1p; forms unique helix and positively charged cytoplasmic domain that is able to specifically segregate phosphatidylserines
1024	-1371	YEL018W	Esa1p-associated factor; non-essential subunit of the NuA4 acetyltransferase complex
1025	1366	YEL019C	SUMO ligase and component of the SMC5-SMC6 complex; this complex plays a key role in the removal of X-shaped DNA structures that arise between sister chromatids during DNA replication and repair; mutants are sensitive to methyl methanesulfonate and show increased spontaneous mutation and mitotic recombination
1026	10932	YCR024C	Mitochondrial asparaginyl-tRNA synthetase
1027	1361	YEL020C	Protein of unknown function with low sequence identity to Pdc1p; mRNA identified as translated by ribosome profiling data
1028	-11687	---	Can not determin the functions of this gene
1029	10921	YCR023C	Vacuolar membrane protein of unknown function; member of the multidrug resistance family; YCR023C is not an essential gene
1030	-1355	YEL020W-A	Essential protein of the mitochondrial intermembrane space; forms a complex with Tim10p (TIM10 complex) that delivers hydrophobic proteins to the TIM22 complex for insertion into the inner membrane
1031	-1348	YEL021W	Orotidine-5'-phosphate (OMP) decarboxylase; catalyzes the sixth enzymatic step in the de novo biosynthesis of pyrimidines; converting OMP into uridine monophosphate (UMP); converts 5-FOA into 5-fluorouracil; a toxic compound
1032	11026	---	Can not determin the functions of this gene
1033	-1340	YEL022W	Guanine nucleotide exchange factor for ADP ribosylation factors (ARFs); involved in vesicular transport between the Golgi and ER; Golgi organization; and actin cytoskeleton organization; similar to but not functionally redundant with Gea1p
1034	4152	YJR032W	Peptidyl-prolyl cis-trans isomerase (cyclophilin); catalyzes the cis-trans isomerization of peptide bonds N-terminal to proline residues; binds to Hsp82p and contributes to chaperone activity
1035	-4157	YJR033C	Subunit of the RAVE complex (Rav1p; Rav2p; Skp1p); which promotes assembly of the V-ATPase holoenzyme; required for transport between the early and late endosome/PVC and for localization of TGN membrane proteins; potential Cdc28p substrate
1036	4162	YJR034W	Protein required for assembly of cytochrome c oxidase; exists as an oligomer that is integral to the mitochondrial inner membrane and faces the intermembrane space; contains a twin Cx9C motif
1037	4171	YJR035W	Protein involved in transcription-coupled nucleotide excision repair of UV-induced DNA lesions; recruitment to DNA lesions is dependent on an elongating RNA polymerase II; homolog of human CSB protein
1038	1329	YEL023C	Putative protein of unknown function; expression is increased greatly during sporulation; YEL023C is not an essential gene
1039	-1321	YEL024W	Ubiquinol-cytochrome-c reductase; a Rieske iron-sulfur protein of the mitochondrial cytochrome bc1 complex; transfers electrons from ubiquinol to cytochrome c1 during respiration; during import; Rip1p is first imported into the mitochondrial matrix where it is processed; acquires its Fe-S cluster; and is folded; then is translocated into the inner membrane by the action of a homo-oligomer of Bcs1…
1040	-4180	YJR036C	Protein with similarity to hect domain E3 ubiquitin-protein ligases; not essential for viability; found in association with Trf4 in TRAMP complex
1041	4190	YJR039W	Putative protein of unknown function; the authentic; non-tagged protein is detected in highly purified mitochondria in high-throughput studies
1042	-1315	YEL026W	RNA binding protein; part of U3 snoRNP involved in rRNA processing; part of U4/U6-U5 tri-snRNP involved in mRNA splicing; similar to human 15.5K protein
1043	4197	YJR040W	Voltage-gated chloride channel localized to the golgi; the endosomal system; and plasma membrane; and involved in cation homeostasis; highly homologous to vertebrate voltage-gated chloride channels
1044	-4205	YJR041C	Nucleolar protein required for normal metabolism of the rRNA primary transcript; proposed to be involved in ribosome biogenesis
1045	4213	YJR042W	Subunit of the Nup84p subcomplex of the nuclear pore complex (NPC); contributes to nucleocytoplasmic transport and NPC biogenesis and is involved in establishment of a normal nucleocytoplasmic concentration gradient of the GTPase Gsp1p; also plays roles in several processes that may require localization of genes or chromosomes at the nuclear periphery; including double-strand break repair; transc…
1046	-1310	YEL027W	Proteolipid subunit of the vacuolar H(+)-ATPase V0 sector (subunit c; dicyclohexylcarbodiimide binding subunit); required for vacuolar acidification and important for copper and iron metal ion homeostasis
1047	-4222	YJR043C	Third subunit of DNA polymerase delta; involved in chromosomal DNA replication; required for error-prone DNA synthesis in the presence of DNA damage and processivity; interacts with Hys2p; PCNA (Pol30p); and Pol1p
1048	-12807	Scer_10.trna18M	Methionine initiator tRNA (tRNA-Met); predicted by tRNAscan-SE analysis; one of four initiator methionine tRNAs in yeast that are functional for translation; tRNA Type: Met (M) | Anti-Codon: CAU | Cove Score: 74.96
1049	1304	YEL029C	Putative pyridoxal kinase; a key enzyme involved in pyridoxal 5'-phosphate synthesis; the active form of vitamin B6; required for genome integrity; involved in bud-site selection; similarity to yeast BUD17 and human pyridoxal kinase (PDXK)
1050	-11686	---	Can not determin the functions of this gene
1051	9455	YNL284C	Mitochondrial ribosomal protein of the large subunit; appears as two protein spots (YmL10 and YmL18) on two-dimensional SDS gels
1052	-9808	YOL107W	Putative protein of unknown function; green fluorescent protein (GFP)-fusion protein localizes to the cytoplasm and colocalizes in a punctate pattern with the early golgi/COPI vesicles; YOL107W is not an essential protein
1053	9807	YOL108C	Transcription factor required for derepression of inositol-choline-regulated genes involved in phospholipid synthesis; forms a complex; with Ino2p; that binds the inositol-choline-responsive element through a basic helix-loop-helix domain
1054	-13853	Scer_14.trna2N	Asparagine tRNA (tRNA-Asn); predicted by tRNAscan-SE analysis; tRNA Type: Asn (N) | Anti-Codon: GUU | Cove Score: 77.73
1055	-3110	YBR026C	2-enoyl thioester reductase; member of the medium chain dehydrogenase/reductase family; localized to in mitochondria; where it has a probable role in fatty acid synthesis
1056	-11263	---	Can not determin the functions of this gene
1057	1922	---	Can not determin the functions of this gene
1058	-3121	YBR028C	An AGC kinase phosphorylated by cAMP-dependent protein kinase (PKA) in a TORC1-dependent manner
1059	-3132	YBR029C	Phosphatidate cytidylyltransferase (CDP-diglyceride synthetase); an enzyme that catalyzes that conversion of CTP + phosphate into diphosphate + CDP-diaclglyerol; a critical step in the synthesis of all major yeast phospholipids
1060	-11949	YDL030W	Subunit of the SF3a splicing factor complex; required for spliceosome assembly; acts after the formation of the U1 snRNP-pre-mRNA complex
1061	-11945	YDL031W	Putative ATP-dependent RNA helicase of the DEAD-box protein family; constituent of 66S pre-ribosomal particles; essential protein involved in ribosome biogenesis
1062	11944	YDL033C	tRNA-specific 2-thiouridylase; responsible for 2-thiolation of the wobble base of mitochondrial tRNAs; human ortholog is implicated in myoclonus epilepsy associated with ragged red fibers (MERRF)
1063	9837	YOL064C	Bisphosphate-3'-nucleotidase; involved in salt tolerance and methionine biogenesis; dephosphorylates 3'-phosphoadenosine-5'-phosphate and 3'-phosphoadenosine-5'-phosphosulfate; intermediates of the sulfate assimilation pathway
1064	11943	YDL035C	Plasma membrane G protein coupled receptor (GPCR) that interacts with the heterotrimeric G protein alpha subunit; Gpa2p; and with Plc1p; sensor that integrates nutritional signals with the modulation of cell fate via PKA and cAMP synthesis
1065	9836	YOL065C	Phosphatidylinositol 4;5-bisphosphate 5-phosphatase with a role in secretion; localizes to the endoplasmic reticulum via the C-terminal tail; lacks the Sac1 domain and proline-rich region found in the other 3 INP proteins
1066	11942	YDL036C	Mitochondrial tRNA:pseudouridine synthase; catalyzes the formation of pseudouridine at position 32 in mitochondrial tRNAs; contains an N-terminal mitochondrial targeting sequence
1067	-11205	---	Can not determin the functions of this gene
1068	3251	YHR088W	Nucleolar protein involved in the assembly and export of the large ribosomal subunit; constituent of 66S pre-ribosomal particles; contains a sigma(70)-like motif; which is thought to bind RNA
1069	323	YDR335W	Karyopherin involved in nuclear import and export of proteins; including import of replication protein A and export of Swi6p; Far1p; and Pho4p; required for re-export of mature tRNAs after their retrograde import from the cytoplasm
1070	324	YDR336W	Putative protein of unknown function; sumoylated under stress conditions in a genome wide study; YDR336W is not an essential gene
1071	-3252	YHR089C	Protein component of the H/ACA snoRNP pseudouridylase complex; involved in the modification and cleavage of the 18S pre-rRNA
1072	325	YDR337W	Mitochondrial ribosomal protein of the small subunit
1073	-11203	---	Can not determin the functions of this gene
1074	-329	YDR338C	Putative protein of unknown function; member of the multi-drug and toxin extrusion (MATE) family of the multidrug/oligosaccharidyl-lipid/polysaccharide (MOP) exporter superfamily
1075	-3253	YHR090C	Subunit of NuA4; an essential histone acetyltransferase complex; positions Piccolo NuA4 for efficient acetylation of histone H4 or histone H2A; has similarity to the human tumor suppressor ING1 and its isoforms ING4 and ING5
1076	11202	---	Can not determin the functions of this gene
1077	-335	YDR339C	Putative PINc domain nuclease required for early cleavages of 35S pre-rRNA and maturation of 18S rRNA; component of the SSU (small subunit) processome involved in 40S ribosomal subunit biogenesis; copurifies with Faf1p
1078	-12796	Scer_4.trna22X	tRNA of undetermined specificity; predicted by tRNAscan-SE analysis; very similar to serine tRNAs; tRNA Type: Undet (X) | Anti-Codon: ??? | Cove Score: 57.54
1079	-3657	YJL158C	Mannose-containing glycoprotein constituent of the cell wall; member of the PIR (proteins with internal repeats) family
1080	-3658	YJL157C	Cyclin-dependent kinase inhibitor that mediates cell cycle arrest in response to pheromone; also forms a complex with Cdc24p; Ste4p; and Ste18p that may specify the direction of polarized growth during mating; potential Cdc28p substrate
1081	-3659	YJL156C	Serine protease of SPS plasma membrane amino acid sensor system (Ssy1p-Ptr3p-Ssy5p); contains an inhibitory domain that dissociates in response to extracellular amino acids; freeing a catalytic domain to activate transcription factor Stp1p
1082	-3660	YJL155C	Fructose-2;6-bisphosphatase; required for glucose metabolism
1083	-3661	YJL154C	Endosomal subunit of membrane-associated retromer complex required for retrograde transport; receptor that recognizes retrieval signals on cargo proteins; forms subcomplex with Vps26p and Vps29p that selects cargo proteins for retrieval
1084	-5818	YKR046C	Protein of unknown function that co-purifies with lipid particles; expression pattern suggests a role in respiratory growth; computational analysis of large-scale protein-protein interaction data suggests a role in ATP/ADP exchange
1085	-5822	YKR048C	Protein that interacts with mitotic cyclin Clb2p; required for the regulation of microtubule dynamics during mitosis; controls bud morphogenesis; involved in the transport of H2A and H2B histones to the nucleus; phosphorylated by CK2
1086	13561	---	Can not determin the functions of this gene
1087	-3655	YJL159W	O-mannosylated heat shock protein that is secreted and covalently attached to the cell wall via beta-1;3-glucan and disulfide bridges; required for cell wall stability; induced by heat shock; oxidative stress; and nitrogen limitation
1088	3654	YJL160C	Putative protein of unknown function; member of the PIR (proteins with internal repeats) family of cell wall proteins; non-essential gene that is required for sporulation; mRNA is weakly cell cycle regulated; peaking in mitosis
1089	13987	---	Can not determin the functions of this gene
1090	3652	YJL162C	Protein of unknown function; contains a J-domain; which is a region with homology to the E. coli DnaJ protein
1091	5090	YKL165C	Protein involved in glycosylphosphatidylinositol (GPI) anchor synthesis; multimembrane-spanning protein that localizes to the endoplasmic reticulum; highly conserved among eukaryotes
1092	3651	YJL163C	Putative protein of unknown function
1093	3650	YJL164C	cAMP-dependent protein kinase catalytic subunit; promotes vegetative growth in response to nutrients via the Ras-cAMP signaling pathway; inhibited by regulatory subunit Bcy1p in the absence of cAMP; partially redundant with Tpk2p and Tpk3p
1094	5086	YKL167C	Mitochondrial ribosomal protein of the large subunit; not essential for mitochondrial translation
1095	10961	---	Can not determin the functions of this gene
1096	3649	YJL165C	Putative protein kinase; overexpression increases sodium and lithium tolerance; whereas gene disruption increases cation and low pH sensitivity and impairs potassium uptake; suggesting a role in regulation of Trk1p and/or Trk2p transporters
1097	-5082	YKL170W	Mitochondrial ribosomal protein of the large subunit; appears as two protein spots (YmL34 and YmL38) on two-dimensional SDS gels
1098	-5080	YKL171W	Protein kinase; implicated in proteasome function; interacts with TORC1; Ure2 and Gdh2; overexpression leads to hypersensitivity to rapamycin and nuclear accumulation of Gln3; epitope-tagged protein localizes to the cytoplasm
1099	-3648	YJL166W	Subunit 8 of ubiquinol cytochrome-c reductase complex; which is a component of the mitochondrial inner membrane electron transport chain; oriented facing the intermembrane space; expression is regulated by Abf1p and Cpf1p
1100	-3647	YJL167W	Farnesyl pyrophosphate synthetase; has both dimethylallyltranstransferase and geranyltranstransferase activities; catalyzes the formation of C15 farnesyl pyrophosphate units for isoprenoid and sterol biosynthesis
1101	-5075	YKL172W	Required for 25S rRNA maturation and 60S ribosomal subunit assembly; localizes to the nucleolus and in foci along nuclear periphery; constituent of 66S pre-ribosomal particles; cooperates with Rrs1p and Mps3p to mediate telomere clustering by binding Sir4p; but is not involved in telomere tethering
1102	-5067	YKL173W	GTPase component of U5 snRNP involved in mRNA splicing via spliceosome; binds directly to U5 snRNA; proposed to be involved in conformational changes of the spliceosome; similarity to ribosomal translocation factor EF-2
1103	5062	YKL174C	Protein involved in excretion of putrescine and spermidine; putative polyamine transporter in the Golgi or post-Golgi vesicles
1104	-5056	YKL175W	Vacuolar membrane zinc transporter; transports zinc from storage in the vacuole to the cytoplasm when needed; transcription is induced under conditions of zinc deficiency
1105	5051	YKL176C	Protein possibly involved in a post-Golgi secretory pathway; required for the transport of nitrogen-regulated amino acid permease Gap1p from the Golgi to the cell surface
1106	3646	YJL168C	Histone methyltransferase with a role in transcriptional elongation; methylates a lysine residue of histone H3; associates with the C-terminal domain of Rpo21p; histone methylation activity is regulated by phosphorylation status of Rpo21p
1107	3644	YJL170C	Protein that regulates signaling from a G protein beta subunit Ste4p and its relocalization within the cell; specific to a-cells and induced by alpha-factor
1108	3643	YJL171C	GPI-anchored cell wall protein of unknown function; induced in response to cell wall damaging agents and by mutations in genes involved in cell wall biogenesis; sequence similarity to YBR162C/TOS1; a covalently bound cell wall protein
1109	5047	YKL178C	Receptor for a factor pheromone; couples to MAP kinase cascade to mediate pheromone response; transcribed in alpha cells and required for mating by alpha cells; ligand bound receptors endocytosed and recycled to the plasma membrane; GPCR
1110	-3642	YJL172W	Vacuolar carboxypeptidase yscS; expression is induced under low-nitrogen conditions
1111	3641	YJL173C	Subunit of heterotrimeric Replication Protein A (RPA); which is a highly conserved single-stranded DNA binding protein involved in DNA replication; repair; and recombination
1112	-3640	YJL174W	Glycoprotein involved in cell wall beta-glucan assembly; null mutation leads to severe growth defects; aberrant multibudded morphology; and mating defects
1113	3639	YJL176C	Subunit of the SWI/SNF chromatin remodeling complex; which regulates transcription by remodeling chromosomes; required for transcription of many genes; including ADH1; ADH2; GAL1; HO; INO1 and SUC2
1114	5039	YKL179C	Golgi membrane protein with similarity to mammalian CASP; genetic interactions with GOS1 (encoding a Golgi snare protein) suggest a role in Golgi function
1115	-3638	YJL177W	Protein component of the large (60S) ribosomal subunit; nearly identical to Rpl17Ap and has similarity to E. coli L22 and rat L17 ribosomal proteins
1116	3637	YJL178C	Type I membrane protein involved in autophagy and the cytoplasm-to-vacuole targeting (Cvt) pathway; may be involved in membrane delivery to the phagophore assembly site
1117	-3636	YJL179W	Subunit of heterohexameric prefoldin; which binds cytosolic chaperonin and transfers target proteins to it; involved in the biogenesis of actin and of alpha- and gamma-tubulin
1118	3634	YJL180C	Conserved protein required for assembly of alpha and beta subunits into the F1 sector of mitochondrial F1F0 ATP synthase; mutation of human ATP12 reduces active ATP synthase levels and is associated with the disorder ATPAF2 deficiency
1119	-3633	YJL181W	Putative protein of unknown function; expression is cell-cycle regulated as shown by microarray analysis; potential regulatory target of Mbp1p; which binds to the YJL181W promoter region
1120	-3632	YJL183W	Subunit of a Golgi mannosyltransferase complex that also contains Anp1p; Mnn9p; Mnn10p; and Hoc1p; and mediates elongation of the polysaccharide mannan backbone; has homology to Mnn10p
1121	-10962	YCR028C	Plasma membrane H+-pantothenate symporter; confers sensitivity to the antifungal agent fenpropimorph
1122	-3631	YJL184W	Component of the EKC/KEOPS protein complex with Kae1p; Cgi121p; Pcc1p; and Bud32p; EKC/KEOPS complex is required for t6A tRNA modification and may have roles in telomere maintenance and transcription; implicated in osmotic stress response
1123	-10966	YCR028C-A	Single-stranded DNA-binding protein essential for mitochondrial genome maintenance; involved in mitochondrial DNA replication
1124	3630	YJL185C	Pex3p interacting protein; required for pexophagy; interacts with Atg8p and Atg11p; mRNA is weakly cell cycle regulated; peaking in G2 phase; YJL185C is a non-essential gene
1125	-10975	YCR030C	Protein of unknown function that is involved in endocytic site formation; may regulate assembly and disassembly of the septin ring; colocalizes and interacts with septin subunits; potential role in actin cytoskeletal organization
1126	-10960	YJL186W	Alpha-1;2-mannosyltransferase; responsible for addition of the second alpha-1;2-linked mannose of the branches on the mannan backbone of oligosaccharides; localizes to an early Golgi compartment
1127	3629	YJL187C	Protein kinase that regulates the G2/M transition by inhibition of Cdc28p kinase activity; localizes to the nucleus and to the daughter side of the mother-bud neck; homolog of S. pombe Wee1p; potential Cdc28p substrate
1128	-3628	YJL189W	Protein component of the large (60S) ribosomal subunit; has similarity to rat L39 ribosomal protein; required for ribosome biogenesis; loss of both Rpl31p and Rpl39p confers lethality; also exhibits genetic interactions with SIS1 and PAB1
1129	3627	YJL190C	Protein component of the small (40S) ribosomal subunit; nearly identical to Rps22Bp and has similarity to E. coli S8 and rat S15a ribosomal proteins
1130	-10980	YCR031C	Ribosomal protein 59 of the small subunit; required for ribosome assembly and 20S pre-rRNA processing; mutations confer cryptopleurine resistance; nearly identical to Rps14Bp and similar to E. coli S11 and rat S14 ribosomal proteins
1131	3626	YJL192C	ER-membrane protein; suppressor of pma1-7; deletion of SOP4 slows down the export of wild-type Pma1p and Pma1-7 from the ER
1132	10987	YCR032W	PProtein homologous to human Chediak-Higashi syndrome and murine Beige proteins; which are implicated in disease syndromes due to defective lysosomal trafficking; mutant phenotype and genetic interactions suggest a role in protein sorting
1133	-3623	YJL194W	Essential ATP-binding protein required for DNA replication; component of the pre-replicative complex (pre-RC) which requires ORC to associate with chromatin and is in turn required for Mcm2-7p DNA association; homologous to S. pombe Cdc18p
1134	10994	YCR033W	Subunit of the Set3C deacetylase complex that interacts directly with the Set3C subunit; Sif2p; putative DNA-binding protein; mutant has increased aneuploidy tolerance
1135	11001	YCR034W	Fatty acid elongase; involved in sphingolipid biosynthesis; acts on fatty acids of up to 24 carbons in length; mutations have regulatory effects on 1;3-beta-glucan synthase; vacuolar ATPase; and the secretory pathway
1136	-11012	YCR035C	Exosome non-catalytic core component; involved in 3'-5' RNA processing and degradation in both the nucleus and the cytoplasm; has similarity to E. coli RNase PH and to human hRrp43p (OIP2; EXOSC8)
1137	11019	YCR036W	Putative ribokinase
1138	-3622	YJL197W	Ubiquitin carboxyl-terminal hydrolase; ubiquitin-specific protease present in the nucleus and cytoplasm that cleaves ubiquitin from ubiquitinated proteins
1139	-11023	YCR037C	Low-affinity inorganic phosphate (Pi) transporter; involved in activation of PHO pathway; expression is independent of Pi concentration and Pho4p activity; contains 12 membrane-spanning segments
1140	3621	YJL200C	Putative mitochondrial aconitase isozyme; similarity to Aco1p; an aconitase required for the TCA cycle; expression induced during growth on glucose; by amino acid starvation via Gcn4p; and repressed on ethanol
1141	-11033	YCR038C	GTP/GDP exchange factor for Rsr1p (Bud1p) required for both axial and bipolar budding patterns; mutants exhibit random budding in all cell types
1142	-3620	YJL201W	Non-essential protein of unknown function; promoter contains a consensus binding sequence for factor Abf1p
1143	-13552	---	Can not determin the functions of this gene
1144	-9482	YNL254C	Protein of unknown function; null mutation suppresses cdc13-1 temperature sensitivity; (GFP)-fusion protein localizes to both the cytoplasm and the nucleus
1145	11767	---	Can not determin the functions of this gene
1146	9483	YNL253W	Protein involved in mRNA export; component of the transcription export (TREX) complex
1147	-9484	YNL252C	Mitochondrial ribosomal protein of the large subunit
1148	-9485	YNL251C	RNA-binding protein; subunit of Nrd1 complex (Nrd1p-Nab3p-Sen1p); complex interacts with the exosome to mediate 3&#8242; end formation of some mRNAs; snRNAs; snoRNAs; and CUTs; interacts with the C-terminal domain of the RNA polymerase II large subunit (Rpo21p); preferentially at phosphorylated Ser5; to direct transcription termination of non-polyadenylated transcripts; H3K4 trimethylation of tra…
1149	9486	YNL250W	Subunit of MRX complex; with Mre11p and Xrs2p; involved in processing double-strand DNA breaks in vegetative cells; initiation of meiotic DSBs; telomere maintenance; and nonhomologous end joining
1150	-9488	YNL248C	RNA polymerase I subunit A49
1151	4497	YJR097W	Protein of unknown function; contains a CSL Zn finger and a DnaJ-domain; involved in diphthamide biosynthesis; ortholog human Dph4
1152	9489	YNL247W	Cysteinyl-tRNA synthetase; may interact with ribosomes; based on co-purification experiments
1153	9490	YNL246W	NAP family histone chaperone; binds to histones and Rtt109p; stimulating histone acetyltransferase activity; possesses nucleosome assembly activity in vitro; proposed role in vacuolar protein sorting and in double-strand break repair
1154	-9493	YNL244C	Translation initiation factor eIF1; component of a complex involved in recognition of the initiator codon; modulates translation accuracy at the initiation phase
1155	-11768	---	Can not determin the functions of this gene
1156	11769	---	Can not determin the functions of this gene
1157	12352	---	Can not determin the functions of this gene
1158	-3618	YJL204C	F-box protein involved in recycling plasma membrane proteins internalized by endocytosis; localized to sites of polarized growth
1159	3619	YJL203W	Subunit of the SF3a splicing factor complex; required for spliceosome assembly
1160	9480	YNL255C	Translational activator for mRNAs with internal ribosome entry sites; associates with polysomes and binds to a specific subset of mRNAs; ortholog of human ZNF9/CNBP; a gene involved in myotonic dystrophy type 2
1161	-9479	YNL256W	Multifunctional enzyme of the folic acid biosynthesis pathway; has dihydropteroate synthetase; dihydro-6-hydroxymethylpterin pyrophosphokinase; and dihydroneopterin aldolase activities
1162	3038	YGR255C	Putative flavin-dependent monooxygenase; involved in ubiquinone (Coenzyme Q) biosynthesis; localizes to the matrix face of the mitochondrial inner membrane in a large complex with other ubiquinone biosynthetic enzymes; human COX6 can rescue a yeast cox6 mutant and is implicated in steroid-resistant nephrotic syndrome (SRNS)
1163	10956	---	Can not determin the functions of this gene
1164	12196	YDR058C	Triacylglycerol lipase that is localized to the mitochondria; has lipolytic activity towards triacylglycerols and diacylglycerols when expressed in E. coli
1165	3320	YHR155W	Mitochondrial protein with a potential role in promoting mitochondrial fragmentation during programmed cell death in response to high levels of alpha-factor mating pheromone or the drug amiodarone
1166	12734	Scer_snR71	C/D box small nucleolar RNA (snoRNA); guides 2'-O-methylation of large subunit (LSU) rRNA at position A2946
1167	9478	YNL258C	Peripheral membrane protein needed for Golgi-to-ER retrograde traffic; forms a complex with Sec39p and Tip20p that interacts with ER SNAREs Sec20p and Use1p; component of the ER target site that interacts with coatomer; interacts with Cin5p; similar to the fly and human ZW10 gene
1168	9477	YNL259C	Cytosolic copper metallochaperone that transports copper to the secretory vesicle copper transporter Ccc2p for eventual insertion into Fet3p; which is a multicopper oxidase required for high-affinity iron uptake
1169	9476	YNL260C	Putative protein of unknown function with similarity to a human protein overexpressed in oral cancers; essential gene with defects in anaerobic and filamentous growth; localizes to the nucleus and cytoplasm
1170	-3323	YHR156C	Non-essential component of U5 snRNP; nuclear protein; physically interacts with Irr1p of cohesin complex; may link together proteins involved in chromosome segregation; mRNA splicing and DNA replication
1171	-9475	YNL261W	Subunit of the origin recognition complex; which directs DNA replication by binding to replication origins and is also involved in transcriptional silencing
1172	-9474	YNL262W	Catalytic subunit of DNA polymerase (II) epsilon; a chromosomal DNA replication polymerase that exhibits processivity and proofreading exonuclease activity; also involved in DNA synthesis during DNA repair; interacts extensively with Mrc1p
1173	9473	YNL263C	Integral membrane protein required for the fusion of ER-derived COPII transport vesicles with the Golgi; interacts with Yip1p and Yos1p; localizes to the Golgi; the ER; and COPII vesicles; homolog of human YIPF3
1174	2666	YGL128C	Component of a complex containing Cef1p; putatively involved in pre-mRNA splicing; has similarity to E. coli DnaJ and other DnaJ-like proteins and to S. pombe Cwf23p
1175	9472	YNL264C	Phosphatidylinositol transfer protein (PITP); downregulates Plb1p-mediated turnover of phosphatidylcholine; found in the cytosol and microsomes; homologous to Pdr16p; deletion affects phospholipid composition
1176	2653	YGL140C	Putative protein of unknown function; non-essential gene; contains multiple predicted transmembrane domains
1177	-2830	YGR048W	Substrate-recruiting cofactor of the Cdc48p-Npl4p-Ufd1p segregase; polyubiquitin binding protein that assists in the dislocation of misfolded; ERAD substrates that are subsequently delivered to the proteasome for degradation; involved in the regulated destruction of resident ER membrane proteins; such as HMG-CoA reductase (Hmg1/2p) and cytoplasmic proteins (Fbp1p); involved in mobilizing membrane…
1178	2828	YGR047C	One of six subunits of the RNA polymerase III transcription initiation factor complex (TFIIIC); part of the TauA domain of TFIIIC that binds BoxA DNA promoter sites of tRNA and similar genes; has TPR motifs; human homolog is TFIIIC-102
1179	9471	YNL265C	Protein with a positive role in the multivesicular body sorting pathway; functions and forms a complex with Did2p; recruitment to endosomes is mediated by the Vps2p-Vps24p subcomplex of ESCRT-III; also interacts with Vps4p
1180	-2827	YGR046W	Mitochondrial protein involved in protein import into the mitochondrial matrix; maintains the functional integrity of the TIM23 protein translocator complex; viability of null mutant is strain-dependent; mRNA is targeted to the bud
1181	-9469	YNL267W	Phosphatidylinositol 4-kinase; catalyzes first step in the biosynthesis of phosphatidylinositol-4;5-biphosphate; may control cytokinesis through the actin cytoskeleton
1182	-9468	YNL268W	Lysine permease; one of three amino acid permeases (Alp1p; Can1p; Lyp1p) responsible for uptake of cationic amino acids
1183	10955	YNL270C	Arginine transporter; expression is normally very low and it is unclear what conditions would induce significant expression
1184	9467	YNL271C	Formin; nucleates the formation of linear actin filaments; involved in cell processes such as budding and mitotic spindle orientation which require the formation of polarized actin cables; functionally redundant with BNR1
1185	9466	YNL272C	Guanyl-nucleotide exchange factor for the small G-protein Sec4p; essential for post-Golgi vesicle transport and for autophagy; associates with the exocyst; via exocyst subunit Sec15p; on secretory vesicles
1186	1139	YEL064C	Putative transporter; member of a family of seven S. cerevisiae genes (AVT1-7) related to vesicular GABA-glycine transporters
1187	-9465	YNL273W	Subunit of a replication-pausing checkpoint complex (Tof1p-Mrc1p-Csm3p) that acts at the stalled replication fork to promote sister chromatid cohesion after DNA damage; facilitating gap repair of damaged DNA; interacts with the MCM helicase
1188	10878	---	Can not determin the functions of this gene
1189	-10001	YOR154W	Integral membrane protein of unknown function; member of the SUN-like family of proteins; genetic interactions suggest a role in folding of ER membrane proteins
1190	-11064	YCR042C	TFIID subunit (150 kDa); involved in RNA polymerase II transcription initiation
1191	9464	YNL274C	Glyoxylate reductase; null mutation results in increased biomass after diauxic shift; the authentic; non-tagged protein is detected in highly purified mitochondria in high-throughput studies
1192	-11075	YCR043C	Putative protein of unknown function; green fluorescent protein (GFP)-fusion protein localizes to the Golgi apparatus; YCR043C is not an essential gene
1193	-9463	YNL275W	Boron efflux transporter of the plasma membrane; binds HCO3-; I-; Br-; NO3- and Cl-; has similarity to the characterized boron efflux transporter A. thaliana BOR1
1194	-11085	YCR044C	Protein of the endoplasmic reticulum; required for GPI-phospholipase A2 activity that remodels the GPI anchor as a prerequisite for association of GPI-anchored proteins with lipid rafts; functionally complemented by human ortholog PERLD1
1195	-1585	YER018C	Component of the evolutionarily conserved kinetochore-associated Ndc80 complex (Ndc80p-Nuf2p-Spc24p-Spc25p); involved in chromosome segregation; spindle checkpoint activity and kinetochore clustering
1196	1590	YER019W	Mitochondrial membrane localized inositol phosphosphingolipid phospholipase C; hydrolyzes complex sphingolipids to produce ceramide; activated by phosphatidylserine; cardiolipin; and phosphatidylglycerol; mediates Na+ and Li+ halotolerance
1197	7335	YLR189C	UDP-glucose:sterol glucosyltransferase; conserved enzyme involved in synthesis of sterol glucoside membrane lipids; in contrast to ATG26 from P. pastoris; S. cerevisiae ATG26 is not involved in autophagy
1198	-9462	YNL277W	L-homoserine-O-acetyltransferase; catalyzes the conversion of homoserine to O-acetyl homoserine which is the first step of the methionine biosynthetic pathway
1199	-7330	YLR188W	Mitochondrial inner membrane half-type ATP-binding cassette (ABC) transporter; mediates export of peptides generated upon proteolysis of mitochondrial proteins; plays a role in the regulation of cellular resistance to oxidative stress
1200	-7323	YLR187W	Protein of unknown function; green fluorescent protein (GFP)-fusion protein localizes to the cell periphery; cytoplasm; bud; and bud neck; potential Cdc28p substrate; similar to Caf120p and Skg4p
1201	-9461	YNL279W	Pheromone-regulated multispanning membrane protein involved in membrane fusion during mating; predicted to have 5 transmembrane segments and a coiled coil domain; localizes to the shmoo tip; regulated by Ste12p
1202	-7312	YLR186W	Member of the alpha/beta knot fold methyltransferase superfamily; required for maturation of 18S rRNA and for 40S ribosome production; interacts with RNA and with S-adenosylmethionine; associates with spindle/microtubules; forms homodimers; human ortholog is mutated in Bowen-Conradi syndrome
1203	925	YDR499W	Essential protein required for the DNA integrity checkpoint pathways; interacts physically with Mec1p; putative homolog of S. pombe Rad26 and human ATRIP
1204	-928	YDR500C	Protein component of the large (60S) ribosomal subunit; has similarity to Rpl37Ap and to rat L37 ribosomal protein
1205	930	YDR501W	Forkhead Associated domain containing protein and putative transcription factor found associated with chromatin; target of SBF transcription factor; induced in response to DNA damaging agents and deletion of telomerase; similar to TOS4
1206	-7302	YLR182W	Transcription cofactor; forms complexes with Swi4p and Mbp1p to regulate transcription at the G1/S transition; involved in meiotic gene expression; also binds Stb1p to regulate transcription at START; cell wall stress induces phosphorylation by Mpk1p; which regulates Swi6p localization; required for the unfolded protein response; independently of its known transcriptional coactivators
1207	7295	YLR181C	Multivesicular body (MVB) protein involved in endosomal protein sorting; regulates Vps4p activity by promoting its oligomerization; has an N-terminal Vps60- and Did2- binding domain; a linker region; and a C-terminal Vps4p binding domain
1208	-933	YDR502C	S-adenosylmethionine synthetase; catalyzes transfer of the adenosyl group of ATP to the sulfur atom of methionine; one of two differentially regulated isozymes (Sam1p and Sam2p)
1209	-938	YDR503C	Lipid phosphate phosphatase; catalyzes Mg(2+)-independent dephosphorylation of phosphatidic acid (PA); lysophosphatidic acid; and diacylglycerol pyrophosphate; involved in control of the cellular levels of phosphatidylinositol and PA
1210	7285	YLR178C	Protein that interacts with and inhibits carboxypeptidase Y and Ira2p; phosphatidylethanolamine-binding protein (PEBP) family member; targets to vacuolar membranes during stationary phase; acetylated by NatB N-terminal acetyltransferase
1211	-940	YDR505C	Asn and gln rich protein of unknown function; high-copy suppressor of POL1 (DNA polymerase alpha) and partial suppressor of CDC2 (polymerase delta) and CDC6 (pre-RC loading factor) mutations; overexpression results in growth inhibition
1212	-942	YDR506C	Protein involved in meiotic progression; mutants are delayed in meiotic nuclear division and are defective in synaptonemal complex assembly; possible membrane-localized protein
1213	-10660	YCL024W	Protein kinase of the bud neck involved in the septin checkpoint; associates with septin proteins; negatively regulates Swe1p by phosphorylation; shows structural homology to bud neck kinases Gin4p and Hsl1p
1214	-951	YDR510W	Ubiquitin-like protein of the SUMO family; conjugated to lysine residues of target proteins; regulates chromatid cohesion; chromosome segregation; APC-mediated proteolysis; DNA replication and septin ring dynamics; phosphorylated at Ser2
1215	-10650	YCL025C	Low-affinity amino acid permease with broad substrate range; involved in uptake of asparagine; glutamine; and other amino acids; expression is regulated by the SPS plasma membrane amino acid sensor system (Ssy1p-Ptr3p-Ssy5p)
1216	-10618	YCL027W	Membrane protein localized to the shmoo tip; required for cell fusion; expression regulated by mating pheromone; proposed to coordinate signaling; fusion; and polarization events required for fusion; potential Cdc28p substrate
1217	10950	---	Can not determin the functions of this gene
1218	-10607	YCL028W	[PIN(+)] prion; an infectious protein conformation that is generally an ordered protein aggregate
1219	10596	YCL029C	Microtubule-associated protein; component of the interface between microtubules and kinetochore; involved in sister chromatid separation; essential in polyploid cells but not in haploid or diploid cells; ortholog of mammalian CLIP-170
1220	10590	YCL030C	Multifunctional enzyme containing phosphoribosyl-ATP pyrophosphatase; phosphoribosyl-AMP cyclohydrolase; and histidinol dehydrogenase activities; catalyzes the second; third; ninth and tenth steps in histidine biosynthesis
1221	953	YDR511W	Protein of the mitochondrial intermembrane space; required for acetate utilization and gluconeogenesis; has orthologs in higher eukaryotes
1222	10579	YCL031C	Essential protein involved in rRNA processing and ribosome biogenesis
1223	-10568	YCL032W	Protein involved in mating response; invasive/filamentous growth; and osmotolerance; acts as an adaptor that links G protein-associated Cdc42p-Ste20p complex to the effector Ste11p to modulate signal transduction
1224	-963	YDR512C	Non-essential protein required for transcriptional induction of the early meiotic-specific transcription factor IME1; also required for sporulation; contains twin cysteine-x9-cysteine motifs
1225	10557	YCL033C	Methionine-R-sulfoxide reductase; involved in the response to oxidative stress; protects iron-sulfur clusters from oxidative inactivation along with MXR1; involved in the regulation of lifespan
1226	-10546	YCL034W	Protein of unknown function; binds Las17p; which is a homolog of human Wiskott-Aldrich Syndrome protein involved in actin patch assembly and actin polymerization; may mediate disassembly of the Pan1 complex from the endocytic coat
1227	10535	YCL035C	Hydroperoxide and superoxide-radical responsive heat-stable glutathione-dependent disulfide oxidoreductase with active site cysteine pair; protects cells from oxidative damage
1228	-9895	---	Can not determin the functions of this gene
1229	-10525	YCL036W	Protein of unknown function; identified as a high-copy suppressor of a dbp5 mutation
1230	10516	YCL037C	Cytoplasmic RNA-binding protein that associates with translating ribosomes; involved in heme regulation of Hap1p as a component of the HMC complex; also involved in the organization of actin filaments; contains a La motif
1231	10505	YCL038C	Vacuolar integral membrane protein required for efflux of amino acids during autophagic body breakdown in the vacuole; null mutation causes a gradual loss of viability during starvation
1232	-10495	YCL039W	Protein of unknown function; involved in proteasome-dependent catabolite inactivation of fructose-1;6-bisphosphatase; contains six WD40 repeats; computational analysis suggests that Gid7p and Moh1p have similar functions
1233	-10484	YCL040W	Glucokinase; catalyzes the phosphorylation of glucose at C6 in the first irreversible step of glucose metabolism; one of three glucose phosphorylating enzymes; expression regulated by non-fermentable carbon sources
1234	974	YDR517W	Acetylated; cis-golgi localized protein involved in ER to Golgi transport; homolog of human GRASP65; forms a complex with the coiled-coil protein Bug1p; mutants are compromised for the fusion of ER-derived vesicles with Golgi membranes
1235	10474	YCL043C	Protein disulfide isomerase; multifunctional protein resident in the endoplasmic reticulum lumen; essential for the formation of disulfide bonds in secretory and cell-surface proteins; unscrambles non-native disulfide bonds; forms a complex with Mnl1p that has exomannosidase activity; processing unfolded protein-bound Man8GlcNAc2 oligosaccharides to Man7GlcNAc2 which promotes degradation in the u…
1236	10464	YCL044C	Subunit of the mitochondrial (mt) i-AAA protease supercomplex; which degrades misfolded mitochondrial proteins; forms a subcomplex with Mgr3p that binds to substrates to facilitate proteolysis; required for growth of cells lacking mtDNA
1237	10454	YCL045C	Member of a transmembrane complex required for efficient folding of proteins in the ER; null mutant displays induction of the unfolded protein response; interacts with Gal80p
1238	10443	YCL047C	ATPase involved in the protein quality control and filamentation pathways; interacts physically with Kss1p and suppresses the filamentation defect of a kss1 deletion; also interacts with Ubc7p
1239	-986	YDR520C	Putative Zn(II)2Cys6 motif containing transcription factor; non-essential gene identified in a screen for mutants with increased levels of rDNA transcription; similar to S. kluyveri Urc2p involved in uracil catabolism
1240	-10431	YCL048W	Protein of unknown function; redundant with Sps2p for the organization of the beta-glucan layer of the spore wall
1241	-990	YDR523C	Putative protein serine/threonine kinase expressed at the end of meiosis and localized to the prospore membrane; required for correct localization of enzymes involved in spore wall synthesis
1242	-992	YDR524C	ADP-ribosylation factor (ARF) GTPase activating protein (GAP) effector; involved in the secretory and endocytic pathways; contains C2C2H2 cysteine/histidine motif
1243	-12344	YDR524C-B	Putative protein of unknown function
1244	3589	YIR030C	Protein of unknown function; expression is sensitive to nitrogen catabolite repression and regulated by Dal80p; contains transmembrane domain
1245	996	YDR525W-A	Protein of unknown function; has similarity to Pmp3p; which is involved in cation transport; green fluorescent protein (GFP)-fusion protein localizes to the cytoplasm in a punctate pattern
1246	1000	YDR527W	Protein involved in transcription; interacts with RNA polymerase II subunits Rpb2p; Rpb3; and Rpb11p; has similarity to human RPAP1
1247	1017	YDR532C	Subunit of a kinetochore-microtubule binding complex with Spc105p that bridges centromeric heterochromatin and kinetochore MAPs and motors; and is also required for sister chromatid bi-orientation and kinetochore binding of SAC components
1248	-1007	YDR531W	Pantothenate kinase (ATP:D-pantothenate 4'-phosphotransferase; EC 2.7.1.33); catalyzes the first committed step in the universal biosynthetic pathway for synthesis of coenzyme A (CoA); transcriptionally regulated by Upc2p via a sterol response element
1249	10411	YCL050C	Diadenosine 5';5''-P1;P4-tetraphosphate phosphorylase I (AP4A phosphorylase); involved in catabolism of bis(5'-nucleosidyl) tetraphosphates; has similarity to Apa2p
1250	1004	YDR529C	Subunit 7 of the ubiquinol cytochrome-c reductase complex; which is a component of the mitochondrial inner membrane electron transport chain; oriented facing the mitochondrial matrix; N-terminus appears to play a role in complex assembly
1251	-10400	YCL051W	Protein involved in control of cell wall structure and stress response; overproduction confers resistance to cell-wall degrading enzymes; exhibits genetic interactions with genes involved in the cell wall integrity pathway
1252	10389	YCL052C	Essential component of glycosylphosphatidylinositol-mannosyltransferase I; required for the autocatalytic post-translational processing of the protease B precursor Prb1p; localizes to ER in lumenal orientation; homolog of mammalian PIG-X
1253	-10379	YCL054W	AdoMet-dependent methyltransferase involved in rRNA processing and 60S ribosomal subunit maturation; methylates G2922 in the tRNA docking site of the large subunit rRNA and in the absence of snR52; U2921; suppressor of PAB1 mutants
1254	11363	---	Can not determin the functions of this gene
1255	-10368	YCL055W	Transcription factor required for gene regulation in response to pheromones; also required during meiosis; exists in two forms; a slower-migrating form more abundant during vegetative growth and a faster-migrating form induced by pheromone
1256	11771	---	Can not determin the functions of this gene
1257	-10948	---	Can not determin the functions of this gene
1258	-11772	---	Can not determin the functions of this gene
1259	10947	---	Can not determin the functions of this gene
1260	10946	YCL056C	Peroxisomal integral membrane protein that regulates peroxisome populations; interacts with Pex11p; Pex25p; and Pex27p to control both constitutive peroxisome division and peroxisome morphology and abundance during peroxisome proliferation
1261	-11822	---	Can not determin the functions of this gene
1262	-27	YCL057W	Zinc metalloendopeptidase; found in the cytoplasm and intermembrane space of mitochondria; with Cym1p; involved in degradation of mitochondrial proteins and of presequence peptides cleaved from imported proteins
1263	10337	YCL057C-A	Mitochondrial protein essential for proper inner membrane organization; conserved component of the mitochondrial inner membrane organizing system (MICOS; MINOS; or MitOS); a scaffold-like structure on the intermembrane space side of the inner membrane which has a role in the maintenance of crista junctions and inner membrane architecture; ortholog of human MINOS1
1264	-11775	YCL058W-A	Transcriptional repressor encoded by the antisense strand of the FYV5 gene; negatively regulates transcription of FYV5 by binding to the promoter on the sense strand
1265	10315	YCL059C	Essential nucleolar protein required for the synthesis of 18S rRNA and for the assembly of 40S ribosomal subunit
1266	10306	YCL061C	S-phase checkpoint protein required for DNA replication; interacts with and stabilizes Pol2p at stalled replication forks during stress; where it forms a pausing complex with Tof1p and is phosphorylated by Mec1p; protects uncapped telomeres
1267	-10295	YCL063W	Phosphoprotein involved in vacuole inheritance; degraded in late M phase of the cell cycle; acts as a vacuole-specific receptor for myosin Myo2p
1268	10285	YCL064C	Catabolic L-serine (L-threonine) deaminase; catalyzes the degradation of both L-serine and L-threonine; required to use serine or threonine as the sole nitrogen source; transcriptionally induced by serine and threonine
1269	-10256	YCL067C	Silenced copy of ALPHA2 at HML; homeobox-domain protein that associates with Mcm1p in haploid cells to repress a-specific gene expression and interacts with a1p in diploid cells to repress haploid-specific gene expression
1270	10264	YCL066W	Silenced copy of ALPHA1 at HML; encoding a transcriptional coactivator involved in the regulation of mating-type alpha-specific gene expression
1271	2893	YGR109C	B-type cyclin involved in DNA replication during S phase; activates Cdc28p to promote initiation of DNA synthesis; functions in formation of mitotic spindles along with Clb3p and Clb4p; most abundant during late G1
1272	-2892	YGR108W	B-type cyclin involved in cell cycle progression; activates Cdc28p to promote the transition from G2 to M phase; accumulates during G2 and M; then targeted via a destruction box motif for ubiquitin-mediated degradation by the proteasome
1273	13675	Scer_7.trna21K	Lysine tRNA (tRNA-Lys); predicted by tRNAscan-SE analysis; thiolation of uridine at wobble position (34) requires Ncs6p; tRNA Type: Lys (K) | Anti-Codon: UUU | Cove Score: 69.64
1274	-10518	YPR118W	5'-methylthioribose-1-phosphate isomerase; catalyzes the isomerization of 5-methylthioribose-1-phosphate to 5-methylthioribulose-1-phosphate in the methionine salvage pathway
1275	-13722	Scer_7.trna20L	Leucine tRNA (tRNA-Leu); predicted by tRNAscan-SE analysis; tRNA Type: Leu (L) | Anti-Codon: GAG | Cove Score: 64.51
1276	2890	YGR106C	Endoplasmic reticulum protein that functions; together with other assembly factors; in assembly of the V0 sector of the vacuolar ATPase (V-ATPase); null mutation enhances the V-ATPase deficiency of a vma21 mutant impaired in ER retrieval
1277	-2889	YGR105W	Integral membrane protein that is required for vacuolar H+-ATPase (V-ATPase) function; although not an actual component of the V-ATPase complex; functions in the assembly of the V-ATPase; localized to the yeast endoplasmic reticulum (ER)
1278	2888	YGR104C	Subunit of the RNA polymerase II mediator complex; associates with core polymerase subunits to form the RNA polymerase II holoenzyme; essential for transcriptional regulation; required for proper termination of transcription for some genes; involved in telomere maintenance
1279	-2887	YGR103W	Component of several different pre-ribosomal particles; forms a complex with Ytm1p and Erb1p that is required for maturation of the large ribosomal subunit; required for exit from G<sub>0</sub> and the initiation of cell proliferation
1280	2886	YGR102C	Subunit of the trimeric GatFAB AmidoTransferase(AdT) complex; involved in the formation of Q-tRNAQ; transposon insertion mutant is salt sensitive and null mutant has growth defects; non-tagged protein is detected in purified mitochondria
1281	-2885	YGR101W	Mitochondrial serine protease required for the processing of various mitochondrial proteins and maintenance of mitochondrial DNA and morphology; belongs to the rhomboid-GlpG superfamily of intramembrane peptidases
1282	-2884	YGR100W	Cytoplasmic GTPase-activating protein for Ypt/Rab transport GTPases Ypt6p; Ypt31p and Sec4p; involved in recycling of internalized proteins and regulation of Golgi secretory function
1283	-2883	YGR099W	Subunit of the ASTRA complex; involved in chromatin remodeling; subunit of the telomere cap complex DNA-binding protein specific to single-stranded yeast telomeric DNA repeats; required for telomere length regulation and telomere position effect; involved in the stability or biogenesis of PIKKs such as TORC1
1284	2882	YGR098C	Separase; a caspase-like cysteine protease that promotes sister chromatid separation by mediating dissociation of the cohesin Scc1p from chromatin; inhibits protein phosphatase 2A-Cdc55p to promote mitotic exit; inhibited by Pds1p
1285	-10515	YPR116W	Putative protein of unknown function; required for mitochondrial genome maintenance; null mutation results in a decrease in plasma membrane electron transport
1286	11208	---	Can not determin the functions of this gene
1287	-2881	YGR097W	Component of RNA polymerase II holoenzyme; phosphorylated in response to oxidative stress; has a role in destruction of Ssn8p; proposed to function in activation of the glycerol channel Fps1p; paralogous to Rgc1p
1288	-10514	YPR114W	Putative protein of unknown function
1289	-10513	YPR113W	Phosphatidylinositol synthase; required for biosynthesis of phosphatidylinositol; which is a precursor for polyphosphoinositides; sphingolipids; and glycolipid anchors for some of the plasma membrane proteins
1290	-2877	YGR096W	Mitochondrial membrane transporter that mediates uptake of the essential cofactor thiamine pyrophosphate (ThPP) into mitochondria; expression appears to be regulated by carbon source; member of the mitochondrial carrier family
1291	2876	YGR095C	Exosome non-catalytic core component; involved in 3'-5' RNA processing and degradation in both the nucleus and the cytoplasm; has similarity to E. coli RNase PH and to human hRrp46p (EXOSC5)
1292	-2875	YGR094W	Mitochondrial and cytoplasmic valyl-tRNA synthetase
1293	-10523	YPR127W	Protein of unknown function; differentially expressed during alcoholic fermentation; expression activated by transcription factor YRM1/YOR172W; green fluorescent protein (GFP)-fusion protein localizes to both the cytoplasm and the nucleus
1294	-10522	YPR125W	Mitochondrial inner membrane protein exposed to the mitochondrial matrix; associates with mitochondrial ribosomes; NOT required for respiratory growth; homolog of human Letm1; a protein implicated in Wolf-Hirschhorn syndrome
1295	-2898	YGR116W	Nucleosome remodeling protein; functions in various aspects of transcription; chromatin maintenance; and RNA processing; required for the maintenance of chromatin structure during transcription in order to inhibit transcription from promoters within the coding region
1296	-10521	YPR124W	High-affinity copper transporter of the plasma membrane; mediates nearly all copper uptake under low copper conditions; transcriptionally induced at low copper levels and degraded at high copper levels
1297	-2897	YGR113W	Essential subunit of the Dam1 complex (aka DASH complex); couples kinetochores to the force produced by MT depolymerization thereby aiding in chromosome segregation; Ipl1p target for regulating kinetochore-MT attachments
1298	-2896	YGR112W	Mitochondrial inner membrane protein required for assembly of cytochrome c oxidase (complex IV); associates with complex IV assembly intermediates and complex III/complex IV supercomplexes; similar to human SURF1 involved in Leigh Syndrome
1299	-9719	YBR251W	Mitochondrial ribosomal protein of the small subunit
1300	-11521	---	Can not determin the functions of this gene
1301	11520	YER017C	Component; with Yta12p; of the mitochondrial inner membrane m-AAA protease that mediates degradation of misfolded or unassembled proteins and is also required for correct assembly of mitochondrial enzyme complexes
1302	-1569	YER016W	Microtubule-binding protein that together with Kar9p makes up the cortical microtubule capture site and delays the exit from mitosis when the spindle is oriented abnormally
1303	11215	---	Can not determin the functions of this gene
1304	-3565	YIR009W	U2B component of U2 snRNP; involved in splicing; binds the U2 snRNA stem-loop IV in vitro but requires association of Lea1p for in vivo binding; does not contain the conserved C-terminal RNA binding domain found in other family members
1305	3564	YIR008C	Subunit of DNA primase; which is required for DNA synthesis and double-strand break repair
1306	-3563	YIR007W	Putative protein of unknown function; green fluorescent protein (GFP)-fusion protein localizes to the cytoplasm; YIR007W is a non-essential gene
1307	-12844	Scer_9.trna10E	Glutamate tRNA (tRNA-Glu); predicted by tRNAscan-SE analysis; thiolation of uridine at wobble position (34) requires Ncs6p; tRNA Type: Glu (E) | Anti-Codon: UUC | Cove Score: 62.99
1308	-9864	YOL027C	Mitochondrial protein; forms a complex with Mba1p to facilitate recruitment of mRNA-specific translational activators to ribosomes; roles in protein export and K+/H+ exchange; human ortholog Letm1 implicated in Wolf-Hirschhorn syndrome
1309	3570	YIR014W	Putative protein of unknown function; green fluorescent protein (GFP)-fusion protein localizes to the vacuole; expression directly regulated by the metabolic and meiotic transcriptional regulator Ume6p; YIR014W is a non-essential gene
1310	3571	YIR015W	Subunit of nuclear RNase P; nuclear RNase P cleaves tRNA precursors to generate mature 5' ends and facilitates turnover of nuclear RNAs; not shared between RNase MRP and RNase P; in contrast to all other RNase P protein subunits
1311	-9865	YOL026C	Mitochondrial protein required for outer membrane protein import; cooperates with Tom70p to import the subset of proteins with multiple alpha-helical transmembrane segments; including Ugo1p; Tom20p; and others; present in a complex with Mim2p in the outer membrane that may create a local environment to facilitate membrane insertion of substrate proteins; also has a role in assembly of Tom20p into…
1312	3036	---	Can not determin the functions of this gene
1313	9858	YOL036W	Protein of unknown function; potential Cdc28p substrate
1314	-3573	YIR017C	Basic leucine zipper (bZIP) transcriptional activator in the Cbf1p-Met4p-Met28p complex; participates in the regulation of sulfur metabolism
1315	13346	Scer_9.trna8T	Threonine tRNA (tRNA-Thr); predicted by tRNAscan-SE analysis; tRNA Type: Thr (T) | Anti-Codon: AGU | Cove Score: 78.63
1316	9863	YOL030W	1;3-beta-glucanosyltransferase; has similarity to Gas1p; localizes to the cell wall
1317	-3574	YIR018W	Basic leucine zipper (bZIP) iron-sensing transcription factor
1318	9894	YOR008C	Sensor-transducer of the stress-activated PKC1-MPK1 kinase pathway; involved in maintenance of cell wall integrity; required for mitophagy; involved in organization of the actin cytoskeleton; secretory pathway Wsc1p is required for the arrest of secretion response
1319	10219	YPL260W	Putative substrate of cAMP-dependent protein kinase (PKA); green fluorescent protein (GFP)-fusion protein localizes to the cytoplasm and nucleus; YPL260W is not an essential gene
1320	3545	YIL010W	Nuclear thiol peroxidase which functions as an alkyl-hydroperoxide reductase during post-diauxic growth
1321	-10220	YPL259C	Mu1-like medium subunit of the clathrin-associated protein complex (AP-1); binds clathrin; involved in clathrin-dependent Golgi protein sorting
1322	-3546	YIL009C-A	Component of the telomerase holoenzyme; involved in telomere replication
1323	-12756	Scer_9.trna9D	Aspartate tRNA (tRNA-Asp); predicted by tRNAscan-SE analysis; tRNA Type: Asp (D) | Anti-Codon: GUC | Cove Score: 58.36
1324	-12744	Scer_16.trna1W	Tryptophan tRNA (tRNA-Trp); predicted by tRNAscan-SE analysis; tRNA Type: Trp (W) | Anti-Codon: CCA | Cove Score: 67.27
1325	-12769	Scer_5.trna6R	Arginine tRNA (tRNA-Arg); predicted by tRNAscan-SE analysis; one of 11 nuclear tRNA genes containing the tDNA-anticodon UCU (converted to mcm5-UCU in the mature tRNA); decodes AGA codons into arginine; one of 19 nuclear tRNAs for arginine; tRNA Type: Arg (R) | Anti-Codon: UCU | Cove Score: 66.88
1326	3548	YIL008W	Ubiquitin-like protein involved in thiolation of cytoplasmic tRNAs; receives sulfur from the E1-like enzyme Uba4p and transfers it to tRNA; also functions as a protein tag with roles in nutrient sensing and oxidative stress response
1327	-3549	YIL007C	Proteasome-interacting protein involved in the assembly of the base subcomplex of the 19S proteasomal regulatory particle (RP); similar to mammalian proteasomal modulator subunit; non-essential gene; interacts with Rpn4p
1328	-1415	YEL009C	Basic leucine zipper (bZIP) transcriptional activator of amino acid biosynthetic genes in response to amino acid starvation; expression is tightly regulated at both the transcriptional and translational levels
1329	1424	YEL007W	Transcriptional regulator of pseudohyphal growth; protein with sequence similarity to S. pombe gti1+ (gluconate transport inducer 1) and C. albicans Wor1
1330	1434	YEL006W	Putative mitochondrial NAD+ transporter; member of the mitochondrial carrier subfamily (see also YIA6); has putative human ortholog
1331	3551	YIL005W	ER protein with chaperone and co-chaperone activity; involved in retention of resident ER proteins; has a role in recognizing proteins targeted for ER-associated degradation (ERAD); member of the protein disulfide isomerase family
1332	-3552	YIL004C	Type II membrane protein required for vesicular transport between the endoplasmic reticulum and Golgi complex; v-SNARE with similarity to synaptobrevins
1333	3553	YIL003W	Highly conserved; iron-sulfur cluster binding protein localized in the cytoplasm; forms a complex with Nbp35p that is involved in iron-sulfur protein assembly in the cytosol
1334	-1438	YEL005C	Protein with a potential role in vacuolar function; as suggested by its ability to bind Vac8p; likely member of BLOC complex involved in endosomal cargo sorting; Vab2p-GFP-fusion localizes to cytoplasm in punctate patter
1335	1452	YEL003W	Subunit of the heterohexameric cochaperone prefoldin complex which binds specifically to cytosolic chaperonin and transfers target proteins to it
1336	-1459	YEL002C	Beta subunit of the oligosaccharyl transferase (OST) glycoprotein complex; required for N-linked glycosylation of proteins in the endoplasmic reticulum
1337	11905	YIL002W-A	Putative protein of unknown function; identified by expression profiling and mass spectrometry
1338	-3554	YIL002C	Phosphatidylinositol 4;5-bisphosphate 5-phosphatase; synaptojanin-like protein with an N-terminal Sac1 domain; plays a role in phosphatidylinositol 4;5-bisphosphate homeostasis and in endocytosis; null mutation confers cold-tolerant growth
1339	3555	YIL001W	Putative protein of unknown function; contains a BTB/POZ domain which generally function in protein interactions; deletion slightly improved competitive fitness in rich media; GFP-tagged protein is localized to the cytoplasm
1340	-1463	YEL001C	Putative protein of unknown function; green fluorescent protein (GFP)-fusion localizes to the ER; YEL001C is non-essential; null mutant displays increased levels of spontaneous Rad52p foci
1341	12603	Scer_CEN5	Chromosome V centromere
1342	-3556	YIR001C	Cytoplasmic RNA-binding protein; contains an RNA recognition motif (RRM); may have a role in mRNA translation; as suggested by genetic interactions with genes encoding proteins involved in translational initiation
1343	1473	YER002W	Constituent of 66S pre-ribosomal particles; involved in 60S ribosomal subunit biogenesis
1344	-1482	YER003C	Mannose-6-phosphate isomerase; catalyzes the interconversion of fructose-6-P and mannose-6-P; required for early steps in protein mannosylation
1345	1490	YER004W	Protein of unknown function; localized to the mitochondrial outer membrane; induced by treatment with 8-methoxypsoralen and UVA irradiation
1346	1495	YER005W	Apyrase with wide substrate specificity; helps prevent inhibition of glycosylation by hydrolyzing nucleoside tri- and diphosphates that inhibit glycotransferases; partially redundant with Gda1p; mediates adenovirus E4orf4-induced toxicity
1347	-10491	YPR086W	Transcription factor TFIIB; a general transcription factor required for transcription initiation and start site selection by RNA polymerase II
1348	1503	YER006W	GTPase that associates with nuclear 60S pre-ribosomes; required for export of 60S ribosomal subunits from the nucleus
1349	1515	YER007W	Microtubule effector required for tubulin heterodimer formation; binds alpha-tubulin; required for normal microtubule function; null mutant exhibits cold-sensitive microtubules and sensitivity to benomyl
1350	-1520	YER007C-A	Protein of unknown function that associates with ribosomes and has a putative RNA binding domain; interacts with Tma22p; null mutant exhibits translation defects; has homology to human oncogene MCT-1
1351	-3557	YIR002C	3'-5' DNA helicase involved in error-free bypass of DNA lesions; binds to flap DNA in an error-free bypass pathway and stimulates the activity of Rad27p and Dna2p; mutations confer a mutator phenotype; similarity to FANCM; a human Fanconi anemia complementation group protein that along with the MHF complex is involved in stabilizing and remodeling blocked replication forks; member of the SF2 DExD…
1352	-1524	YER008C	Subunit of the exocyst complex (Sec3p; Sec5p; Sec6p; Sec8p; Sec10p; Sec15p; Exo70p; Exo84p) which mediates targeting of post-Golgi vesicles to sites of active exocytosis; Sec3p specifically is a spatial landmark for secretion
1353	1526	YER009W	Nuclear envelope protein; interacts with GDP-bound Gsp1p and with proteins of the nuclear pore to transport Gsp1p into the nucleus where it is an essential player in nucleocytoplasmic transport
1354	3558	YIR003W	Protein of unknown function involved in mitochondrial migration along actin filament; may interact with ribosomes; GFP-fusion protein colocalizes with Sac1p to the actin cytoskeleton
1355	3559	YIR004W	Cytosolic J-domain-containing protein; required for peroxisomal protein import and involved in peroxisome assembly; homologous to E. coli DnaJ
1356	-1528	YER010C	Protein of unknown function; forms a ring-shaped homotrimer; has similarity to members of the prokaryotic rraA family; possibly involved in a phosphotransfer reaction
1357	3560	YIR005W	Component of the U2 snRNP; required for the first catalytic step of splicing and for spliceosomal assembly; interacts with Rds3p and is required for Mer1p-activated splicing
1358	-3562	YIR006C	Part of actin cytoskeleton-regulatory complex Pan1p-Sla1p-End3p; associates with actin patches on the cell cortex; promotes protein-protein interactions essential for endocytosis; binds to and activates the Arp2/3 complex in vitro; previously thought to be a subunit of poly(A) ribonuclease
1359	1535	YER011W	Cell wall mannoprotein of the Srp1p/Tip1p family of serine-alanine-rich proteins; expression is downregulated at acidic pH and induced by cold shock and anaerobiosis; abundance is increased in cells cultured without shaking
1360	1541	YER012W	Beta 4 subunit of the 20S proteasome; localizes to the nucleus throughout the cell cycle
1361	1543	YER013W	DEAH-box RNA-dependent ATPase/ATP-dependent RNA helicase; associates with lariat intermediates before the second catalytic step of splicing; mediates ATP-dependent mRNA release from the spliceosome and unwinds RNA duplexes
1362	1547	YER014W	Protoporphyrinogen oxidase; a mitochondrial enzyme that catalyzes the seventh step in the heme biosynthetic pathway; converting protoporphyrinogen IX to protoporphyrin IX; inhibited by diphenyl ether-type herbicides
1363	1560	YER015W	Medium chain fatty acyl-CoA synthetase; activates imported fatty acids; accepts a wide range of fatty acid chain lengths with a preference for medium chains; C9:0-C13:0; localized to the peroxisome
1364	14028	Scer_2.trna12C	Cysteine tRNA (tRNA-Cys); predicted by tRNAscan-SE analysis; tRNA Type: Cys (C) | Anti-Codon: GCA | Cove Score: 75.04
1365	10373	YPL059W	Hydroperoxide and superoxide-radical responsive glutathione-dependent oxidoreductase; mitochondrial matrix protein involved in the synthesis/assembly of iron-sulfur centers; monothiol glutaredoxin subfamily member along with Grx3p and Grx4p
1366	-7928	YBR163W	Mitochondrial 5'-3' exonuclease and sliding exonuclease; required for mitochondrial genome maintenance; distantly related to the RecB nuclease domain of bacterial RecBCD recombinases; may be regulated by the transcription factor Ace2
1367	-7866	YBR162W-A	Protein whose expression suppresses a secretory pathway mutation in E. coli; has similarity to the mammalian RAMP4 protein involved in secretion
1368	7800	YBR162C	Covalently-bound cell wall protein of unknown function; identified as a cell cycle regulated SBF target gene; deletion mutants are highly resistant to treatment with beta-1;3-glucanase; has sequence similarity to YJL171C
1369	-7626	YBR160W	Catalytic subunit of the main cell cycle cyclin-dependent kinase (CDK); alternately associates with G1 cyclins (CLNs) and G2/M cyclins (CLBs) which direct the CDK to specific substrates; involved in modulating membrane trafficking dynamics
1370	-7561	YBR159W	Microsomal beta-keto-reductase; contains oleate response element (ORE) sequence in the promoter region; mutants exhibit reduced VLCFA synthesis; accumulate high levels of dihydrosphingosine; phytosphingosine and medium-chain ceramides
1371	-10375	YPL055C	Protein of unknown function; null mutant forms abnormally large cells; and homozygous diploid null mutant displays delayed premeiotic DNA synthesis and reduced efficiency of meiotic nuclear division
1372	-7492	YBR158W	Protein required for daughter cell separation; multiple mitotic checkpoints; and chromosome stability; contains 12 degenerate leucine-rich repeat motifs; expression is induced by the Mitotic Exit Network (MEN)
1373	10376	YPL054W	Zinc-finger protein of unknown function
1374	7415	YBR157C	Protein of unknown function; null mutation does not confer any obvious defects in growth; spore germination; viability; or carbohydrate utilization
1375	7356	YBR156C	Subunit of the conserved chromosomal passenger complex (CPC; Ipl1p-Sli15p-Bir1p-Nbl1p); which regulates kinetochore-microtubule attachments; activation of the spindle tension checkpoint; and mitotic spindle disassembly
1376	-7284	YBR155W	TPR-containing co-chaperone; binds both Hsp82p (Hsp90) and Ssa1p (Hsp70) and stimulates the ATPase activity of SSA1; ts mutants reduce Hsp82p function while over expression suppresses the phenotypes of an HSP82 ts allele and a cpr7 deletion
1377	-884	YDR483W	Alpha1;2-mannosyltransferase of the Golgi involved in protein mannosylation
1378	-11542	---	Can not determin the functions of this gene
1379	10377	YPL052W	Regulator of ornithine decarboxylase (Spe1p); antizyme that binds to Spe1p to stimulate ubiquitin-independent degradation by the proteasome; binding of polyamines to nascent Oaz1p during translation stimulates +1 ribosomal frameshifting; allowing translation of full-length Oaz1p
1380	6351	---	Can not determin the functions of this gene
1381	878	YDR482C	Protein involved in RNA splicing by the spliceosome; component of a complex containing Cef1p; interacts genetically with ISY1 and BUD13; may bind RNA; has similarity to S. pombe Cwf21p
1382	-11791	---	Can not determin the functions of this gene
1383	10378	YPL051W	GTPase of the Ras superfamily required to recruit Arl1p to the Golgi; similar to ADP-ribosylation factor
1384	876	YDR481C	Repressible vacuolar alkaline phosphatase; regulated by levels of Pi and by Pho4p; Pho9p; Pho80p; Pho81p and Pho85p; dephosphorylates phosphotyrosyl peptides; contributes to NAD+ metabolism by producing nicotinamide riboside from NMN
1385	-10380	YPL050C	Subunit of Golgi mannosyltransferase complex also containing Anp1p; Mnn10p; Mnn11p; and Hoc1p that mediates elongation of the polysaccharide mannan backbone; forms a separate complex with Van1p that is also involved in backbone elongation
1386	-869	YDR480W	MAP kinase-responsive inhibitor of the Ste12p transcription factor; involved in the regulation of mating-specific genes and the invasive growth pathway; related regulators Dig1p and Dig2p bind to Ste12p
1387	11534	YPL048W	Nuclear protein required for transcription of MXR1; binds the MXR1 promoter in the presence of other nuclear factors; binds calcium and phospholipids; has similarity to translational cofactor EF-1 gamma
1388	238	YDR256C	Catalase A; breaks down hydrogen peroxide in the peroxisomal matrix formed by acyl-CoA oxidase (Pox1p) during fatty acid beta-oxidation
1389	10381	YPL047W	Integral subunit of SAGA histone acetyltransferase complex; regulates transcription of a subset of SAGA-regulated genes; required for the Ubp8p association with SAGA and for H2B deubiquitylation
1390	237	YDR255C	Conserved protein that has an E3-like ubiquitin ligase activity necessary for polyubiquitination and degradation of the gluconeogenic enzyme fructose-1;6-bisphosphatase; also required for sporulation; has a degenerate RING finger domain
1391	-10382	YPL046C	Elongin C; conserved among eukaryotes; forms a complex with Cul3p that polyubiquitylates monoubiquitylated RNA polymerase II to trigger its proteolysis; plays a role in global genomic repair
1392	10383	YPL045W	Subunit of the vacuole fusion and protein sorting HOPS complex and the CORVET tethering complex; part of the Class C Vps complex essential for membrane docking and fusion at Golgi-to-endosome and endosome-to-vacuole protein transport stages
1393	-236	YDR254W	Outer kinetochore protein required for chromosome stability; involved in new kinetochore assembly and sister chromatid cohesion; peripheral component of the Ctf19 kinetochore subcomplex that interacts with Ctf19p; Ctf3p; Iml3p and Mif2p
1394	10384	YPL043W	Nucleolar protein; essential for processing and maturation of 27S pre-rRNA and large ribosomal subunit biogenesis; constituent of 66S pre-ribosomal particles; contains four RNA recognition motifs (RRMs)
1395	-10385	YPL042C	Cyclin-dependent protein kinase; component of RNA polymerase II holoenzyme; involved in phosphorylation of the RNA polymerase II C-terminal domain; involved in glucose repression
1396	-10386	YPL041C	Protein of unknown function involved in maintenance of proper telomere length
1397	-10387	YPL040C	Mitochondrial isoleucyl-tRNA synthetase; null mutant is deficient in respiratory growth
1398	10388	YPL039W	Putative protein of unknown function; YPL039W is not an essential gene
1399	235	YDR253C	Zinc-finger DNA-binding protein; involved in transcriptional regulation of the methionine biosynthetic genes; similar to Met31p
1400	-234	YDR252W	Beta3 subunit of the heterotrimeric nascent polypeptide-associated complex which binds ribosomes via its beta-subunits in close proximity to nascent polypeptides; interacts with Caf130p of the CCR4-NOT complex; similar to human BTF3
1401	13712	---	Can not determin the functions of this gene
1402	-233	YDR251W	Essential protein of unknown function; exhibits variable expression during colony morphogenesis; overexpression permits survival without protein phosphatase 2A; inhibits growth; and induces a filamentous phenotype
1403	232	YDR249C	Putative protein of unknown function
1404	-10392	YPL031C	Cyclin-dependent kinase; with ten cyclin partners; involved in regulating the cellular response to nutrient levels and environmental conditions and progression through the cell cycle
1405	10393	YPL030W	tRNA(Ser) Um(44) 2'-O-methyltransferase; involved in maintaining levels of the tRNA-Ser species tS(CGA) and tS(UGA); conserved among metazoans and fungi but there does not appear to be a homolog in plants; TRM44 is a non-essential gene
1406	10394	YPL029W	ATP-dependent RNA helicase; component of the mitochondrial degradosome along with the RNase Dss1p; the degradosome associates with the ribosome and mediates RNA turnover; also required during splicing of the COX1 AI5_beta intron
1407	-9731	YNR045W	Mitochondrial translational activator specific for the COX3 mRNA; acts together with Pet54p and Pet122p; located in the mitochondrial inner membrane
1408	11306	YCR090C	Putative protein of unknown function; green fluorescent protein (GFP)-fusion protein localizes to the cytoplasm and nucleus; YCR090C is not an essential gene
1409	-11304	YCR088W	Actin-binding protein of the cortical actin cytoskeleton; important for activation of the Arp2/3 complex that plays a key role actin in cytoskeleton organization; phosphorylation within its PRR (Proline-Rich Region); mediated by Cdc28p and Pho85p; protects Abp1p from proteolysis mediated by its own PEST sequences
1410	11303	YCR087C-A	Putative protein of unknown function; green fluorescent protein (GFP)-fusion protein localizes to the nucleolus; YCR087C-A is not an essential gene
1411	-11302	YCR086W	Nucleolar protein that forms a complex with Lrs4p and then Mam1p at kinetochores during meiosis I to mediate accurate homolog segregation; required for condensin recruitment to the replication fork barrier site and rDNA repeat segregation
1412	11301	YCR084C	General repressor of transcription; forms complex with Cyc8p; involved in the establishment of repressive chromatin structure through interactions with histones H3 and H4; appears to enhance expression of some genes
1413	-2378	---	Can not determin the functions of this gene
1414	-9729	YNR043W	Mevalonate pyrophosphate decarboxylase; essential enzyme involved in the biosynthesis of isoprenoids and sterols; including ergosterol; acts as a homodimer
1415	9728	YNR041C	Para hydroxybenzoate: polyprenyl transferase; catalyzes the second step in ubiquinone (coenzyme Q) biosynthesis
1416	-9727	YNR040W	Putative protein of unknown function; the authentic; non-tagged protein is detected in highly purified mitochondria in high-throughput studies
1417	-11292	YCR083W	Mitochondrial thioredoxin; highly conserved oxidoreductase required to maintain the redox homeostasis of the cell; forms the mitochondrial thioredoxin system with Trr2p; redox state is maintained by both Trr2p and Glr1p
1418	-11284	YCR082W	Component of the ADA histone acetyltransferase complex; Ach2p and Ach1p are unique to the ADA complex and not shared with the related SAGA and SLIK complexes; may tether Ach1p to the complex
1419	9726	YNR039C	Endoplasmic reticulum protein of unknown function; transcription is induced under conditions of zinc deficiency; mutant phenotype suggests a role in uptake of zinc
1420	-11280	YCR081W	Subunit of the RNA polymerase II mediator complex; associates with core polymerase subunits to form the RNA polymerase II holoenzyme; essential for transcriptional regulation; involved in glucose repression
1421	-9725	YNR038W	Essential protein involved in ribosome biogenesis; putative ATP-dependent RNA helicase of the DEAD-box protein family
1422	9724	YNR037C	Mitochondrial ribosomal protein of the small subunit; has similarity to E. coli S19 ribosomal protein
1423	-11276	YCR079W	Mitochondrial type 2C protein phosphatase (PP2C) with similarity to mammalian PP1Ks; involved in mitophagy; null mutant is sensitive to rapamycin and has decreased phosphorylation of the Pda1 subunit of pyruvate dehydrogenase
1424	9723	YNR036C	Mitochondrial protein; may interact with ribosomes based on co-purification experiments; similar to E. coli and human mitochondrial S12 ribosomal proteins
1425	9722	YNR035C	Subunit of the ARP2/3 complex; which is required for the motility and integrity of cortical actin patches; required for cortical localization of calmodulin
1426	11269	YCR077C	Topoisomerase II-associated deadenylation-dependent mRNA-decapping factor; also required for faithful chromosome transmission; maintenance of rDNA locus stability; and protection of mRNA 3'-UTRs from trimming; functionally linked to Pab1p
1427	11262	YCR076C	Putative protein of unknown function; interacts physically with multiple subunits of the 20S proteasome and genetically with genes encoding 20S core particle and 19S regulatory particle subunits; exhibits boundary activity which blocks the propagation of heterochromatic silencing; contains a PI31 proteasome regulator domain and sequence similarity with human PSMF1; a proteasome inhibitor; not an …
1428	-9721	YNR034W-A	Putative protein of unknown function; expression is regulated by Msn2p/Msn4p
1429	10773	---	Can not determin the functions of this gene
1430	-11695	---	Can not determin the functions of this gene
1431	11256	YCR075C	Protein with similarity to human cystinosin; which is a H(+)-driven transporter involved in L-cystine export from lysosomes and implicated in the disease cystinosis; contains seven transmembrane domains
1432	-11248	YCR073W-A	Protein with a possible role in tRNA export; shows similarity to 6-phosphogluconolactonase non-catalytic domains but does not exhibit this enzymatic activity; homologous to Sol1p; Sol3p; and Sol4p
1433	-9720	YNR033W	Para-aminobenzoate (PABA) synthase; has similarity to Escherichia coli PABA synthase components PabA and PabB; required for the synthesis of para-aminobenzoic acid; an important intermediate for folate and ubiquinone Q biosynthesis
1434	9717	YNR032C-A	Ubiquitin-like protein modifier; promotes alternative splicing of SRC1 pre-mRNA; binds non-covalently to the HIND domain of Snu66; may function in modification of Sph1p and Hbt1p; functionally complemented by the human or S. pombe ortholog; mechanism of Hub1p adduct formation not yet clear
1435	-9716	YNR032W	Putative serine/threonine protein phosphatase of the type 2A-like phosphatase family; required for glycogen accumulation; interacts with Tap42p; which binds to and regulates other protein phosphatases
1436	11239	YCR073C	MAP kinase kinase kinase of the HOG1 mitogen-activated signaling pathway; functionally redundant with; and homologous to; Ssk2p; interacts with and is activated by Ssk1p; phosphorylates Pbs2p
1437	11229	YCR072C	WD-repeat protein involved in ribosome biogenesis; may interact with ribosomes; required for maturation and efficient intra-nuclear transport or pre-60S ribosomal subunits; localizes to the nucleolus
1438	11227	YCR071C	Mitochondrial ribosomal protein of the large subunit
1439	-9715	YNR030W	Alpha-1;6-mannosyltransferase localized to the ER; responsible for the addition of the alpha-1;6 mannose to dolichol-linked Man7GlcNAc2; acts in the dolichol pathway for N-glycosylation
1440	9714	YNR029C	Putative protein of unknown function; deletion confers reduced fitness in saline
1441	-11223	YCR069W	Peptidyl-prolyl cis-trans isomerase (cyclophilin); catalyzes the cis-trans isomerization of peptide bonds N-terminal to proline residues; has a potential role in the secretory pathway
1442	-11216	YCR068W	Lipase required for intravacuolar lysis of autophagic bodies and Cvt bodies; targeted to intravacuolar vesicles during autophagy via the multivesicular body (MVB) pathway
1443	-9713	YNR027W	Putative pyridoxal kinase; a key enzyme in vitamin B6 metabolism; involved in bud-site selection; diploid mutants display a random rather than a bipolar budding pattern; similarity to yeast BUD16 and human pyridoxal kinase (PDXK)
1444	11210	YCR067C	Integral endoplasmic reticulum membrane protein that stimulates Sar1p GTPase activity; involved in COPII vesicle budding through disassociation of coat proteins from membranes onto liposomes; binds Sec16p; similar to Sec12p
1445	-11204	YCR066W	E3 ubiquitin ligase; forms heterodimer with Rad6p to monoubiquitinate PCNA-K164; heterodimer binds single-stranded DNA and has single-stranded DNA dependent ATPase activity; required for postreplication repair
1446	-11198	YCR065W	Forkhead transcription factor that drives S-phase specific expression of genes involved in chromosome segregation; spindle dynamics; and budding; suppressor of calmodulin mutants with specific SPB assembly defects; telomere maintenance role
1447	-11191	YCR063W	Component of the SF3b subcomplex of the U2 snRNP; diploid mutants display a random budding pattern instead of the wild-type bipolar pattern; facilitates passage through G1/S Start; but is not required for G2/M transition or exit from mitosis
1448	-13204	Scer_3.trna9S	Serine tRNA (tRNA-Ser); predicted by tRNAscan-SE analysis; i6A37 modification is catalyzed by Mod5p; can mutate to suppress amber or ochre nonsense mutations; suppressor mutant alleles are recessive lethal and can only be maintained when an additional wild-type copy of the gene is present; because SUP61 encodes the only tRNA species that can decode UCG codons; tRNA Type: Ser (S) | Anti-Codon: CGA…
1449	-11185	YCR061W	Protein of unknown function; green fluorescent protein (GFP)-fusion protein localizes to the cytoplasm in a punctate pattern; induced by treatment with 8-methoxypsoralen and UVA irradiation
1450	11832	---	Can not determin the functions of this gene
1451	-11174	YCR060W	Component of the conserved R2TP complex (Rvb1-Rvb2-Tah1-Pih1); contains a single TPR domain with at least two TPR motifs; R2TP complex interacts with Hsp90 (Hsp82p and Hsc82p) to mediate assembly large protein complexes such as box C/D snoRNPs and RNA polymerase II
1452	11166	YCR059C	Negative regulator of eIF2 kinase Gcn2p; competes with Gcn2p for binding to Gcn1p; may contribute to regulation of translation in response to starvation via regulation of Gcn2p; binds to monomeric actin and to ribosomes and polyribosomes; ortholog of mammalian IMPACT
1453	-9712	YNR024W	Nuclear exosome-associated RNA binding protein; involved in surveillance of pre-rRNAs and pre-mRNAs; and the degradation of cryptic non-coding RNAs (ncRNA); copurifies with ribosomes
1454	11155	YCR057C	Conserved 90S pre-ribosomal component essential for proper endonucleolytic cleavage of the 35 S rRNA precursor at A0; A1; and A2 sites; contains eight WD-repeats; PWP2 deletion leads to defects in cell cycle and bud morphogenesis
1455	11143	YCR054C	Essential protein of unknown function; with orthologs in Ashbya gossypii and Candida albicans; similar to human ATXN10; mutations in which cause spinocerebellar ataxia type 10; codon usage corresponds to that observed for yeast genes expressed at low levels
1456	-11139	YCR053W	Threonine synthase; conserved protein that catalyzes formation of threonine from O-phosphohomoserine; expression is regulated by the GCN4-mediated general amino acid control pathway
1457	-11134	YCR052W	Component of the RSC chromatin remodeling complex; essential for mitotic growth; homolog of SWI/SNF subunit Swp73p
1458	9711	YNR022C	Mitochondrial ribosomal protein of the large subunit; not essential for mitochondrial translation
1459	-9710	YNR021W	Putative protein of unknown function; green fluorescent protein (GFP)-fusion protein localizes to the endoplasmic reticulum; YNR021W is not an essential gene
1460	-11129	YCR051W	Putative protein of unknown function; green fluorescent protein (GFP)-fusion protein localizes to the cytoplasm and nucleus; contains ankyrin (Ank) repeats; YCR051W is not an essential gene
1461	9709	YNR020C	Putative metalloprotease of the mitochondrial inner membrane; required for processing of Atp6p; has an additional role in assembly of the F0 sector of the F1F0 ATP synthase complex
1462	-11120	YCR048W	Acyl-CoA:sterol acyltransferase; isozyme of Are2p; endoplasmic reticulum enzyme that contributes the major sterol esterification activity in the absence of oxygen
1463	11110	YCR047C	Methyltransferase; methylates residue G1575 of 18S rRNA; required for rRNA processing and nuclear export of 40S ribosomal subunits independently of methylation activity; diploid mutant displays random budding pattern
1464	11102	YCR046C	Mitochondrial ribosomal protein of the large subunit; required for respiration and for maintenance of the mitochondrial genome
1465	-9708	YNR018W	Cytochrome c oxidase subunit; has a role in assembly of respiratory supercomplexes; similar to Rcf1p; and either Rcf1p or Rcf2p is required for late-stage assembly of the Cox12p and Cox13p subunits and for cytochrome c oxidase activity; associates with the cytochrome c oxidase - cytochrome bc1 supercomplex; null mutant accumulates reactive oxygen species; member of the conserved hypoxia induced g…
1466	11093	YCR045C	Probable subtilisin-family protease with a role in formation of the dityrosine layer of spore walls; localizes to the spore wall and also the nuclear envelope and ER region in mature spores
1467	-9706	YNR017W	Essential component of the Translocase of the Inner Mitochondrial membrane (TIM23 complex); involved in protein import into mitochondrial matrix and inner membrane; with Tim17p; contributes to architecture and function of the import channel
1468	9286	YMR207C	Mitochondrial acetyl-coenzyme A carboxylase; catalyzes the production of malonyl-CoA in mitochondrial fatty acid biosynthesis
1469	-9705	YNR015W	Dihydrouridine synthase; member of a family of dihydrouridine synthases including Dus1p; Smm1p; Dus3p; and Dus4p; modifies uridine residues at position 20 of cytoplasmic tRNAs
1470	10768	---	Can not determin the functions of this gene
1471	-9285	YMR206W	Putative protein of unknown function; YMR206W is not an essential gene
1472	9704	YNR013C	Low-affinity phosphate transporter of the vacuolar membrane; deletion of pho84; pho87; pho89; pho90; and pho91 causes synthetic lethality; transcription independent of Pi and Pho4p activity; overexpression results in vigorous growth
1473	-9703	YNR012W	Uridine/cytidine kinase; component of the pyrimidine ribonucleotide salvage pathway that converts uridine into UMP and cytidine into CMP; involved in the pyrimidine deoxyribonucleotide salvage pathway; converting deoxycytidine into dCMP
1474	9702	YNR011C	RNA-dependent ATPase in the DEAH-box family; required for activation of the spliceosome before the first transesterification step in RNA splicing; orthologous to human protein DHX16
1475	9103	YML004C	Monomeric glyoxalase I; catalyzes the detoxification of methylglyoxal (a by-product of glycolysis) via condensation with glutathione to produce S-D-lactoylglutathione; expression regulated by methylglyoxal levels and osmotic stress
1476	10766	YMR205C	Beta subunit of heterooctameric phosphofructokinase involved in glycolysis; indispensable for anaerobic growth; activated by fructose-2;6-bisphosphate and AMP; mutation inhibits glucose induction of cell cycle-related genes
1477	9282	YMR204C	Peripheral membrane protein of peroxisomes involved in peroxisomal inheritance; recruitment to peroxisomes is mediated by interaction with Pex3p at the peroxisomal membrane
1478	-9281	YMR203W	Component of the TOM (translocase of outer membrane) complex responsible for recognition and initial import steps for all mitochondrially directed proteins; constitutes the core element of the protein conducting pore
1479	-9701	YNR010W	Subunit of the RNA polymerase II mediator complex; associates with core polymerase subunits to form the RNA polymerase II holoenzyme; component of the Middle domain of mediator; required for regulation of RNA polymerase II activity
1480	-9280	YMR202W	C-8 sterol isomerase; catalyzes the isomerization of the delta-8 double bond to the delta-7 position at an intermediate step in ergosterol biosynthesis
1481	-9700	YNR009W	Transcriptional co-repressor of MBF (MCB binding factor)-regulated gene expression; Nrm1p associates stably with promoters via MBF to repress transcription upon exit from G1 phase
1482	-9699	YNR008W	Acyltransferase that catalyzes diacylglycerol esterification; one of several acyltransferases that contribute to triglyceride synthesis; putative homolog of human lecithin cholesterol acyltransferase
1483	9698	YNR007C	E2-like enzyme involved in autophagy and the cytoplasm-to-vacuole targeting (Cvt) pathway; plays a role in formation of Atg8p-phosphatidylethanolamine conjugates; which are involved in membrane dynamics during autophagy and Cvt
1484	9279	YMR201C	Protein that recognizes and binds damaged DNA during nucleotide excision repair; subunit of Nucleotide Excision Repair Factor 1 (NEF1); contains zinc finger motif; homolog of human XPA protein
1485	-9696	YNR006W	Endosomal protein that forms a complex with Hse1p; required for recycling Golgi proteins; forming lumenal membranes and sorting ubiquitinated proteins destined for degradation; has Ubiquitin Interaction Motifs which bind ubiquitin (Ubi4p)
1486	-9278	YMR200W	Molecular chaperone involved in protein folding in the ER; mutation causes defects in cell wall synthesis and in lysis of autophagic bodies; suppresses tor2 mutations; and is synthetically lethal with kar2-1 and with rot2 mutations; involved in N-linked glycosylation and O-mannosylation
1487	-9277	YMR199W	G1 cyclin involved in regulation of the cell cycle; activates Cdc28p kinase to promote the G1 to S phase transition; late G1 specific expression depends on transcription factor complexes; MBF (Swi6p-Mbp1p) and SBF (Swi6p-Swi4p)
1488	-10765	---	Can not determin the functions of this gene
1489	10222	YPL255W	Protein required for the spindle pole body (SPB) duplication; localized at the central plaque periphery; forms a complex with a nuclear envelope protein Mps2p and SPB components Spc29p and Kar1p; required for mitotic functions of Cdc5p
1490	10223	YPL254W	Adaptor protein required for structural integrity of the SAGA complex; a histone acetyltransferase-coactivator complex that is involved in global regulation of gene expression through acetylation and transcription functions
1491	-9276	YMR198W	Kinesin-associated protein required for both karyogamy and mitotic spindle organization; interacts stably and specifically with Kar3p and may function to target this kinesin to a specific cellular role; has similarity to Vik1p
1492	-10224	YPL252C	Ferredoxin of the mitochondrial matrix required for formation of cellular iron-sulfur proteins; involved in heme A biosynthesis; homologous to human adrenodoxin
1493	9275	YMR197C	Protein involved in cis-Golgi membrane traffic; v-SNARE that interacts with two t-SNARES; Sed5p and Pep12p; required for multiple vacuolar sorting pathways
1494	-9274	YMR196W	Putative protein of unknown function; green fluorescent protein (GFP)-fusion protein localizes to the cytoplasm; YMR196W is not an essential gene
1495	-11714	YPL250C	Protein of unknown function; mobilized into polysomes upon a shift from a fermentable to nonfermentable carbon source; potential Cdc28p substrate
1496	11715	YMR194C-B	Protein that localizes to the mitochondrial intermembrane space via the Mia40p-Erv1p system; contains twin cysteine-x(9)-cysteine motifs
1497	-11716	---	Can not determin the functions of this gene
1498	-9272	YMR194W	N-terminally acetylated protein component of the large (60S) ribosomal subunit; nearly identical to Rpl36Bp and has similarity to rat L36 ribosomal protein; binds to 5.8 S rRNA
1499	-9271	YMR193W	Mitochondrial ribosomal protein of the large subunit; two mitochondrial ribosomal proteins; YmL14 and YmL24; have been assigned to the same gene
1500	-9270	YMR192W	Putative GTPase activating protein (GAP) with a role in exocytosis; stimulates Gyp5p GAP activity on Ypt1p; colocalizes with Gyp5p at sites of polarized growth; interacts with Gyp5p; Rvs161p; and Rvs167p; involved in recruiting Rvs167p to the bud tip during polarized growth
1501	-10226	YPL248C	DNA-binding transcription factor required for the activation of the GAL genes in response to galactose; repressed by Gal80p and activated by Gal3p
1502	9268	YMR190C	Nucleolar DNA helicase of the RecQ family; involved in genome integrity maintenance; regulates chromosome synapsis and meiotic joint molecule/crossover formation; potential role as repressor of a subset of rapamycin responsive genes; rapidly lost in response to rapamycin in Rrd1p-dependent manner; similar to human BLM and WRN proteins implicated in Bloom and Werner syndromes
1503	-2878	---	Can not determin the functions of this gene
1504	-10227	YPL247C	Putative protein of unknown function; green fluorescent protein (GFP)-fusion protein localizes to the cytoplasm and nucleus; similar to the petunia WD repeat protein an11; overexpression causes a cell cycle delay or arrest
1505	9266	YMR188C	Mitochondrial ribosomal protein of the small subunit
1506	-10228	YPL246C	Possible rhomboid protease; has similarity to eukaryotic rhomboid proteases including Pcp1p
1507	-10230	YPL244C	Protein with a role in UDP-galactose transport to the Golgi lumen; has similarity to human UDP-galactose transporter UGTrel1; exhibits a genetic interaction with S. cerevisiae ERO1
1508	10231	YPL243W	Core component of the signal recognition particle (SRP) ribonucleoprotein (RNP) complex that functions in targeting nascent secretory proteins to the endoplasmic reticulum (ER) membrane
1509	9265	YMR187C	Putative protein of unknown function; YMR187C is not an essential gene
1510	11717	---	Can not determin the functions of this gene
1511	-10232	YPL242C	Essential protein required for determination of budding pattern; promotes localization of axial markers Bud4p and Cdc12p and functionally interacts with Sec3p; localizes to the contractile ring during anaphase; member of the IQGAP family
1512	-10233	YPL241C	GTPase-activating protein (GAP) for Cin4p; tubulin folding factor C involved in beta-tubulin (Tub2p) folding; mutants display increased chromosome loss and benomyl sensitivity; deletion complemented by human GAP; retinitis pigmentosa 2
1513	-9264	YMR186W	Cytoplasmic chaperone of the Hsp90 family; redundant in function and nearly identical with Hsp82p; and together they are essential; expressed constitutively at 10-fold higher basal levels than HSP82 and induced 2-3 fold by heat shock
1514	-9263	YMR185W	Putative protein of unknown function; conflicting evidence on whether null mutant is viable with elongated buds; or inviable
1515	10234	YPL239W	Cytoplasmic ankyrin-repeat containing protein of unknown function; proposed to link the processes of 40S ribosomal subunit biogenesis and adaptation to osmotic and oxidative stress; expression repressed by heat shock
1516	10236	YPL237W	Beta subunit of the translation initiation factor eIF2; involved in the identification of the start codon; proposed to be involved in mRNA binding
1517	-9261	YMR184W	Protein of unknown function involved in ER-associated protein degradation; green fluorescent protein (GFP)-fusion protein localizes to the cytoplasm and is induced in response to the DNA-damaging agent MMS; YMR184W is not an essential gene
1518	-10237	YPL236C	Protein proposed to be involved in vacuolar functions; mutant shows defect in CPY processing; has sequence similarity with the human serine/threonine protein kinase STK16
1519	10238	YPL235W	ATP-dependent DNA helicase; also known as reptin; member of the AAA+ and RuvB protein families; similar to Rvb1p; conserved component of multiple complexes including the INO80 complex; the Swr1 complex; and the R2TP complex (Rvb1-Rvb2-Tah1-Pih1); involved in multiple processes such as chromatin remodeling; box C/D snoRNP assembly; and RNA polymerase II assembly
1520	-10239	YPL234C	Vacuolar ATPase V0 domain subunit c'; involved in proton transport activity; hydrophobic integral membrane protein (proteolipid) containing four transmembrane segments; N and C termini are in the vacuolar lumen
1521	10240	YPL233W	Essential component of the MIND kinetochore complex (Mtw1p Including Nnf1p-Nsl1p-Dsn1p) which joins kinetochore subunits contacting DNA to those contacting microtubules; required for accurate chromosome segregation
1522	9260	YMR183C	Plasma membrane t-SNARE involved in fusion of secretory vesicles at the plasma membrane; syntaxin homolog that is functionally redundant with Sso1p
1523	10241	YPL231W	Alpha subunit of fatty acid synthetase; which catalyzes the synthesis of long-chain saturated fatty acids; contains the acyl-carrier protein domain and beta-ketoacyl reductase; beta-ketoacyl synthase and self-pantetheinylation activities
1524	9259	YMR182C	Putative zinc finger DNA binding transcription factor; contains two N-terminal C2H2 zinc fingers and C-terminal proline rich domain; overproduction impairs cell growth and induces expression of genes involved in monosaccharide catabolism and aldehyde metabolism; deletion decreases expression of Y-prime telomeric elements; regulates expression of subtelomeric COS genes in conjunction with RNA bind…
1525	9258	YMR181C	Protein of unknown function; mRNA transcribed as part of a bicistronic transcript with a predicted transcriptional repressor RGM1/YMR182C; mRNA is destroyed by nonsense-mediated decay (NMD); YMR181C is not an essential gene
1526	9257	YMR180C	RNA 5'-triphosphatase; localizes to both the nucleus and cytoplasm
1527	-10242	YPL227C	UDP-glucose:dolichyl-phosphate glucosyltransferase; involved in asparagine-linked glycosylation in the endoplasmic reticulum
1528	-9256	YMR179W	Protein with a role in transcriptional silencing; required for normal transcription at several loci including HTA2-HTB2 and HHF2-HHT2; but not required at the other histone loci; functionally related to Spt10p
1529	10243	YPL226W	ATP binding cassette protein that cosediments with polysomes and is required for biogenesis of the small ribosomal subunit; Asn/Gln-rich rich region supports [NU+] prion formation and susceptibility to [PSI+] prion induction
1530	-9255	YMR178W	Putative protein of unknown function; green fluorescent protein (GFP)-fusion protein localizes to both the cytoplasm and nucleus and is induced in response to the DNA-damaging agent MMS; YMR178W is not an essential gene
1531	10244	YPL225W	Protein of unknown function that may interact with ribosomes; based on co-purification experiments; green fluorescent protein (GFP)-fusion protein localizes to the cytoplasm
1532	-9254	YMR177W	Putative metal transporter involved in mitochondrial iron accumulation; closely related to Mmt2p
1533	-9253	YMR176W	Non-essential protein of unknown function; contains ATP/GTP-binding site motif A; null mutant exhibits cellular volume up to four times greater than wild-type; also large drooping buds with elongated necks
1534	-9252	YMR175W	Phospholipid-binding hydrophilin; essential to overcome desiccation-rehydration process; expression is induced by osmotic stress
1535	9249	YMR173W	DNA damage-responsive protein; expression is increased in response to heat-shock stress or treatments that produce DNA lesions; contains multiple repeats of the amino acid sequence NNNDSYGS
1536	-9248	YMR172W	Transcription factor required for the transient induction of glycerol biosynthetic genes GPD1 and GPP2 in response to high osmolarity; targets Hog1p to osmostress responsive promoters; has similarity to Msn1p and Gcr1p
1537	10246	YPL222W	Putative protein of unknown function; proposed to be involved in responding to environmental stresses; the authentic; non-tagged protein is detected in highly purified mitochondria in high-throughput studies
1538	11720	---	Can not determin the functions of this gene
1539	11282	---	Can not determin the functions of this gene
1540	2654	YGL139W	Putative FAD transporter; similar to Flc1p and Flc2p; localized to the ER
1541	-2655	YGL138C	Putative protein of unknown function; has no significant sequence similarity to any known protein
1542	2656	YGL137W	Essential beta'-coat protein of the COPI coatomer; involved in ER-to-Golgi and Golgi-to-ER transport; contains WD40 domains that mediate cargo selective interactions; 45% sequence identity to mammalian beta'-COP
1543	-2657	YGL136C	Mitochondrial 2' O-ribose methyltransferase; required for methylation of U(2791) in 21S rRNA; MRM2 deletion confers thermosensitive respiration and loss of mitochondrial DNA; has similarity to Spb1p and Trm7p; and to E. coli FtsJ/RrmJ
1544	2660	YGL135W	N-terminally acetylated protein component of the large (60S) ribosomal subunit; nearly identical to Rpl1Ap and has similarity to E. coli L1 and rat L10a ribosomal proteins; rpl1a rpl1b double null mutation is lethal
1545	2661	YGL134W	Pho85p cyclin; recruits; activates; and targets Pho85p cyclin-dependent protein kinase to its substrate
1546	10247	YPL218W	GTPase; GTP-binding protein of the ARF family; component of COPII coat of vesicles; required for transport vesicle formation during ER to Golgi protein transport
1547	-10248	YPL217C	GTPase required for synthesis of 40S ribosomal subunits and for processing the 35S pre-rRNA at sites A0; A1; and A2; interacts with Rcl1p; which stimulates its GTPase and U3 snoRNA binding activities; has similarity to Tsr1p
1548	2662	YGL133W	Subunit of the ATP-dependent Isw2p-Itc1p chromatin remodeling complex; required for repression of a-specific genes; repression of early meiotic genes during mitotic growth; and repression of INO1; similar to mammalian Acf1p; the regulatory subunit of the mammalian ATP-utilizing chromatin assembly and modifying factor (ACF) complex
1549	10249	YPL215W	Mitochondrial protein required for assembly of cytochrome bc1 complex; forms a complex with Cbp6p that binds to mt ribosomes near the polypeptide tunnel exit and promotes efficient translation of the COB mRNA; Cbp3p-Cbp6p complex also interacts with newly synthesized cytochrome b (Cobp) and Cbp4p to promote assembly of Cobp into the cytochrome bc1 complex
1550	-10250	YPL214C	Bifunctional enzyme with thiamine-phosphate pyrophosphorylase and 4-methyl-5-beta-hydroxyethylthiazole kinase activities; required for thiamine biosynthesis; GFP-fusion protein localizes to the cytoplasm in a punctate pattern
1551	10251	YPL213W	Component of U2 snRNP; disruption causes reduced U2 snRNP levels; physically interacts with Msl1p; putative homolog of human U2A' snRNP protein
1552	-2663	YGL131C	DNA binding protein with similarity to the S. pombe Snt2 protein; computational analysis suggests that Snt2p is a transcription factor with a role in regulation of expression of genes encoding amine transporters
1553	2664	YGL130W	Alpha (guanylyltransferase) subunit of the mRNA capping enzyme; a heterodimer (the other subunit is CET1; an RNA 5'-triphosphatase) involved in adding the 5' cap to mRNA; the mammalian enzyme is a single bifunctional polypeptide
1554	-2665	YGL129C	Mitochondrial ribosomal protein of the small subunit; has similarity to mammalian apoptosis mediator proteins; null mutation prevents induction of apoptosis by overproduction of metacaspase Mca1p
1555	-2728	YGL063W	Mitochondrial tRNA:pseudouridine synthase; acts at positions 27 and 28; but not at position 72; efficiently and rapidly targeted to mitochondria; specifically dedicated to mitochondrial tRNA modification
1556	10252	YPL211W	Nucleolar protein required for 60S ribosome subunit biogenesis; constituent of 66S pre-ribosomal particles; physically interacts with Nop8p and the exosome subunit Rrp43p
1557	-10253	YPL210C	Core component of the signal recognition particle (SRP) ribonucleoprotein (RNP) complex that functions in targeting nascent secretory proteins to the endoplasmic reticulum (ER) membrane
1558	2727	YGL064C	Mitochondrial ATP-dependent RNA helicase of the DEAD-box family; plays an essential role in mitochondrial function
1559	-10254	YPL209C	Aurora kinase subunit of the conserved chromosomal passenger complex (CPC; Ipl1p-Sli15p-Bir1p-Nbl1p); involved in regulating kinetochore-microtubule attachments; helps maintain condensed chromosomes during anaphase and early telophase; required for SPB cohesion and prevention of multipolar spindle formation
1560	10255	YPL208W	SET-domain lysine-N-methyltransferase; catalyzes the formation of dimethyllysine residues on the large ribsomal subunit proteins L23a (Rpl23Ap and Rpl23Bp) and L18 (Rps18Ap and Rps18Bp)
1561	10257	YPL207W	Iron-sulfer protein required for synthesis of Wybutosine modified tRNA; Wybutosine is a modified guanosine found at the 3'-position adjacent to the anticodon of phenylalanine tRNA which supports reading frame maintenance by stabilizing codon-anticodon interactions; induction by Yap5p in response to iron provides protection from high iron toxicity; overexpression results in increased cellular iron
1562	2726	YGL065C	Mannosyltransferase that catalyzes two consecutive steps in the N-linked glycosylation pathway; alg2 mutants exhibit temperature-sensitive growth and abnormal accumulation of the lipid-linked oligosaccharide Man2GlcNAc2-PP-Dol
1563	-2725	YGL066W	SAGA complex subunit; has a role in anchoring the deubiquitination module into SAGA and SLIK complexes; involved in preinitiation complex assembly at promoters; human ortholog ataxin-7 is associated with spinocerebellar ataxia diseases; mutant displays reduced transcription elongation in the G-less-based run-on (GLRO) assay
1564	-10258	YPL206C	Phosphatidyl Glycerol phospholipase C; regulates the phosphatidylglycerol (PG) content via a phospholipase C-type degradation mechanism; contains glycerophosphodiester phosphodiesterase motifs
1565	2283	---	Can not determin the functions of this gene
1566	-11722	---	Can not determin the functions of this gene
1567	10259	YPL204W	Protein kinase involved in regulating diverse events including vesicular trafficking; DNA repair; and chromosome segregation; binds the CTD of RNA pol II; homolog of mammalian casein kinase 1delta (CK1delta)
1568	10260	YPL203W	cAMP-dependent protein kinase catalytic subunit; promotes vegetative growth in response to nutrients via the Ras-cAMP signaling pathway; partially redundant with Tpk1p and Tpk3p; localizes to P-bodies during stationary phase
1569	-2722	YGL068W	Protein associated with the mitochondrial nucleoid; putative mitochondrial ribosomal protein with similarity to E. coli L7/L12 ribosomal protein; required for normal respiratory growth
1570	2721	YGL070C	RNA polymerase II subunit B12.6; contacts DNA; mutations affect transcription start site selection and fidelity of transcription
1571	-2720	YGL071W	Transcription factor involved in iron utilization and homeostasis; binds the consensus site PyPuCACCCPu and activates the expression of target genes in response to changes in iron availability; in iron-replete conditions activity is negatively regulated by Grx3p; Grx4p; and Fra2p; which regulate Aft1p translocation from the nucleus to the cytoplasm
1572	11724	---	Can not determin the functions of this gene
1573	-2719	YGL073W	Trimeric heat shock transcription factor; activates multiple genes in response to stresses that include hyperthermia; recognizes variable heat shock elements (HSEs) consisting of inverted NGAAN repeats; posttranslationally regulated
1574	2718	YGL075C	Essential membrane protein localized at the nuclear envelope and spindle pole body (SPB); required for insertion of the newly duplicated SPB into the nuclear envelope; potentially phosphorylated by Cdc28p
1575	-10262	YPL199C	Putative protein of unknown function; predicted to be palmitoylated
1576	2717	YGL076C	Protein component of the large (60S) ribosomal subunit; nearly identical to Rpl7Bp and has similarity to E. coli L30 and rat L7 ribosomal proteins; contains a conserved C-terminal Nucleic acid Binding Domain (NDB2)
1577	2716	YGL077C	Choline/ethanolamine transporter; involved in the uptake of nitrogen mustard and the uptake of glycine betaine during hypersaline stress; co-regulated with phospholipid biosynthetic genes and negatively regulated by choline and myo-inositol
1578	2715	YGL078C	RNA-Dependent ATPase; member of DExD/H-box family; involved in cleavage of site A3 within the ITS1 spacer during rRNA processing; not essential for growth; but deletion causes severe slow-growth phenotype
1579	11725	---	Can not determin the functions of this gene
1580	10263	YPL196W	Protein of unknown function required for normal levels of resistance to oxidative damage; null mutants are sensitive to hydrogen peroxide; member of a conserved family of proteins found in eukaryotes
1581	-2713	YGL079W	Putative protein of unknown function; likely member of BLOC complex involved in endosomal cargo sorting; null mutant is sensitive to drug inducing secretion of vacuolar cargo; GFP-fusion protein localizes to the endosome
1582	10265	YPL195W	Delta adaptin-like subunit of the clathrin associated protein complex (AP-3); functions in transport of alkaline phosphatase to the vacuole via the alternate pathway; suppressor of loss of casein kinase 1 function
1583	10266	YPL194W	DNA damage checkpoint protein; part of a PCNA-like complex required for DNA damage response; required for pachytene checkpoint to inhibit cell cycle in response to unrepaired recombination intermediates; potential Cdc28p substrate
1584	-2712	YGL080W	Highly conserved subunit of the mitochondrial pyruvate carrier; a mitochondrial inner membrane complex comprised of Fmp37p/Mpc1p and either Mpc2p or Fmp43p/Mpc3p mediates mitochondrial pyruvate uptake; null mutant displays slow growth that is complemented by expression of human or mouse ortholog; mutation in human ortholog is associated with lactic acidosis and hyperpyruvatemia
1585	10267	YPL193W	Protein involved in the assembly of 60S ribosomal subunits; functionally interacts with Dbp6p; functions in a late nucleoplasmic step of the assembly
1586	-10268	YPL192C	Pheromone-regulated protein required for nuclear envelope fusion during karyogamy; localizes to the outer face of the nuclear membrane; interacts with Kar5p at the spindle pole body
1587	-2711	YGL081W	Putative protein of unknown function; non-essential gene; interacts genetically with CHS5; a gene involved in chitin biosynthesis
1588	-2710	YGL082W	Putative protein of unknown function; predicted prenylation/proteolysis target of Afc1p and Rce1p; green fluorescent protein (GFP)-fusion protein localizes to the cytoplasm and nucleus; YGL082W is not an essential gene
1589	-10269	YPL190C	RNA-binding protein; subunit of Nrd1 complex (Nrd1p-Nab3p-Sen1p); complex interacts with the exosome to mediate 3&#8242; end formation of some mRNAs; snRNAs; snoRNAs; and CUTs; required for termination of non-poly(A) transcripts and efficient splicing
1590	-11726	YPL189C-A	Cytochrome oxidase assembly factor; null mutation results in respiratory deficiency with specific loss of cytochrome oxidase activity; functions downstream of assembly factors Mss51p and Coa1p and interacts with assembly factor Shy1p
1591	-2709	YGL083W	Putative kinase; suppressor of GTPase mutant; similar to bovine rhodopsin kinase
1592	2708	YGL084C	Plasma membrane protein involved in remodeling GPI anchors; member of the MBOAT family of putative membrane-bound O-acyltransferases; proposed to be involved in glycerol transport
1593	-2707	YGL085W	Putative protein of unknown function; mutant has long chronological lifespan; has homology to Staphylococcus aureus nuclease; GFP-fusion protein localizes to mitochondria; is induced in response to the DNA-damaging agent MMS
1594	-2706	YGL086W	Coiled-coil protein involved in the spindle-assembly checkpoint; phosphorylated by Mps1p upon checkpoint activation which leads to inhibition of the activity of the anaphase promoting complex; forms a complex with Mad2p
1595	2705	YGL087C	Ubiquitin-conjugating enzyme variant involved in error-free postreplication repair; forms a heteromeric complex with Ubc13p; an active ubiquitin-conjugating enzyme; cooperates with chromatin-associated RING finger proteins; Rad18p and Rad5p
1596	10270	YPL188W	Mitochondrial NADH kinase; phosphorylates NADH; also phosphorylates NAD(+) with lower specificity; required for the response to oxidative stress
1597	2703	YGL089C	Mating pheromone alpha-factor; made by alpha cells; interacts with mating type a cells to induce cell cycle arrest and other responses leading to mating; also encoded by MF(ALPHA)1; which is more highly expressed than MF(ALPHA)2
1598	-10272	YPL184C	RNA-binding protein proposed to be involved in translational regulation; binds specific categories of mRNAs; including those that contain upstream open reading frames (uORFs) and internal ribosome entry sites (IRES)
1599	2701	YGL091C	Essential iron-sulfur cluster binding protein localized in the cytoplasm; forms a complex with Cfd1p that is involved in iron-sulfur protein assembly in the cytosol; similar to P-loop NTPases
1600	-2700	YGL092W	Essential protein with distinct roles in two nuclear pore subcomplexes; catalyzes its own proteolytic cleavage in vivo to generate a C-terminal fragment that is a structural component of the Nup84p subcomplex (with roles in NPC biogenesis and localization of genes to the nuclear periphery); and an N-terminal fragment that is one of several FG-nucleoporins within the NPC central core directly resp…
1601	-2699	YGL093W	Subunit of a kinetochore-microtubule binding complex with Kre28p that bridges centromeric heterochromatin and kinetochore MAPs and motors; required for sister chromatid bi-orientation and kinetochore binding of SAC components
1602	10273	YPL183W-A	Protein involved translation; mutants have defects in biogenesis of nuclear ribosomes; sequence similar to prokaryotic ribosomal protein L36; may be a mitochondrial ribosomal protein encoded in the nucleus
1603	-10274	YPL183C	WD40 domain-containing protein involved in endosomal recycling; forms a complex with Rrt2p that functions in the retromer-mediated pathway for recycling internalized cell-surface proteins; has a role in regulation of Ty1 transposition; human ortholog is WDR6
1604	2698	YGL094C	Essential subunit of the Pan2p-Pan3p poly(A)-ribonuclease complex; which acts to control poly(A) tail length and regulate the stoichiometry and activity of postreplication repair complexes
1605	-10276	YPL180W	Subunit of TORC1 (Tor1p or Tor2p-Kog1p-Lst8p-Tco89p); a complex that regulates growth in response to nutrient availability; cooperates with Ssd1p in the maintenance of cellular integrity; deletion strains are hypersensitive to rapamycin
1606	2697	YGL095C	Protein of the Sec1p/Munc-18 family; essential for vacuolar protein sorting; required for the function of Pep12p and the early endosome/late Golgi SNARE Tlg2p; essential for fusion of Golgi-derived vesicles with the prevacuolar compartment
1607	-10275	YPL181W	Protein that relieves transcriptional repression by binding to the Cyc8p-Tup1p corepressor and recruiting the SAGA complex to the repressed promoter; contains a PHD finger domain
1608	10277	YPL179W	Putative protein serine/threonine phosphatase; null mutation enhances efficiency of translational suppressors
1609	-12821	Scer_16.trna2E	Glutamate tRNA (tRNA-Glu); predicted by tRNAscan-SE analysis; thiolation of uridine at wobble position (34) requires Ncs6p; target of K. lactis zymocin; tRNA Type: Glu (E) | Anti-Codon: UUC | Cove Score: 62.99
1610	10278	YPL178W	Small subunit of the heterodimeric cap binding complex that also contains Sto1p; component of the spliceosomal commitment complex; interacts with Npl3p; possibly to package mRNA for export from the nucleus; contains an RNA-binding motif
1611	-2696	YGL096W	Homeodomain-containing protein and putative transcription factor found associated with chromatin; target of SBF transcription factor; induced during meiosis and under cell-damaging conditions; similar to Cup9p transcription factor
1612	9707	YBR250W	Protein of unknown function; associates with meiosis-specific protein Spo1p
1613	9697	YBR249C	3-deoxy-D-arabino-heptulosonate-7-phosphate (DAHP) synthase; catalyzes the first step in aromatic amino acid biosynthesis and is feedback-inhibited by tyrosine or high concentrations of phenylalanine or tryptophan
1614	9687	YBR248C	Imidazole glycerol phosphate synthase (glutamine amidotransferase:cyclase); catalyzes the fifth step of histidine biosynthesis and also produces 5-aminoimidazole-4-carboxamide ribotide (AICAR); a purine precursor
1615	-2695	YGL097W	Nucleotide exchange factor for Gsp1p; localizes to the nucleus; required for nucleocytoplasmic trafficking of macromolecules; suppressor of the pheromone response pathway; potentially phosphorylated by Cdc28p
1616	9676	YBR247C	Protein associated with U3 and U14 snoRNAs; required for pre-rRNA processing and 40S ribosomal subunit synthesis; localized in the nucleus and concentrated in the nucleolus
1617	-2694	YGL098W	Essential SNARE protein localized to the ER; involved in retrograde traffic from the Golgi to the ER; forms a complex with the SNAREs Sec22p; Sec20p and Ufe1p
1618	-2691	YGL099W	Putative GTPase involved in 60S ribosomal subunit biogenesis; required for the release of Nmd3p from 60S subunits in the cytoplasm
1619	-9667	YBR246W	Protein required for last step of diphthamide biosynthesis; deletion leads to accumulation of diphthine; which is the enzymatic product of the second step of the biosynthesis; WD40 domain-containing protein involved in endosomal recycling; forms a complex with Rtt10p that functions in the retromer-mediated pathway for recycling internalized cell-surface proteins; non-essential gene identified in …
1620	9656	YBR245C	ATPase subunit of imitation-switch (ISWI) class chromatin remodelers; ATPase; forms a complex with Ioc3p called Isw1a and a complex with Ioc2p and Ioc4p called Isw1b; Isw1a and Isw1b have both partially overlapping and distinct roles with Isw1a involved in repression of transcription initiation and Isw1b involved in regulation of transcription elongation
1621	-3595	YBR244W	Phospholipid hydroperoxide glutathione peroxidase induced by glucose starvation that protects cells from phospholipid hydroperoxides and nonphospholipid peroxides during oxidative stress
1622	-2690	YGL100W	Component of two distinct complexes; subunit of the Nup84 nuclear pore sub-complex (NPC) and the Seh1-associated (SEA) complex; the the NUP84 subcomplex contributes to nucleocytoplasmic transport and NPC biogenesis; the SEA complex is a coatamer-related complex that associates dynamically with the vacuole; homologous to human SEH1
1623	9635	YBR243C	UDP-N-acetyl-glucosamine-1-P transferase; transfers Glc-Nac-P from UDP-GlcNac to Dol-P in the ER in the first step of the dolichol pathway of protein asparagine-linked glycosylation; inhibited by tunicamycin
1624	-9624	YBR242W	Putative protein of unknown function; green fluorescent protein (GFP)-fusion protein localizes to the cytoplasm and nucleus; YBR242W is not an essential gene
1625	-2689	YGL103W	Ribosomal protein of the large (60S) ribosomal subunit; has similarity to E. coli L15 and rat L27a ribosomal proteins; may have peptidyl transferase activity; can mutate to cycloheximide resistance
1626	9613	YBR241C	Putative transporter; member of the sugar porter family; green fluorescent protein (GFP)-fusion protein localizes to the vacuolar membrane; YBR241C is not an essential gene
1627	9601	YBR240C	Transcriptional activator of thiamine biosynthetic genes; interacts with regulatory factor Thi3p to control expression of thiamine biosynthetic genes with respect to thiamine availability; acts together with Pdc2p to respond to thiaminediphosphate demand; possibly as related to carbon source availability; zinc finger protein of the Zn(II)2Cys6 type
1628	-2688	YGL105W	Protein that binds tRNA and methionyl- and glutamyl-tRNA synthetases (Mes1p and Gus1p); delivering tRNA to them; stimulating catalysis; and ensuring their localization to the cytoplasm; also binds quadruplex nucleic acids
1629	9590	YBR239C	Transcriptional regulator of nonfermentable carbon utilization; GFP-fusion protein localizes to cytoplasm; nucleus; null mutation affects periodicity of transcriptional and metabolic oscillation; plays role in restricting Ty1 transposition
1630	-2687	YGL106W	Essential light chain for Myo1p; light chain for Myo2p; stabilizes Myo2p by binding to the neck region; interacts with Myo1p; Iqg1p; and Myo2p to coordinate formation and contraction of the actomyosin ring with targeted membrane deposition
1631	9579	YBR238C	Mitochondrial membrane protein with similarity to Rmd9p; not required for respiratory growth but causes a synthetic respiratory defect in combination with rmd9 mutations; transcriptionally up-regulated by TOR; deletion increases life span
1632	2686	YGL108C	Protein of unknown function; predicted to be palmitoylated; green fluorescent protein (GFP)-fusion protein localizes to the cell periphery
1633	-9568	YBR237W	RNA helicase in the DEAD-box family; necessary for prespliceosome formation; bridges U1 and U2 snRNPs and enables stable U2 snRNP association with intron RNA
1634	9557	YBR236C	Methyltransferase; catalyzes the transfer of a methyl group from S-adenosylmethionine to the GpppN terminus of capped mRNA
1635	-9547	YBR235W	Putative ion transporter; similar to mammalian electroneutral Na(+)-(K+)-C1- cotransporter family; YBR235W is not an essential gene
1636	2685	YGL110C	Protein of unknown function; has a CUE domain that binds ubiquitin; which may facilitate intramolecular monoubiquitination
1637	-2684	YGL111W	Constituent of 66S pre-ribosomal particles; involved in 60S ribosomal subunit biogenesis
1638	9536	YBR234C	Subunit of the ARP2/3 complex; which is required for the motility and integrity of cortical actin patches
1639	-9526	YBR233W-A	Essential subunit of the Dam1 complex (aka DASH complex); couples kinetochores to the force produced by MT depolymerization thereby aiding in chromosome segregation; is transferred to the kinetochore prior to mitosis
1640	2683	YGL112C	Subunit (60 kDa) of TFIID and SAGA complexes; involved in transcription initiation of RNA polymerase II and in chromatin modification; similar to histone H4
1641	-2682	YGL113W	Protein involved in the initiation of DNA replication; required for proper assembly of replication proteins at the origins of replication; interacts with Cdc45p
1642	-9515	YBR233W	RNA binding protein with similarity to mammalian heterogeneous nuclear RNP K protein; involved in the regulation of telomere position effect and telomere length
1643	9504	YBR231C	Protein of unknown function; component of the SWR1 complex; which exchanges histone variant H2AZ (Htz1p) for chromatin-bound histone H2A
1644	-2680	YGL114W	Putative protein of unknown function; predicted member of the oligopeptide transporter (OPT) family of membrane transporters
1645	-2679	YGL115W	Activating gamma subunit of the AMP-activated Snf1p kinase complex (contains Snf1p and a Sip1p/Sip2p/Gal83p family member); activates glucose-repressed genes; represses glucose-induced genes; role in sporulation; and peroxisome biogenesis
1646	-2678	YGL116W	Cell-cycle regulated activator of anaphase-promoting complex/cyclosome (APC/C); which is required for metaphase/anaphase transition; directs ubiquitination of mitotic cyclins; Pds1p; and other anaphase inhibitors; potential Cdc28p substrate
1647	-2677	YGL117W	Putative protein of unknown function
1648	13222	Scer_7.trna7W	Tryptophan tRNA (tRNA-Trp); predicted by tRNAscan-SE analysis; tRNA Type: Trp (W) | Anti-Codon: CCA | Cove Score: 67.27
1649	11562	---	Can not determin the functions of this gene
1650	-2676	YGL119W	Protein required for ubiquinone (coenzyme Q) biosynthesis and for respiratory growth; exhibits genetic interaction with COQ9; suggesting a common function; similar to prokaryotic proteins involved in early steps of ubiquinone biosynthesis
1651	2675	YGL120C	RNA helicase in the DEAH-box family; functions in both RNA polymerase I and polymerase II transcript metabolism; involved in release of the lariat-intron from the spliceosome
1652	11561	---	Can not determin the functions of this gene
1653	2673	YGL122C	Nuclear polyadenylated RNA-binding protein required for nuclear mRNA export and poly(A) tail length control; binds nuclear pore protein Mlp1p; autoregulates mRNA levels; related to human hnRNPs; nuclear localization sequence binds Kap104p
1654	-2672	YGL123W	Protein component of the small (40S) subunit; essential for control of translational accuracy; phosphorylation by C-terminal domain kinase I (CTDK-I) enhances translational accuracy; methylated on one or more arginine residues by Hmt1p
1655	9492	YBR230C	Integral mitochondrial outer membrane protein; abundance is decreased in cells grown in glucose relative to other carbon sources; appears to contain 3 alpha-helical transmembrane segments; ORF encodes a 97-basepair intron
1656	2671	YGL124C	Protein required for fusion of cvt-vesicles and autophagosomes with the vacuole; associates; as a complex with Ccz1p; with a perivacuolar compartment; potential Cdc28p substrate
1657	-3569	---	Can not determin the functions of this gene
1658	9481	YBR229C	Glucosidase II catalytic subunit required for normal cell wall synthesis; mutations in rot2 suppress tor2 mutations; and are synthetically lethal with rot1 mutations
1659	-9470	YBR228W	Subunit of a complex; with Slx4p; that hydrolyzes 5' branches from duplex DNA in response to stalled or converging replication forks; function overlaps with that of Sgs1p-Top3p
1660	-9449	YBR225W	Putative protein of unknown function; non-essential gene identified in a screen for mutants affected in mannosylphophorylation of cell wall components
1661	-2669	YGL125W	Major isozyme of methylenetetrahydrofolate reductase; catalyzes the reduction of 5;10-methylenetetrahydrofolate to 5-methyltetrahydrofolate in the methionine biosynthesis pathway
1662	9438	YBR223C	Tyrosyl-DNA phosphodiesterase I; hydrolyzes 3' and 5'-phosphotyrosyl bonds; involved in the repair of DNA lesions created by topoisomerase I and topoisomerase II; mutations in human homolog result in the neurodegenerative disease SCANI
1663	9427	YBR222C	Peroxisomal protein that binds AMP and mRNA; localizes to both the peroxisomal peripheral membrane and matrix; expression is highly inducible by oleic acid; similar to E. coli long chain acyl-CoA synthetase
1664	9416	YBR221C	E1 beta subunit of the pyruvate dehydrogenase (PDH) complex; which is an evolutionarily-conserved multi-protein complex found in mitochondria
1665	9406	---	Can not determin the functions of this gene
1666	-2668	YGL126W	Protein required for inositol prototrophy; identified as an ortholog of the FIT family of proteins involved in triglyceride droplet biosynthesis; disputed role in the synthesis of inositol phospholipids from inositol
1667	2667	YGL127C	Subunit of the RNA polymerase II mediator complex; associates with core polymerase subunits to form the RNA polymerase II holoenzyme; involved in telomere maintenance; conserved with other metazoan MED31 subunits
1668	11559	---	Can not determin the functions of this gene
1669	9395	YBR218C	Pyruvate carboxylase isoform; cytoplasmic enzyme that converts pyruvate to oxaloacetate; highly similar to isoform Pyc1p but differentially regulated; mutations in the human homolog are associated with lactic acidosis
1670	-2729	YGL061C	Essential subunit of the Dam1 complex (aka DASH complex); couples kinetochores to the force produced by MT depolymerization thereby aiding in chromosome segregation; is transferred to the kinetochore prior to mitosis
1671	-9382	YBR217W	Conserved ubiquitin-like modifier involved in autophagy and the Cvt pathway; conjugated to Atg5p to form a complex involved in Atg8p lipidation; Atg12p-Atg5p also forms a complex with Atg16p that is required for autophagosome formation
1672	9372	YBR216C	Protein required for oxidation of specific cysteine residues of the transcription factor Yap1p; resulting in the nuclear localization of Yap1p in response to stress
1673	-9361	YBR215W	Subunit of the HIR complex; a nucleosome assembly complex involved in regulation of histone gene transcription; mutants display synthetic defects with subunits of FACT; a complex that allows passage of RNA Pol II through nucleosomes
1674	2730	YGL059W	Mitochondrial protein kinase that negatively regulates activity of the pyruvate dehydrogenase complex by phosphorylating the ser-133 residue of the Pda1p subunit; acts in concert with kinase Pkp1p and phosphatases Ptc5p and Ptc6p
1675	2731	YGL058W	Ubiquitin-conjugating enzyme (E2); involved in postreplication repair (as a heterodimer with Rad18p); DSBR and checkpoint control (as a heterodimer with Bre1p); ubiquitin-mediated N-end rule protein degradation (as a heterodimer with Ubr1p
1676	-2732	YGL057C	Protein of unknown function; null mutant exhibits a respiratory growth defect and synthetic interactions with prohibitin (phb1) and gem1; authentic; non-tagged protein is detected in highly purified mitochondria in high-throughput studies
1677	-9350	YBR214W	One of two S. cerevisiae homologs (Sds23p and Sds24p) of the S. pombe Sds23 protein; which is implicated in APC/cyclosome regulation; involved in cell separation during budding; may play an indirect role in fluid-phase endocytosis
1678	2733	YGL055W	Delta(9) fatty acid desaturase; required for monounsaturated fatty acid synthesis and for normal distribution of mitochondria
1679	-9339	YBR213W	Bifunctional dehydrogenase and ferrochelatase; involved in the biosynthesis of siroheme; a prosthetic group used by sulfite reductase; required for sulfate assimilation and methionine biosynthesis
1680	-9328	YBR212W	RNA binding protein that negatively regulates growth rate; interacts with the 3' UTR of the mitochondrial porin (POR1) mRNA and enhances its degradation; overexpression impairs mitochondrial function; interacts with Dhh1p to mediate POR1 mRNA decay; expressed in stationary phase
1681	9317	YBR211C	Essential kinetochore protein associated with microtubules and spindle pole bodies; component of the kinetochore sub-complex COMA (Ctf19p; Okp1p; Mcm21p; Ame1p); involved in spindle checkpoint maintenance
1682	-9306	YBR210W	Protein involved in export of proteins from the endoplasmic reticulum; has similarity to Erv14p
1683	-14037	Scer_2.trna13E	Glutamate tRNA (tRNA-Glu); predicted by tRNAscan-SE analysis; thiolation of uridine at wobble position (34) requires Ncs6p; tRNA Type: Glu (E) | Anti-Codon: UUC | Cove Score: 62.99
1684	-10025	YOR191W	RING finger protein involved in proteolytic control of sumoylated substrates; interacts with SUMO (Smt3p); member of the SWI/SNF family of DNA-dependent ATPases; plays a role in antagonizing silencing during mating-type switching
1685	-7969	YLR300W	Major exo-1;3-beta-glucanase of the cell wall; involved in cell wall beta-glucan assembly; exists as three differentially glycosylated isoenzymes
1686	-10024	YOR189W	Component of the INO80 chromatiin remodeling complex and target of the Mec1p/Tel1p DNA damage signaling pathway; proposed to link chromatin remodeling to replication checkpoint responses
1687	13744	---	Can not determin the functions of this gene
1688	-10023	YOR188W	Protein involved in positive regulation of both 1;3-beta-glucan synthesis and the Pkc1p-MAPK pathway; potential Cdc28p substrate; multicopy suppressor of temperature-sensitive mutations in CDC24 and CDC42; and of mutations in BEM4
1689	-7967	YLR299W	Gamma-glutamyltranspeptidase; major glutathione-degrading enzyme; involved in detoxification of electrophilic xenobiotics; expression induced mainly by nitrogen starvation
1690	-10022	YOR187W	Mitochondrial translation elongation factor Tu; comprises both GTPase and guanine nucleotide exchange factor activities; while these activities are found in separate proteins in S. pombe and humans
1691	7958	YLR298C	Component of the U1 snRNP complex required for pre-mRNA splicing; putative ortholog of human U1C protein; which is involved in formation of a complex between U1 snRNP and the pre-mRNA 5' splice site
1692	7946	YLR295C	Subunit h of the F0 sector of mitochondrial F1F0 ATP synthase; which is a large; evolutionarily conserved enzyme complex required for ATP synthesis
1693	11274	---	Can not determin the functions of this gene
1694	7938	YLR293C	Ran GTPase; GTP binding protein (mammalian Ranp homolog) involved in the maintenance of nuclear organization; RNA processing and transport; regulated by Srm1p; Rna1p; Yrb1p; Yrb2p; Yrp4p; Yrb30p; Cse1p and Kap95p; yeast Gsp2p homolog
1695	7929	YLR292C	Non-essential subunit of Sec63 complex (Sec63p; Sec62p; Sec66p and Sec72p); with Sec61 complex; Kar2p/BiP and Lhs1p forms a channel competent for SRP-dependent and post-translational SRP-independent protein targeting and import into the ER
1696	7926	YLR291C	Beta subunit of the translation initiation factor eIF2B; the guanine-nucleotide exchange factor for eIF2; activity subsequently regulated by phosphorylated eIF2; first identified as a negative regulator of GCN4 expression
1697	7922	YLR290C	Putative protein of unknown function; the authentic; non-tagged protein is detected in highly purified mitochondria in high-throughput studies; YLR290C is not an essential gene
1698	-7919	YLR289W	Mitochondrial matrix GTPase that associates with mitochondrial ribosomes; important for translation under temperature and nutrient stress; may have a role in translational fidelity; similar to bacterial LepA elongation factor
1699	7913	YLR288C	DNA damage and meiotic pachytene checkpoint protein; subunit of a heterotrimeric complex (Rad17p-Mec3p-Ddc1p) that forms a sliding clamp; loaded onto partial duplex DNA by a clamp loader complex; homolog of human and S. pombe Hus1
1700	-10020	YOR184W	3-phosphoserine aminotransferase; catalyzes the formation of phosphoserine from 3-phosphohydroxypyruvate; required for serine and glycine biosynthesis; regulated by the general control of amino acid biosynthesis mediated by Gcn4p
1701	7902	YLR287C-A	Protein component of the small (40S) ribosomal subunit; nearly identical to Rps30Bp and has similarity to rat S30 ribosomal protein
1702	7900	YLR287C	Putative protein of unknown function; green fluorescent protein (GFP)-fusion protein localizes to the cytoplasm; YLR287C is not an essential gene
1703	-10019	YOR181W	Actin assembly factor; activates the Arp2/3 protein complex that nucleates branched actin filaments; localizes with the Arp2/3 complex to actin patches; homolog of the human Wiskott-Aldrich syndrome protein (WASP)
1704	7889	YLR286C	Endochitinase; required for cell separation after mitosis; transcriptional activation during the G1 phase of the cell cycle is mediated by transcription factor Ace2p
1705	-7881	YLR285W	S-adenosylmethionine-dependent methyltransferase; has a role in rDNA silencing and in lifespan determination
1706	7877	YLR284C	Peroxisomal delta3;delta2-enoyl-CoA isomerase; hexameric protein that converts 3-hexenoyl-CoA to trans-2-hexenoyl-CoA; essential for the beta-oxidation of unsaturated fatty acids; oleate-induced
1707	-7867	YLR283W	Putative protein of unknown function; green fluorescent protein (GFP)-fusion protein localizes to mitochondria; YLR283W is not an essential gene
1708	7860	YLR281C	Putative protein of unknown function; green fluorescent protein (GFP)-fusion protein localizes to mitochondria; YLR281C is not an essential gene
1709	7851	YLR278C	Zinc-cluster protein; GFP-fusion protein localizes to the nucleus; mutant shows moderate growth defect on caffeine; has a prion-domain like fragment that increases frequency of [URE3]; YLR278C is not an essential gene
1710	7844	YLR277C	Putative endoribonuclease; subunit of the mRNA cleavage and polyadenylation specificity complex; required for 3' processing; splicing; and transcriptional termination of mRNAs and snoRNAs
1711	7837	YLR276C	DEAD-box protein required for 27S rRNA processing; exhibits DNA; RNA and DNA/RNA helicase activities; ATPase activity shows preference for DNA over RNA; DNA helicase activity abolished by mutation in RNA-binding domain
1712	-7827	YLR275W	Core Sm protein Sm D2; part of heteroheptameric complex (with Smb1p; Smd1p; Smd3p; Sme1p; Smx3p; and Smx2p) that is part of the spliceosomal U1; U2; U4; and U5 snRNPs; homolog of human Sm D2
1713	-7823	YLR274W	Component of the hexameric MCM complex; which is important for priming origins of DNA replication in G1 and becomes an active ATP-dependent helicase that promotes DNA melting and elongation when activated by Cdc7p-Dbf4p in S-phase
1714	7822	YLR273C	Putative targeting subunit for the type-1 protein phosphatase Glc7p that tethers it to the Gsy2p glycogen synthase
1715	10018	YOR177C	Component of the meiotic outer plaque; a membrane-organizing center which is assembled on the cytoplasmic face of the spindle pole body during meiosis II and triggers the formation of the prospore membrane; potential Cdc28p substrate
1716	12814	Scer_12.trna11V	Valine tRNA (tRNA-Val); predicted by tRNAscan-SE analysis; tRNA Type: Val (V) | Anti-Codon: AAC | Cove Score: 68.42
1717	7815	YLR272C	Subunit of the condensin complex; required for establishment and maintenance of chromosome condensation; chromosome segregation; chromatin binding of condensin; tRNA gene clustering at the nucleolus; and silencing at the mating type locus
1718	-10017	YOR176W	Ferrochelatase; a mitochondrial inner membrane protein; catalyzes the insertion of ferrous iron into protoporphyrin IX; the eighth and final step in the heme biosynthetic pathway
1719	10016	YOR175C	Broad-specificity lysophospholipid acyltransferase; part of MBOAT family of membrane-bound O-acyltransferases; key component of Lands cycle; may have role in fatty acid exchange at sn-2 position of mature glycerophospholipids
1720	-10014	YOR174W	Subunit of the RNA polymerase II mediator complex; associates with core polymerase subunits to form the RNA polymerase II holoenzyme; essential for transcriptional regulation
1721	-7807	YLR271W	Putative protein of unknown function; green fluorescent protein (GFP)-fusion protein localizes to the cytoplasm and the nucleus and is induced in response to the DNA-damaging agent MMS
1722	-7801	YLR270W	Non-essential hydrolase involved in mRNA decapping; activates Xrn1p; may function in a feedback mechanism to regulate deadenylation; contains pyrophosphatase activity and a HIT (histidine triad) motif; interacts with neutral trehalase Nth1p; required for growth on glycerol medium
1723	-7792	YLR268W	R-SNARE protein; assembles into SNARE complex with Bet1p; Bos1p and Sed5p; cycles between the ER and Golgi complex; involved in anterograde and retrograde transport between the ER and Golgi; synaptobrevin homolog
1724	10009	YOR163W	Polyphosphate phosphatase; hydrolyzes diphosphorylated inositol polyphosphates and diadenosine polyphosphates; has high specificity for diadenosine hexa- and pentaphosphates; exhibits endopolyphosphatase activity with a high affinity for polyphosphates; an activity also observed for its human DIPP homologs; member of the MutT family of nucleotide hydrolases
1725	-10010	YOR164C	Protein with a role in insertion of tail-anchored proteins into the ER membrane; forms a complex with Mdy2p; highly conserved across species and homologous to human gene C7orf20
1726	10011	YOR165W	Dynamin-like GTPase that mediates homotypic ER fusion; has a role in ER morphology; interacts physically and genetically with Yop1p and Rtn1p; functional ortholog of the human atlastin ATL1; defects in which cause a form of the human disease hereditary spastic paraplegia; homolog of Arabidopsis RHD3
1727	7761	YLR265C	Protein involved in regulation of nonhomologous end joining; interacts with DNA ligase IV components Dnl4p and Lif1p; repressed by MAT heterozygosity; regulates cellular distribution of Lif1p
1728	-10012	YOR166C	RNA endoribonuclease involved in perinuclear mRNP quality control via the turnover of aberrant; unprocessed pre-mRNAs; interacts with subunits of THO/TREX; TREX-2; and RNA polymerase II; contains a PIN (PilT N terminus) domain
1729	-7751	YLR264W	Protein component of the small (40S) ribosomal subunit; nearly identical to Rps28Ap and has similarity to rat S28 ribosomal protein
1730	-7742	YLR263W	Protein component of the synaptonemal complex axial elements; involved in chromosome segregation during the first meiotic division; critical for coupling checkpoint signaling to SC formation; interacts with Hop1p; Mec3p and Ddc1p
1731	10013	YOR168W	Glutamine tRNA synthetase; monomeric class I tRNA synthetase that catalyzes the specific glutaminylation of tRNA(Glu); N-terminal domain proposed to be involved in enzyme-tRNA interactions
1732	7736	YLR262C-A	Protein of unknown that associates with ribosomes; null mutant exhibits translation defects; altered polyribosome profiles; and resistance to the translation inhibitor anisomcyin
1733	7726	YLR262C	Rab family GTPase; Ras-like GTP binding protein involved in the secretory pathway; required for fusion of endosome-derived vesicles with the late Golgi; maturation of the vacuolar carboxypeptidase Y; has similarity to the human GTPase; Rab6
1734	-7717	YLR260W	Minor sphingoid long-chain base kinase; paralog of Lcb4p responsible for few percent of the total activity; possibly involved in synthesis of long-chain base phosphates; which function as signaling molecules
1735	-12571	---	Can not determin the functions of this gene
1736	7708	YLR259C	Tetradecameric mitochondrial chaperonin required for ATP-dependent folding of precursor polypeptides and complex assembly; prevents aggregation and mediates protein refolding after heat shock; role in mtDNA transmission; phosphorylated
1737	-12813	Scer_15.trna8P	Proline tRNA (tRNA-Pro); predicted by tRNAscan-SE analysis; target of K. lactis zymocin; tRNA Type: Pro (P) | Anti-Codon: UGG | Cove Score: 58.94
1738	9071	YML043C	Component of the core factor (CF) rDNA transcription factor complex; CF is required for transcription of 35S rRNA genes by RNA polymerase I and is composed of Rrn6p; Rrn7p; and Rrn11p
1739	-9874	YOL013C	Ubiquitin-protein ligase; required for endoplasmic reticulum-associated degradation (ERAD) of misfolded proteins; genetically linked to the unfolded protein response (UPR); regulated through association with Hrd3p; contains an H2 ring finger; likely plays a general role in targeting proteins that persistently associate with and potentially obstruct the ER-localized translocon
1740	11255	---	Can not determin the functions of this gene
1741	-9875	YOL012C	Histone variant H2AZ; exchanged for histone H2A in nucleosomes by the SWR1 complex; involved in transcriptional regulation through prevention of the spread of silent heterochromatin
1742	-9111	YMR005W	TFIID subunit (48 kDa); involved in RNA polymerase II transcription initiation; potential Cdc28p substrate
1743	9877	YOL010W	Endonuclease that cleaves pre-rRNA at site A2 for 18S rRNA biogenesis; subunit of U3-containing 90S preribosome processome complex involved in small ribosomal subunit assembly; stimulates Bms1p GTPase and U3 binding activity; similar to RNA cyclase-like proteins but no cyclase activity detected
1744	-9110	YMR004W	Protein required for sorting proteins to the vacuole; overproduction of Mvp1p suppresses several dominant VPS1 mutations; Mvp1p and Vps1p act in concert to promote membrane traffic to the vacuole; participates in transcription initiation and/or early elongation of specific genes; interacts with "foot domain" of RNA polymerase II; deletion results in abnormal CTD-Ser5 phosphorylation of RNA polyme…
1745	-9878	YOL009C	Mitochondrial outer membrane protein; required for transmission of mitochondria to daughter cells; component of the ERMES complex that links the ER to mitochondria; may influence import and assembly of outer membrane beta-barrel proteins
1746	9879	YOL008W	Coenzyme Q (ubiquinone) binding protein; functions in the delivery of Q<sub>6</sub> to its proper location for electron transport during respiration; START domain protein with homologs in bacteria and eukaryotes
1747	-9109	YMR003W	Protein of unknown function; GFP-fusion protein localizes to the mitochondria; null mutant is viable and displays reduced frequency of mitochondrial genome loss
1748	-9108	YMR002W	Mitochondrial intermembrane space protein; required for normal oxygen consumption; contains twin cysteine-x9-cysteine motifs
1749	-9880	YOL007C	Protein of unknown function; green fluorescent protein (GFP)- fusion protein localizes to the mother side of the bud neck and the vacuole; YOL007C is not an essential gene
1750	-9881	YOL006C	Topoisomerase I; nuclear enzyme that relieves torsional strain in DNA by cleaving and re-sealing the phosphodiester backbone; relaxes both positively and negatively supercoiled DNA; functions in replication; transcription; and recombination
1751	9107	YMR001C	Polo-like kinase with multiple functions in mitosis and cytokinesis through substrate phosphorylation; also functions in adaptation to DNA damage during meiosis; has similarity to Xenopus Plx1 and S. pombe Plo1p; possible Cdc28p substrate
1752	-9882	YOL005C	RNA polymerase II subunit B12.5; part of central core; similar to Rpc19p and bacterial alpha subunit
1753	9883	YOL004W	Component of the Sin3p-Rpd3p histone deacetylase complex; involved in transcriptional repression and activation of diverse processes; including mating-type switching and meiosis; involved in the maintenance of chromosomal integrity
1754	-9884	YOL003C	Palmitoyltransferase with autoacylation activity; required for palmitoylation of amino acid permeases containing a C-terminal Phe-Trp-Cys site; required for modification of Chs3p; member of the DHHC family of putative palmitoyltransferases
1755	-9885	YOL002C	Plasma membrane protein involved in zinc homeostasis and osmotin-induced apoptosis; transcription regulated by Zap1p; zinc and fatty acid levels; similar to mammalian adiponectins; deletion increases sensitivity to elevated zinc
1756	-9888	YOR001W	Nuclear exosome exonuclease component; has 3'-5' exonuclease activity; involved in RNA processing; maturation; surveillance; degradation; tethering; and export; has similarity to E. coli RNase D and to human PM-Sc1 100 (EXOSC10); mutant displays reduced transcription elongation in the G-less-based run-on (GLRO) assay
1757	12602	Scer_CEN13	Chromosome XIII centromere
1758	-9886	YOL001W	Cyclin; interacts with cyclin-dependent kinase Pho85p; regulates the response to nutrient levels and environmental conditions; including the response to phosphate limitation and stress-dependent calcium signaling
1759	-9105	YML001W	Rab family GTPase; GTP-binding protein of the rab family; required for homotypic fusion event in vacuole inheritance; for endosome-endosome fusion; similar to mammalian Rab7
1760	9889	YOR002W	Alpha 1;3 glucosyltransferase; involved in transfer of oligosaccharides from dolichyl pyrophosphate to asparagine residues of proteins during N-linked protein glycosylation; mutations in human ortholog are associated with disease
1761	12852	Scer_15.trna9R	Arginine tRNA (tRNA-Arg); predicted by tRNAscan-SE analysis; one of 6 nuclear tRNA genes containing the tDNA-anticodon ACG (converted to ICG in the mature tRNA); decodes CGU; CGC; and probably CGA codons into arginine; one of 19 nuclear tRNAs for arginine; tRNA Type: Arg (R) | Anti-Codon: ACG | Cove Score: 71.46
1762	9893	YOR007C	Glutamine-rich cytoplasmic protein that serves as a scaffold for binding Get4/5p and other proteins required to mediate posttranslational insertion of tail-anchored proteins into the ER membrane; has similarity to human cochaperone SGT
1763	-9104	YML002W	Putative protein of unknown function; expression induced by heat and by calcium shortage
1764	9892	YOR006C	Protein required for correct processing of the 20S pre-rRNA at site D to generate mature 18S rRNA; green fluorescent protein (GFP)-fusion protein localizes to both the cytoplasm and the nucleus
1765	9891	YOR005C	DNA ligase required for nonhomologous end-joining (NHEJ); forms stable heterodimer with required cofactor Lif1p; interacts with Nej1p; involved in meiosis; not essential for vegetative growth
1766	1159	YEL062W	Subunit of SEA (Seh1-associated); Npr2/3; and Iml1p complexes; Npr2/3 complex mediates downregulation of TORC1 activity upon amino acid limitation; SEA complex is a coatomer-related complex that associates dynamically with the vacuole; Iml1p complex (Iml1p-Npr2p-Npr3p) is required for non-nitrogen-starvation (NNS)-induced autophagy; Iml1p interacts primarily with phosphorylated Npr2p; homolog of …
1767	-11337	YEL061C	Kinesin motor protein involved in mitotic spindle assembly and chromosome segregation
1768	-9890	YOR004W	Component of the small subunit processome; involved in 40S ribosomal subunit biogenesis; interacts with snR30 and is required for dissociation of snR30 from large pre-ribosomal particles; has homology to PINc domain protein Fcf1p; although the PINc domain of Utp23p is not required for function; essential protein
1769	-1170	YEL060C	Vacuolar proteinase B (yscB); a serine protease of the subtilisin family; involved in protein degradation in the vacuole and required for full protein degradation during sporulation; activity inhibited by Pbi2p
1770	-10218	YPL262W	Fumarase; converts fumaric acid to L-malic acid in the TCA cycle; cytosolic and mitochondrial distribution determined by the N-terminal targeting sequence; protein conformation; and status of glyoxylate shunt; phosphorylated in mitochondria
1771	-1176	YEL059C-A	Subunit of the mitochondrial inner membrane peptidase; which is required for maturation of mitochondrial proteins of the intermembrane space; Som1p facilitates cleavage of a subset of substrates; contains twin cysteine-x9-cysteine motifs
1772	1184	YEL058W	Essential N-acetylglucosamine-phosphate mutase; converts GlcNAc-6-P to GlcNAc-1-P; which is a precursor for the biosynthesis of chitin and for the formation of N-glycosylated mannoproteins and glycosylphosphatidylinositol anchors
1773	10217	YPL263C	Cytoplasmic protein of unknown function
1774	1190	YEL056W	Subunit of the Hat1p-Hat2p histone acetyltransferase complex; required for high affinity binding of the complex to free histone H4; thereby enhancing Hat1p activity; similar to human RbAp46 and 48; has a role in telomeric silencing
1775	-10208	YPL272C	Putative protein of unknown function; gene expression induced in response to ketoconazole; YPL272C is not an essential gene
1776	11618	---	Can not determin the functions of this gene
1777	-1197	YEL055C	DNA Polymerase phi; has sequence similarity to the human MybBP1A and weak sequence similarity to B-type DNA polymerases; not required for chromosomal DNA replication; required for the synthesis of rRNA
1778	10209	YPL271W	Epsilon subunit of the F1 sector of mitochondrial F1F0 ATP synthase; which is a large; evolutionarily conserved enzyme complex required for ATP synthesis; phosphorylated
1779	10210	YPL270W	Mitochondrial inner membrane half-type ATP-binding cassette (ABC) transporter; required for respiratory growth at high temperature; similar to human TAP1 and TAP2 implicated in bare lymphocyte syndrome and Wegener-like granulomatosis
1780	10211	YPL269W	Karyogamy protein required for correct positioning of the mitotic spindle and for orienting cytoplasmic microtubules; localizes at the shmoo tip in mating cells and at the tip of the growing bud in small-budded cells through anaphase
1781	10212	YPL268W	Phospholipase C; hydrolyzes phosphatidylinositol 4;5-biphosphate (PIP2) to generate the signaling molecules inositol 1;4;5-triphosphate (IP3) and 1;2-diacylglycerol (DAG); involved in regulating many cellular processes
1782	10213	YPL267W	Pseudosubstrate inhibitor of the anaphase-promoting complex/cyclosome (APC/C); that suppresses APC/C [Cdh1]-mediated proteolysis of mitotic cyclins; associates with Cdh1p; Bmh1p and Bmh2p; cell cycle regulated protein
1783	10214	YPL266W	Essential 18S rRNA dimethylase (dimethyladenosine transferase); responsible for conserved m6(2)Am6(2)A dimethylation in 3'-terminal loop of 18S rRNA; part of 90S and 40S pre-particles in nucleolus; involved in pre-ribosomal RNA processing
1784	-12407	---	Can not determin the functions of this gene
1785	-11620	---	Can not determin the functions of this gene
Chromosome 2 ends here
1786	-6456	YLR001C	Putative protein of unknown function; the authentic; non-tagged protein is detected in highly purified mitochondria in high-throughput studies; predicted to be palmitoylated
1787	3970	YJR001W	Vacuolar transporter; imports large neutral amino acids into the vacuole; member of a family of seven S. cerevisiae genes (AVT1-7) related to vesicular GABA-glycine transporters
1788	3979	YJR002W	Component of the SSU processome and 90S preribosome; required for pre-18S rRNA processing; interacts with and controls the stability of Imp3p and Imp4p; essential for viability; similar to human Mpp10p
1789	-6462	YLR002C	Protein that forms a nuclear complex with Noc2p that binds to 66S ribosomal precursors to mediate their intranuclear transport; also binds to chromatin to promote the association of DNA replication factors and replication initiation
1790	1857	---	Can not determin the functions of this gene
1791	-4075	YJR012C	Essential protein of unknown function; proposed involvement in transport based on mass spectrometry analysis of copurifying proteins; partially overlaps neighboring ORF; GPI14/YJR013W
1792	4084	YJR013W	Glycosylphosphatidylinositol-alpha 1;4 mannosyltransferase I; involved in GPI anchor biosynthesis; requires Pbn1p for function; homolog of mammalian PIG-M
1793	2975	YGR195W	Exosome non-catalytic core component; involved in 3'-5' RNA processing and degradation in both the nucleus and the cytoplasm; has similarity to E. coli RNase PH and to human hRrp41p (EXOSC4)
1794	-2976	YGR196C	Protein of unknown function; required for survival upon exposure to K1 killer toxin
1795	-3212	YHR050W	Divalent metal ion transporter involved in manganese homeostasis; has broad specificity for di-valent and tri-valent metals; post-translationally regulated by levels of metal ions; member of the Nramp family of metal transport proteins
1796	3780	YJL034W	ATPase involved in protein import into the ER; also acts as a chaperone to mediate protein folding in the ER and may play a role in ER export of soluble proteins; regulates the unfolded protein response via interaction with Ire1p
1797	-6537	YLR016C	Subunit of the RES complex; which is required for nuclear retention of unspliced pre-mRNAs; acts in the same pathway as Pml39p and Mlp1p
1798	3781	YJL033W	Putative nucleolar DEAD box RNA helicase; high-copy number suppression of a U14 snoRNA processing mutant suggests an involvement in 18S rRNA synthesis
1799	3912	YJL006C	Beta subunit of C-terminal domain kinase I (CTDK-I); which phosphorylates both RNA pol II subunit Rpo21p to affect transcription and pre-mRNA 3' end processing; and ribosomal protein Rps2p to increase translational fidelity
1800	-3785	YJL031C	Alpha subunit of Type II geranylgeranyltransferase required for vesicular transport between the endoplasmic reticulum and the Golgi; provides a membrane attachment moiety to Rab-like proteins Ypt1p and Sec4p
1801	3789	YJL030W	Component of the spindle-assembly checkpoint complex; delays the onset of anaphase in cells with defects in mitotic spindle assembly; forms a complex with Mad1p; regulates APC/C activity during prometaphase and metaphase of meiosis I
1802	-3793	YJL029C	Component of the GARP (Golgi-associated retrograde protein) complex; Vps51p-Vps52p-Vps53p-Vps54p; which is required for the recycling of proteins from endosomes to the late Golgi; required for vacuolar protein sorting
1803	-13564	Scer_10.trna12M	Methionine tRNA (tRNA-Met); functions in translational elongation; not involved in translational initiation; predicted by tRNAscan-SE analysis; tRNA Type: Met (M) | Anti-Codon: CAU | Cove Score: 70.03
1804	3901	YJL008C	Subunit of the cytosolic chaperonin Cct ring complex; related to Tcp1p; required for the assembly of actin and tubulins in vivo
1805	3892	YJL010C	Essential subunit of U3-containing 90S preribosome involved in production of 18S rRNA and assembly of small ribosomal subunit; also part of pre-40S ribosome and required for its export into cytoplasm; binds RNA and contains pumilio domain
1806	-5185	YKL142W	Protein of unknown function; undergoes sumoylation; transcription induced under cell wall stress; protein levels are reduced under anaerobic conditions; originally thought to be a mitochondrial ribosomal protein based on sequence analysis
1807	-5181	YKL143W	Component of the GSE complex; which is required for proper sorting of amino acid permease Gap1p; required for ribosomal small subunit export from nucleus; required for growth at low temperature
1808	5174	YKL144C	RNA polymerase III subunit C25; required for transcription initiation; forms a heterodimer with Rpc17p; paralog of Rpb7p
1809	-5170	YKL145W	One of six ATPases of the 19S regulatory particle of the 26S proteasome involved in the degradation of ubiquitinated substrates; required for optimal CDC20 transcription; interacts with Rpn12p and Ubr1p; mutant has aneuploidy tolerance
1810	-5165	YKL146W	Vacuolar transporter; exports large neutral amino acids from the vacuole; member of a family of seven S. cerevisiae genes (AVT1-7) related to vesicular GABA-glycine transporters
1811	3761	YJL045W	Minor succinate dehydrogenase isozyme; homologous to Sdh1p; the major isozyme reponsible for the oxidation of succinate and transfer of electrons to ubiquinone; induced during the diauxic shift in a Cat8p-dependent manner
1812	5159	YKL149C	RNA lariat debranching enzyme; involved in intron turnover; required for efficient Ty1 transposition
1813	-5149	YKL150W	Mitochondrial NADH-cytochrome b5 reductase; involved in ergosterol biosynthesis
1814	5145	YKL151C	NADHX dehydratase; converts (S)-NADHX to NADH in an ATP-dependent manner; homologous to Carkd in mammals; and the C-terminal domain of YjeF in E.coli; enzyme is widespread in eukaryotes; prokaryotes and archaea; YKL151C promoter contains STREs (stress response elements) and expression is induced by heat shock or methyl methanesulfonate; green fluorescent protein (GFP)-fusion protein localizes to …
1815	5142	YKL152C	Tetrameric phosphoglycerate mutase; mediates the conversion of 3-phosphoglycerate to 2-phosphoglycerate during glycolysis and the reverse reaction during gluconeogenesis
1816	-3762	YJL044C	GTPase-activating protein (GAP) for the yeast Rab family member; Ypt6p; involved in vesicle mediated protein transport
1817	-11621	---	Can not determin the functions of this gene
1818	3765	YJL042W	Microtubule-associated protein involved in assembly and stabilization of microtubules; overproduction results in cell cycle arrest at G2 phase; similar to Drosophila protein MAP and to mammalian MAP4 proteins
1819	3766	YJL041W	FG-nucleoporin component of central core of the nuclear pore complex (NPC); also part of the NPC nuclear basket; contributes directly to nucleocytoplasmic transport and maintenance of the NPC permeability barrier; found in stable complex with Nup82p; Gle2p and two other FG-nucleoporins (Nup159p and Nup116p); also found in stable complex with Nic96p and two other FG-nucleoproteins (Nup49p and Nup5…
1820	-3769	YJL039C	Essential subunit of the inner ring of the nuclear pore complex (NPC); contributes to nucleocytoplasmic transport; homologous to human NUP205
1821	-13806	Scer_10.trna10R	Arginine tRNA (tRNA-Arg); predicted by tRNAscan-SE analysis; one of 11 nuclear tRNA genes containing the tDNA-anticodon UCU (converted to mcm5-UCU in the mature tRNA); decodes AGA codons into arginine; one of 19 nuclear tRNAs for arginine; tRNA Type: Arg (R) | Anti-Codon: UCU | Cove Score: 66.88
1822	483	YIL102C-A	Putative protein of unknown function; identified based on comparisons of the genome sequences of six Saccharomyces species
1823	-5134	YKL154W	Signal recognition particle (SRP) receptor beta subunit; involved in SRP-dependent protein targeting; anchors the alpha subunit; Srp101p to the ER membrane
1824	5129	YKL155C	Mitochondrial ribosomal protein of the small subunit; also predicted to be an S-adenosylmethionine-dependent methyltransferase
1825	-3152	YHR021C	Protein component of the small (40S) ribosomal subunit; nearly identical to Rps27Ap and has similarity to rat S27 ribosomal protein
1826	-3153	YHR022C	Putative protein of unknown function; YHR022C is not an essential gene
1827	-10761	---	Can not determin the functions of this gene
1828	3155	YHR023W	Type II myosin heavy chain; required for wild-type cytokinesis and cell separation; localizes to the actomyosin ring; binds to myosin light chains Mlc1p and Mlc2p through its IQ1 and IQ2 motifs respectively
1829	-3156	YHR024C	Larger subunit of the mitochondrial processing protease (MPP); essential processing enzyme that cleaves the N-terminal targeting sequences from mitochondrially imported proteins
1830	3157	YHR025W	Homoserine kinase; conserved protein required for threonine biosynthesis; expression is regulated by the GCN4-mediated general amino acid control pathway
1831	3158	YHR026W	Subunit c'' of the vacuolar ATPase; which functions in acidification of the vacuole; one of three proteolipid subunits of the V0 domain
1832	-3164	YHR027C	Non-ATPase base subunit of the 19S regulatory particle of the 26S proteasome; may participate in the recognition of several ligands of the proteasome; contains a leucine-rich repeat (LRR) domain; a site for protein-protein interactions
1833	-3172	YHR028C	Dipeptidyl aminopeptidase; synthesized as a glycosylated precursor; localizes to the vacuolar membrane; similar to Ste13p
1834	3775	YJL036W	Sorting nexin; involved in retrieval of late-Golgi SNAREs from post-Golgi endosomes to the trans-Golgi network and in cytoplasm to vacuole transport; contains a PX phosphoinositide-binding domain; forms complexes with Snx41p and with Atg20p
1835	-3777	YJL035C	Subunit of tRNA-specific adenosine-34 deaminase; forms a heterodimer with Tad3p that converts adenosine to inosine at the wobble position of several tRNAs
1836	-3211	YHR049W	Putative serine hydrolase that localizes to both the nucleus and cytoplasm; sequence is similar to S. cerevisiae Fsh2p and Fsh3p and the human candidate tumor suppressor OVCA2
1837	9039	YML083C	Putative protein of unknown function; transcriptionally regulated by Upc2p via an upstream sterol response element; strong increase in transcript abundance during anaerobic growth compared to aerobic growth; cells deleted for YML083C do not exhibit growth defects in anerobic or anaerobic conditions
1838	9922	YOR046C	Cytoplasmic ATP-dependent RNA helicase of the DEAD-box family; involved in mRNA export from the nucleus; involved in translation termination; ATP/ADP cycling is regulated by Gle1p and Nup159p
1839	255	YDR276C	Small plasma membrane protein related to a family of plant polypeptides that are overexpressed under high salt concentration or low temperature; not essential for viability; deletion causes hyperpolarization of the plasma membrane potential
1840	-9921	YOR045W	Component of the TOM (translocase of outer membrane) complex responsible for recognition and initial import steps for all mitochondrially directed proteins; promotes assembly and stability of the TOM complex
1841	-9920	YOR044W	Putative protein of unknown function; green fluorescent protein (GFP)-fusion localizes to the ER; null mutant displays increased levels of spontaneous Rad52p foci
1842	-9919	YOR043W	Protein required; with binding partner Psr1p; for full activation of the general stress response; possibly through Msn2p dephosphorylation; regulates growth during the diauxic shift; negative regulator of G1 cyclin expression
1843	-254	YDR273W	Meiosis-specific component of the spindle pole body; part of the leading edge protein (LEP) coat; forms a ring-like structure at the leading edge of the prospore membrane during meiosis II
1844	-253	YDR272W	Cytoplasmic glyoxalase II; catalyzes the hydrolysis of S-D-lactoylglutathione into glutathione and D-lactate
1845	-10152	---	Can not determin the functions of this gene
1846	-9916	YOR039W	Beta' regulatory subunit of casein kinase 2 (CK2); a Ser/Thr protein kinase with roles in cell growth and proliferation; CK2; comprised of CKA1; CKA2; CKB1 and CKB2; has many substrates including transcription factors and all RNA polymerase
1847	9915	YOR038C	Subunit of the HIR complex; a nucleosome assembly complex involved in regulation of histone gene transcription; recruits Swi-Snf complexes to histone gene promoters; promotes heterochromatic gene silencing with Asf1p
1848	-252	YDR268W	Mitochondrial tryptophanyl-tRNA synthetase
1849	-9914	YOR037W	Mitochondrial peripheral inner membrane protein; contains a FAD cofactor in a domain exposed in the intermembrane space; exhibits redox activity in vitro; likely participates in ligation of heme to acytochromes c and c1 (Cyc1p and Cyt1p)
1850	251	YDR267C	WD40 repeat protein involved in assembly of cytosolic and nuclear iron-sulfur proteins; similar to the human Ciao1 protein; YDR267C is an essential gene
1851	-9913	YOR036W	Target membrane receptor (t-SNARE) for vesicular intermediates traveling between the Golgi apparatus and the vacuole; controls entry of biosynthetic; endocytic; and retrograde traffic into the prevacuolar compartment; syntaxin
1852	-3260	YHR101C	Integral membrane protein of the endoplasmic reticulum; required for normal content of cell wall beta-1;6-glucan
1853	-362	YDR350C	Specific translational activator for the mitochondrial ATP6 mRNA; encoding a subunit of F1F0 ATP synthase; localized to the mitochondrial inner membrane
1854	3261	YHR102W	Protein kinase of the PAK/Ste20 family; required for cell integrity; physically interacts with Cdc31p (centrin); which is a component of the spindle pole body; part of the RAM network that regulates cellular polarity and morphogenesis
1855	366	YDR351W	Protein involved in the transport of cell wall components from the Golgi to the cell surface; required for bud growth
1856	368	YDR352W	Putative protein of unknown function
1857	3263	YHR104W	Aldose reductase involved in methylglyoxal; d-xylose; arabinose; and galactose metabolism; stress induced (osmotic; ionic; oxidative; heat shock; starvation and heavy metals); regulated by the HOG pathway
1858	3264	YHR105W	Endosomal protein of unknown function that contains a phox (PX) homology domain and binds to both phosphatidylinositol-3-phosphate (PtdIns(3)P) and proteins involved in ER-Golgi or vesicular transport
1859	369	YDR353W	Cytoplasmic thioredoxin reductase; key regulatory enzyme that determines the redox state of the thioredoxin system; which acts as a disulfide reductase system and protects cells against both oxidative and reductive stress
1860	-2840	---	Can not determin the functions of this gene
1861	371	YDR354W	Anthranilate phosphoribosyl transferase of the tryptophan biosynthetic pathway; catalyzes the phosphoribosylation of anthranilate; subject to the general control system of amino acid biosynthesis
1862	9918	YBR271W	S-adenosylmethionine-dependent methyltransferase; methylates translation elongation factors EF2 (Eft1p and Eft2p) and EF3A (Yef3p); belongs to the seven beta-strand family; green fluorescent protein (GFP)-fusion protein localizes to the cytoplasm; predicted to be involved in ribosome biogenesis
1863	372	YDR356W	Inner plaque spindle pole body (SPB) component; ortholog of human kendrin; involved in connecting nuclear microtubules to SPB; interacts with Tub4p-complex and calmodulin; phosphorylated by Mps1p in cell cycle-dependent manner
1864	-377	YDR357C	Protein of unknown function; likely member of BLOC complex involved in endosomal cargo sorting; null mutant is sensitive to drug inducing secretion of vacuolar cargo; green fluorescent protein (GFP)-fusion protein localizes to the cytoplasm
1865	380	YDR358W	Golgi-localized protein with homology to gamma-adaptin; interacts with and regulates Arf1p and Arf2p in a GTP-dependent manner in order to facilitate traffic through the late Golgi
1866	-384	YDR359C	Component of the NuA4 histone acetyltransferase complex; acts as a platform for assembly of NuA4 subunits into the native complex; required for initiation of pre-meiotic DNA replication; likely due to its requirement for expression of IME1
1867	-389	YDR361C	Essential protein involved in nuclear export of Mss4p; which is a lipid kinase that generates phosphatidylinositol 4;5-biphosphate and plays a role in actin cytoskeleton organization and vesicular transport
1868	3266	YHR109W	Cytochrome c lysine methyltransferase; trimethylates residue 72 of apo-cytochrome c (Cyc1p) in the cytosol; not required for normal respiratory growth
1869	3269	YHR110W	Protein with similarity to Emp24p and Erv25p; member of the p24 family involved in ER to Golgi transport
1870	3270	YHR111W	Protein that activates Urm1p before its conjugation to proteins (urmylation); also acts in thiolation of the wobble base of cytoplasmic tRNAs by adenylating and then thiolating Urm1p; receives sulfur from Tum1p
1871	-392	YDR362C	One of six subunits of RNA polymerase III transcription initiation factor complex (TFIIIC); part of TFIIIC TauB domain that binds BoxB promoter sites of tRNA and other genes; cooperates with Tfc3p in DNA binding; human homolog is TFIIIC-110
1872	-3272	YHR112C	Protein of unknown function; localizes to the cytoplasm and nucleus; overexpression affects protein trafficking through the endocytic pathway
1873	394	YDR363W	Sumo-like domain protein; prevents accumulation of toxic intermediates during replication-associated recombinational repair; roles in silencing; lifespan; chromatid cohesion and the intra-S-phase DNA damage checkpoint; RENi family member
1874	-9969	YOR116C	RNA polymerase III largest subunit C160; part of core enzyme; similar to bacterial beta-prime subunit and to RPA190 and RPO21
1875	395	YDR363W-A	Component of the lid subcomplex of the regulatory subunit of the 26S proteasome; involved in mRNA export mediated by the TREX-2 complex (Sac3p-Thp1p); ortholog of human DSS1
1876	9970	YOR117W	One of six ATPases of the 19S regulatory particle of the 26S proteasome involved in the degradation of ubiquitinated substrates; recruited to the GAL1-10 promoter region upon induction of transcription; similar to human TBP1
1877	-403	YDR364C	Pre-mRNA splicing factor; important for catalytic step II of pre-mRNA splicing and plays a role in cell cycle progression; required for DNA synthesis during mitosis and meiosis; has WD repeats
1878	-410	YDR365C	Nucleolar protein involved in pre-rRNA processing; depletion causes severely decreased 18S rRNA levels
1879	9972	YOR118W	Protein of unknown function; green fluorescent protein (GFP)-fusion protein localizes to the cytoplasm; null mutation suppresses cdc13-1 temperature sensitivity
1880	-9973	YOR119C	Essential serine kinase involved in cell cycle progression and processing of the 20S pre-rRNA into mature 18S rRNA
1881	412	YDR367W	Component of inositol phosphorylceramide (IPC) synthase; forms a complex with Aur1p and regulates its activity; required for IPC synthase complex localization to the Golgi; post-translationally processed by Kex2p; KEI1 is an essential gene
1882	413	YDR368W	NADPH-dependent aldo-keto reductase; reduces multiple substrates including 2-methylbutyraldehyde and D;L-glyceraldehyde; expression is induced by osmotic and oxidative stress; functionally redundant with other aldo-keto reductases
1883	-417	YDR369C	Protein required for DNA repair; component of the Mre11 complex; which is involved in double strand breaks; meiotic recombination; telomere maintenance; and checkpoint signaling
1884	-11697	---	Can not determin the functions of this gene
1885	-419	YDR370C	Putative protein of unknown function
1886	-6130	---	Can not determin the functions of this gene
1887	-3310	YBR044C	Protein involved in the assembly of the mitochondrial succinate dehydrogenase complex; putative chaperone
1888	-12095	YDR020C	Putative protein of unknown function; non-essential gene identified in a screen for mutants with increased levels of rDNA transcription; weak similarity with uridine kinases and with phosphoribokinases
1889	12099	YDR021W	Nucleolar protein required for maturation of 18S rRNA; member of the eIF4A subfamily of DEAD-box ATP-dependent RNA helicases
1890	-12103	YDR022C	Autophagy-specific protein required for autophagosome formation; may form a complex with Atg17p and Atg29p that localizes other proteins to the pre-autophagosomal structure; high-copy suppressor of CIK1 deletion
1891	-12824	Scer_4.trna6V	Valine tRNA (tRNA-Val); predicted by tRNAscan-SE analysis; tRNA Type: Val (V) | Anti-Codon: UAC | Cove Score: 74.06
1892	12108	YDR023W	Cytosolic seryl-tRNA synthetase; class II aminoacyl-tRNA synthetase that aminoacylates tRNA(Ser); displays tRNA-dependent amino acid recognition which enhances discrimination of the serine substrate; interacts with peroxin Pex21p
1893	-3322	YBR045C	Meiosis-specific regulatory subunit of the Glc7p protein phosphatase; regulates spore wall formation and septin organization; required for expression of some late meiotic genes and for normal localization of Glc7p
1894	-3346	YBR046C	NADPH-dependent quinone reductase; GFP-tagged protein localizes to the cytoplasm and nucleus; has similarity to E. coli quinone oxidoreductase and to human zeta-crystallin
1895	3361	YBR047W	Putative protein of unknown function; proposed to be involved in iron or copper homeostasis; the authentic; non-tagged protein is detected in highly purified mitochondria in high-throughput studies
1896	3373	YBR048W	Protein component of the small (40S) ribosomal subunit; identical to Rps11Ap and has similarity to E. coli S17 and rat S11 ribosomal proteins
1897	-3384	YBR049C	RNA polymerase I enhancer binding protein; DNA binding protein which binds to genes transcribed by both RNA polymerase I and RNA polymerase II; required for termination of RNA polymerase I transcription
1898	-12112	YDR027C	Component of the GARP (Golgi-associated retrograde protein) complex; Vps51p-Vps52p-Vps53p-Vps54p; which is required for the recycling of proteins from endosomes to the late Golgi; potentially phosphorylated by Cdc28p
1899	-3613	YJL210W	RING-finger peroxin and E3 ubiquitin ligase; peroxisomal membrane protein with a C-terminal zinc-binding RING domain; forms translocation subcomplex with Pex10p and Pex12p which functions in peroxisomal matrix protein import
1900	-12116	YDR028C	Regulatory subunit of type 1 protein phosphatase Glc7p; involved in negative regulation of glucose-repressible genes
1901	-12120	YDR030C	Protein involved in DNA repair; related to the human CSA protein that is involved in transcription-coupled repair nucleotide excision repair
1902	12125	YDR031W	Mitochondrial intermembrane space protein; required for normal oxygen consumption; contains twin cysteine-x9-cysteine motifs
1903	-3400	YBR052C	Protein of unknown function; member of a flavodoxin-like fold protein family that includes Pst2p and Ycp4p; green fluorescent protein (GFP)-fusion protein localizes to the cytoplasm in a punctate pattern
1904	-3409	YBR053C	Putative protein of unknown function; induced by cell wall perturbation
1905	-12127	YDR034C	Transcriptional activator involved in regulation of genes of the lysine biosynthesis pathway; requires 2-aminoadipate semialdehyde as co-inducer
1906	-3431	YBR055C	Splicing factor; component of the U4/U6-U5 snRNP complex
1907	13458	---	Can not determin the functions of this gene
1908	3442	YBR056W	Putative cytoplasmic protein of unknown function
1909	12131	YDR035W	3-deoxy-D-arabino-heptulosonate-7-phosphate (DAHP) synthase; catalyzes the first step in aromatic amino acid biosynthesis and is feedback-inhibited by phenylalanine or high concentration of tyrosine or tryptophan
1910	-3453	YBR057C	Cytoplasmic protein essential for meiotic DNA replication and sporulation; interacts with Orc2p; which is a component of the origin recognition complex
1911	215	YDR232W	5-aminolevulinate synthase; catalyzes the first step in the heme biosynthetic pathway; an N-terminal signal sequence is required for localization to the mitochondrial matrix; expression is regulated by Hap2p-Hap3p
1912	-11402	YDL204W	Reticulon protein that stabilizes membrane curvature; interacts with Rtn1p; Yop1p; and Sey1p to maintain tubular ER morphology; involved in nuclear pore assembly; rtn1 rtn2 yop1 triple mutant shows loss of tubular ER; interacts with exocyst subunit Sec6p; with Yip3p; and with Sbh1p; similar to and much less abundant than Rtn1p; member of the RTNLA (reticulon-like A) subfamily
1913	216	YDR234W	Homoaconitase; catalyzes the conversion of homocitrate to homoisocitrate; which is a step in the lysine biosynthesis pathway
1914	11400	YDL205C	Porphobilinogen deaminase; catalyzes the conversion of 4-porphobilinogen to hydroxymethylbilane; the third step in heme biosynthesis; localizes to the cytoplasm and nucleus; expression is regulated by Hap2p-Hap3p; but not by levels of heme
1915	218	YDR235W	U1 snRNP protein involved in splicing; required for U1 snRNP biogenesis; contains multiple tetriatricopeptide repeats
1916	-219	YDR236C	Riboflavin kinase; phosphorylates riboflavin to form riboflavin monophosphate (FMN); which is a necessary cofactor for many enzymes; localizes to microsomes and to the mitochondrial inner membrane
1917	-11394	YDL207W	Cytoplasmic nucleoporin required for polyadenylated RNA export; not essential for protein import; contains a nuclear export signal; when bound to inositol hexakisphosphate (IP6); functions as an activator for the Dbp5p ATPase activity at the nuclear pore complex during mRNA export
1918	220	YDR237W	Mitochondrial ribosomal protein of the large subunit; MRPL7 produces both YmL5 and YmL7; which are two different modified forms of the same protein
1919	-221	YDR238C	Essential beta-coat protein of the COPI coatomer; involved in ER-to-Golgi protein trafficking and maintenance of normal ER morphology; shares 43% sequence identity with mammalian beta-coat protein (beta-COP)
1920	-222	YDR239C	Protein of unknown function that may interact with ribosomes; based on co-purification experiments
1921	-223	YDR240C	Component of U1 snRNP required for mRNA splicing via spliceosome; yeast specific; no metazoan counterpart; interacts with mRNA in commitment complex
1922	-11393	YDL208W	Nuclear protein related to mammalian high mobility group (HMG) proteins; essential for function of H/ACA-type snoRNPs; which are involved in 18S rRNA processing
1923	13537	Scer_4.trna16Y	Tyrosine tRNA (tRNA-Tyr); predicted by tRNAscan-SE analysis; can mutate to suppress ochre nonsense mutations; tRNA Type: Tyr (Y) | Anti-Codon: GUA | Cove Score: 68.81
1924	11385	---	Can not determin the functions of this gene
1925	9363	YMR284W	Subunit of the telomeric Ku complex (Yku70p-Yku80p); involved in telomere length maintenance; structure and telomere position effect; relocates to sites of double-strand cleavage to promote nonhomologous end joining during DSB repair
1926	-9007	YML118W	3'-5' exonuclease specific for poly-A RNAs; has a domain similar to a magnesium-dependent endonuclease motif in mRNA deadenylase Ccr4p; similar to Ngl1p and Ngl2p
1927	9364	YMR286W	Mitochondrial ribosomal protein of the large subunit
1928	-9006	YML119W	Putative protein of unknown function; YML119W is not an essential gene; potential Cdc28p substrate
1929	-9365	YMR287C	3'-5' exoribonuclease; component of the mitochondrial degradosome along with the ATP-dependent RNA helicase Suv3p; the degradosome associates with the ribosome and mediates turnover of aberrant or unprocessed RNAs
1930	9362	YMR283C	2'-O-ribosyl phosphate transferase; modifies the initiator methionine tRNA at position 64 to distinguish it from elongator methionine tRNA
1931	9360	YMR282C	Mitochondrial protein; likely involved in translation of the mitochondrial OLI1 mRNA; exhibits genetic interaction with the OLI1 mRNA 5'-untranslated leader
1932	-9359	YMR281W	ER membrane protein involved in the second step of glycosylphosphatidylinositol (GPI) anchor assembly; the de-N-acetylation of the N-acetylglucosaminylphosphatidylinositol intermediate; functional homolog of human PIG-Lp
1933	9358	YMR280C	Zinc cluster transcriptional activator necessary for derepression of a variety of genes under non-fermentative growth conditions; active after diauxic shift; binds carbon source responsive elements
1934	9008	YML117W	Putative RNA-binding protein that associates with mRNAs encoding cell wall proteins in high-throughput studies; deletion mutants display increased sensitivity to some cell wall disrupting agents; expression negatively regulated by cAMP
1935	11570	---	Can not determin the functions of this gene
1936	-9010	YML115C	Component of the mannan polymerase I; which contains Van1p and Mnn9p and is involved in the first steps of mannan synthesis; mutants are vanadate-resistant
1937	-10207	YPL273W	S-adenosylmethionine-homocysteine methyltransferase; functions along with Mht1p in the conversion of S-adenosylmethionine (AdoMet) to methionine to control the methionine/AdoMet ratio
1938	-9357	YMR278W	Phosphoglucomutase; catalyzes interconversion of glucose-1-phosphate and glucose-6-phospate; transcription induced in response to stress; green fluorescent protein (GFP)-fusion protein localizes to the cytoplasm and nucleus; non-essential
1939	-9356	YMR277W	Carboxy-terminal domain (CTD) phosphatase; essential for dephosphorylation of the repeated C-terminal domain of the RNA polymerase II large subunit (Rpo21p)
1940	-9011	YML114C	TFIID subunit (65 kDa); involved in RNA polymerase II transcription initiation
1941	-9355	YMR276W	Nuclear-enriched ubiquitin-like polyubiquitin-binding protein; required for spindle pole body (SPB) duplication and for transit through the G2/M phase of the cell cycle; involved in proteolysis; interacts with the proteasome
1942	9013	YML113W	DNA binding protein that recognizes oligo(dA).oligo(dT) tracts; Arg side chain in its N-terminal pentad Gly-Arg-Lys-Pro-Gly repeat is required for DNA-binding; not essential for viability
1943	9014	YML112W	Gamma subunit of C-terminal domain kinase I (CTDK-I); which phosphorylates both RNA pol II subunit Rpo21p to affect transcription and pre-mRNA 3' end processing; and ribosomal protein Rps2p to increase translational fidelity
1944	9015	YML111W	Component of the Rsp5p E3-ubiquitin ligase complex; involved in intracellular amino acid permease sorting; functions in heat shock element mediated gene expression; essential for growth in stress conditions; functional homolog of BUL1
1945	-9016	YML110C	2-hexaprenyl-6-methoxy-1;4-benzoquinone methyltransferase; involved in ubiquinone (Coenzyme Q) biosynthesis; localizes to the matrix face of the mitochondrial inner membrane in a large complex with other ubiquinone biosynthetic enzymes
1946	9354	YMR274C	Type II CAAX prenyl protease involved in the proteolysis and maturation of Ras and the a-factor mating pheromone
1947	9017	YML109W	Protein with a role in regulating Swe1p-dependent polarized growth; involved in maintenance of Cdc55p in the cytoplasm where it promotes mitotic entry; interacts with silencing proteins at the telomere; implicated in the mitotic exit network through regulation of Cdc14p localization; paralog of Zds1p
1948	9018	YML108W	Putative protein of unknown function whose structure defines a new subfamily of the split beta-alpha-beta sandwiches; green fluorescent protein (GFP)-fusion protein localizes to the cytoplasm and nucleus; YML108W is not an essential gene
1949	9353	YMR272C	Sphingolipid alpha-hydroxylase; functions in the alpha-hydroxylation of sphingolipid-associated very long chain fatty acids; has both cytochrome b5-like and hydroxylase/desaturase domains; not essential for growth
1950	12760	Scer_13.trna20Q	Glutamine tRNA (tRNA-Gln); predicted by tRNAscan-SE analysis; can mutate to cause constitutive pseudohyphal growth in homozygous diploids; tRNA Type: Gln (Q) | Anti-Codon: CUG | Cove Score: 64.54
1951	-9019	YML107C	Protein required for nuclear retention of unspliced pre-mRNAs along with Mlp1p and Pml1p; anchored to nuclear pore complex via Mlp1p and Mlp2p; found with the subset of nuclear pores farthest from the nucleolus; may interact with ribosomes
1952	9020	YML106W	Major orotate phosphoribosyltransferase (OPRTase) isozyme that catalyzes the fifth enzymatic step in de novo biosynthesis of pyrimidines; converting orotate into orotidine-5'-phosphate; minor OPRTase encoded by URA10
1953	-9021	YML105C	Subunit of the signal recognition particle (SRP); involved in protein targeting to the ER; interacts with Srp54p; homolog of mammalian SRP19
1954	9352	YMR270C	Protein involved in promoting high level transcription of rDNA; subunit of UAF (upstream activation factor) for RNA polymerase I
1955	-9022	YML104C	Intermediate filament protein; required for nuclear and mitochondrial transmission to daughter buds; contains a Phox homology (PX) domain and specifically binds phosphatidylinositol 3-phosphate (PtdIns-3-P)
1956	-9351	YMR269W	Nucleolar protein implicated in ribosome biogenesis; deletion extends chronological lifespan
1957	9349	YMR268C	Splicing factor that reanneals U4 and U6 snRNPs during spliceosome recycling
1958	-9024	YML103C	Subunit of the inner ring of the nuclear pore complex (NPC); contributes to NPC organization and nucleocytoplasmic transport; homologous to human NUP188
1959	-9348	YMR267W	Mitochondrial inorganic pyrophosphatase; required for mitochondrial function and possibly involved in energy generation from inorganic pyrophosphate
1960	-9347	YMR266W	Membrane protein of unknown function; overexpression suppresses NaCl sensitivity of sro7 mutant cells by restoring sodium pump (Ena1p) localization to the plasma membrane
1961	9346	YMR265C	Putative protein of unknown function
1962	9025	YML102W	Subunit of chromatin assembly factor I (CAF-1); with Rlf2p and Msi1p; chromatin assembly by CAF-1 is important for multiple processes including silencing at telomeres; mating type loci; and rDNA; maintenance of kinetochore structure; deactivation of the DNA damage checkpoint after DNA repair; and chromatin dynamics during transcription
1963	-9345	YMR264W	Endoplasmic reticulum membrane protein that recruits the ubiquitin-conjugating enzyme Ubc7p to the ER where it functions in protein degradation; contains a CUE domain that binds ubiquitin to facilitate intramolecular monoubiquitination
1964	-9344	YMR263W	Subunit of a histone deacetylase complex; along with Rpd3p and Sin3p; that is involved in silencing at telomeres; rDNA; and silent mating-type loci; involved in telomere maintenance
1965	-9343	YMR262W	Protein of unknown function; interacts weakly with Knr4p; YMR262W is not an essential gene
1966	9026	YML100W	Large subunit of trehalose 6-phosphate synthase (Tps1p)/phosphatase (Tps2p) complex; which converts uridine-5'-diphosphoglucose and glucose 6-phosphate to trehalose; similar to Tps3p and may share function; mutant has aneuploidy tolerance
1967	9342	YMR260C	Translation initiation factor eIF1A; essential protein that forms a complex with Sui1p (eIF1) and the 40S ribosomal subunit and scans for the start codon; C-terminus associates with Fun12p (eIF5B); N terminus interacts with eIF2 and eIF3
1968	-10879	---	Can not determin the functions of this gene
1969	9341	YMR259C	Putative protein of unknown function; green fluorescent protein (GFP)-fusion protein localizes to the cytoplasm; YMR259C is not an essential gene
1970	13453	Scer_15.trna4N	Asparagine tRNA (tRNA-Asn); predicted by tRNAscan-SE analysis; tRNA Type: Asn (N) | Anti-Codon: GUU | Cove Score: 77.73
1971	9340	YMR258C	GTPase inhibitor with similarity to F-box proteins; inhibits Ypt52p GTPase activity by preventing Ypt52p from binding GTP; involved in regulating intracellular trafficking; physically interacts with Skp1p
1972	9338	YMR257C	Mitochondrial translational activator specific for the COX2 mRNA; located in the mitochondrial inner membrane
1973	9846	YOL054W	E3 ubiquitin ligase that mediates poyubiquitination and degradation of centromere-binding protein Cse4p and prevents Cse4p from mislocalizing to euchromatin; ubiquitylation of Cse4p may be antagonized by Scm3p
1974	9337	YMR256C	Subunit VII of cytochrome c oxidase; which is the terminal member of the mitochondrial inner membrane electron transport chain
1975	9847	YOL053W	Putative protein of unknown function; null mutant displays elevated frequency of mitochondrial genome loss
1976	-9336	YMR255W	Coiled-coiled protein of unknown function; identified as a high-copy suppressor of a dbp5 mutation
1977	9334	YMR252C	Putative protein of unknown function; green fluorescent protein (GFP)-fusion protein localizes to mitochondria; YMR252C is not an essential gene
1978	-9333	YMR251W-A	Protein of unknown function; overexpression suppresses Ca2+ sensitivity of mutants lacking inositol phosphorylceramide mannosyltransferases Csg1p and Csh1p; transcription is induced under hyperosmotic stress and repressed by alpha factor
1979	-9848	YOL052C	S-adenosylmethionine decarboxylase; required for the biosynthesis of spermidine and spermine; cells lacking Spe2p require spermine or spermidine for growth in the presence of oxygen but not when grown anaerobically
1980	10139	YOR319W	U2-snRNP associated splicing factor with similarity to the mammalian splicing factor SAP49; proposed to function as a U2-snRNP assembly factor along with Hsh155p and binding partner Cus1p; contains two RNA recognition motifs (RRM)
1981	-9330	YMR247C	RING domain E3 ubiquitin ligase; involved in the ubiquitin-mediated degradation of non-stop proteins; functional connections to chromatin modification; nuclear protein that also co-localizes with ribosomes; homolog of mouse Listerin; whose mutation has been reported to cause neurodegeneration in mice
1982	-13373	---	Can not determin the functions of this gene
1983	5295	YKL117W	Co-chaperone that binds to and regulates Hsp90 family chaperones; important for pp60v-src activity in yeast; homologous to the mammalian p23 proteins and like p23 can regulate telomerase activity
1984	-9189	YMR099C	Glucose-6-phosphate 1-epimerase (hexose-6-phosphate mutarotase); likely involved in carbohydrate metabolism; GFP-fusion protein localizes to both the nucleus and cytoplasm and is induced in response to the DNA-damaging agent MMS
1985	-5304	YKL116C	Serine/threonine protein kinase that inhibits pheromone induced signalling downstream of MAPK; possibly at the level of the Ste12p transcription factor
1986	-5307	YKL114C	Major apurinic/apyrimidinic endonuclease; 3'-repair diesterase involved in repair of DNA damage by oxidation and alkylating agents; also functions as a 3'-5' exonuclease to repair 7;8-dihydro-8-oxodeoxyguanosine
1987	11576	---	Can not determin the functions of this gene
1988	-5312	YKL113C	5' to 3' exonuclease; 5' flap endonuclease; required for Okazaki fragment processing and maturation as well as for long-patch base-excision repair; member of the S. pombe RAD2/FEN1 family
1989	5317	YKL112W	DNA binding protein with possible chromatin-reorganizing activity involved in transcriptional activation; gene silencing; and DNA replication and repair
1990	9187	YMR098C	Mitochondrial protein required for the stability of Oli1p (Atp9p) mRNA and for the Oli1p ring formation; YMR098C is not an essential gene
1991	-5325	YKL110C	Protein that plays a role; with Elongator complex; in modification of wobble nucleosides in tRNA; involved in sensitivity to G1 arrest induced by zymocin; interacts with chromatin throughout the genome; also interacts with Cdc19p
1992	9186	YMR097C	Putative GTPase peripheral to the mitochondrial inner membrane; essential for respiratory competence; likely functions in assembly of the large ribosomal subunit; has homologs in plants and animals
1993	5331	YKL109W	Subunit of the heme-activated; glucose-repressed Hap2p/3p/4p/5p CCAAT-binding complex; a transcriptional activator and global regulator of respiratory gene expression; provides the principal activation function of the complex
1994	-9184	YMR094W	Subunit of the CBF3 complex; which binds to the CDE III element of centromeres; bending the DNA upon binding; and may be involved in sister chromatid cohesion during mitosis
1995	5336	YKL108W	Single-stranded DNA origin-binding and annealing protein; required for the initiation of DNA replication; phosphorylated in S phase by cyclin-dependent kinases (Cdks); promoting origin binding; DNA replication and Dpb11p complex formation; component of the preloading complex; unphosphorylated or CDK-phosphorylated Sld2p binds to the MCM2-7 complex;required for the S phase checkpoint
1996	-9183	YMR093W	Nucleolar protein; component of the small subunit (SSU) processome containing the U3 snoRNA that is involved in processing of pre-18S rRNA
[truncated: 2,859 more rows]

## Sheet: AncestorA2
Gene Number	Gene order	Homologous gene in S.cerevisiae	Gene Function
1	2543	YFR053C	Hexokinase isoenzyme 1; a cytosolic protein that catalyzes phosphorylation of glucose during glucose metabolism; expression is highest during growth on non-glucose carbon sources; glucose-induced repression involves the hexokinase Hxk2p
2	-2542	YFR052W	Subunit of the 19S regulatory particle of the 26S proteasome lid; synthetically lethal with RPT1; which is an ATPase component of the 19S regulatory particle; physically interacts with Nob1p and Rpn3p
3	-2558	YGL252C	Sensor of mitochondrial dysfunction; regulates the subcellular location of Rtg1p and Rtg3p; transcriptional activators of the retrograde (RTG) and TOR pathways; Rtg2p is inhibited by the phosphorylated form of Mks1p
4	-2559	YGL251C	Meiosis specific DNA helicase involved in the conversion of double-stranded breaks to later recombination intermediates and in crossover control; catalyzes the unwinding of Holliday junctions; has ssDNA and dsDNA stimulated ATPase activity
5	2560	YGL250W	Protein required for meiotic recombination and gene conversion; null mutant displays reduced PIS1 expression and growth defects on non-fermentable carbon sources and minimal media; GFP-fusion protein localizes to both cytoplasm and nucleus
[truncated: 5,103 more rows]

## Sheet: AncestorA3
Gene Number	Gene order	Homologous gene in S.cerevisiae	Gene Function
[truncated: 5,130 more rows]

## Sheet: AncestorA4
Gene Number	Gene order	Homologous gene in S.cerevisiae	Gene Function
[truncated: 5,024 more rows]

[truncated: 15 more sheets: AncestorA5, AncestorA6, AncestorA7, AncestorA8, AncestorA9, AncestorA10, AncestorA11, AncestorA12, AncestorA13, AncestorA14, AncestorA15, AncestorA16, AncestorA17, AncestorA18(PMAG12), AncestorA19]
