# Supplementary material for: Reconstructing Yeasts Phylogenies and Ancestors from Whole Genome Data
Source: Sci Rep. 2017 Nov 9;7:15209. doi: 10.1038/s41598-017-15484-5 (PMC5680185; doi:10.1038/s41598-017-15484-5)
Supplement: Supplementary file 4 — Supplementary Dataset 3 [file 41598_2017_15484_MOESM4_ESM.xls]

## Sheet: SyntenyPMAG09-MANUAL09
Reconstructing Yeasts Phylogenies and Ancestors from Whole Genome Data Bing Feng, Yu Lin, Lingxi Zhou, Yan Guo, Robert Friedman, Ruofan Xia，Fei Hu,Chao Liu,*, and Jijun Tang,* Supplementary Dataset 3: Syntenic blocks analyses among ancestral genomes. The syntenic blocks information among automated and manually reconstructed ancestral genomes are provided in four separate sheets.
Gene Number	Gene order	Homologous gene in S.cerevisiae	Gene Function
1	-580	YDR407C	One of 10 subunits of the transport protein particle (TRAPP) complex of the cis-Golgi which mediates vesicle docking and fusion; involved in endoplasmic reticulum (ER) to Golgi membrane traffic
2	10003	YOR157C	Beta 2 subunit of the 20S proteasome; endopeptidase with trypsin-like activity that cleaves after basic residues; synthesized as a proprotein before being proteolytically processed for assembly into 20S particle; human homolog is subunit Z
Synteny 1 ends here
3	9999	YOR152C	Putative protein of unknown function; YOR152C is not an essential gene
4	-571	YDR405W	Mitochondrial ribosomal protein of the large subunit
5	9998	YOR151C	RNA polymerase II second largest subunit B150; part of central core; similar to bacterial beta subunit
6	-9997	YOR150W	Mitochondrial ribosomal protein of the large subunit
7	568	YDR404C	RNA polymerase II subunit B16; forms two subunit dissociable complex with Rpb4p; involved in recruitment of 3'-end processing factors to transcribing RNA polymerase II complex and in export of mRNA to cytoplasm under stress conditions; also involved in translation initiation
8	-564	YDR403W	Sporulation-specific enzyme required for spore wall maturation; involved in the production of a soluble LL-dityrosine-containing precursor of the spore wall; transcripts accumulate at the time of prospore enclosure
9	561	YDR402C	N-formyltyrosine oxidase; sporulation-specific microsomal enzyme involved in the production of N;N-bisformyl dityrosine required for spore wall maturation; homologous to cytochrome P-450s
10	-555	YDR400W	Uridine nucleosidase (uridine-cytidine N-ribohydrolase); cleaves N-glycosidic bonds in nucleosides; involved in the pyrimidine salvage and nicotinamide riboside salvage pathways
11	-553	YDR399W	Dimeric hypoxanthine-guanine phosphoribosyltransferase; catalyzes the transfer of the phosphoribosyl portion of 5-phosphoribosyl-alpha-1-pyrophosphate to a purine base (either guanine or hypoxanthine) to form pyrophosphate and a purine nucleotide (either guanosine monophosphate or inosine monophosphate); mutations in the human homolog HPRT1 can cause Lesch-Nyhan syndrome and Kelley-Seegmiller syn…
12	-550	YDR398W	Subunit of U3-containing Small Subunit (SSU) processome complex involved in production of 18S rRNA and assembly of small ribosomal subunit
13	542	YDR397C	Subunit of a heterodimeric NC2 transcription regulator complex with Bur6p; complex binds to TBP and can repress transcription by preventing preinitiation complex assembly or stimulate activated transcription; homologous to human NC2beta
14	-535	YDR395W	Nuclear transport factor (karyopherin) involved in protein transport between the cytoplasm and nucleoplasm; similar to Nmd5p; Cse1p; Lph2p; and the human cellular apoptosis susceptibility protein; CAS1
15	9996	YOR149C	Alpha 1;2-mannosyltransferase involved in glycosyl phosphatidyl inositol (GPI) biosynthesis; required for addition of the fourth; side branching mannose to the GPI core structure
16	-530	YDR394W	One of six ATPases of the 19S regulatory particle of the 26S proteasome involved in the degradation of ubiquitinated substrates; substrate of N-acetyltransferase B
17	-525	YDR393W	Mitochondrial inner membrane protein required for normal mitochondrial morphology; may be involved in fission of the inner membrane; forms a homo-oligomeric complex
18	9995	YOR148C	Essential protein that promotes the first step of splicing and is required for the final stages of spliceosome maturation; interacts with Prp2p; which may release Spp2p from the spliceosome following the first cleavage reaction
19	-9994	YOR147W	Mitochondrial inner membrane protein with similarity to Mdm31p; required for normal mitochondrial morphology and inheritance; interacts genetically with MMM1; MDM10; MDM12; and MDM34
20	9992	YOR145C	Essential nucleolar protein required for pre-18S rRNA processing; interacts with Dim1p; an 18S rRNA dimethyltransferase; and also with Nob1p; which is involved in proteasome biogenesis; contains a KH domain
21	9991	YOR144C	Subunit of an alternative replication factor C complex important for DNA replication and genome integrity; suppresses spontaneous DNA damage; involved in homologous recombination-mediated repair and telomere homeostasis
22	-521	YDR392W	Subunit of the SAGA and SAGA-like transcriptional regulatory complexes; interacts with Spt15p to activate transcription of some RNA polymerase II-dependent genes; also functions to inhibit transcription at some promoters
23	9990	YOR143C	Thiamine pyrophosphokinase; phosphorylates thiamine to produce the coenzyme thiamine pyrophosphate (thiamine diphosphate)
Synteny 2 ends here
24	-9989	YOR142W	Alpha subunit of succinyl-CoA ligase; which is a mitochondrial enzyme of the TCA cycle that catalyzes the nucleotide-dependent conversion of succinyl-CoA to succinate; phosphorylated
25	9988	YOR141C	Nuclear actin-related protein involved in chromatin remodeling; component of chromatin-remodeling enzyme complexes; has mRNA binding activity
26	-3031	---	Can not determin the functions of this gene
27	9987	YOR138C	Protein involved in regulation of Rsp5p; which is an essential HECT ubiquitin ligase; has a WW domain consensus motif of PPPSY (residues 131-135) that mediates binding of Rsp5p to Ubp2p; contains an UBA domain
Synteny 3 ends here
28	-9985	YOR136W	Subunit of mitochondrial NAD(+)-dependent isocitrate dehydrogenase; which catalyzes the oxidation of isocitrate to alpha-ketoglutarate in the TCA cycle; phosphorylated
29	509	YDR390C	Subunit of a heterodimeric nuclear SUMO activating enzyme (E1) with Aos1p; activates Smt3p (SUMO) before its conjugation to proteins (sumoylation); which may play a role in protein targeting; essential for viability
30	-505	YDR389W	GTPase activating protein (GAP) for Rho1p; involved in signaling to the actin cytoskeleton; null mutations suppress tor2 mutations and temperature sensitive mutations in actin; potential Cdc28p substrate
31	-498	YDR388W	Actin-associated protein with roles in endocytosis and exocytosis; interacts with Rvs161p to regulate actin cytoskeleton; endocytosis; and viability following starvation or osmotic stress; recruited to bud tips by Gyl1p and Gyp5p during polarized growth; homolog of mammalian amphiphysin
32	496	YDR387C	Putative transporter; member of the sugar porter family; YDR387C is not an essential gene
33	-491	YDR386W	Subunit of the structure-specific Mms4p-Mus81p endonuclease that cleaves branched DNA; involved in DNA repair; replication fork stability; and joint molecule formation/resolution during meiotic recombination; helix-hairpin-helix protein; phosphorylation of the non-catalytic subunit Mms4p by Cdc28p and Cdcp during mitotic cell cycle activates the function of Mms4p-Mus81p
34	-484	YDR385W	Elongation factor 2 (EF-2); also encoded by EFT1; catalyzes ribosomal translocation during protein synthesis; contains diphthamide; the unique posttranslationally modified histidine residue specifically ADP-ribosylated by diphtheria toxin
35	-9984	YOR132W	Subunit of the membrane-associated retromer complex essential for endosome-to-Golgi retrograde protein transport; peripheral membrane protein that assembles onto the membrane with Vps5p to promote vesicle formation
36	9983	YOR131C	Putative protein of unknown function; non-essential gene; overexpression causes a cell cycle delay or arrest
37	482	YDR384C	Plasma membrane protein; regulation pattern suggests a possible role in export of ammonia from the cell; phosphorylated in mitochondria; member of the TC 9.B.33 YaaH family of putative transporters
38	481	YDR383C	Non-essential kinetochore protein; subunit of the Ctf19 central kinetochore complex (Ctf19p-Mcm21p-Okp1p-Mcm22p-Mcm16p-Ctf3p-Chl4p-Mcm19p-Nkp1p-Nkp2p-Ame1p-Mtw1p)
39	-472	YDR382W	Ribosomal protein P2 beta; a component of the ribosomal stalk; which is involved in the interaction between translational elongation factors and the ribosome; regulates the accumulation of P1 (Rpp1Ap and Rpp1Bp) in the cytoplasm
40	9981	YOR130C	Ornithine transporter of the mitochondrial inner membrane; exports ornithine from mitochondria as part of arginine biosynthesis; human ortholog is associated with hyperammonaemia-hyperornithinaemia-homocitrullinuria (HHH) syndrome
Synteny 4 ends here
41	466	YDR381C-A	Protein of unknown function; localized to the mitochondrial outer membrane
42	-462	YDR381W	RNA binding protein required for export of poly(A)+ mRNA from the nucleus; proposed to couple mRNA export with 3' end processing via its interactions with Mex67p and Pcf11p; functionally redundant with Yra2p; another REF family member
43	9980	YOR129C	Arf3p polarization-specific docking factor; required for the polarized distribution of the ADP-ribosylation factor; Arf3p; participates in polarity development and maintenance of a normal haploid budding pattern; interacts with Cnm7p
44	-457	YDR380W	Phenylpyruvate decarboxylase; catalyzes decarboxylation of phenylpyruvate to phenylacetaldehyde; which is the first specific step in the Ehrlich pathway
45	9979	YOR128C	Phosphoribosylaminoimidazole carboxylase; catalyzes a step in the 'de novo' purine nucleotide biosynthetic pathway; red pigment accumulates in mutant cells deprived of adenine
46	453	YDR379C-A	Protein involved in the assembly of the mitochondrial succinate dehydrogenase complex; mutations in human ortholog SDHAF1 are associated with infantile leukoencephalopathy
47	-451	YDR379W	GTPase-activating protein for the polarity-establishment protein Cdc42p; implicated in control of septin organization; pheromone response; and haploid invasive growth; regulated by Pho85p and Cdc28p
48	450	YDR378C	Lsm (Like Sm) protein; part of heteroheptameric complexes (Lsm2p-7p and either Lsm1p or 8p): cytoplasmic Lsm1p complex involved in mRNA decay; nuclear Lsm8p complex part of U6 snRNP and possibly involved in processing tRNA; snoRNA; and rRNA
49	-448	YDR377W	Subunit f of the F0 sector of mitochondrial F1F0 ATP synthase; which is a large; evolutionarily conserved enzyme complex required for ATP synthesis
50	-443	YDR376W	Oxidoreductase of the mitochondrial inner membrane; involved in cytoplasmic and mitochondrial iron homeostasis and required for activity of Fe-S cluster-containing enzymes; one of the few mitochondrial proteins essential for viability
51	9978	YOR126C	Isoamyl acetate-hydrolyzing esterase; required in balance with alcohol acetyltransferase to maintain optimal amounts of isoamyl acetate; which is particularly important in sake brewing
52	438	YDR375C	Protein translocase and chaperone required for Complex III assembly; member of the AAA ATPase family; forms a homo-oligomeric complex in the mitochondrial inner membrane that translocates the C-terminal domain of Rip1p from the matrix across the inner membrane; and then delivers it to an assembly intermediate of respiratory Complex III in an ATP-dependent reaction; also required for assembly of t…
53	-1225	YDR374W-A	Putative protein of unknown function
54	433	YDR374C	Putative protein of unknown function
55	9977	YOR125C	Protein required for ubiquinone (Coenzyme Q) biosynthesis; localizes to the matrix face of the mitochondrial inner membrane in a large complex with ubiquinone biosynthetic enzymes; required for gluconeogenic gene activation
56	-426	YDR373W	N-myristoylated calcium-binding protein that may have a role in intracellular signaling through its regulation of the phosphatidylinositol 4-kinase Pik1p; member of the recoverin/frequenin branch of the EF-hand superfamily
57	9976	YOR124C	Ubiquitin-specific protease that removes ubiquitin from ubiquitinated proteins; interacts with Rsp5p and is required for MVB sorting of membrane proteins; can cleave polyubiquitin and has isopeptidase activity
58	423	YDR372C	Protein required for Golgi localization of glycosyltransferases; binds the cytosolic domains of Golgi glycosyltransferases; binding to PtdIns4P required for Golgi targeting and function; tetramer formation required for function
59	-420	YDR371W	Putative chitinase; functionally complements A. gossypii cts2 mutant sporulation defect
60	9975	YOR123C	Component of the Paf1 complex; which associates with RNA polymerase II and is involved in histone methylation; plays a role in regulating Ty1 transposition; involved in transcription elongation as demonstrated by the G-less-based run-on (GLRO) assay
61	9974	YOR122C	Profilin; binds actin; phosphatidylinositol 4;5-bisphosphate; and polyproline regions; involved in cytoskeleton organization; required for normal timing of actin polymerization in response to thermal stress
62	-11608	---	Can not determin the functions of this gene
63	419	YDR370C	Putative protein of unknown function
Synteny 5 ends here
64	417	YDR369C	Protein required for DNA repair; component of the Mre11 complex; which is involved in double strand breaks; meiotic recombination; telomere maintenance; and checkpoint signaling
65	-413	YDR368W	NADPH-dependent aldo-keto reductase; reduces multiple substrates including 2-methylbutyraldehyde and D;L-glyceraldehyde; expression is induced by osmotic and oxidative stress; functionally redundant with other aldo-keto reductases
66	-412	YDR367W	Component of inositol phosphorylceramide (IPC) synthase; forms a complex with Aur1p and regulates its activity; required for IPC synthase complex localization to the Golgi; post-translationally processed by Kex2p; KEI1 is an essential gene
67	9973	YOR119C	Essential serine kinase involved in cell cycle progression and processing of the 20S pre-rRNA into mature 18S rRNA
68	-9972	YOR118W	Protein of unknown function; green fluorescent protein (GFP)-fusion protein localizes to the cytoplasm; null mutation suppresses cdc13-1 temperature sensitivity
69	410	YDR365C	Nucleolar protein involved in pre-rRNA processing; depletion causes severely decreased 18S rRNA levels
70	403	YDR364C	Pre-mRNA splicing factor; important for catalytic step II of pre-mRNA splicing and plays a role in cell cycle progression; required for DNA synthesis during mitosis and meiosis; has WD repeats
71	-9970	YOR117W	One of six ATPases of the 19S regulatory particle of the 26S proteasome involved in the degradation of ubiquitinated substrates; recruited to the GAL1-10 promoter region upon induction of transcription; similar to human TBP1
72	-395	YDR363W-A	Component of the lid subcomplex of the regulatory subunit of the 26S proteasome; involved in mRNA export mediated by the TREX-2 complex (Sac3p-Thp1p); ortholog of human DSS1
73	9969	YOR116C	RNA polymerase III largest subunit C160; part of core enzyme; similar to bacterial beta-prime subunit and to RPA190 and RPO21
Synteny 6 ends here
74	-394	YDR363W	Sumo-like domain protein; prevents accumulation of toxic intermediates during replication-associated recombinational repair; roles in silencing; lifespan; chromatid cohesion and the intra-S-phase DNA damage checkpoint; RENi family member
75	-3274	YHR113W	Cytoplasmic aspartyl aminopeptidase that may also function in the vacuole; CVT pathway cargo protein; cleaves unblocked N-terminal acidic amino acids from peptide substrates; forms a 12-subunit homo-oligomer; M18 metalloprotease family
76	3272	YHR112C	Protein of unknown function; localizes to the cytoplasm and nucleus; overexpression affects protein trafficking through the endocytic pathway
77	392	YDR362C	One of six subunits of RNA polymerase III transcription initiation factor complex (TFIIIC); part of TFIIIC TauB domain that binds BoxB promoter sites of tRNA and other genes; cooperates with Tfc3p in DNA binding; human homolog is TFIIIC-110
78	-3270	YHR111W	Protein that activates Urm1p before its conjugation to proteins (urmylation); also acts in thiolation of the wobble base of cytoplasmic tRNAs by adenylating and then thiolating Urm1p; receives sulfur from Tum1p
79	-3269	YHR110W	Protein with similarity to Emp24p and Erv25p; member of the p24 family involved in ER to Golgi transport
80	-3266	YHR109W	Cytochrome c lysine methyltransferase; trimethylates residue 72 of apo-cytochrome c (Cyc1p) in the cytosol; not required for normal respiratory growth
81	389	YDR361C	Essential protein involved in nuclear export of Mss4p; which is a lipid kinase that generates phosphatidylinositol 4;5-biphosphate and plays a role in actin cytoskeleton organization and vesicular transport
82	384	YDR359C	Component of the NuA4 histone acetyltransferase complex; acts as a platform for assembly of NuA4 subunits into the native complex; required for initiation of pre-meiotic DNA replication; likely due to its requirement for expression of IME1
83	-380	YDR358W	Golgi-localized protein with homology to gamma-adaptin; interacts with and regulates Arf1p and Arf2p in a GTP-dependent manner in order to facilitate traffic through the late Golgi
84	377	YDR357C	Protein of unknown function; likely member of BLOC complex involved in endosomal cargo sorting; null mutant is sensitive to drug inducing secretion of vacuolar cargo; green fluorescent protein (GFP)-fusion protein localizes to the cytoplasm
85	-372	YDR356W	Inner plaque spindle pole body (SPB) component; ortholog of human kendrin; involved in connecting nuclear microtubules to SPB; interacts with Tub4p-complex and calmodulin; phosphorylated by Mps1p in cell cycle-dependent manner
86	-371	YDR354W	Anthranilate phosphoribosyl transferase of the tryptophan biosynthetic pathway; catalyzes the phosphoribosylation of anthranilate; subject to the general control system of amino acid biosynthesis
87	2840	---	Can not determin the functions of this gene
88	-369	YDR353W	Cytoplasmic thioredoxin reductase; key regulatory enzyme that determines the redox state of the thioredoxin system; which acts as a disulfide reductase system and protects cells against both oxidative and reductive stress
89	-3264	YHR105W	Endosomal protein of unknown function that contains a phox (PX) homology domain and binds to both phosphatidylinositol-3-phosphate (PtdIns(3)P) and proteins involved in ER-Golgi or vesicular transport
90	-3263	YHR104W	Aldose reductase involved in methylglyoxal; d-xylose; arabinose; and galactose metabolism; stress induced (osmotic; ionic; oxidative; heat shock; starvation and heavy metals); regulated by the HOG pathway
91	-368	YDR352W	Putative protein of unknown function
92	-366	YDR351W	Protein involved in the transport of cell wall components from the Golgi to the cell surface; required for bud growth
93	-3261	YHR102W	Protein kinase of the PAK/Ste20 family; required for cell integrity; physically interacts with Cdc31p (centrin); which is a component of the spindle pole body; part of the RAM network that regulates cellular polarity and morphogenesis
94	362	YDR350C	Specific translational activator for the mitochondrial ATP6 mRNA; encoding a subunit of F1F0 ATP synthase; localized to the mitochondrial inner membrane
95	3260	YHR101C	Integral membrane protein of the endoplasmic reticulum; required for normal content of cell wall beta-1;6-glucan
96	3259	YHR100C	Mitochondrial phosphatidylglycerophosphatase (PGP phosphatase); dephosphorylates phosphatidylglycerolphosphate to generate phosphatidylglycerol; an essential step during cardiolipin biosynthesis; null mutant is sensitive to tunicamycin; DTT
97	-3258	YHR099W	Subunit of SAGA and NuA4 histone acetyltransferase complexes; interacts with acidic activators (e.g.; Gal4p) which leads to transcription activation; similar to human TRRAP; which is a cofactor for c-Myc mediated oncogenic transformation
Synteny 7 ends here
98	360	YDR349C	Putative GPI-anchored aspartic protease; member of the yapsin family of proteases involved in cell wall growth and maintenance; located in the cytoplasm and endoplasmic reticulum
99	3256	YHR098C	Component of the Sec23p-Sfb3p heterodimer of the COPII vesicle coat; required for cargo selection during vesicle formation in ER to Golgi transport; homologous to Sec24p and Sfb2p
100	355	YDR348C	Protein of unknown function thought to be involved in endocytosis; Pal1p physically interacts with Ede1p and is found at endocytic sites at the cell periphery during the early stages of endocytosis; green fluorescent protein (GFP)-fusion protein also localizes to the bud neck; potential Cdc28p substrate; similar to the S. pombe Pal1 protein
101	-353	YDR347W	Mitochondrial ribosomal protein of the small subunit; MRP1 exhibits genetic interactions with PET122; encoding a COX3-specific translational activator; and with PET123; encoding a small subunit mitochondrial ribosomal protein
102	347	YDR346C	Protein with a potential role in cell survival pathways; required for the diauxic growth shift; expression in mammalian cells increases survival under conditions inducing apoptosis; mutant has increased aneuploidy tolerance
103	3254	YHR096C	Hexose transporter with moderate affinity for glucose; induced in the presence of non-fermentable carbon sources; induced by a decrease in growth rate; contains an extended N-terminal domain relative to other HXTs
104	344	YDR343C	High-affinity glucose transporter of the major facilitator superfamily; nearly identical to Hxt7p; expressed at high basal levels relative to other HXTs; repression of expression by high glucose requires SNF3
105	340	YDR342C	High-affinity glucose transporter of the major facilitator superfamily; nearly identical to Hxt6p; expressed at high basal levels relative to other HXTs; expression repressed by high glucose levels
106	339	YDR341C	Arginyl-tRNA synthetase; proposed to be cytoplasmic but the authentic; non-tagged protein is detected in highly purified mitochondria in high-throughput studies
Synteny 8 ends here
107	335	YDR339C	Putative PINc domain nuclease required for early cleavages of 35S pre-rRNA and maturation of 18S rRNA; component of the SSU (small subunit) processome involved in 40S ribosomal subunit biogenesis; copurifies with Faf1p
108	3253	YHR090C	Subunit of NuA4; an essential histone acetyltransferase complex; positions Piccolo NuA4 for efficient acetylation of histone H4 or histone H2A; has similarity to the human tumor suppressor ING1 and its isoforms ING4 and ING5
109	329	YDR338C	Putative protein of unknown function; member of the multi-drug and toxin extrusion (MATE) family of the multidrug/oligosaccharidyl-lipid/polysaccharide (MOP) exporter superfamily
110	-325	YDR337W	Mitochondrial ribosomal protein of the small subunit
111	3252	YHR089C	Protein component of the H/ACA snoRNP pseudouridylase complex; involved in the modification and cleavage of the 18S pre-rRNA
112	-324	YDR336W	Putative protein of unknown function; sumoylated under stress conditions in a genome wide study; YDR336W is not an essential gene
113	-323	YDR335W	Karyopherin involved in nuclear import and export of proteins; including import of replication protein A and export of Swi6p; Far1p; and Pho4p; required for re-export of mature tRNAs after their retrograde import from the cytoplasm
114	-3251	YHR088W	Nucleolar protein involved in the assembly and export of the large ribosomal subunit; constituent of 66S pre-ribosomal particles; contains a sigma(70)-like motif; which is thought to bind RNA
115	-3250	YHR087W	Protein of unknown function involved in RNA metabolism; has structural similarity to SBDS; the human protein mutated in Shwachman-Diamond Syndrome (the yeast SBDS ortholog = SDO1); null mutation suppresses cdc13-1 temperature sensitivity
Synteny 9 ends here
116	-320	YDR332W	Putative RNA helicase of the DEAH/D-box family; null mutant displays increased levels of spontaneous Rad52p foci; green fluorescent protein (GFP)-fusion protein localizes to the mitochondrion
117	3244	YHR082C	Ser/thr protein kinase; associates with TORC1 and likely involved in TOR signaling cascades; negative regulator of autophagy; nuclear translocation required for haploid filamentous growth; regulates filamentous growth induced nuclear translocation of Bcy1p; Fus3p; and Sks1p; overproduction causes allele-specific suppression of prp20-10
118	-318	YDR331W	ER membrane glycoprotein subunit of the glycosylphosphatidylinositol transamidase complex that adds glycosylphosphatidylinositol (GPI) anchors to newly synthesized proteins; human PIG-K protein is a functional homolog
Synteny 10 ends here
119	3242	YHR079C-A	Meiosis specific protein involved in DMC1-dependent meiotic recombination; forms heterodimer with Mei5p; proposed to be an assembly factor for Dmc1p
120	3241	YHR079C	Serine-threonine kinase and endoribonuclease; transmembrane protein that mediates the unfolded protein response (UPR) by regulating Hac1p synthesis through HAC1 mRNA splicing; Kar2p binds inactive Ire1p and releases from it upon ER stress
Synteny 11 ends here
121	3239	YHR077C	Protein involved in the nonsense-mediated mRNA decay (NMD) pathway; interacts with Nam7p and Upf3p; involved in telomere maintenance
122	-3238	YHR076W	Type 2C protein phosphatase (PP2C); alternatively spliced to create two mRNA isoforms; protein from spliced form localizes to the mitochondria while the one from the unspliced form is localized to the nuclear envelope
Synteny 12 ends here
123	3237	YHR075C	Protein with carboxyl methyl esterase activity that may have a role in demethylation of the phosphoprotein phosphatase catalytic subunit; also identified as a small subunit mitochondrial ribosomal protein
124	-3234	YHR074W	Glutamine-dependent NAD(+) synthetase; essential for the formation of NAD(+) from nicotinic acid adenine dinucleotide
125	-307	YDR321W	Cytosolic L-asparaginase; involved in asparagine catabolism; catalyzes hydrolysis of L-asparagine to aspartic acid and ammonia; has an important role in therapy of acute lymphoblastic leukemia; synthesized constitutively
126	-3233	YHR073W	Member of an oxysterol-binding protein family with seven members in S. cerevisiae; family members have overlapping; redundant functions in sterol metabolism and collectively perform a function essential for viability
127	306	YDR320C-A	Essential subunit of the Dam1 complex (aka DASH complex); couples kinetochores to the force produced by MT depolymerization thereby aiding in chromosome segregation; is transferred to the kinetochore prior to mitosis
128	-3232	YHR072W-A	Constituent of small nucleolar ribonucleoprotein particles containing H/ACA-type snoRNAs; which are required for pseudouridylation and processing of pre-18S rRNA
129	305	YDR320C	Auxilin-like protein involved in vesicular transport; clathrin-binding protein required for uncoating of clathrin-coated vesicles
130	-3231	YHR072W	Lanosterol synthase; an essential enzyme that catalyzes the cyclization of squalene 2;3-epoxide; a step in ergosterol biosynthesis
131	304	YDR319C	Putative protein of unknown function; identified as an ortholog of the highly conserved FIT family of proteins involved in triglyceride droplet biosynthesis; interacts with Sst2p and Hsp82p in high-throughput two-hybrid screens
132	-303	YDR318W	Protein involved in minichromosome maintenance; component of the COMA complex (Ctf19p; Okp1p; Mcm21p; Ame1p) that bridges kinetochore subunits that are in contact with centromeric DNA and the subunits bound to microtubules
133	-302	YDR317W	Protein of unknown function involved in DNA repair
Synteny 13 ends here
134	-3230	YHR071W	Cyclin; interacts with and phosphorylated by Pho85p cyclin-dependent kinase (Cdk); induced by Gcn4p at level of transcription; specifically required for Gcn4p degradation; may be sensor of cellular protein biosynthetic capacity
135	-3229	YHR070W	tRNA(m(1)G37)methyltransferase; methylates a tRNA base adjacent to the anticodon that has a role in prevention of frameshifting; highly conserved across Archaea; Bacteria; and Eukarya
136	3228	YHR069C	Exosome non-catalytic core component; involved in 3'-5' RNA processing and degradation in both the nucleus and the cytoplasm; predicted to contain RNA binding domains; has similarity to human hRrp4p (EXOSC2)
137	-301	YDR316W	Protein integral to the mitochondrial membrane; has a conserved methyltransferase motif; multicopy suppressor of respiratory defects caused by OXA1 mutations
138	-3227	YHR068W	Deoxyhypusine synthase; catalyzes formation of deoxyhypusine; the first step in hypusine biosynthesis; triggers posttranslational hypusination of translation elongation factor eIF-5A and regulates its intracellular levels; tetrameric
139	300	YDR315C	Inositol 1;3;4;5;6-pentakisphosphate 2-kinase; nuclear protein required for synthesis of 1;2;3;4;5;6-hexakisphosphate (phytate); which is integral to cell function; has 2 motifs conserved in other fungi; ipk1 gle1 double mutant is inviable
140	-3226	YHR067W	Mitochondrial 3-hydroxyacyl-thioester dehydratase involved in fatty acid biosynthesis; required for respiratory growth and for normal mitochondrial morphology
141	93	YDR314C	Protein involved in nucleotide excision repair (NER); homologous to RAD4
142	298	YDR313C	RING-type ubiquitin ligase of the endosomal and vacuolar membranes; binds phosphatidylinositol(3)-phosphate; contains a FYVE finger domain
143	-296	YDR312W	Protein required for ribosomal large subunit maturation; functionally redundant with Ssf1p; member of the Brix family
144	3225	YHR065C	Protein involved in rRNA processing; required for maturation of the 35S primary transcript of pre-rRNA and for cleavage leading to mature 18S rRNA; homologous to eIF-4a; which is a DEAD box RNA-dependent ATPase with helicase activity
145	-295	YDR311W	Subunit of TFIIH and nucleotide excision repair factor 3 complexes; required for nucleotide excision repair; target for transcriptional activators
146	3223	YHR064C	Hsp70 protein that interacts with Zuo1p (a DnaJ homolog) to form a ribosome-associated complex that binds the ribosome via the Zuo1p subunit; also involved in pleiotropic drug resistance via sequential activation of PDR1 and PDR5; binds ATP
147	3222	YHR063C	2-dehydropantoate 2-reductase; part of the pantothenic acid pathway; structurally homologous to E. coli panE
148	294	YDR310C	Transcriptional repressor required for mitotic repression of middle sporulation-specific genes; also acts as general replication initiation factor; involved in telomere maintenance; chromatin silencing; regulated by pachytene checkpoint
149	3221	YHR062C	Subunit of both RNase MRP and nuclear RNase P; RNase MRP cleaves pre-rRNA; while nuclear RNase P cleaves tRNA precursors to generate mature 5' ends and facilitates turnover of nuclear RNAs
150	293	YDR309C	Redundant rho-like GTPase Cdc42p effector; homolog of Gic1p; involved in initiation of budding and cellular polarization; interacts with Cdc42p via the Cdc42/Rac-interactive binding (CRIB) domain and with PI(4;5)P2 via a polybasic region
151	-3220	YHR060W	Peripheral membrane protein that is required for vacuolar H+-ATPase (V-ATPase) function; although not an actual component of the V-ATPase complex; functions in the assembly of the V-ATPase; localized to the yeast endoplasmic reticulum (ER)
152	292	YDR308C	Subunit of the RNA polymerase II mediator complex; associates with core polymerase subunits to form the RNA polymerase II holoenzyme; essential for transcriptional regulation; target of the global repressor Tup1p
153	-291	YDR307W	Putative protein mannosyltransferase similar to Pmt1p; has a potential role in protein O-glycosylation
Synteny 14 ends here
154	290	YDR306C	F-box protein of unknown function; interacts with Sgt1p via a Leucine-Rich Repeat (LRR) domain
155	289	YDR305C	Dinucleoside triphosphate hydrolase; has similarity to the tumor suppressor FHIT and belongs to the histidine triad (HIT) superfamily of nucleotide-binding proteins
156	-3219	YHR059W	Protein of unknown function; required for survival upon exposure to K1 killer toxin
157	3218	YHR058C	Subunit of the RNA polymerase II mediator complex; associates with core polymerase subunits to form the RNA polymerase II holoenzyme; essential for transcriptional regulation
158	288	YDR304C	Peptidyl-prolyl cis-trans isomerase (cyclophilin) of the endoplasmic reticulum; catalyzes the cis-trans isomerization of peptide bonds N-terminal to proline residues; transcriptionally induced in response to unfolded proteins in the ER
159	287	YDR303C	Component of the RSC chromatin remodeling complex; essential gene required for maintenance of proper ploidy and regulation of ribosomal protein genes and the cell wall/stress response; highly similar to Rsc30p
160	11127	---	Can not determin the functions of this gene
161	-285	YDR302W	ER membrane protein involved in a late step of glycosylphosphatidylinositol (GPI) anchor assembly; involved in the addition of phosphoethanolamine to the multiply mannosylated GPI intermediate; human PIG-Fp is a functional homolog
162	-284	YDR301W	RNA-binding subunit of the mRNA cleavage and polyadenylation factor; involved in poly(A) site recognition and required for both pre-mRNA cleavage and polyadenylation; 51% sequence similarity with mammalian AAUAA-binding subunit of CPSF
163	283	YDR300C	Gamma-glutamyl kinase; catalyzes the first step in proline biosynthesis
164	-3190	YHR034C	Component of the conserved R2TP complex (Rvb1-Rvb2-Tah1-Pih1); R2TP complex interacts with Hsp90 (Hsp82p and Hsc82p) to mediate assembly large protein complexes such as box C/D snoRNPs and RNA polymerase II
165	-282	YDR299W	Essential protein that is a component of 90S preribosomes; may be involved in rRNA processing; multicopy suppressor of sensitivity to Brefeldin A; expression is induced during lag phase and also by cold shock
166	281	YDR298C	Subunit 5 of the stator stalk of mitochondrial F1F0 ATP synthase; which is an evolutionarily conserved enzyme complex required for ATP synthesis; homologous to bovine subunit OSCP (oligomycin sensitivity-conferring protein); phosphorylated
167	-280	YDR297W	Sphinganine C4-hydroxylase; catalyses the conversion of sphinganine to phytosphingosine in sphingolipid biosyntheis
168	-279	YDR296W	Protein involved in homologous recombination in mitochondria; required for recombination-dependent mtDNA partitioning; involved in stimulation of mitochondrial DNA replication in response to oxidative stress
169	3195	YHR035W	Putative protein of unknown function; not an essential gene
170	278	YDR295C	Subunit of a possibly tetrameric trichostatin A-sensitive class II histone deacetylase complex containing an Hda1p homodimer and an Hda2p-Hda3p heterodimer; involved in telomere maintenance
171	277	YDR294C	Dihydrosphingosine phosphate lyase; regulates intracellular levels of sphingolipid long-chain base phosphates (LCBPs); degrades phosphorylated long chain bases; prefers C16 dihydrosphingosine-l-phosphate as a substrate
172	3196	YHR036W	Essential nuclear envelope integral membrane protein identified as a suppressor of a conditional mutation in the major karyopherin; CRM1; homologous to and interacts with Brr6p; a nuclear envelope protein involved in nuclear export
173	3197	YHR037W	Delta-1-pyrroline-5-carboxylate dehydrogenase; nuclear-encoded mitochondrial protein involved in utilization of proline as sole nitrogen source; deficiency of the human homolog causes HPII; an autosomal recessive inborn error of metabolism
174	276	YDR293C	Translational repressor with a role in polar growth and wall integrity; regulated by Cbk1p phosphorylation to effect bud-specific translational control and localization of specific mRNAs; interacts with TOR pathway components; contains a functional N-terminal nuclear localization sequence and nucleocytoplasmic shuttling appears to be critical to Ssd1p function
175	3198	YHR038W	Mitochondrial ribosome recycling factor; essential for mitochondrial protein synthesis and for the maintenance of the respiratory function of mitochondria
176	-3199	YHR039C	Protein of unknown function; green fluorescent protein (GFP)-fusion protein localizes to the endoplasmic reticulum; msc7 mutants are defective in directing meiotic recombination events to homologous chromatids
177	-3200	YHR039C-A	Subunit G of the eight-subunit V1 peripheral membrane domain of the vacuolar H+-ATPase (V-ATPase); an electrogenic proton pump found throughout the endomembrane system; involved in vacuolar acidification
178	3201	YHR040W	Essential protein required for the accumulation of box C/D snoRNA
179	274	YDR292C	Signal recognition particle (SRP) receptor alpha subunit; contain GTPase domains; involved in SRP-dependent protein targeting; interacts with the beta subunit; Srp102p
180	-273	YDR291W	Putative RecQ helicase; belongs to the widely conserved RecQ family of proteins which are involved in maintaining genomic integrity; similar to the human RecQ4p implicated in Rothmund-Thomson syndrome(RTS)
181	272	YDR289C	Protein that interacts with exonuclease Rat1p and Rai1p and plays a role in transcription termination by RNA polymerase II; has an RPR domain (carboxy-terminal domain interacting domain); also involved in regulation of Ty1 transposition
182	-3203	YHR041C	Subunit of the RNA polymerase II mediator complex; associates with core polymerase subunits to form the RNA polymerase II holoenzyme; general transcription factor involved in telomere maintenance
Synteny 15 ends here
183	3204	YHR042W	NADP-cytochrome P450 reductase; involved in ergosterol biosynthesis; associated and coordinately regulated with Erg11p
184	265	YDR282C	Putative protein of unknown function
185	-3206	YHR044C	2-deoxyglucose-6-phosphate phosphatase; similar to Dog2p; member of a family of low molecular weight phosphatases; confers 2-deoxyglucose resistance when overexpressed; in vivo substrate has not yet been identified
186	-261	YDR280W	Exosome non-catalytic core component; involved in 3'-5' RNA processing and degradation in both the nucleus and the cytoplasm; has similarity to E. coli RNase PH and to human hRrp45p (PM/SCL-75; EXOSC9)
187	-260	YDR279W	Ribonuclease H2 subunit; required for RNase H2 activity; related to human AGS2 that causes Aicardi-Goutieres syndrome
188	3207	YHR045W	Putative protein of unknown function; possible role in iron metabolism and/or amino acid and carbohydrate metabolism; green fluorescent protein (GFP)-fusion protein localizes to the endoplasmic reticulum
189	-3208	YHR046C	Inositol monophosphatase; involved in biosynthesis of inositol and in phosphoinositide second messenger signaling; INM1 expression increases in the presence of inositol and decreases upon exposure to antibipolar drugs lithium and valproate
190	-3209	YHR047C	Arginine/alanine aminopeptidase; overproduction stimulates glycogen accumulation
191	3210	YHR048W	Presumed antiporter of the DHA1 family of multidrug resistance transporters; contains 12 predicted transmembrane spans; expression of gene is up-regulated in cells exhibiting reduced susceptibility to azoles
192	3211	YHR049W	Putative serine hydrolase that localizes to both the nucleus and cytoplasm; sequence is similar to S. cerevisiae Fsh2p and Fsh3p and the human candidate tumor suppressor OVCA2
193	3212	YHR050W	Divalent metal ion transporter involved in manganese homeostasis; has broad specificity for di-valent and tri-valent metals; post-translationally regulated by levels of metal ions; member of the Nramp family of metal transport proteins
194	5120	YKL159C	Protein involved in calcineurin regulation during calcium signaling; has similarity to H. sapiens DSCR1 which is found in the Down Syndrome candidate region
195	3213	YHR051W	Subunit VI of cytochrome c oxidase; which is the terminal member of the mitochondrial inner membrane electron transport chain; expression is regulated by oxygen levels
196	-5112	YKL160W	Transcription elongation factor that contains a conserved zinc finger domain; implicated in the maintenance of proper chromatin structure in actively transcribed regions; deletion inhibits Brome mosaic virus (BMV) gene expression
197	3214	YHR052W	Essential protein that interacts with proteasome components and has a potential role in proteasome substrate specificity; also copurifies with 66S pre-ribosomal particles
Synteny 16 ends here
198	-3184	YHR032W	Member of the multi-drug and toxin extrusion (MATE) family of the multidrug/oligosaccharidyl-lipid/polysaccharide (MOP) exporter superfamily; overproduction confers ethionine resistance and accumulation of S-adenosylmethionine
199	3181	YHR031C	DNA helicase involved in rDNA replication and Ty1 transposition; relieves replication fork pauses at telomeric regions; structurally and functionally related to Pif1p
200	3177	YHR030C	Serine/threonine MAP kinase; involved in regulating maintenance of cell wall integrity; progression through the cell cycle; and nuclear mRNA retention in heat shock; required for mitophagy and pexophagy; affects recruitment of mitochondria to the phagophore assembly site (PAS); regulated by the PKC1-mediated signaling pathway
201	3173	YHR029C	Protein of unknown function; null mutant is defective in unfolded protein response; possibly involved in a membrane regulation metabolic pathway; member of the PhzF superfamily; though most likely not involved in phenazine production
202	3172	YHR028C	Dipeptidyl aminopeptidase; synthesized as a glycosylated precursor; localizes to the vacuolar membrane; similar to Ste13p
203	3164	YHR027C	Non-ATPase base subunit of the 19S regulatory particle of the 26S proteasome; may participate in the recognition of several ligands of the proteasome; contains a leucine-rich repeat (LRR) domain; a site for protein-protein interactions
204	-3158	YHR026W	Subunit c'' of the vacuolar ATPase; which functions in acidification of the vacuole; one of three proteolipid subunits of the V0 domain
205	-3157	YHR025W	Homoserine kinase; conserved protein required for threonine biosynthesis; expression is regulated by the GCN4-mediated general amino acid control pathway
206	3156	YHR024C	Larger subunit of the mitochondrial processing protease (MPP); essential processing enzyme that cleaves the N-terminal targeting sequences from mitochondrially imported proteins
207	-3155	YHR023W	Type II myosin heavy chain; required for wild-type cytokinesis and cell separation; localizes to the actomyosin ring; binds to myosin light chains Mlc1p and Mlc2p through its IQ1 and IQ2 motifs respectively
208	3153	YHR022C	Putative protein of unknown function; YHR022C is not an essential gene
209	3152	YHR021C	Protein component of the small (40S) ribosomal subunit; nearly identical to Rps27Ap and has similarity to rat S27 ribosomal protein
210	-5129	YKL155C	Mitochondrial ribosomal protein of the small subunit; also predicted to be an S-adenosylmethionine-dependent methyltransferase
211	5134	YKL154W	Signal recognition particle (SRP) receptor beta subunit; involved in SRP-dependent protein targeting; anchors the alpha subunit; Srp101p to the ER membrane
212	-483	YIL102C-A	Putative protein of unknown function; identified based on comparisons of the genome sequences of six Saccharomyces species
Synteny 17 ends here
213	3769	YJL039C	Essential subunit of the inner ring of the nuclear pore complex (NPC); contributes to nucleocytoplasmic transport; homologous to human NUP205
214	-3766	YJL041W	FG-nucleoporin component of central core of the nuclear pore complex (NPC); also part of the NPC nuclear basket; contributes directly to nucleocytoplasmic transport and maintenance of the NPC permeability barrier; found in stable complex with Nup82p; Gle2p and two other FG-nucleoporins (Nup159p and Nup116p); also found in stable complex with Nic96p and two other FG-nucleoproteins (Nup49p and Nup5…
215	-3765	YJL042W	Microtubule-associated protein involved in assembly and stabilization of microtubules; overproduction results in cell cycle arrest at G2 phase; similar to Drosophila protein MAP and to mammalian MAP4 proteins
216	3762	YJL044C	GTPase-activating protein (GAP) for the yeast Rab family member; Ypt6p; involved in vesicle mediated protein transport
217	-5142	YKL152C	Tetrameric phosphoglycerate mutase; mediates the conversion of 3-phosphoglycerate to 2-phosphoglycerate during glycolysis and the reverse reaction during gluconeogenesis
218	-5145	YKL151C	NADHX dehydratase; converts (S)-NADHX to NADH in an ATP-dependent manner; homologous to Carkd in mammals; and the C-terminal domain of YjeF in E.coli; enzyme is widespread in eukaryotes; prokaryotes and archaea; YKL151C promoter contains STREs (stress response elements) and expression is induced by heat shock or methyl methanesulfonate; green fluorescent protein (GFP)-fusion protein localizes to …
219	5149	YKL150W	Mitochondrial NADH-cytochrome b5 reductase; involved in ergosterol biosynthesis
220	-5159	YKL149C	RNA lariat debranching enzyme; involved in intron turnover; required for efficient Ty1 transposition
221	-3761	YJL045W	Minor succinate dehydrogenase isozyme; homologous to Sdh1p; the major isozyme reponsible for the oxidation of succinate and transfer of electrons to ubiquinone; induced during the diauxic shift in a Cat8p-dependent manner
222	5165	YKL146W	Vacuolar transporter; exports large neutral amino acids from the vacuole; member of a family of seven S. cerevisiae genes (AVT1-7) related to vesicular GABA-glycine transporters
223	5170	YKL145W	One of six ATPases of the 19S regulatory particle of the 26S proteasome involved in the degradation of ubiquitinated substrates; required for optimal CDC20 transcription; interacts with Rpn12p and Ubr1p; mutant has aneuploidy tolerance
224	-5174	YKL144C	RNA polymerase III subunit C25; required for transcription initiation; forms a heterodimer with Rpc17p; paralog of Rpb7p
225	5181	YKL143W	Component of the GSE complex; which is required for proper sorting of amino acid permease Gap1p; required for ribosomal small subunit export from nucleus; required for growth at low temperature
226	5185	YKL142W	Protein of unknown function; undergoes sumoylation; transcription induced under cell wall stress; protein levels are reduced under anaerobic conditions; originally thought to be a mitochondrial ribosomal protein based on sequence analysis
227	-3892	YJL010C	Essential subunit of U3-containing 90S preribosome involved in production of 18S rRNA and assembly of small ribosomal subunit; also part of pre-40S ribosome and required for its export into cytoplasm; binds RNA and contains pumilio domain
228	-3901	YJL008C	Subunit of the cytosolic chaperonin Cct ring complex; related to Tcp1p; required for the assembly of actin and tubulins in vivo
Synteny 18 ends here
229	3793	YJL029C	Component of the GARP (Golgi-associated retrograde protein) complex; Vps51p-Vps52p-Vps53p-Vps54p; which is required for the recycling of proteins from endosomes to the late Golgi; required for vacuolar protein sorting
230	-3789	YJL030W	Component of the spindle-assembly checkpoint complex; delays the onset of anaphase in cells with defects in mitotic spindle assembly; forms a complex with Mad1p; regulates APC/C activity during prometaphase and metaphase of meiosis I
231	3785	YJL031C	Alpha subunit of Type II geranylgeranyltransferase required for vesicular transport between the endoplasmic reticulum and the Golgi; provides a membrane attachment moiety to Rab-like proteins Ypt1p and Sec4p
232	-3912	YJL006C	Beta subunit of C-terminal domain kinase I (CTDK-I); which phosphorylates both RNA pol II subunit Rpo21p to affect transcription and pre-mRNA 3' end processing; and ribosomal protein Rps2p to increase translational fidelity
233	-3781	YJL033W	Putative nucleolar DEAD box RNA helicase; high-copy number suppression of a U14 snoRNA processing mutant suggests an involvement in 18S rRNA synthesis
234	6537	YLR016C	Subunit of the RES complex; which is required for nuclear retention of unspliced pre-mRNAs; acts in the same pathway as Pml39p and Mlp1p
235	-3780	YJL034W	ATPase involved in protein import into the ER; also acts as a chaperone to mediate protein folding in the ER and may play a role in ER export of soluble proteins; regulates the unfolded protein response via interaction with Ire1p
236	3777	YJL035C	Subunit of tRNA-specific adenosine-34 deaminase; forms a heterodimer with Tad3p that converts adenosine to inosine at the wobble position of several tRNAs
237	-3775	YJL036W	Sorting nexin; involved in retrieval of late-Golgi SNAREs from post-Golgi endosomes to the trans-Golgi network and in cytoplasm to vacuole transport; contains a PX phosphoinositide-binding domain; forms complexes with Snx41p and with Atg20p
238	-6530	YLR015W	Subunit of COMPASS (Set1C) complex; which methylates Lys4 of histone H3 and functions in silencing at telomeres; has a C-terminal Sdc1 Dpy-30 Interaction (SDI) domain that mediates binding to Sdc1p; similar to trithorax-group protein ASH2L
239	6526	YLR014C	Zinc finger transcription factor containing a Zn(2)-Cys(6) binuclear cluster domain; positively regulates transcription of URA1; URA3; URA4; and URA10; which are involved in de novo pyrimidine biosynthesis; in response to pyrimidine starvation; activity may be modulated by interaction with Tup1p
Synteny 19 ends here
240	6509	YLR010C	Protein that regulates telomeric length; protects telomeric ends in a complex with Cdc13p and Stn1p
241	-6504	YLR009W	Essential protein with similarity to Rpl24Ap and Rpl24Bp; associated with pre-60S ribosomal subunits and required for ribosomal large subunit biogenesis
242	6496	YLR008C	Constituent of the import motor (PAM complex) component of the Translocase of the Inner Mitochondrial membrane (TIM23 complex); essential J-protein cochaperone that stimulates Ssc1p ATPase activity to drive import; inhibited by Pam16p
243	-6491	YLR007W	Component of the SMC5-SMC6 complex; this complex plays a key role in the removal of X-shaped DNA structures that arise between sister chromatids during DNA replication and repair
244	6485	YLR006C	Cytoplasmic response regulator; part of a two-component signal transducer that mediates osmosensing via a phosphorelay mechanism; required for mitophagy; dephosphorylated form is degraded by the ubiquitin-proteasome system; potential Cdc28p substrate
Synteny 20 ends here
245	-6478	YLR005W	Component of the core form of RNA polymerase transcription factor TFIIH; which has both protein kinase and DNA-dependent ATPase/helicase activities and is essential for transcription and nucleotide excision repair; interacts with Tfb4p
246	6473	YLR004C	Putative plasma membrane permease proposed to be involved in carboxylic acid uptake and repressed by thiamine; substrate of Dbf2p/Mob1p kinase; transcription is altered if mitochondrial dysfunction occurs
247	6466	YLR003C	Putative subunit of the 90S preribosome processome complex; overexpression rescues supressor mutant of mcm10; null mutant is viable
248	-4005	YJR005W	Beta-adaptin; large subunit of the clathrin associated protein complex (AP-2); involved in vesicle mediated transport; similar to mammalian beta-chain of the clathrin associated protein complex
Synteny 21 ends here
249	3996	YJR004C	Alpha-agglutinin of alpha-cells; binds to Aga1p during agglutination; N-terminal half is homologous to the immunoglobulin superfamily and contains binding site for a-agglutinin; C-terminal half is highly glycosylated and contains GPI anchor
250	3987	YJR003C	Putative protein of unknown function; detected in highly purified mitochondria in high-throughput studies; predicted to be involved in ribosome biogenesis
251	-1857	---	Can not determin the functions of this gene
252	6462	YLR002C	Protein that forms a nuclear complex with Noc2p that binds to 66S ribosomal precursors to mediate their intranuclear transport; also binds to chromatin to promote the association of DNA replication factors and replication initiation
253	-3979	YJR002W	Component of the SSU processome and 90S preribosome; required for pre-18S rRNA processing; interacts with and controls the stability of Imp3p and Imp4p; essential for viability; similar to human Mpp10p
254	-3970	YJR001W	Vacuolar transporter; imports large neutral amino acids into the vacuole; member of a family of seven S. cerevisiae genes (AVT1-7) related to vesicular GABA-glycine transporters
255	6456	YLR001C	Putative protein of unknown function; the authentic; non-tagged protein is detected in highly purified mitochondria in high-throughput studies; predicted to be palmitoylated
Synteny 22 ends here
256	-6450	YLL001W	Dynamin-related GTPase required for mitochondrial fission and morphology; assembles on the cytoplasmic face of mitochondrial tubules at sites at which division will occur; also participates in endocytosis and regulating peroxisome abundance
257	-6445	YLL002W	Histone acetyltransferase critical for cell survival in the presence of DNA damage during S phase; acetylates H3-K56 and H3-K9; involved in non-homologous end joining and in regulation of Ty1 transposition; interacts physically with Vps75p
258	-3959	YJL001W	Beta 1 subunit of the 20S proteasome; responsible for cleavage after acidic residues in peptides
259	-6441	YLL003W	Centrin (Cdc31p)-binding protein required for spindle pole body (SPB) duplication; localizes to the half-bridge of the SPB; required for progression through G(2)-M transition; has similarity to Xenopus laevis XCAP-C
260	3949	YJL002C	Alpha subunit of the oligosaccharyltransferase complex of the ER lumen; which catalyzes asparagine-linked glycosylation of newly synthesized proteins
261	-6437	YLL004W	Subunit of the origin recognition complex; which directs DNA replication by binding to replication origins and is also involved in transcriptional silencing
262	-3941	YJL003W	Mitochondrial inner membrane protein; required for assembly of cytochrome c oxidase
263	6430	YLL005C	Meiosis-specific protein of unknown function; required for spore wall formation during sporulation; dispensable for both nuclear divisions during meiosis
264	-6425	YLL006W	ER integral membrane protein; component of the ERMES complex that links the ER to mitochondria and may promote inter-organellar calcium and phospholipid exchange as well as coordinating mitochondrial DNA replication and growth
265	6416	YLL007C	Putative protein of unknown function; green fluorescent protein (GFP)-fusion protein localizes to the cytoplasm; YLL007C is not an essential gene
266	-6411	YLL008W	Nucleolar DEAD-box protein required for ribosome assembly and function; including synthesis of 60S ribosomal subunits; constituent of 66S pre-ribosomal particles
267	3931	YJL004C	Integral membrane protein of the Golgi required for targeting of the Arf-like GTPase Arl3p to the Golgi; multicopy suppressor of ypt6 null mutation
268	-3922	YJL005W	Adenylate cyclase; required for cAMP production and cAMP-dependent protein kinase signaling; the cAMP pathway controls a variety of cellular processes; including metabolism; cell cycle; stress response; stationary phase; and sporulation
269	6408	YLL009C	Copper metallochaperone that transfers copper to Sco1p and Cox11p for eventual delivery to cytochrome c oxidase; contains twin cysteine-x9-cysteine motifs
270	6542	YLR017W	Methylthioadenosine phosphorylase (MTAP); catalyzes the initial step in the methionine salvage pathway; affects polyamine biosynthesis through regulation of ornithine decarboxylase (Spe1p) activity; regulates ADH2 gene expression
271	-6548	YLR018C	Subunit of the transmembrane ring of the nuclear pore complex (NPC); contributes to nucleocytoplasmic transport; NPC biogenesis and spindle pole body duplication
272	6398	YLL010C	Plasma membrane associated protein phosphatase involved in the general stress response; required along with binding partner Whi2p for full activation of STRE-mediated gene expression; possibly through dephosphorylation of Msn2p
273	-6390	YLL011W	Essential protein required for biogenesis of 40S (small) ribosomal subunit; has similarity to the beta subunit of trimeric G-proteins and the splicing factor Prp4p
274	-6386	YLL012W	Steryl ester hydrolase; one of three gene products (Yeh1p; Yeh2p; Tgl1p) responsible for steryl ester hydrolase activity and involved in sterol homeostasis; localized to lipid particle membranes
275	6549	YLR021W	Component of a heterodimeric Poc4p-Irc25p chaperone involved in assembly of alpha subunits into the 20S proteasome; may regulate formation of proteasome isoforms with alternative subunits under different conditions
276	-6551	YLR022C	Essential protein involved in ribosome maturation; with Ria1p; promotes release of Tif6p from 60S ribosomal subunits in the cytoplasm so that they can assemble with 40S subunits to generate mature ribosomes; ortholog of the human protein (SBDS) responsible for autosomal recessive Shwachman-Bodian-Diamond Syndrome; highly conserved across archaea and eukaryotes
277	-6555	YLR023C	Membrane protein involved in zinc ion homeostasis; member of the four-protein IZH family; expression induced by zinc deficiency; deletion reduces sensitivity to elevated zinc and shortens lag phase; overexpression reduces Zap1p activity
Synteny 23 ends here
278	2963	YGR184C	E3 ubiquitin ligase (N-recognin); forms heterodimer with Rad6p to ubiquitinate substrates in the N-end rule pathway; regulates peptide transport via Cup9p ubiquitination; mutation in human UBR1 causes Johansson-Blizzard Syndrome (JBS)
279	2962	YGR183C	Subunit 9 of the ubiquinol cytochrome-c reductase complex; which is a component of the mitochondrial inner membrane electron transport chain; required for electron transfer at the ubiquinol oxidase site of the complex
280	-2961	YGR181W	Mitochondrial intermembrane space protein; forms a complex with Tim8p that delivers a subset of hydrophobic proteins to the TIM22 complex for insertion into the inner membrane
Synteny 24 ends here
281	6561	YLR024C	Cytoplasmic ubiquitin-protein ligase (E3); required for ubiquitylation of Rpn4p; mediates formation of a Mub1p-Ubr2p-Rad6p complex
282	-2964	YGR185C	Cytoplasmic tyrosyl-tRNA synthetase; required for cytoplasmic protein synthesis; interacts with positions 34 and 35 of the tRNATyr anticodon; mutations in human ortholog YARS are associated with Charcot-Marie-Tooth (CMT) neuropathies
283	2966	YGR186W	TFIIF (Transcription Factor II) largest subunit; involved in both transcription initiation and elongation of RNA polymerase II; homologous to human RAP74
284	-2968	YGR187C	Nonessential protein of unknown function; predicted to be involved in ribosome biogenesis; green fluorescent protein (GFP)-fusion protein localizes to the cytoplasm; similar to mammalian BRP16 (Brain protein 16)
285	6376	YLL014W	Member of a transmembrane complex required for efficient folding of proteins in the ER; null mutant displays induction of the unfolded protein response
286	-6382	YLL013C	Protein of the mitochondrial outer surface; links the Arp2/3 complex with the mitochore during anterograde mitochondrial movement; also binds to and promotes degradation of mRNAs for select nuclear-encoded mitochondrial proteins
Synteny 25 ends here
287	-2671	YGL124C	Protein required for fusion of cvt-vesicles and autophagosomes with the vacuole; associates; as a complex with Ccz1p; with a perivacuolar compartment; potential Cdc28p substrate
288	-9492	YBR230C	Integral mitochondrial outer membrane protein; abundance is decreased in cells grown in glucose relative to other carbon sources; appears to contain 3 alpha-helical transmembrane segments; ORF encodes a 97-basepair intron
289	2672	YGL123W	Protein component of the small (40S) subunit; essential for control of translational accuracy; phosphorylation by C-terminal domain kinase I (CTDK-I) enhances translational accuracy; methylated on one or more arginine residues by Hmt1p
290	-2673	YGL122C	Nuclear polyadenylated RNA-binding protein required for nuclear mRNA export and poly(A) tail length control; binds nuclear pore protein Mlp1p; autoregulates mRNA levels; related to human hnRNPs; nuclear localization sequence binds Kap104p
291	-2674	YGL121C	Proposed gamma subunit of the heterotrimeric G protein that interacts with the receptor Gpr1p; involved in regulation of pseudohyphal growth; requires Gpb1p or Gpb2p to interact with Gpa2p; overproduction causes prion curing
292	-2675	YGL120C	RNA helicase in the DEAH-box family; functions in both RNA polymerase I and polymerase II transcript metabolism; involved in release of the lariat-intron from the spliceosome
293	2676	YGL119W	Protein required for ubiquinone (coenzyme Q) biosynthesis and for respiratory growth; exhibits genetic interaction with COQ9; suggesting a common function; similar to prokaryotic proteins involved in early steps of ubiquinone biosynthesis
Synteny 26 ends here
294	2677	YGL117W	Putative protein of unknown function
295	2678	YGL116W	Cell-cycle regulated activator of anaphase-promoting complex/cyclosome (APC/C); which is required for metaphase/anaphase transition; directs ubiquitination of mitotic cyclins; Pds1p; and other anaphase inhibitors; potential Cdc28p substrate
296	2679	YGL115W	Activating gamma subunit of the AMP-activated Snf1p kinase complex (contains Snf1p and a Sip1p/Sip2p/Gal83p family member); activates glucose-repressed genes; represses glucose-induced genes; role in sporulation; and peroxisome biogenesis
297	2680	YGL114W	Putative protein of unknown function; predicted member of the oligopeptide transporter (OPT) family of membrane transporters
298	-9504	YBR231C	Protein of unknown function; component of the SWR1 complex; which exchanges histone variant H2AZ (Htz1p) for chromatin-bound histone H2A
299	9515	YBR233W	RNA binding protein with similarity to mammalian heterogeneous nuclear RNP K protein; involved in the regulation of telomere position effect and telomere length
300	2682	YGL113W	Protein involved in the initiation of DNA replication; required for proper assembly of replication proteins at the origins of replication; interacts with Cdc45p
301	-2683	YGL112C	Subunit (60 kDa) of TFIID and SAGA complexes; involved in transcription initiation of RNA polymerase II and in chromatin modification; similar to histone H4
302	9526	YBR233W-A	Essential subunit of the Dam1 complex (aka DASH complex); couples kinetochores to the force produced by MT depolymerization thereby aiding in chromosome segregation; is transferred to the kinetochore prior to mitosis
303	-9536	YBR234C	Subunit of the ARP2/3 complex; which is required for the motility and integrity of cortical actin patches
304	2684	YGL111W	Constituent of 66S pre-ribosomal particles; involved in 60S ribosomal subunit biogenesis
305	-2685	YGL110C	Protein of unknown function; has a CUE domain that binds ubiquitin; which may facilitate intramolecular monoubiquitination
Synteny 27 ends here
306	2688	YGL105W	Protein that binds tRNA and methionyl- and glutamyl-tRNA synthetases (Mes1p and Gus1p); delivering tRNA to them; stimulating catalysis; and ensuring their localization to the cytoplasm; also binds quadruplex nucleic acids
307	-9601	YBR240C	Transcriptional activator of thiamine biosynthetic genes; interacts with regulatory factor Thi3p to control expression of thiamine biosynthetic genes with respect to thiamine availability; acts together with Pdc2p to respond to thiaminediphosphate demand; possibly as related to carbon source availability; zinc finger protein of the Zn(II)2Cys6 type
308	-9613	YBR241C	Putative transporter; member of the sugar porter family; green fluorescent protein (GFP)-fusion protein localizes to the vacuolar membrane; YBR241C is not an essential gene
309	2689	YGL103W	Ribosomal protein of the large (60S) ribosomal subunit; has similarity to E. coli L15 and rat L27a ribosomal proteins; may have peptidyl transferase activity; can mutate to cycloheximide resistance
310	9624	YBR242W	Putative protein of unknown function; green fluorescent protein (GFP)-fusion protein localizes to the cytoplasm and nucleus; YBR242W is not an essential gene
311	-9635	YBR243C	UDP-N-acetyl-glucosamine-1-P transferase; transfers Glc-Nac-P from UDP-GlcNac to Dol-P in the ER in the first step of the dolichol pathway of protein asparagine-linked glycosylation; inhibited by tunicamycin
312	2690	YGL100W	Component of two distinct complexes; subunit of the Nup84 nuclear pore sub-complex (NPC) and the Seh1-associated (SEA) complex; the the NUP84 subcomplex contributes to nucleocytoplasmic transport and NPC biogenesis; the SEA complex is a coatamer-related complex that associates dynamically with the vacuole; homologous to human SEH1
313	3595	YBR244W	Phospholipid hydroperoxide glutathione peroxidase induced by glucose starvation that protects cells from phospholipid hydroperoxides and nonphospholipid peroxides during oxidative stress
314	-9656	YBR245C	ATPase subunit of imitation-switch (ISWI) class chromatin remodelers; ATPase; forms a complex with Ioc3p called Isw1a and a complex with Ioc2p and Ioc4p called Isw1b; Isw1a and Isw1b have both partially overlapping and distinct roles with Isw1a involved in repression of transcription initiation and Isw1b involved in regulation of transcription elongation
315	9667	YBR246W	Protein required for last step of diphthamide biosynthesis; deletion leads to accumulation of diphthine; which is the enzymatic product of the second step of the biosynthesis; WD40 domain-containing protein involved in endosomal recycling; forms a complex with Rtt10p that functions in the retromer-mediated pathway for recycling internalized cell-surface proteins; non-essential gene identified in …
316	2691	YGL099W	Putative GTPase involved in 60S ribosomal subunit biogenesis; required for the release of Nmd3p from 60S subunits in the cytoplasm
317	2694	YGL098W	Essential SNARE protein localized to the ER; involved in retrograde traffic from the Golgi to the ER; forms a complex with the SNAREs Sec22p; Sec20p and Ufe1p
318	-9676	YBR247C	Protein associated with U3 and U14 snoRNAs; required for pre-rRNA processing and 40S ribosomal subunit synthesis; localized in the nucleus and concentrated in the nucleolus
319	2695	YGL097W	Nucleotide exchange factor for Gsp1p; localizes to the nucleus; required for nucleocytoplasmic trafficking of macromolecules; suppressor of the pheromone response pathway; potentially phosphorylated by Cdc28p
320	-9687	YBR248C	Imidazole glycerol phosphate synthase (glutamine amidotransferase:cyclase); catalyzes the fifth step of histidine biosynthesis and also produces 5-aminoimidazole-4-carboxamide ribotide (AICAR); a purine precursor
321	-9697	YBR249C	3-deoxy-D-arabino-heptulosonate-7-phosphate (DAHP) synthase; catalyzes the first step in aromatic amino acid biosynthesis and is feedback-inhibited by tyrosine or high concentrations of phenylalanine or tryptophan
322	9707	YBR250W	Protein of unknown function; associates with meiosis-specific protein Spo1p
323	2696	YGL096W	Homeodomain-containing protein and putative transcription factor found associated with chromatin; target of SBF transcription factor; induced during meiosis and under cell-damaging conditions; similar to Cup9p transcription factor
324	-10278	YPL178W	Small subunit of the heterodimeric cap binding complex that also contains Sto1p; component of the spliceosomal commitment complex; interacts with Npl3p; possibly to package mRNA for export from the nucleus; contains an RNA-binding motif
Synteny 28 ends here
325	-10277	YPL179W	Putative protein serine/threonine phosphatase; null mutation enhances efficiency of translational suppressors
326	10275	YPL181W	Protein that relieves transcriptional repression by binding to the Cyc8p-Tup1p corepressor and recruiting the SAGA complex to the repressed promoter; contains a PHD finger domain
327	-2697	YGL095C	Protein of the Sec1p/Munc-18 family; essential for vacuolar protein sorting; required for the function of Pep12p and the early endosome/late Golgi SNARE Tlg2p; essential for fusion of Golgi-derived vesicles with the prevacuolar compartment
328	10276	YPL180W	Subunit of TORC1 (Tor1p or Tor2p-Kog1p-Lst8p-Tco89p); a complex that regulates growth in response to nutrient availability; cooperates with Ssd1p in the maintenance of cellular integrity; deletion strains are hypersensitive to rapamycin
329	-2698	YGL094C	Essential subunit of the Pan2p-Pan3p poly(A)-ribonuclease complex; which acts to control poly(A) tail length and regulate the stoichiometry and activity of postreplication repair complexes
330	10274	YPL183C	WD40 domain-containing protein involved in endosomal recycling; forms a complex with Rrt2p that functions in the retromer-mediated pathway for recycling internalized cell-surface proteins; has a role in regulation of Ty1 transposition; human ortholog is WDR6
331	-10273	YPL183W-A	Protein involved translation; mutants have defects in biogenesis of nuclear ribosomes; sequence similar to prokaryotic ribosomal protein L36; may be a mitochondrial ribosomal protein encoded in the nucleus
332	2699	YGL093W	Subunit of a kinetochore-microtubule binding complex with Kre28p that bridges centromeric heterochromatin and kinetochore MAPs and motors; required for sister chromatid bi-orientation and kinetochore binding of SAC components
333	2700	YGL092W	Essential protein with distinct roles in two nuclear pore subcomplexes; catalyzes its own proteolytic cleavage in vivo to generate a C-terminal fragment that is a structural component of the Nup84p subcomplex (with roles in NPC biogenesis and localization of genes to the nuclear periphery); and an N-terminal fragment that is one of several FG-nucleoporins within the NPC central core directly resp…
334	-2701	YGL091C	Essential iron-sulfur cluster binding protein localized in the cytoplasm; forms a complex with Cfd1p that is involved in iron-sulfur protein assembly in the cytosol; similar to P-loop NTPases
335	2702	YGL090W	Component of the DNA ligase IV complex that mediates nonhomologous end joining in DNA double-strand break repair; physically interacts with Dnl4p and Nej1p; homologous to mammalian XRCC4 protein
336	10272	YPL184C	RNA-binding protein proposed to be involved in translational regulation; binds specific categories of mRNAs; including those that contain upstream open reading frames (uORFs) and internal ribosome entry sites (IRES)
337	10271	YPL186C	Protein that interacts with Ulp1p; a Ubl (ubiquitin-like protein)-specific protease for Smt3p protein conjugates; detected in a phosphorylated state in the mitochondrial outer membrane; also detected in ER and nuclear envelope
338	-2703	YGL089C	Mating pheromone alpha-factor; made by alpha cells; interacts with mating type a cells to induce cell cycle arrest and other responses leading to mating; also encoded by MF(ALPHA)1; which is more highly expressed than MF(ALPHA)2
339	-10270	YPL188W	Mitochondrial NADH kinase; phosphorylates NADH; also phosphorylates NAD(+) with lower specificity; required for the response to oxidative stress
340	-2705	YGL087C	Ubiquitin-conjugating enzyme variant involved in error-free postreplication repair; forms a heteromeric complex with Ubc13p; an active ubiquitin-conjugating enzyme; cooperates with chromatin-associated RING finger proteins; Rad18p and Rad5p
341	2706	YGL086W	Coiled-coil protein involved in the spindle-assembly checkpoint; phosphorylated by Mps1p upon checkpoint activation which leads to inhibition of the activity of the anaphase promoting complex; forms a complex with Mad2p
342	2707	YGL085W	Putative protein of unknown function; mutant has long chronological lifespan; has homology to Staphylococcus aureus nuclease; GFP-fusion protein localizes to mitochondria; is induced in response to the DNA-damaging agent MMS
343	-2708	YGL084C	Plasma membrane protein involved in remodeling GPI anchors; member of the MBOAT family of putative membrane-bound O-acyltransferases; proposed to be involved in glycerol transport
344	2709	YGL083W	Putative kinase; suppressor of GTPase mutant; similar to bovine rhodopsin kinase
345	11726	YPL189C-A	Cytochrome oxidase assembly factor; null mutation results in respiratory deficiency with specific loss of cytochrome oxidase activity; functions downstream of assembly factors Mss51p and Coa1p and interacts with assembly factor Shy1p
346	10269	YPL190C	RNA-binding protein; subunit of Nrd1 complex (Nrd1p-Nab3p-Sen1p); complex interacts with the exosome to mediate 3&#8242; end formation of some mRNAs; snRNAs; snoRNAs; and CUTs; required for termination of non-poly(A) transcripts and efficient splicing
Synteny 29 ends here
347	2710	YGL082W	Putative protein of unknown function; predicted prenylation/proteolysis target of Afc1p and Rce1p; green fluorescent protein (GFP)-fusion protein localizes to the cytoplasm and nucleus; YGL082W is not an essential gene
348	2711	YGL081W	Putative protein of unknown function; non-essential gene; interacts genetically with CHS5; a gene involved in chitin biosynthesis
349	10268	YPL192C	Pheromone-regulated protein required for nuclear envelope fusion during karyogamy; localizes to the outer face of the nuclear membrane; interacts with Kar5p at the spindle pole body
350	-10267	YPL193W	Protein involved in the assembly of 60S ribosomal subunits; functionally interacts with Dbp6p; functions in a late nucleoplasmic step of the assembly
351	2712	YGL080W	Highly conserved subunit of the mitochondrial pyruvate carrier; a mitochondrial inner membrane complex comprised of Fmp37p/Mpc1p and either Mpc2p or Fmp43p/Mpc3p mediates mitochondrial pyruvate uptake; null mutant displays slow growth that is complemented by expression of human or mouse ortholog; mutation in human ortholog is associated with lactic acidosis and hyperpyruvatemia
352	-10266	YPL194W	DNA damage checkpoint protein; part of a PCNA-like complex required for DNA damage response; required for pachytene checkpoint to inhibit cell cycle in response to unrepaired recombination intermediates; potential Cdc28p substrate
353	-10265	YPL195W	Delta adaptin-like subunit of the clathrin associated protein complex (AP-3); functions in transport of alkaline phosphatase to the vacuole via the alternate pathway; suppressor of loss of casein kinase 1 function
354	2713	YGL079W	Putative protein of unknown function; likely member of BLOC complex involved in endosomal cargo sorting; null mutant is sensitive to drug inducing secretion of vacuolar cargo; GFP-fusion protein localizes to the endosome
355	-10263	YPL196W	Protein of unknown function required for normal levels of resistance to oxidative damage; null mutants are sensitive to hydrogen peroxide; member of a conserved family of proteins found in eukaryotes
356	-2715	YGL078C	RNA-Dependent ATPase; member of DExD/H-box family; involved in cleavage of site A3 within the ITS1 spacer during rRNA processing; not essential for growth; but deletion causes severe slow-growth phenotype
357	-2716	YGL077C	Choline/ethanolamine transporter; involved in the uptake of nitrogen mustard and the uptake of glycine betaine during hypersaline stress; co-regulated with phospholipid biosynthetic genes and negatively regulated by choline and myo-inositol
358	-2717	YGL076C	Protein component of the large (60S) ribosomal subunit; nearly identical to Rpl7Bp and has similarity to E. coli L30 and rat L7 ribosomal proteins; contains a conserved C-terminal Nucleic acid Binding Domain (NDB2)
359	10262	YPL199C	Putative protein of unknown function; predicted to be palmitoylated
360	-2718	YGL075C	Essential membrane protein localized at the nuclear envelope and spindle pole body (SPB); required for insertion of the newly duplicated SPB into the nuclear envelope; potentially phosphorylated by Cdc28p
361	2719	YGL073W	Trimeric heat shock transcription factor; activates multiple genes in response to stresses that include hyperthermia; recognizes variable heat shock elements (HSEs) consisting of inverted NGAAN repeats; posttranslationally regulated
362	10261	YPL201C	Protein that interacts with glycerol 3-phosphatase and plays a role in anaerobic glycerol production; localizes to the nucleus and cytosol
363	2720	YGL071W	Transcription factor involved in iron utilization and homeostasis; binds the consensus site PyPuCACCCPu and activates the expression of target genes in response to changes in iron availability; in iron-replete conditions activity is negatively regulated by Grx3p; Grx4p; and Fra2p; which regulate Aft1p translocation from the nucleus to the cytoplasm
364	-2721	YGL070C	RNA polymerase II subunit B12.6; contacts DNA; mutations affect transcription start site selection and fidelity of transcription
365	2722	YGL068W	Protein associated with the mitochondrial nucleoid; putative mitochondrial ribosomal protein with similarity to E. coli L7/L12 ribosomal protein; required for normal respiratory growth
366	-10260	YPL203W	cAMP-dependent protein kinase catalytic subunit; promotes vegetative growth in response to nutrients via the Ras-cAMP signaling pathway; partially redundant with Tpk1p and Tpk3p; localizes to P-bodies during stationary phase
367	-10259	YPL204W	Protein kinase involved in regulating diverse events including vesicular trafficking; DNA repair; and chromosome segregation; binds the CTD of RNA pol II; homolog of mammalian casein kinase 1delta (CK1delta)
368	2723	YGL067W	NADH diphosphatase (pyrophosphatase); hydrolyzes the pyrophosphate linkage in NADH and related nucleotides; localizes to peroxisomes
369	10258	YPL206C	Phosphatidyl Glycerol phospholipase C; regulates the phosphatidylglycerol (PG) content via a phospholipase C-type degradation mechanism; contains glycerophosphodiester phosphodiesterase motifs
370	2725	YGL066W	SAGA complex subunit; has a role in anchoring the deubiquitination module into SAGA and SLIK complexes; involved in preinitiation complex assembly at promoters; human ortholog ataxin-7 is associated with spinocerebellar ataxia diseases; mutant displays reduced transcription elongation in the G-less-based run-on (GLRO) assay
371	-2726	YGL065C	Mannosyltransferase that catalyzes two consecutive steps in the N-linked glycosylation pathway; alg2 mutants exhibit temperature-sensitive growth and abnormal accumulation of the lipid-linked oligosaccharide Man2GlcNAc2-PP-Dol
372	-10257	YPL207W	Iron-sulfer protein required for synthesis of Wybutosine modified tRNA; Wybutosine is a modified guanosine found at the 3'-position adjacent to the anticodon of phenylalanine tRNA which supports reading frame maintenance by stabilizing codon-anticodon interactions; induction by Yap5p in response to iron provides protection from high iron toxicity; overexpression results in increased cellular iron
373	-10255	YPL208W	SET-domain lysine-N-methyltransferase; catalyzes the formation of dimethyllysine residues on the large ribsomal subunit proteins L23a (Rpl23Ap and Rpl23Bp) and L18 (Rps18Ap and Rps18Bp)
374	10254	YPL209C	Aurora kinase subunit of the conserved chromosomal passenger complex (CPC; Ipl1p-Sli15p-Bir1p-Nbl1p); involved in regulating kinetochore-microtubule attachments; helps maintain condensed chromosomes during anaphase and early telophase; required for SPB cohesion and prevention of multipolar spindle formation
375	-2727	YGL064C	Mitochondrial ATP-dependent RNA helicase of the DEAD-box family; plays an essential role in mitochondrial function
376	10253	YPL210C	Core component of the signal recognition particle (SRP) ribonucleoprotein (RNP) complex that functions in targeting nascent secretory proteins to the endoplasmic reticulum (ER) membrane
377	-10252	YPL211W	Nucleolar protein required for 60S ribosome subunit biogenesis; constituent of 66S pre-ribosomal particles; physically interacts with Nop8p and the exosome subunit Rrp43p
378	2728	YGL063W	Mitochondrial tRNA:pseudouridine synthase; acts at positions 27 and 28; but not at position 72; efficiently and rapidly targeted to mitochondria; specifically dedicated to mitochondrial tRNA modification
379	2665	YGL129C	Mitochondrial ribosomal protein of the small subunit; has similarity to mammalian apoptosis mediator proteins; null mutation prevents induction of apoptosis by overproduction of metacaspase Mca1p
380	-2664	YGL130W	Alpha (guanylyltransferase) subunit of the mRNA capping enzyme; a heterodimer (the other subunit is CET1; an RNA 5'-triphosphatase) involved in adding the 5' cap to mRNA; the mammalian enzyme is a single bifunctional polypeptide
381	2663	YGL131C	DNA binding protein with similarity to the S. pombe Snt2 protein; computational analysis suggests that Snt2p is a transcription factor with a role in regulation of expression of genes encoding amine transporters
382	-10251	YPL213W	Component of U2 snRNP; disruption causes reduced U2 snRNP levels; physically interacts with Msl1p; putative homolog of human U2A' snRNP protein
383	10250	YPL214C	Bifunctional enzyme with thiamine-phosphate pyrophosphorylase and 4-methyl-5-beta-hydroxyethylthiazole kinase activities; required for thiamine biosynthesis; GFP-fusion protein localizes to the cytoplasm in a punctate pattern
384	-10249	YPL215W	Mitochondrial protein required for assembly of cytochrome bc1 complex; forms a complex with Cbp6p that binds to mt ribosomes near the polypeptide tunnel exit and promotes efficient translation of the COB mRNA; Cbp3p-Cbp6p complex also interacts with newly synthesized cytochrome b (Cobp) and Cbp4p to promote assembly of Cobp into the cytochrome bc1 complex
385	-2662	YGL133W	Subunit of the ATP-dependent Isw2p-Itc1p chromatin remodeling complex; required for repression of a-specific genes; repression of early meiotic genes during mitotic growth; and repression of INO1; similar to mammalian Acf1p; the regulatory subunit of the mammalian ATP-utilizing chromatin assembly and modifying factor (ACF) complex
386	10248	YPL217C	GTPase required for synthesis of 40S ribosomal subunits and for processing the 35S pre-rRNA at sites A0; A1; and A2; interacts with Rcl1p; which stimulates its GTPase and U3 snoRNA binding activities; has similarity to Tsr1p
387	-10247	YPL218W	GTPase; GTP-binding protein of the ARF family; component of COPII coat of vesicles; required for transport vesicle formation during ER to Golgi protein transport
388	-2661	YGL134W	Pho85p cyclin; recruits; activates; and targets Pho85p cyclin-dependent protein kinase to its substrate
389	-2660	YGL135W	N-terminally acetylated protein component of the large (60S) ribosomal subunit; nearly identical to Rpl1Ap and has similarity to E. coli L1 and rat L10a ribosomal proteins; rpl1a rpl1b double null mutation is lethal
390	2657	YGL136C	Mitochondrial 2' O-ribose methyltransferase; required for methylation of U(2791) in 21S rRNA; MRM2 deletion confers thermosensitive respiration and loss of mitochondrial DNA; has similarity to Spb1p and Trm7p; and to E. coli FtsJ/RrmJ
391	-2656	YGL137W	Essential beta'-coat protein of the COPI coatomer; involved in ER-to-Golgi and Golgi-to-ER transport; contains WD40 domains that mediate cargo selective interactions; 45% sequence identity to mammalian beta'-COP
392	2655	YGL138C	Putative protein of unknown function; has no significant sequence similarity to any known protein
393	-2654	YGL139W	Putative FAD transporter; similar to Flc1p and Flc2p; localized to the ER
394	-10246	YPL222W	Putative protein of unknown function; proposed to be involved in responding to environmental stresses; the authentic; non-tagged protein is detected in highly purified mitochondria in high-throughput studies
395	9248	YMR172W	Transcription factor required for the transient induction of glycerol biosynthetic genes GPD1 and GPP2 in response to high osmolarity; targets Hog1p to osmostress responsive promoters; has similarity to Msn1p and Gcr1p
396	9249	YMR173W	DNA damage-responsive protein; expression is increased in response to heat-shock stress or treatments that produce DNA lesions; contains multiple repeats of the amino acid sequence NNNDSYGS
397	-9250	YMR174C	Cytoplasmic proteinase A (Pep4p) inhibitor; dependent on Pbs2p and Hog1p protein kinases for osmotic induction; intrinsically unstructured; N-terminal half becomes ordered in the active site of proteinase A upon contact
398	9252	YMR175W	Phospholipid-binding hydrophilin; essential to overcome desiccation-rehydration process; expression is induced by osmotic stress
399	9253	YMR176W	Non-essential protein of unknown function; contains ATP/GTP-binding site motif A; null mutant exhibits cellular volume up to four times greater than wild-type; also large drooping buds with elongated necks
400	9254	YMR177W	Putative metal transporter involved in mitochondrial iron accumulation; closely related to Mmt2p
401	-10244	YPL225W	Protein of unknown function that may interact with ribosomes; based on co-purification experiments; green fluorescent protein (GFP)-fusion protein localizes to the cytoplasm
402	9255	YMR178W	Putative protein of unknown function; green fluorescent protein (GFP)-fusion protein localizes to both the cytoplasm and nucleus and is induced in response to the DNA-damaging agent MMS; YMR178W is not an essential gene
403	-10243	YPL226W	ATP binding cassette protein that cosediments with polysomes and is required for biogenesis of the small ribosomal subunit; Asn/Gln-rich rich region supports [NU+] prion formation and susceptibility to [PSI+] prion induction
404	9256	YMR179W	Protein with a role in transcriptional silencing; required for normal transcription at several loci including HTA2-HTB2 and HHF2-HHT2; but not required at the other histone loci; functionally related to Spt10p
405	10242	YPL227C	UDP-glucose:dolichyl-phosphate glucosyltransferase; involved in asparagine-linked glycosylation in the endoplasmic reticulum
406	-9257	YMR180C	RNA 5'-triphosphatase; localizes to both the nucleus and cytoplasm
407	-9258	YMR181C	Protein of unknown function; mRNA transcribed as part of a bicistronic transcript with a predicted transcriptional repressor RGM1/YMR182C; mRNA is destroyed by nonsense-mediated decay (NMD); YMR181C is not an essential gene
408	-9259	YMR182C	Putative zinc finger DNA binding transcription factor; contains two N-terminal C2H2 zinc fingers and C-terminal proline rich domain; overproduction impairs cell growth and induces expression of genes involved in monosaccharide catabolism and aldehyde metabolism; deletion decreases expression of Y-prime telomeric elements; regulates expression of subtelomeric COS genes in conjunction with RNA bind…
409	-10241	YPL231W	Alpha subunit of fatty acid synthetase; which catalyzes the synthesis of long-chain saturated fatty acids; contains the acyl-carrier protein domain and beta-ketoacyl reductase; beta-ketoacyl synthase and self-pantetheinylation activities
410	-9260	YMR183C	Plasma membrane t-SNARE involved in fusion of secretory vesicles at the plasma membrane; syntaxin homolog that is functionally redundant with Sso1p
411	-10240	YPL233W	Essential component of the MIND kinetochore complex (Mtw1p Including Nnf1p-Nsl1p-Dsn1p) which joins kinetochore subunits contacting DNA to those contacting microtubules; required for accurate chromosome segregation
412	10239	YPL234C	Vacuolar ATPase V0 domain subunit c'; involved in proton transport activity; hydrophobic integral membrane protein (proteolipid) containing four transmembrane segments; N and C termini are in the vacuolar lumen
413	-10238	YPL235W	ATP-dependent DNA helicase; also known as reptin; member of the AAA+ and RuvB protein families; similar to Rvb1p; conserved component of multiple complexes including the INO80 complex; the Swr1 complex; and the R2TP complex (Rvb1-Rvb2-Tah1-Pih1); involved in multiple processes such as chromatin remodeling; box C/D snoRNP assembly; and RNA polymerase II assembly
414	10237	YPL236C	Protein proposed to be involved in vacuolar functions; mutant shows defect in CPY processing; has sequence similarity with the human serine/threonine protein kinase STK16
415	9261	YMR184W	Protein of unknown function involved in ER-associated protein degradation; green fluorescent protein (GFP)-fusion protein localizes to the cytoplasm and is induced in response to the DNA-damaging agent MMS; YMR184W is not an essential gene
416	-10236	YPL237W	Beta subunit of the translation initiation factor eIF2; involved in the identification of the start codon; proposed to be involved in mRNA binding
417	-10234	YPL239W	Cytoplasmic ankyrin-repeat containing protein of unknown function; proposed to link the processes of 40S ribosomal subunit biogenesis and adaptation to osmotic and oxidative stress; expression repressed by heat shock
418	9263	YMR185W	Putative protein of unknown function; conflicting evidence on whether null mutant is viable with elongated buds; or inviable
419	9264	YMR186W	Cytoplasmic chaperone of the Hsp90 family; redundant in function and nearly identical with Hsp82p; and together they are essential; expressed constitutively at 10-fold higher basal levels than HSP82 and induced 2-3 fold by heat shock
420	10233	YPL241C	GTPase-activating protein (GAP) for Cin4p; tubulin folding factor C involved in beta-tubulin (Tub2p) folding; mutants display increased chromosome loss and benomyl sensitivity; deletion complemented by human GAP; retinitis pigmentosa 2
421	10232	YPL242C	Essential protein required for determination of budding pattern; promotes localization of axial markers Bud4p and Cdc12p and functionally interacts with Sec3p; localizes to the contractile ring during anaphase; member of the IQGAP family
422	-9265	YMR187C	Putative protein of unknown function; YMR187C is not an essential gene
423	-10231	YPL243W	Core component of the signal recognition particle (SRP) ribonucleoprotein (RNP) complex that functions in targeting nascent secretory proteins to the endoplasmic reticulum (ER) membrane
424	10230	YPL244C	Protein with a role in UDP-galactose transport to the Golgi lumen; has similarity to human UDP-galactose transporter UGTrel1; exhibits a genetic interaction with S. cerevisiae ERO1
425	-10229	YPL245W	Putative protein of unknown function; green fluorescent protein (GFP)-fusion protein localizes to both the nucleus and the cytoplasm
426	10228	YPL246C	Possible rhomboid protease; has similarity to eukaryotic rhomboid proteases including Pcp1p
427	-9266	YMR188C	Mitochondrial ribosomal protein of the small subunit
428	10227	YPL247C	Putative protein of unknown function; green fluorescent protein (GFP)-fusion protein localizes to the cytoplasm and nucleus; similar to the petunia WD repeat protein an11; overexpression causes a cell cycle delay or arrest
429	9267	YMR189W	P subunit of the mitochondrial glycine decarboxylase complex; required for the catabolism of glycine to 5;10-methylene-THF; expression is regulated by levels of 5;10-methylene-THF in the cytoplasm
430	-9268	YMR190C	Nucleolar DNA helicase of the RecQ family; involved in genome integrity maintenance; regulates chromosome synapsis and meiotic joint molecule/crossover formation; potential role as repressor of a subset of rapamycin responsive genes; rapidly lost in response to rapamycin in Rrd1p-dependent manner; similar to human BLM and WRN proteins implicated in Bloom and Werner syndromes
431	10226	YPL248C	DNA-binding transcription factor required for the activation of the GAL genes in response to galactose; repressed by Gal80p and activated by Gal3p
432	9269	YMR191W	Protein required for survival at high temperature during stationary phase; not required for growth on nonfermentable carbon sources
433	9270	YMR192W	Putative GTPase activating protein (GAP) with a role in exocytosis; stimulates Gyp5p GAP activity on Ypt1p; colocalizes with Gyp5p at sites of polarized growth; interacts with Gyp5p; Rvs161p; and Rvs167p; involved in recruiting Rvs167p to the bud tip during polarized growth
434	9271	YMR193W	Mitochondrial ribosomal protein of the large subunit; two mitochondrial ribosomal proteins; YmL14 and YmL24; have been assigned to the same gene
435	9272	YMR194W	N-terminally acetylated protein component of the large (60S) ribosomal subunit; nearly identical to Rpl36Bp and has similarity to rat L36 ribosomal protein; binds to 5.8 S rRNA
436	-11715	YMR194C-B	Protein that localizes to the mitochondrial intermembrane space via the Mia40p-Erv1p system; contains twin cysteine-x(9)-cysteine motifs
437	11714	YPL250C	Protein of unknown function; mobilized into polysomes upon a shift from a fermentable to nonfermentable carbon source; potential Cdc28p substrate
438	9274	YMR196W	Putative protein of unknown function; green fluorescent protein (GFP)-fusion protein localizes to the cytoplasm; YMR196W is not an essential gene
439	-9275	YMR197C	Protein involved in cis-Golgi membrane traffic; v-SNARE that interacts with two t-SNARES; Sed5p and Pep12p; required for multiple vacuolar sorting pathways
440	10224	YPL252C	Ferredoxin of the mitochondrial matrix required for formation of cellular iron-sulfur proteins; involved in heme A biosynthesis; homologous to human adrenodoxin
441	9276	YMR198W	Kinesin-associated protein required for both karyogamy and mitotic spindle organization; interacts stably and specifically with Kar3p and may function to target this kinesin to a specific cellular role; has similarity to Vik1p
442	-10223	YPL254W	Adaptor protein required for structural integrity of the SAGA complex; a histone acetyltransferase-coactivator complex that is involved in global regulation of gene expression through acetylation and transcription functions
443	-10222	YPL255W	Protein required for the spindle pole body (SPB) duplication; localized at the central plaque periphery; forms a complex with a nuclear envelope protein Mps2p and SPB components Spc29p and Kar1p; required for mitotic functions of Cdc5p
444	10765	---	Can not determin the functions of this gene
445	9277	YMR199W	G1 cyclin involved in regulation of the cell cycle; activates Cdc28p kinase to promote the G1 to S phase transition; late G1 specific expression depends on transcription factor complexes; MBF (Swi6p-Mbp1p) and SBF (Swi6p-Swi4p)
446	9278	YMR200W	Molecular chaperone involved in protein folding in the ER; mutation causes defects in cell wall synthesis and in lysis of autophagic bodies; suppresses tor2 mutations; and is synthetically lethal with kar2-1 and with rot2 mutations; involved in N-linked glycosylation and O-mannosylation
447	9696	YNR006W	Endosomal protein that forms a complex with Hse1p; required for recycling Golgi proteins; forming lumenal membranes and sorting ubiquitinated proteins destined for degradation; has Ubiquitin Interaction Motifs which bind ubiquitin (Ubi4p)
448	-9279	YMR201C	Protein that recognizes and binds damaged DNA during nucleotide excision repair; subunit of Nucleotide Excision Repair Factor 1 (NEF1); contains zinc finger motif; homolog of human XPA protein
449	-9698	YNR007C	E2-like enzyme involved in autophagy and the cytoplasm-to-vacuole targeting (Cvt) pathway; plays a role in formation of Atg8p-phosphatidylethanolamine conjugates; which are involved in membrane dynamics during autophagy and Cvt
450	9699	YNR008W	Acyltransferase that catalyzes diacylglycerol esterification; one of several acyltransferases that contribute to triglyceride synthesis; putative homolog of human lecithin cholesterol acyltransferase
451	9700	YNR009W	Transcriptional co-repressor of MBF (MCB binding factor)-regulated gene expression; Nrm1p associates stably with promoters via MBF to repress transcription upon exit from G1 phase
452	9280	YMR202W	C-8 sterol isomerase; catalyzes the isomerization of the delta-8 double bond to the delta-7 position at an intermediate step in ergosterol biosynthesis
453	9701	YNR010W	Subunit of the RNA polymerase II mediator complex; associates with core polymerase subunits to form the RNA polymerase II holoenzyme; component of the Middle domain of mediator; required for regulation of RNA polymerase II activity
454	9281	YMR203W	Component of the TOM (translocase of outer membrane) complex responsible for recognition and initial import steps for all mitochondrially directed proteins; constitutes the core element of the protein conducting pore
455	-9282	YMR204C	Peripheral membrane protein of peroxisomes involved in peroxisomal inheritance; recruitment to peroxisomes is mediated by interaction with Pex3p at the peroxisomal membrane
456	-10766	YMR205C	Beta subunit of heterooctameric phosphofructokinase involved in glycolysis; indispensable for anaerobic growth; activated by fructose-2;6-bisphosphate and AMP; mutation inhibits glucose induction of cell cycle-related genes
457	-9103	YML004C	Monomeric glyoxalase I; catalyzes the detoxification of methylglyoxal (a by-product of glycolysis) via condensation with glutathione to produce S-D-lactoylglutathione; expression regulated by methylglyoxal levels and osmotic stress
458	-9702	YNR011C	RNA-dependent ATPase in the DEAH-box family; required for activation of the spliceosome before the first transesterification step in RNA splicing; orthologous to human protein DHX16
459	9703	YNR012W	Uridine/cytidine kinase; component of the pyrimidine ribonucleotide salvage pathway that converts uridine into UMP and cytidine into CMP; involved in the pyrimidine deoxyribonucleotide salvage pathway; converting deoxycytidine into dCMP
460	-9704	YNR013C	Low-affinity phosphate transporter of the vacuolar membrane; deletion of pho84; pho87; pho89; pho90; and pho91 causes synthetic lethality; transcription independent of Pi and Pho4p activity; overexpression results in vigorous growth
461	9285	YMR206W	Putative protein of unknown function; YMR206W is not an essential gene
462	9705	YNR015W	Dihydrouridine synthase; member of a family of dihydrouridine synthases including Dus1p; Smm1p; Dus3p; and Dus4p; modifies uridine residues at position 20 of cytoplasmic tRNAs
463	-9286	YMR207C	Mitochondrial acetyl-coenzyme A carboxylase; catalyzes the production of malonyl-CoA in mitochondrial fatty acid biosynthesis
464	9706	YNR017W	Essential component of the Translocase of the Inner Mitochondrial membrane (TIM23 complex); involved in protein import into mitochondrial matrix and inner membrane; with Tim17p; contributes to architecture and function of the import channel
465	-11093	YCR045C	Probable subtilisin-family protease with a role in formation of the dityrosine layer of spore walls; localizes to the spore wall and also the nuclear envelope and ER region in mature spores
466	9708	YNR018W	Cytochrome c oxidase subunit; has a role in assembly of respiratory supercomplexes; similar to Rcf1p; and either Rcf1p or Rcf2p is required for late-stage assembly of the Cox12p and Cox13p subunits and for cytochrome c oxidase activity; associates with the cytochrome c oxidase - cytochrome bc1 supercomplex; null mutant accumulates reactive oxygen species; member of the conserved hypoxia induced g…
467	-11102	YCR046C	Mitochondrial ribosomal protein of the large subunit; required for respiration and for maintenance of the mitochondrial genome
468	-11110	YCR047C	Methyltransferase; methylates residue G1575 of 18S rRNA; required for rRNA processing and nuclear export of 40S ribosomal subunits independently of methylation activity; diploid mutant displays random budding pattern
469	11120	YCR048W	Acyl-CoA:sterol acyltransferase; isozyme of Are2p; endoplasmic reticulum enzyme that contributes the major sterol esterification activity in the absence of oxygen
470	-9709	YNR020C	Putative metalloprotease of the mitochondrial inner membrane; required for processing of Atp6p; has an additional role in assembly of the F0 sector of the F1F0 ATP synthase complex
471	11129	YCR051W	Putative protein of unknown function; green fluorescent protein (GFP)-fusion protein localizes to the cytoplasm and nucleus; contains ankyrin (Ank) repeats; YCR051W is not an essential gene
472	9710	YNR021W	Putative protein of unknown function; green fluorescent protein (GFP)-fusion protein localizes to the endoplasmic reticulum; YNR021W is not an essential gene
473	-9711	YNR022C	Mitochondrial ribosomal protein of the large subunit; not essential for mitochondrial translation
474	11134	YCR052W	Component of the RSC chromatin remodeling complex; essential for mitotic growth; homolog of SWI/SNF subunit Swp73p
475	11139	YCR053W	Threonine synthase; conserved protein that catalyzes formation of threonine from O-phosphohomoserine; expression is regulated by the GCN4-mediated general amino acid control pathway
476	-11143	YCR054C	Essential protein of unknown function; with orthologs in Ashbya gossypii and Candida albicans; similar to human ATXN10; mutations in which cause spinocerebellar ataxia type 10; codon usage corresponds to that observed for yeast genes expressed at low levels
477	-11155	YCR057C	Conserved 90S pre-ribosomal component essential for proper endonucleolytic cleavage of the 35 S rRNA precursor at A0; A1; and A2 sites; contains eight WD-repeats; PWP2 deletion leads to defects in cell cycle and bud morphogenesis
478	9712	YNR024W	Nuclear exosome-associated RNA binding protein; involved in surveillance of pre-rRNAs and pre-mRNAs; and the degradation of cryptic non-coding RNAs (ncRNA); copurifies with ribosomes
479	-11166	YCR059C	Negative regulator of eIF2 kinase Gcn2p; competes with Gcn2p for binding to Gcn1p; may contribute to regulation of translation in response to starvation via regulation of Gcn2p; binds to monomeric actin and to ribosomes and polyribosomes; ortholog of mammalian IMPACT
480	11174	YCR060W	Component of the conserved R2TP complex (Rvb1-Rvb2-Tah1-Pih1); contains a single TPR domain with at least two TPR motifs; R2TP complex interacts with Hsp90 (Hsp82p and Hsc82p) to mediate assembly large protein complexes such as box C/D snoRNPs and RNA polymerase II
481	11185	YCR061W	Protein of unknown function; green fluorescent protein (GFP)-fusion protein localizes to the cytoplasm in a punctate pattern; induced by treatment with 8-methoxypsoralen and UVA irradiation
Synteny 30 ends here
482	11191	YCR063W	Component of the SF3b subcomplex of the U2 snRNP; diploid mutants display a random budding pattern instead of the wild-type bipolar pattern; facilitates passage through G1/S Start; but is not required for G2/M transition or exit from mitosis
483	11198	YCR065W	Forkhead transcription factor that drives S-phase specific expression of genes involved in chromosome segregation; spindle dynamics; and budding; suppressor of calmodulin mutants with specific SPB assembly defects; telomere maintenance role
484	11204	YCR066W	E3 ubiquitin ligase; forms heterodimer with Rad6p to monoubiquitinate PCNA-K164; heterodimer binds single-stranded DNA and has single-stranded DNA dependent ATPase activity; required for postreplication repair
485	-11210	YCR067C	Integral endoplasmic reticulum membrane protein that stimulates Sar1p GTPase activity; involved in COPII vesicle budding through disassociation of coat proteins from membranes onto liposomes; binds Sec16p; similar to Sec12p
486	9713	YNR027W	Putative pyridoxal kinase; a key enzyme in vitamin B6 metabolism; involved in bud-site selection; diploid mutants display a random rather than a bipolar budding pattern; similarity to yeast BUD16 and human pyridoxal kinase (PDXK)
487	11216	YCR068W	Lipase required for intravacuolar lysis of autophagic bodies and Cvt bodies; targeted to intravacuolar vesicles during autophagy via the multivesicular body (MVB) pathway
488	11223	YCR069W	Peptidyl-prolyl cis-trans isomerase (cyclophilin); catalyzes the cis-trans isomerization of peptide bonds N-terminal to proline residues; has a potential role in the secretory pathway
489	-9714	YNR029C	Putative protein of unknown function; deletion confers reduced fitness in saline
490	9715	YNR030W	Alpha-1;6-mannosyltransferase localized to the ER; responsible for the addition of the alpha-1;6 mannose to dolichol-linked Man7GlcNAc2; acts in the dolichol pathway for N-glycosylation
491	-11227	YCR071C	Mitochondrial ribosomal protein of the large subunit
492	-11229	YCR072C	WD-repeat protein involved in ribosome biogenesis; may interact with ribosomes; required for maturation and efficient intra-nuclear transport or pre-60S ribosomal subunits; localizes to the nucleolus
493	-11239	YCR073C	MAP kinase kinase kinase of the HOG1 mitogen-activated signaling pathway; functionally redundant with; and homologous to; Ssk2p; interacts with and is activated by Ssk1p; phosphorylates Pbs2p
494	9716	YNR032W	Putative serine/threonine protein phosphatase of the type 2A-like phosphatase family; required for glycogen accumulation; interacts with Tap42p; which binds to and regulates other protein phosphatases
495	-9717	YNR032C-A	Ubiquitin-like protein modifier; promotes alternative splicing of SRC1 pre-mRNA; binds non-covalently to the HIND domain of Snu66; may function in modification of Sph1p and Hbt1p; functionally complemented by the human or S. pombe ortholog; mechanism of Hub1p adduct formation not yet clear
496	9720	YNR033W	Para-aminobenzoate (PABA) synthase; has similarity to Escherichia coli PABA synthase components PabA and PabB; required for the synthesis of para-aminobenzoic acid; an important intermediate for folate and ubiquinone Q biosynthesis
497	11248	YCR073W-A	Protein with a possible role in tRNA export; shows similarity to 6-phosphogluconolactonase non-catalytic domains but does not exhibit this enzymatic activity; homologous to Sol1p; Sol3p; and Sol4p
498	-11256	YCR075C	Protein with similarity to human cystinosin; which is a H(+)-driven transporter involved in L-cystine export from lysosomes and implicated in the disease cystinosis; contains seven transmembrane domains
499	-10773	---	Can not determin the functions of this gene
500	9721	YNR034W-A	Putative protein of unknown function; expression is regulated by Msn2p/Msn4p
501	-11262	YCR076C	Putative protein of unknown function; interacts physically with multiple subunits of the 20S proteasome and genetically with genes encoding 20S core particle and 19S regulatory particle subunits; exhibits boundary activity which blocks the propagation of heterochromatic silencing; contains a PI31 proteasome regulator domain and sequence similarity with human PSMF1; a proteasome inhibitor; not an …
502	-11269	YCR077C	Topoisomerase II-associated deadenylation-dependent mRNA-decapping factor; also required for faithful chromosome transmission; maintenance of rDNA locus stability; and protection of mRNA 3'-UTRs from trimming; functionally linked to Pab1p
503	-9722	YNR035C	Subunit of the ARP2/3 complex; which is required for the motility and integrity of cortical actin patches; required for cortical localization of calmodulin
504	-9723	YNR036C	Mitochondrial protein; may interact with ribosomes based on co-purification experiments; similar to E. coli and human mitochondrial S12 ribosomal proteins
505	11276	YCR079W	Mitochondrial type 2C protein phosphatase (PP2C) with similarity to mammalian PP1Ks; involved in mitophagy; null mutant is sensitive to rapamycin and has decreased phosphorylation of the Pda1 subunit of pyruvate dehydrogenase
506	-9724	YNR037C	Mitochondrial ribosomal protein of the small subunit; has similarity to E. coli S19 ribosomal protein
507	9725	YNR038W	Essential protein involved in ribosome biogenesis; putative ATP-dependent RNA helicase of the DEAD-box protein family
508	11280	YCR081W	Subunit of the RNA polymerase II mediator complex; associates with core polymerase subunits to form the RNA polymerase II holoenzyme; essential for transcriptional regulation; involved in glucose repression
509	-9726	YNR039C	Endoplasmic reticulum protein of unknown function; transcription is induced under conditions of zinc deficiency; mutant phenotype suggests a role in uptake of zinc
510	11284	YCR082W	Component of the ADA histone acetyltransferase complex; Ach2p and Ach1p are unique to the ADA complex and not shared with the related SAGA and SLIK complexes; may tether Ach1p to the complex
511	11292	YCR083W	Mitochondrial thioredoxin; highly conserved oxidoreductase required to maintain the redox homeostasis of the cell; forms the mitochondrial thioredoxin system with Trr2p; redox state is maintained by both Trr2p and Glr1p
512	9727	YNR040W	Putative protein of unknown function; the authentic; non-tagged protein is detected in highly purified mitochondria in high-throughput studies
513	-9728	YNR041C	Para hydroxybenzoate: polyprenyl transferase; catalyzes the second step in ubiquinone (coenzyme Q) biosynthesis
514	9729	YNR043W	Mevalonate pyrophosphate decarboxylase; essential enzyme involved in the biosynthesis of isoprenoids and sterols; including ergosterol; acts as a homodimer
515	-11301	YCR084C	General repressor of transcription; forms complex with Cyc8p; involved in the establishment of repressive chromatin structure through interactions with histones H3 and H4; appears to enhance expression of some genes
516	11302	YCR086W	Nucleolar protein that forms a complex with Lrs4p and then Mam1p at kinetochores during meiosis I to mediate accurate homolog segregation; required for condensin recruitment to the replication fork barrier site and rDNA repeat segregation
517	-11303	YCR087C-A	Putative protein of unknown function; green fluorescent protein (GFP)-fusion protein localizes to the nucleolus; YCR087C-A is not an essential gene
518	11304	YCR088W	Actin-binding protein of the cortical actin cytoskeleton; important for activation of the Arp2/3 complex that plays a key role actin in cytoskeleton organization; phosphorylation within its PRR (Proline-Rich Region); mediated by Cdc28p and Pho85p; protects Abp1p from proteolysis mediated by its own PEST sequences
519	11305	YCR089W	Cell wall adhesin; expressed specifically during mating; may be involved in maintenance of cell wall integrity during mating
520	-11306	YCR090C	Putative protein of unknown function; green fluorescent protein (GFP)-fusion protein localizes to the cytoplasm and nucleus; YCR090C is not an essential gene
521	9731	YNR045W	Mitochondrial translational activator specific for the COX3 mRNA; acts together with Pet54p and Pet122p; located in the mitochondrial inner membrane
522	9732	YNR046W	Protein involved in methylation of tRNA; rRNA; and translation factors; subunit of tRNA methyltransferase (MTase) complexes in combination with Trm9p and Trm11p; interacts with and stabilizes 18S rRNA methyltransferase Bud23p; subunit of complex with Mtq2p that methylates Sup45p (eRF1) in the ternary complex eRF1-eRF3-GTP; deletion confers resistance to zymocin
523	11307	YCR091W	Putative serine/threonine protein kinase implicated in the regulation of phospholipid asymmetry through the activation of phospholipid translocases (flippases) Lem3p-Dnf1p/Dnf2p; similar to Fpk1p
524	-11308	YCR092C	Mismatch repair protein; forms dimers with Msh2p that mediate repair of insertion or deletion mutations and removal of nonhomologous DNA ends; contains a PCNA (Pol30p) binding motif required for genome stability
525	11310	YCR093W	Component of the CCR4-NOT complex; which has multiple roles in regulating mRNA levels including regulation of transcription and destabilizing mRNAs by deadenylation; basal transcription factor
526	11311	YCR094W	Endosomal protein that interacts with phospholipid flippase Drs2p; interaction with Cdc50p is essential for Drs2p catalytic activity; mutations affect cell polarity and polarized growth; similar to Ynr048wp and Lem3p
Synteny 31 ends here
527	-9733	YNR049C	Probable component of the secretory vesicle docking complex; acts at a late step in secretion; shows genetic and physical interactions with Sec1p; required for prospore membrane formation during sporulation
528	-9734	YNR050C	Saccharopine dehydrogenase (NADP+; L-glutamate-forming); catalyzes the formation of saccharopine from alpha-aminoadipate 6-semialdehyde; the seventh step in lysine biosynthesis pathway; exhibits genetic and physical interactions with TRM112
529	-11312	YCR095C	Cytoplasmic protein required for replication of Brome mosaic virus in S. cerevisiae; which is a model system for studying replication of positive-strand RNA viruses in their natural hosts
530	-9735	YNR051C	Ubiquitin protease cofactor; forms deubiquitination complex with Ubp3p that coregulates anterograde and retrograde transport between the endoplasmic reticulum and Golgi compartments; null is sensitive to brefeldin A
531	-9736	YNR052C	RNase of the DEDD superfamily; subunit of the Ccr4-Not complex that mediates 3' to 5' mRNA deadenylation
532	-9737	YNR053C	Putative GTPase that associates with pre-60S ribosomal subunits in the nucleolus and is required for their nuclear export and maturation
533	-9738	YNR054C	Essential nucleolar protein involved in pre-18S rRNA processing; binds to RNA and stimulates ATPase activity of Dbp8; involved in assembly of the small subunit (SSU) processome
Synteny 32 ends here
534	-4730	YJR148W	Cytosolic branched-chain amino acid (BCAA) aminotransferase; preferentially involved in BCAA catabolism; homolog of murine ECA39; highly expressed during stationary phase and repressed during logarithmic phase
535	2266	YER183C	5;10-methenyltetrahydrofolate synthetase; involved in folic acid biosynthesis
536	-2265	YER182W	Putative protein of unknown function; the authentic; non-tagged protein is detected in highly purified mitochondria in high-throughput studies
537	3388	YHR207C	Methyltransferase involved in methylation of histone H4 Lys5; -8; -12; S-adenosylmethionine-dependent; zinc-finger protein; contains one canonical and two unusual fingers in unusual arrangements; deletion enhances replication of positive-strand RNA virus
538	-3387	YHR206W	Nuclear response regulator and transcription factor; physically interacts with the Tup1-Cyc8 complex and recruits Tup1p to its targets; part of a branched two-component signaling system; required for optimal induction of heat-shock genes in response to oxidative stress; involved in osmoregulation
539	-3386	YHR205W	AGC family protein kinase and functional ortholog of mammalian S6 kinase; phosphorylated by Tor1p and required for TORC1-mediated regulation of ribosome biogenesis; translation initiation; and entry into G0 phase; involved in transactivation of osmostress-responsive genes; regulates G1 progression; cAPK activity and nitrogen activation of the FGM pathway; integrates nutrient signals and stress si…
540	-3385	YHR204W	Alpha-1;2-specific exomannosidase of the endoplasmic reticulum; in complex with Pdi1p; generates a Man7GlcNac2 oligosaccharide signal on glycoproteins destined for ubiquitin-proteasome degradation
541	3383	YHR203C	Protein component of the small (40S) ribosomal subunit; identical to Rps4Ap and has similarity to rat S4 ribosomal protein
542	-3382	YHR202W	Putative protein of unknown function; green fluorescent protein (GFP)-fusion protein localizes to the vacuole; while HA-tagged protein is found in the soluble fraction; suggesting cytoplasmic localization
543	-4721	YJR144W	Protein with a role in mitochondrial DNA recombinational repair; binds to and catalyzes the annealing of single-stranded mtDNA; oligomerizes to form rings and filaments; related to Rad52-type recombination proteins; with limited overall similarity but sharing conserved functionally important residues; component of the mitochondrial nucleoid; required for the repair of oxidative mtDNA damage
544	4714	YJR143C	Protein O-mannosyltransferase; transfers mannose residues from dolichyl phosphate-D-mannose to protein serine/threonine residues; appears to form homodimers in vivo and does not complex with other Pmt proteins; target for new antifungals
545	-4713	YJR142W	Putative protein of unknown function; GST fusion protein is a Dbf2-Mob1 phosphoylation target in a proteome chip analysis; synthetic lethal with PH085 deletion; plays a role in restricting Ty1 transposition
546	3381	YHR201C	Exopolyphosphatase; hydrolyzes inorganic polyphosphate (poly P) into Pi residues; located in the cytosol; plasma membrane; and mitochondrial matrix
547	-4709	YJR141W	Essential protein of unknown function
548	4704	YJR140C	Subunit of the HIR complex; a nucleosome assembly complex involved in regulation of histone gene transcription; involved in position-dependent gene silencing and nucleosome reassembly; ortholog of human CABIN1 protein
549	4703	YJR139C	Homoserine dehydrogenase (L-homoserine:NADP oxidoreductase); dimeric enzyme that catalyzes the third step in the common pathway for methionine and threonine biosynthesis; enzyme has nucleotide-binding; dimerization and catalytic regions
550	-4697	YJR138W	Subunit of both the SEA (Seh1-associated) and Iml1p complexes; SEA complex is a coatomer-related complex that associates dynamically with the vacuole; Iml1p complex (Iml1p-Npr2p-Npr3p) is required for non-nitrogen-starvation (NNS)-induced autophagy; localized to either pre-autophagosomal structures (PAS) or non-PAS structures during NNS-induced autophagy; has an N-terminal CDC48-like domain (RANS…
551	-3380	YHR200W	Non-ATPase base subunit of the 19S regulatory particle (RP) of the 26S proteasome; N-terminus plays a role in maintaining the structural integrity of the RP; binds selectively to polyubiquitin chains; homolog of the mammalian S5a protein
552	997	YHR199C-A	Subunit of the conserved chromosomal passenger complex (CPC; Ipl1p-Sli15p-Bir1p-Nbl1p); which regulates mitotic chromosome segregation; not required for the kinase activity of the complex; mediates the interaction of Sli15p and Bir1p
553	4692	YJR137C	Sulfite reductase beta subunit; involved in amino acid biosynthesis; transcription repressed by methionine
554	3379	---	Can not determin the functions of this gene
555	4688	YJR136C	Subunit of the ASTRA complex; involved in chromatin remodeling; telomere length regulator involved in the stability or biogenesis of PIKKs such as TORC1; similar to S. pombe Tti2p; may interact with Rsm23p; GFP-fusion protein localizes to the cytoplasm
556	-4683	YJR135W-A	Mitochondrial intermembrane space protein; forms a complex with Tim13p that delivers a subset of hydrophobic proteins to the TIM22 complex for inner membrane insertion; homolog of human TIMM8A; implicated in Mohr-Tranebjaerg syndrome
557	4675	YJR135C	Protein involved in minichromosome maintenance; component of the kinetochore; binds to centromeric DNA in a Ctf19p-dependent manner
558	-3378	YHR197W	Essential component of the Rix1 complex (Rix1p; Ipi1p; Ipi3p) that is required for processing of ITS2 sequences from 35S pre-rRNA; Rix1 complex associates with Mdn1p in pre-60S ribosomal particles
Synteny 33 ends here
559	4671	YJR134C	Protein of unknown function; required for wild-type growth rate on galactose and mannose; localizes to COPI coated vesicles and the Golgi apparatus
560	-4669	YJR133W	Xanthine-guanine phosphoribosyl transferase; required for xanthine utilization and for optimal utilization of guanine
561	-3377	YHR196W	Nucleolar protein; component of the small subunit (SSU) processome containing the U3 snoRNA that is involved in processing of pre-18S rRNA
562	-4664	YJR132W	Karyopherin; a carrier protein involved in nuclear import of proteins; importin beta homolog
563	-3376	YHR195W	Nuclear envelope protein; anchored to the nuclear inner membrane; that interacts with the vacuolar membrane protein Vac8p to promote formation of nucleus-vacuole junctions during piecemeal microautophagy of the nucleus (PMN)
564	-3375	YHR194W	Mitochondrial protein that may have a role in phospholipid metabolism; inner membrane protein with similarity to Mdm32p; required for normal mitochondrial morphology and inheritance; interacts genetically with MMM1; MMM2; MDM10; MDM12; and MDM34
565	3374	YHR193C	Alpha subunit of the heteromeric nascent polypeptide-associated complex (NAC) involved in protein sorting and translocation; associated with cytoplasmic ribosomes
566	-3371	YHR192W	Lunapark family member involved in ER network formation; localizes to ER junctions and this localization is regulated by the yeast atlastin ortholog Sey1p; interacts with the reticulon protein Rtn1p; induced in response to the DNA-damaging agent MMS
567	3370	YHR191C	Subunit of a complex with Ctf18p that shares some subunits with Replication Factor C and is required for sister chromatid cohesion
568	-4655	YJR131W	Alpha-1;2-mannosidase involved in ER-associated protein degradation (ERAD); catalyzes the removal of one mannose residue from a glycosylated protein; converting the modification from Man9GlcNAc to Man8GlcNAc; catalyzes the last step in glycoprotein maturation in the ER and is critical for ER protein degradation
569	4651	YJR130C	Cystathionine gamma-synthase; converts cysteine into cystathionine
570	-9040	YML081C-A	Subunit of the mitochondrial F1F0 ATP synthase; which is a large enzyme complex required for ATP synthesis; termed subunit I or subunit j; does not correspond to known ATP synthase subunits in other organisms
Synteny 34 ends here
571	8781	YLR447C	Subunit d of the five-subunit V0 integral membrane domain of vacuolar H+-ATPase (V-ATPase); an electrogenic proton pump found in the endomembrane system; stabilizes VO subunits; required for V1 domain assembly on the vacuolar membrane
572	11103	---	Can not determin the functions of this gene
573	-8779	YLR446W	Putative protein of unknown function with similarity to hexokinases; transcript is upregulated during sporulation and the unfolded protein response; YLR446W is not an essential gene
574	11691	---	Can not determin the functions of this gene
575	9049	YML070W	Dihydroxyacetone kinase; required for detoxification of dihydroxyacetone (DHA); involved in stress adaptation
576	9050	YML069W	Subunit of the heterodimeric FACT complex (Spt16p-Pob3p); which associates with chromatin via interaction with Nhp6Ap and Nhp6Bp; and reorganizes nucleosomes to facilitate access to DNA by RNA and DNA polymerases
577	9051	YML068W	Protein that modulates the efficiency of translation termination; interacts with translation release factors eRF1 (Sup45p) and eRF3 (Sup35p) in vitro; contains a zinc finger domain characteristic of the TRIAD class of proteins
578	-8768	YLR445W	Protein involved in meiotic progression; mutants are delayed in meiotic nuclear division and are defective in synaptonemal complex assembly; transcription is regulated by Ume6p and induced in response to alpha factor
579	-9052	YML067C	Protein localized to COPII-coated vesicles; forms a complex with Erv46p; involved in the membrane fusion stage of transport; has homology to human ERGIC2 (PTX1) protein
580	-9054	YML066C	Meiosis-specific prospore membrane protein; required to produce bending force necessary for proper assembly of the prospore membrane during sporulation
581	-8759	YLR443W	Non-essential putative integral membrane protein with a role in calcium uptake; mutant has cell wall defects and Ca+ uptake deficiencies; transcription is induced under conditions of zinc deficiency
582	8749	YLR442C	Silencing protein that interacts with Sir2p and Sir4p; and histone H3 and H4 tails; to establish a transcriptionally silent chromatin state; required for spreading of silenced chromatin; recruited to chromatin through interaction with Rap1p
583	-9055	YML064C	GTP-binding protein of the ras superfamily involved in termination of M-phase; controls actomyosin and septin dynamics during cytokinesis
584	8744	YLR441C	Ribosomal protein 10 (rp10) of the small (40S) subunit; nearly identical to Rps1Bp and has similarity to rat S3a ribosomal protein
585	-9056	YML062C	Subunit of the THO complex; which is a nuclear complex comprised of Hpr1p; Mft1p; Rlr1p; and Thp2p; that is involved in transcription elongation and mitotic recombination; involved in telomere maintenance
586	8736	YLR440C	Component of the Dsl1p tethering complex that interacts with ER SNAREs Sec20p and Use1p; proposed to be involved in protein secretion; localizes to the ER and nuclear envelope
587	-9057	YML061C	DNA helicase; exists in a nuclear form that acts as a catalytic inhibitor of telomerase; and as a mitochondrial form involved in repair and recombination of mitochondrial DNA; mutations affect zinc and iron homeostasis
588	9058	YML060W	Mitochondrial glycosylase/lyase that specifically excises 7;8-dihydro-8-oxoguanine residues located opposite cytosine or thymine residues in DNA; repairs oxidative damage to mitochondrial DNA; contributes to UVA resistance
589	-8728	YLR439W	Mitochondrial ribosomal protein of the large subunit; homolog of prokaryotic L29 ribosomal protein; located at the ribosomal tunnel exit
590	8721	YLR438C-A	Lsm (Like Sm) protein; part of heteroheptameric complexes (Lsm2p-7p and either Lsm1p or 8p): cytoplasmic Lsm1p complex involved in mRNA decay; nuclear Lsm8p complex part of U6 snRNP and possibly involved in processing tRNA; snoRNA; and rRNA
591	-9059	YML059C	Serine esterase; homolog of human neuropathy target esterase (NTE); Nte1p-mediated phosphatidylcholine turnover influences transcription factor Opi1p localization; affecting transcriptional regulation of phospholipid biosynthesis genes
592	-8710	YLR438W	L-ornithine transaminase (OTAse); catalyzes the second step of arginine degradation; expression is dually-regulated by allophanate induction and a specific arginine induction process; not nitrogen catabolite repression sensitive
593	8704	YLR437C	Protein that regulates the nuclear localization of ribonucleotide reductase Rnr2p and Rnr4p subunits; phosphorylated by Dun1p in response to DNA damage and degraded; N-terminal half has similarity to S. pombe Spd1 protein
594	8701	YLR436C	Putative protein of unknown function; may play a role in cell wall biosynthesis; mutants have abormal relative levels of mannose and glucose and have Gap1p sorting and transport defects; (GFP)-fusion protein localizes to the cytoplasm
595	-8691	YLR435W	Protein with a potential role in pre-rRNA processing
596	8681	YLR433C	Calcineurin A; one isoform (the other is CMP2) of the catalytic subunit of calcineurin; a Ca++/calmodulin-regulated protein phosphatase which regulates Crz1p (a stress-response transcription factor); the other calcineurin subunit is CNB1
597	-9061	YML056C	Inosine monophosphate dehydrogenase; catalyzes the first step of GMP biosynthesis; member of a four-gene family in S. cerevisiae; constitutively expressed
598	8669	YLR431C	Peripheral membrane protein required for the cytoplasm-to-vacuole targeting (Cvt) pathway and efficient macroautophagy; cycles between the phagophore assembly site (PAS) and non-PAS locations; forms a complex with Atg9p and Atg27p
599	-8663	YLR430W	Presumed helicase and subunit of the Nrd1 complex (Nrd1p-Nab3p-Sen1p); complex interacts with the exosome to mediate 3' end formation of some mRNAs; snRNAs; snoRNAs; and CUTs; homolog of Senataxin which causes Ataxia-Oculomotor Apraxia 2 and a dominant form of amyotrophic lateral sclerosis
600	-8654	YLR429W	Coronin; cortical actin cytoskeletal component that associates with the Arp2p/Arp3p complex to regulate its activity; plays a role in regulation of actin patch assembly
601	-8651	YLR427W	Cytoplasmic protein of unknown function; induced in response to mycotoxin patulin; ubiquitinated protein similar to the human ring finger motif protein RNF10; predicted to be involved in repair of alkylated DNA due to interaction with MAG1
602	9062	YML055W	Subunit of signal peptidase complex (Spc1p; Spc2p; Spc3p; Sec11p); which catalyzes cleavage of N-terminal signal sequences of proteins targeted to the secretory pathway; homologous to mammalian SPC25
603	-11766	---	Can not determin the functions of this gene
604	-8645	YLR425W	Guanine nucleotide exchange factor (GEF) that modulate Rho1p activity; involved in the cell integrity signaling pathway; interacts with Rgl1p; localization of Tus1p to the bed neck is regulated by Rgl1p; multicopy suppressor of tor2 mutation and ypk1 ypk2 double mutation; potential Cdc28p substrate
605	-9063	YML054C	Cytochrome b2 (L-lactate cytochrome-c oxidoreductase); component of the mitochondrial intermembrane space; required for lactate utilization; expression is repressed by glucose and anaerobic conditions
Synteny 35 ends here
606	-4944	YKL196C	Vesicle membrane protein (v-SNARE) with acyltransferase activity; involved in trafficking to and within the Golgi; endocytic trafficking to the vacuole; and vacuolar fusion; membrane localization due to prenylation at the carboxy-terminus
607	4947	YKL195W	Essential protein of the mitochondrial intermembrane space (IMS); promotes retention of newly imported proteins; may do so by stabilizing client protein folding as part of a disulfide relay system or transferring metal to client proteins
608	-8636	YLR424W	Essential protein that forms a dimer with Ntr2p; also forms a trimer; with Ntr2p and Prp43p; that is involved in spliceosome disassembly; found also in a multisubunit complex with the splicing factor Clf1p; suppressor of prp38-1 mutation
609	8629	YLR423C	Scaffold protein responsible for phagophore assembly site organization; regulatory subunit of an autophagy-specific complex that includes Atg1p and Atg13p; stimulates Atg1p kinase activity; human ortholog RB1CC1/FIP200 interacts with p53; which inhibits autophagy in human cells
610	-4953	YKL194C	Mitochondrial threonyl-tRNA synthetase; aminoacylates both the canonical threonine tRNA tT(UGU)Q1 and the unusual threonine tRNA tT(XXX)Q2 in vitro
611	-4960	YKL193C	Regulatory subunit of the type 1 protein phosphatase (PP1) Glc7p; whether it functions as a positive or negative regulator of Glc7p is controversial; involved in the regulation of Glc7p nuclear localization and function
612	-4967	YKL192C	Mitochondrial matrix acyl carrier protein; involved in biosynthesis of octanoate; which is a precursor to lipoic acid; activated by phosphopantetheinylation catalyzed by Ppt2p
613	-8624	YLR422W	Protein of unknown function with similarity to human DOCK proteins (guanine nucleotide exchange factors); interacts with Ino4p; green fluorescent protein (GFP)-fusion protein localizes to the cytoplasm; YLR422W is not an essential protein
614	8614	YLR421C	Subunit of the 19S regulatory particle of the 26S proteasome lid; acts as a ubiquitin receptor for the proteasome; null mutants accumulate ubiquitinated Gcn4p and display decreased 26S proteasome stability
615	-8603	YLR420W	Dihydroorotase; catalyzes the third enzymatic step in the de novo biosynthesis of pyrimidines; converting carbamoyl-L-aspartate into dihydroorotate
616	4975	YKL191W	Protein required; along with Dph1p; Kti11p; Jjj3p; and Dph5p; for synthesis of diphthamide; which is a modified histidine residue of translation elongation factor 2 (Eft1p or Eft2p); may act in a complex with Dph1p and Kti11p
617	4982	YKL190W	Calcineurin B; the regulatory subunit of calcineurin; a Ca++/calmodulin-regulated type 2B protein phosphatase which regulates Crz1p (a stress-response transcription factor); the other calcineurin subunit is encoded by CNA1 and/or CMP1
Synteny 36 ends here
618	-8586	YLR418C	Component of the Paf1p complex; binds to and modulates the activity of RNA polymerases I and II; required for expression of certain genes; modification of some histones; and telomere maintenance; involved in transcription elongation as demonstrated by the G-less-based run-on (GLRO) assay
619	8596	YLR419W	Putative helicase with limited sequence similarity to human Rb protein; the authentic; non-tagged protein is detected in highly purified mitochondria in high-throughput studies; YLR419W is not an essential gene
Synteny 37 ends here
620	4985	YKL189W	Component of the RAM signaling network that is involved in regulation of Ace2p activity and cellular morphogenesis; interacts with Kic1p and Sog2p; localizes to sites of polarized growth during budding and during the mating response
621	-8582	YLR417W	Component of the ESCRT-II complex; contains the GLUE (GRAM Like Ubiquitin binding in EAP45) domain which is involved in interactions with ESCRT-I and ubiquitin-dependent sorting of proteins into the endosome
622	-4987	YKL188C	Subunit of a heterodimeric peroxisomal ATP-binding cassette transporter complex (Pxa1p-Pxa2p); required for import of long-chain fatty acids into peroxisomes; similarity to human adrenoleukodystrophy transporter ABCD1 and ABCD2 and ALD-related proteins; mutations in ABCD1 cause X-linked adrenoleukodystrophy (X-ALD); a peroxisomal disorder
623	8568	YLR414C	Plasma membrane protein with a role in cell wall integrity; co-localizes with Sur7p in punctate membrane patches; null mutant displays decreased thermotolerance; transcription induced upon cell wall damage and metal ion stress
624	-4996	YKL187C	Putative protein of unknown function; the authentic; non-tagged protein is detected in a phosphorylated state in highly purified mitochondria in high-throughput studies
625	-4999	YKL186C	mRNA transport regulator; essential nuclear protein; Mex67p and Mtr2p form a mRNA export complex which binds to RNA
626	5006	YKL185W	Zinc-finger inhibitor of HO transcription; mRNA is localized and translated in the distal tip of anaphase cells; resulting in accumulation of Ash1p in daughter cell nuclei and inhibition of HO expression; potential Cdc28p substrate
627	5014	YKL184W	Ornithine decarboxylase; catalyzes the first step in polyamine biosynthesis; degraded in a proteasome-dependent manner in the presence of excess polyamines; deletion decreases lifespan; and increases necrotic cell death and ROS generation
628	5019	YKL183W	Protein of unknown function; gene expression increases in cultures shifted to a lower temperature
629	5026	YKL182W	Beta subunit of fatty acid synthetase; which catalyzes the synthesis of long-chain saturated fatty acids; contains acetyltransacylase; dehydratase; enoyl reductase; malonyl transacylase; and palmitoyl transacylase activities
630	-8561	YLR412W	Protein involved in microtubule-related processes; N-acetylation; GFP-fusion protein localizes to the cytoplasm and is induced in response to the DNA-damaging agent MMS; YLR412W is not an essential gene; similar to Arabidopsis SRR1 gene
631	5034	YKL181W	5-phospho-ribosyl-1(alpha)-pyrophosphate synthetase; synthesizes PRPP; which is required for nucleotide; histidine; and tryptophan biosynthesis; one of five related enzymes; which are active as heteromultimeric complexes
Synteny 38 ends here
632	-8545	YLR410W	Inositol hexakisphosphate (IP6) and inositol heptakisphosphate (IP7) kinase; IP7 production is important for phosphate signaling; involved in cortical actin cytoskeleton function; and invasive pseudohyphal growth analogous to S. pombe asp1
633	8536	YLR409C	Subunit of U3-containing 90S preribosome and Small Subunit (SSU) processome complexes involved in production of 18S rRNA and assembly of small ribosomal subunit; synthetic defect with STI1 Hsp90 cochaperone; human homolog linked to glaucoma
634	-11858	YDL077C	Vacuolar protein that plays a critical role in the tethering steps of vacuolar membrane fusion by facilitating guanine nucleotide exchange on small guanosine triphosphatase Ypt7p
635	8526	YLR408C	Putative protein of unknown function; likely member of BLOC complex involved in endosomal cargo sorting; green fluorescent protein (GFP)-fusion protein localizes to the endosome; YLR408C is not an essential gene
636	-8517	YLR407W	Putative protein of unknown function; null mutant displays elongated buds and a large fraction of budded cells have only one nucleus
637	-11859	YDL076C	Subunit of the RPD3L complex; involved in histone deacetylation
638	11860	YDL075W	Protein component of the large (60S) ribosomal subunit; nearly identical to Rpl31Bp and has similarity to rat L31 ribosomal protein; associates with the karyopherin Sxm1p; loss of both Rpl31p and Rpl39p confers lethality
639	-8508	YLR405W	Dihydrouridine synthase; member of a widespread family of conserved proteins including Smm1p; Dus1p; and Dus3p
640	-11861	YDL074C	E3 ubiquitin ligase; forms heterodimer with Rad6p to monoubiquinate histone H2B-K123; which is required for the subsequent methylation of histone H3-K4 and H3-K79; required for DSBR; transcription; silencing; and checkpoint control
641	11863	YDL073W	Putative protein of unknown function; YDL073W is not an essential gene
642	-8497	YLR404W	Seipin protein involved in lipid droplet morphology; number; and size; proposed to be involved in lipid metabolism; related to the human BSCL2 which is associated with lipodystrophy
643	-8488	YLR403W	Regulates transcription of ribosomal protein and biogenesis genes; regulates response to nutrients and stress; G2/M transitions during mitotic cell cycle and DNA-damage response; and modulates cell size; regulated by TORC1 and Mrs6p; sequence of zinc finger; ChIP localization data; and protein-binding microarray (PBM) data; and computational analyses suggest it binds DNA directly at highly active…
644	8476	YLR401C	Dihydrouridine synthase; member of a widespread family of conserved proteins including Smm1p; Dus1p; and Dus4p; contains a consensus oleate response element (ORE) in its promoter region
645	-11865	YDL072C	Protein of unknown function; YET3 null mutant decreases the level of secreted invertase; homolog of human BAP31 protein
646	11868	YDL070W	Protein involved in transcription initiation at TATA-containing promoters; associates with the basal transcription factor TFIID; contains two bromodomains; corresponds to the C-terminal region of mammalian TAF1; redundant with Bdf1p
647	8468	YLR398C	Ski complex component and putative RNA helicase; mediates 3'-5' RNA degradation by the cytoplasmic exosome; null mutants have superkiller phenotype of increased viral dsRNAs and are synthetic lethal with mutations in 5'-3' mRNA decay
648	-10737	YDL069C	Mitochondrial translational activator of the COB mRNA; membrane protein that interacts with translating ribosomes; acts on the COB mRNA 5'-untranslated leader
649	8460	YLR397C	ATPase of the CDC48/PAS1/SEC18 (AAA) family; forms a hexameric complex; is essential for pre-60S maturation and release of several preribosome maturation factors; may be involved in degradation of aberrant mRNAs
650	8455	YLR396C	ATP-binding protein that is a subunit of the HOPS complex and of the CORVET tethering complex; essential for protein sorting; vesicle docking and fusion at the vacuole
651	-11872	YDL067C	Subunit VIIa of cytochrome c oxidase; which is the terminal member of the mitochondrial inner membrane electron transport chain
652	8445	YLR395C	Subunit VIII of cytochrome c oxidase; which is the terminal member of the mitochondrial inner membrane electron transport chain
653	-8435	YLR394W	SUMO E3 ligase; required for synaptonemal complex formation; localizes to synapsis initiation sites on meiotic chromosomes; potential Cdc28p substrate
654	11874	YDL066W	Mitochondrial NADP-specific isocitrate dehydrogenase; catalyzes the oxidation of isocitrate to alpha-ketoglutarate; not required for mitochondrial respiration and may function to divert alpha-ketoglutarate to biosynthetic processes
655	-8424	YLR393W	Mitochondrial inner membrane protein required for assembly of the F0 sector of mitochondrial F1F0 ATP synthase; interacts genetically with ATP6
656	8416	YLR392C	Protein of unknown function that contains 2 PY motifs and is ubiquinated by Rsp5p; overexpression confers resistance to arsenite; green fluorescent protein (GFP)-fusion protein localizes it to the cytoplasm; non-essential gene
657	-8405	YLR390W-A	Covalently linked cell wall glycoprotein; present in the inner layer of the cell wall
658	-11876	YDL065C	Chaperone and import receptor for newly-synthesized class I PMPs; binds peroxisomal membrane proteins (PMPs) in the cytoplasm and delivers them to the peroxisome for subsequent insertion into the peroxisomal membrane; interacts with Myo2p and contributes to peroxisome partitioning
659	11879	YDL064W	SUMO-conjugating enzyme involved in the Smt3p conjugation pathway; nuclear protein required for S- and M-phase cyclin degradation and mitotic control; involved in proteolysis mediated by the anaphase-promoting complex cyclosome (APCC)
660	-11882	YDL063C	Protein required for biogenesis of the large ribosomal subunit; green fluorescent protein (GFP)-fusion protein localizes to the cytoplasm and nucleus
661	-8398	YLR390W	Putative protein of unknown function; the authentic; non-tagged protein is detected in highly purified mitochondria in high-throughput studies
662	8389	YLR389C	Metalloprotease involved; with homolog Axl1p; in N-terminal processing of pro-a-factor to the mature form; expressed in both haploids and diploids; member of the insulin-degrading enzyme family
663	-11886	YDL061C	Protein component of the small (40S) ribosomal subunit; nearly identical to Rps29Ap and has similarity to rat S29 and E. coli S14 ribosomal proteins
664	11890	YDL060W	Protein required for processing of 20S pre-rRNA in the cytoplasm; associates with pre-40S ribosomal particles; inhibits the premature association of 60S subunits with assembling 40S subunits in the cytoplasm; similar to Bms1p
665	8380	YLR387C	Cytoplasmic 60S subunit biogenesis factor; associates with pre-60S particles; similar to Rei1p and shares partially redundant function in cytoplasmic 60S subunit maturation; contains dispersed C2H2 zinc finger domains
666	-8375	YLR386W	Protein involved in regulated synthesis of PtdIns(3;5)P(2); in control of trafficking of some proteins to the vacuole lumen via the MVB; and in maintenance of vacuole size and acidity; interacts with Fig4p; activator of Fab1p
667	8371	YLR385C	Protein of unknown function; component of the Swr1p complex that incorporates Htz1p into chromatin
668	8365	YLR384C	Subunit of Elongator complex; which is required for modification of wobble nucleosides in tRNA; maintains structural integrity of Elongator; homolog of human IKAP; mutations in which cause familial dysautonomia (FD)
669	-11892	YDL059C	Protein involved in the repair of double-strand breaks in DNA during vegetative growth via recombination and single-strand annealing; anneals complementary single-stranded DNA; homologous to Rad52p
670	11893	YDL058W	Essential protein involved in the vesicle-mediated ER to Golgi transport step of secretion; binds membranes and functions during vesicle docking to the Golgi; required for assembly of the ER-to-Golgi SNARE complex
671	-8359	YLR383W	Component of the SMC5-SMC6 complex; this complex plays a key role in the removal of X-shaped DNA structures that arise between sister chromatids during DNA replication and repair; homologous to S. pombe rad18
672	8350	YLR382C	Mitochondrial leucyl-tRNA synthetase; also has a direct role in splicing of several mitochondrial group I introns; indirectly required for mitochondrial genome maintenance
673	-8343	YLR381W	Outer kinetochore protein that forms a complex with Mcm16p and Mcm22p; may bind the kinetochore to spindle microtubules
674	-8342	YLR380W	Phosphatidylinositol transfer protein with a potential role in regulating lipid and fatty acid metabolism under heme-depleted conditions; interacts specifically with thioredoxin peroxidase; may have a role in oxidative stress resistance
675	11896	YDL057W	Putative protein of unknown function; YDL057W is not an essential gene
676	11897	YDL056W	Transcription factor involved in regulation of cell cycle progression from G1 to S phase; forms a complex with Swi6p that binds to MluI cell cycle box regulatory element in promoters of DNA synthesis genes
677	-11900	YDL055C	GDP-mannose pyrophosphorylase (mannose-1-phosphate guanyltransferase); synthesizes GDP-mannose from GTP and mannose-1-phosphate in cell wall biosynthesis; required for normal cell wall structure
Synteny 39 ends here
678	-8337	YLR378C	Essential subunit of Sec61 complex (Sec61p; Sbh1p; and Sss1p); forms a channel for SRP-dependent protein import and retrograde transport of misfolded proteins out of the ER; with Sec63 complex allows SRP-independent protein import into ER
679	-11901	YDL054C	Protein with similarity to mammalian monocarboxylate permeases; which are involved in transport of monocarboxylic acids across the plasma membrane; mutant is not deficient in monocarboxylate transport
680	-11903	YDL053C	Pbp1p binding protein; interacts strongly with Pab1p-binding protein 1 (Pbp1p) in the yeast two-hybrid system; also interacts with Lsm12p in a copurification assay
681	8328	YLR377C	Fructose-1;6-bisphosphatase; key regulatory enzyme in the gluconeogenesis pathway; required for glucose metabolism; undergoes either proteasome-mediated or autophagy-mediated degradation depending on growth conditions; interacts with Vid30p
682	-11904	YDL052C	1-acyl-sn-glycerol-3-phosphate acyltransferase; catalyzes the acylation of lysophosphatidic acid to form phosphatidic acid; a key intermediate in lipid metabolism; enzymatic activity detected in lipid particles and microsomes
683	8317	YLR376C	Component of the Shu complex; which promotes error-free DNA repair; Shu complex mediates inhibition of Srs2p function; structural analysis reveals a similar DNA-binding region in both Psy3p and Csm2p and that both regions work together to form a single DNA binding site; deletion of PSY3 results in a mutator phenotype; deletion increases sensitivity to anticancer drugs oxaliplatin and cisplatin bu…
684	11907	YDL051W	RNA binding protein required for maturation of tRNA and U6 snRNA precursors; acts as a molecular chaperone for RNAs transcribed by polymerase III; homologous to human La (SS-B) autoantigen
685	-11909	YDL049C	Protein with similarity to Kre9p; which is involved in cell wall beta 1;6-glucan synthesis; overproduction suppresses growth defects of a kre9 null mutant; required for propionic acid resistance
686	-11910	YDL048C	Protein containing a Kruppel-type zinc-finger domain; has similarity to Stp1p; Stp2p; and Stp3p; predicted to be a transcription factor
Synteny 40 ends here
687	-8300	YLR372W	Elongase; involved in fatty acid and sphingolipid biosynthesis; synthesizes very long chain 20-26-carbon fatty acids from C18-CoA primers; involved in regulation of sphingolipid biosynthesis
688	-2849	YGR070W	GDP/GTP exchange protein (GEP) for Rho1p; mutations are synthetically lethal with mutations in rom2; which also encodes a GEP
689	8290	YLR370C	Subunit of the ARP2/3 complex; which is required for the motility and integrity of cortical actin patches
690	-8280	YLR369W	Mitochondrial hsp70-type molecular chaperone; required for assembly of iron/sulfur clusters into proteins at a step after cluster synthesis; and for maturation of Yfh1p; which is a homolog of human frataxin implicated in Friedreich's ataxia
691	-8271	YLR368W	F-box component of an SCF ubiquitin protein ligase complex; associates with and is required for Fzo1p ubiquitination and for mitochondria fusion; stimulates nuclear export of specific mRNAs; promotes ubiquitin-mediated degradation of Gal4p in some strains
692	2848	YGR068C	Protein proposed to regulate the endocytosis of plasma membrane proteins by recruiting the ubiquitin ligase Rsp5p to its target in the plasma membrane
693	2847	YGR067C	Putative protein of unknown function; contains a zinc finger motif similar to that of Adr1p
694	-11952	YLR367W	Protein component of the small (40S) ribosomal subunit; nearly identical to Rps22Ap and has similarity to E. coli S8 and rat S15a ribosomal proteins
695	2846	YGR065C	High-affinity plasma membrane H+-biotin (vitamin H) symporter; mutation results in fatty acid auxotrophy; 12 transmembrane domain containing major facilitator subfamily member; mRNA levels negatively regulated by iron deprivation and biotin
696	-8266	YLR364W	Glutaredoxin that employs a dithiol mechanism of catalysis; monomeric; activity is low and null mutation does not affect sensitivity to oxidative stress; GFP-fusion protein localizes to the cytoplasm; expression strongly induced by arsenic
697	2845	YGR063C	Component of the universally conserved Spt4/5 complex (DSIF complex); the complex has multiple roles in concert with RNA polymerases I and II; including regulation of transcription elongation; RNA processing; quality control; and transcription-coupled DNA repair; Spt4p also localizes to kinetochores and heterochromatin and affects chromosome dynamics and silencing; required for transcription thro…
698	2843	YGR062C	Mitochondrial integral inner membrane protein required for membrane insertion of C-terminus of Cox2p; interacts genetically and physically with Mss2p and Pnt1p; similar to S. cerevisiae Oxa1; N. crassa Oxa2p; and E. coli YidC
699	-8256	YLR363W-A	Putative protein of unknown function; green fluorescent protein (GFP)-fusion protein localizes to the nucleus
700	2842	YGR061C	Formylglycinamidine-ribonucleotide (FGAM)-synthetase; catalyzes a step in the 'de novo' purine nucleotide biosynthetic pathway
701	-2841	YGR060W	C-4 methyl sterol oxidase; catalyzes the first of three steps required to remove two C-4 methyl groups from an intermediate in ergosterol biosynthesis; mutants accumulate the sterol intermediate 4;4-dimethylzymosterol
702	8251	YLR363C	Protein interacting with Nam7p; may be involved in the nonsense-mediated mRNA decay pathway
703	-11528	YGR059W	Sporulation-specific homolog of the yeast CDC3/10/11/12 family of bud neck microfilament genes; septin protein involved in sporulation; regulated by ABFI
704	-2839	YGR058W	Penta-EF-hand protein required for polar bud growth and cell wall abscission; binds calcium and zinc with different affinity; localizes to bud site in G1; bud neck in G2
705	-8242	YLR362W	Signal transducing MEK kinase involved in pheromone response and pseudohyphal/invasive growth pathways where it phosphorylates Ste7p; and the high osmolarity response pathway; via phosphorylation of Pbs2p; regulated by Ste20p and Ste50p
706	11578	YLR361C-A	Putative protein of unknown function
707	8237	YLR361C	Phosphoesterase involved in downregulation of the unfolded protein response; at least in part via dephosphorylation of Ire1p; dosage-dependent positive regulator of the G1/S phase transition through control of the timing of START
708	-8227	YLR360W	Part of a Vps34p phosphatidylinositol 3-kinase complex that functions in carboxypeptidase Y (CPY) sorting; binds Vps30p and Vps34p to promote production of phosphatidylinositol 3-phosphate (PtdIns3P) which stimulates kinase activity
709	2838	YGR057C	Protein possibly involved in a post-Golgi secretory pathway; required for the transport of nitrogen-regulated amino acid permease Gap1p from the Golgi to the cell surface
710	-8220	YLR359W	Adenylosuccinate lyase; catalyzes two steps in the 'de novo' purine nucleotide biosynthetic pathway; expression is repressed by adenine and activated by Bas1p and Pho2p; mutations in human ortholog ADSL cause adenylosuccinase deficiency
711	-2837	YGR056W	Component of the RSC chromatin remodeling complex; required for expression of mid-late sporulation-specific genes; contains two essential bromodomains; a bromo-adjacent homology (BAH) domain; and an AT hook
712	-2836	YGR055W	High affinity methionine permease; integral membrane protein with 13 putative membrane-spanning regions; also involved in cysteine uptake
713	-2835	YGR054W	Eukaryotic initiation factor (eIF) 2A; associates specifically with both 40S subunits and 80 S ribosomes; and interacts genetically with both eIF5b and eIF4E; homologous to mammalian eIF2A
714	2834	YGR053C	Putative protein of unknown function
715	-2832	YGR052W	Putative protein of unknown function; the authentic; non-tagged protein is detected in highly purified mitochondria in high-throughput studies; induced by treatment with 8-methoxypsoralen and UVA irradiation
716	-2831	YGR049W	Mitochondrial outer membrane protein of unknown function; predicted to have 4 transmembrane segments; import is mediated by Tom70p and Mim1p; interacts genetically with a cdc4 mutation
Synteny 41 ends here
717	2808	YGR026W	Putative protein of unknown function; green fluorescent protein (GFP)-fusion protein localizes to the cell periphery
718	-2809	YGR027C	Protein component of the small (40S) ribosomal subunit; nearly identical to Rps25Bp and has similarity to rat S25 ribosomal protein
Synteny 42 ends here
719	8119	YLR335W	Nucleoporin involved in nucleocytoplasmic transport; binds to either the nucleoplasmic or cytoplasmic faces of the nuclear pore complex depending on Ran-GTP levels; also has a role in chromatin organization
720	-8125	YLR336C	Essential nuclear protein; required for biogenesis of the small ribosomal subunit; has a possible role in the osmoregulatory glycerol response; putative homolog of human NOM1 which is implicated in acute myeloid leukemia
721	2810	YGR028W	Mitochondrial protein involved in sorting of proteins in the mitochondria; putative membrane-spanning ATPase
722	2811	YGR029W	Flavin-linked sulfhydryl oxidase of the mitochondrial intermembrane space (IMS); oxidizes Mia40p as part of a disulfide relay system that promotes IMS retention of imported proteins; ortholog of human hepatopoietin (ALR)
723	-8134	YLR337C	Proline-rich actin-associated protein involved in cytoskeletal organization and cytokinesis; related to mammalian Wiskott-Aldrich syndrome protein (WASP)-interacting protein (WIP)
724	-2812	YGR030C	Subunit of both RNase MRP and nuclear RNase P; RNase MRP cleaves pre-rRNA; while nuclear RNase P cleaves tRNA precursors to generate mature 5' ends and facilitates turnover of nuclear RNAs
725	8149	YLR340W	Conserved ribosomal protein P0 of the ribosomal stalk; which is involved in interaction between translational elongation factors and the ribosome; similar to rat P0; human P0; and E. coli L10e; phosphorylated on serine 302
726	8154	YLR341W	Meiosis-specific protein of unknown function; required for spore wall formation during sporulation; dispensable for both nuclear divisions during meiosis
727	2813	YGR031W	Conserved mitochondrial protein of unknown function; processed by both mitochondrial processing peptidase and mitochondrial octapeptidyl aminopeptidase; gene contains the nested antisense gene NAG1
728	2814	YGR032W	Catalytic subunit of 1;3-beta-glucan synthase; involved in formation of the inner layer of the spore wall; activity positively regulated by Rho1p and negatively by Smk1p; has similarity to an alternate catalytic subunit; Fks1p (Gsc1p)
729	8162	YLR343W	1;3-beta-glucanosyltransferase; involved with Gas4p in spore wall assembly; has similarity to Gas1p
730	-2815	YGR033C	Nonessential subunit of the Translocase of the Inner Mitochondrial membrane (TIM23 complex); interacts with the Translocase of the Outer Mitochondrial membrane (TOM complex) and with respiratory enzymes; may regulate TIM23 complex activity
Synteny 43 ends here
731	2816	YGR034W	Protein component of the large (60S) ribosomal subunit; nearly identical to Rpl26Ap and has similarity to E. coli L24 and rat L26 ribosomal proteins; binds to 5.8S rRNA
732	8173	YLR345W	Similar to 6-phosphofructo-2-kinase/fructose-2;6-bisphosphatase enzymes responsible for the metabolism of fructoso-2;6-bisphosphate; mRNA expression is repressed by the Rfx1p-Tup1p-Ssn6p repressor complex; YLR345W is not an essential gene
733	-2817	YGR035C	Putative protein of unknown function; potential Cdc28p substrate; transcription is activated by paralogous transcription factors Yrm1p and Yrr1p along with genes involved in multidrug resistance
734	-2818	YGR036C	Dolichyl pyrophosphate (Dol-P-P) phosphatase with a luminally oriented active site in the ER; cleaves the anhydride linkage in Dol-P-P; required for Dol-P-P-linked oligosaccharide intermediate synthesis and protein N-glycosylation
735	-8187	YLR347C	Karyopherin beta; forms a complex with Srp1p/Kap60p; interacts with nucleoporins to mediate nuclear import of NLS-containing cargo proteins via the nuclear pore complex; regulates PC biosynthesis; GDP-to-GTP exchange factor for Gsp1p
736	-2819	YGR037C	Acyl-CoA-binding protein; transports newly synthesized acyl-CoA esters from fatty acid synthetase (Fas1p-Fas2p) to acyl-CoA-consuming processes; subject to starvation-induced; Grh1p-mediated unconventional secretion
737	2820	YGR038W	Evolutionarily conserved protein; similar to Orm2p; required for resistance to agents that induce unfolded protein response; Orm1p and Orm2p together control membrane biogenesis by coordinating lipid homeostasis with protein quality control
Synteny 44 ends here
738	-8196	YLR351C	Nit protein; one of two proteins in S. cerevisiae with similarity to the Nit domain of NitFhit from fly and worm and to the mouse and human Nit protein which interacts with the Fhit tumor suppressor; nitrilase superfamily member
739	2821	YGR040W	Mitogen-activated protein kinase (MAPK) involved in signal transduction pathways that control filamentous growth and pheromone response; the KSS1 gene is nonfunctional in S288C strains and functional in W303 strains
740	8203	YLR352W	Putative protein of unknown function with similarity to F-box proteins; interacts with Skp1p and Cdc53p; YLR352W is not an essential gene
741	2822	YGR041W	Protein involved in bud-site selection; mutant has increased aneuploidy tolerance; diploid mutants display a unipolar budding pattern instead of the wild-type bipolar pattern; and bud at the distal pole
742	2824	YGR042W	Putative protein of unknown function; involved in maintenance of proper telomere length; green fluorescent protein (GFP)-fusion protein localizes to both the cytoplasm and the nucleus
743	-2825	YGR043C	Transaldolase of unknown function; transcription is repressed by Mot1p and induced by alpha-factor and during diauxic shift
744	-2826	YGR044C	Zinc finger protein involved in control of meiosis; prevents meiosis by repressing IME1 expression and promotes mitosis by activating CLN2 expression; directly repressed by a1-alpha2 regulator; mediates cell type control of sporulation
745	-8210	YLR355C	Bifunctional acetohydroxyacid reductoisomerase and mtDNA binding protein; involved in branched-chain amino acid biosynthesis and maintenance of wild-type mitochondrial DNA; found in mitochondrial nucleoids
Synteny 45 ends here
746	-2806	YGR023W	Putative plasma membrane sensor; involved in cell integrity signaling and stress response during glucose starvation and oxidative stress; has structural and functional similarity to Mid2p
747	-2805	YGR021W	Putative protein of unknown function; the authentic; non-tagged protein is detected in highly purified mitochondria in high-throughput studies
748	2804	YGR020C	Subunit F of the eight-subunit V1 peripheral membrane domain of vacuolar H+-ATPase (V-ATPase); an electrogenic proton pump found throughout the endomembrane system; required for the V1 domain to assemble onto the vacuolar membrane
749	-8111	YLR330W	Component of the exomer complex; which also contains Csh6p; Bch1p; Bch2p; and Bud7p and is involved in export of selected proteins; such as chitin synthase Chs3p; from the Golgi to the plasma membrane
750	-2803	YGR019W	Gamma-aminobutyrate (GABA) transaminase (4-aminobutyrate aminotransferase) involved in the 4-aminobutyrate and glutamate degradation pathways; required for normal oxidative stress tolerance and nitrogen utilization
751	-2802	YGR017W	Putative protein of unknown function; green fluorescent protein (GFP)-fusion protein localizes to both the nucleus and the cytoplasm
Synteny 46 ends here
752	2933	YGR150C	Mitochondrial 15s rRNA-binding protein; required for intron removal of COB and COX1 pre-mRNAs; contains pentatricopeptide repeat (PPR) motifs; mutant is respiratory deficient and has defective plasma membrane electron transport
753	-2932	YGR149W	Putative protein of unknown function; predicted to be an integal membrane protein
Synteny 47 ends here
754	2930	YGR146C	Protein of unknown function; affects chronological lifespan; induced by iron homeostasis transcription factor Aft2p; multicopy suppressor of temperature sensitive hsf1 mutant; induced by treatment with 8-methoxypsoralen and UVA irradiation
755	-2794	YGR009C	t-SNARE protein important for fusion of secretory vesicles with the plasma membrane; similar to but not functionally redundant with Spo20p; SNAP-25 homolog
756	-2929	YGR145W	Essential nucleolar protein; required for biogenesis of the small ribosomal subunit; contains WD repeats; interacts with Mpp10p and Bfr2p; and has homology to Spb1p
Synteny 48 ends here
757	-2944	YGR163W	Putative GTP binding protein that negatively regulates Ran/Tc4 GTPase cycle; activates transcription; subunit of EGO and GSE complexes; required for sorting of Gap1p; localizes to cytoplasm and to chromatin; homolog of human RagC and RagD
758	2738	YGL050W	tRNA methyltransferase required for synthesis of wybutosine; a modified guanosine found at the 3'-position adjacent to the anticodon of phenylalanine tRNA which supports reading frame maintenance by stabilizing codon-anticodon interactions
759	-2739	YGL049C	Translation initiation factor eIF4G; subunit of the mRNA cap-binding protein complex (eIF4F) that also contains eIF4E (Cdc33p); associates with the poly(A)-binding protein Pab1p; also interacts with eIF4A (Tif1p); homologous to Tif4631p
760	-2740	YGL048C	One of six ATPases of the 19S regulatory particle of the 26S proteasome involved in the degradation of ubiquitinated substrates; bound by ubiquitin-protein ligases Ubr1p and Ufd4p; localized mainly to the nucleus throughout the cell cycle
761	2741	YGL047W	Catalytic component of UDP-GlcNAc transferase; required for the second step of dolichyl-linked oligosaccharide synthesis; anchored to the ER membrane via interaction with Alg14p; similar to bacterial and human glycosyltransferases
762	2943	YGR161C	Putative component of the protein phosphatase type 2A complex
763	10821	---	Can not determin the functions of this gene
764	2942	YGR159C	Nucleolar protein that binds nuclear localization sequences; required for pre-rRNA processing and ribosome biogenesis
765	2742	YGL045W	Protein involved in proteolytic activation of Rim101p in response to alkaline pH; interacts with ESCRT-1 subunits Stp22p and Vps28p; essential for anaerobic growth; member of the arrestin-related trafficking adaptor family
766	2941	YGR158C	Exosome non-catalytic core component; involved in 3'-5' RNA processing and degradation in both the nucleus and the cytoplasm; has similarity to E. coli RNase PH and to human hMtr3p (EXOSC6)
767	-2940	YGR157W	Phosphatidylethanolamine methyltransferase (PEMT); catalyzes the first step in the conversion of phosphatidylethanolamine to phosphatidylcholine during the methylation pathway of phosphatidylcholine biosynthesis
768	-2939	YGR156W	Essential protein that is a component of CPF (cleavage and polyadenylation factor); involved in 3' end formation of snoRNA and mRNA; interacts directly with Pta1p; has similarity to mammalian Cleavage-Stimulation Factor CstF-64
769	-2743	YGL044C	Component of the cleavage and polyadenylation factor I (CF I); CF 1; composed of the CF 1A complex (Rna14p; Rna15p; Clp1p; Pcf11p) and Hrp1; is involved in cleavage and polyadenylation of mRNA 3' ends; interacts with the A-rich polyadenylation signal in complex with Rna14p and Hrp1p; mutant displays reduced transcription elongation in the G-less-based run-on (GLRO) assay; required for gene looping
770	2744	YGL043W	General transcription elongation factor TFIIS; enables RNA polymerase II to read through blocks to elongation by stimulating cleavage of nascent transcripts stalled at transcription arrest sites
771	12569	---	Can not determin the functions of this gene
772	-2938	YGR155W	Cystathionine beta-synthase; catalyzes synthesis of cystathionine from serine and homocysteine; the first committed step in cysteine biosynthesis; responsible for hydrogen sulfide generation; advances passage through START by promoting cell growth which requires catalytic activity; and reducing critical cell size independent of catalytic activity; mutations in human ortholog cause homocystinuria
Synteny 49 ends here
773	2934	YGR152C	GTP-binding protein of the ras superfamily required for bud site selection; morphological changes in response to mating pheromone; and efficient cell fusion; localized to the plasma membrane; significantly similar to mammalian Rap GTPases
774	-2747	YGL038C	Mannosyltransferase of the cis-Golgi apparatus; initiates the polymannose outer chain elongation of N-linked oligosaccharides of glycoproteins
775	-2748	YGL037C	Nicotinamidase that converts nicotinamide to nicotinic acid as part of the NAD(+) salvage pathway; required for life span extension by calorie restriction; PNC1 expression responds to all known stimuli that extend replicative life span
776	2749	YGL036W	Putative protein of unknown function; green fluorescent protein (GFP)-fusion protein localizes to the cytoplasm; YGL036W is not an essential gene
Synteny 50 ends here
777	-2750	YGL035C	Transcription factor involved in glucose repression; sequence specific DNA binding protein containing two Cys2His2 zinc finger motifs; regulated by the SNF1 kinase and the GLC7 phosphatase
778	2751	YGL033W	Meiosis-specific protein that localizes to chromosomes; preventing synapsis between nonhomologous chromosomes and ensuring synapsis between homologs; complexes with Mnd1p to promote homolog pairing and meiotic double-strand break repair
Synteny 51 ends here
779	-2752	YGL032C	Adhesion subunit of a-agglutinin of a-cells; C-terminal sequence acts as a ligand for alpha-agglutinin (Sag1p) during agglutination; modified with O-linked oligomannosyl chains; linked to anchorage subunit Aga1p via two disulfide bonds
780	-2753	YGL031C	Ribosomal protein L30 of the large (60S) ribosomal subunit; nearly identical to Rpl24Bp and has similarity to rat L24 ribosomal protein; not essential for translation but may be required for normal translation rate
781	2754	YGL030W	Protein component of the large (60S) ribosomal subunit; has similarity to rat L30 ribosomal protein; involved in pre-rRNA processing in the nucleolus; autoregulates splicing of its transcript
Synteny 52 ends here
782	-2757	YGL028C	Cell wall protein with similarity to glucanases; may play a role in conjugation during mating based on its regulation by Ste12p
783	-2758	YGL027C	Processing alpha glucosidase I; ER type II integral membrane N-glycoprotein involved in assembly of cell wall beta 1;6 glucan and asparagine-linked protein glycosylation; also involved in ER protein quality control and sensing of ER stress
784	-2704	YBL014C	Component of the core factor (CF) rDNA transcription factor complex; CF is required for transcription of 35S rRNA genes by RNA polymerase I and is composed of Rrn6p; Rrn7p; and Rrn11p
785	-2759	YGL026C	Tryptophan synthase; catalyzes the last step of tryptophan biosynthesis; regulated by the general control system of amino acid biosynthesis
786	-2760	YGL025C	Subunit of the RNA polymerase II mediator complex; associates with core polymerase subunits to form the RNA polymerase II holoenzyme; essential for basal and activated transcription; direct target of Cyc8p-Tup1p transcriptional corepressor
787	-11758	---	Can not determin the functions of this gene
788	2714	YBL013W	Methionyl-tRNA formyltransferase; catalyzes the formylation of initiator Met-tRNA in mitochondria; potential Cdc28p substrate
789	2724	YBL011W	Glycerol 3-phosphate/dihydroxyacetone phosphate dual substrate-specific sn-1 acyltransferase of the glycerolipid biosynthesis pathway; prefers 16-carbon fatty acids; similar to Gpt2p; gene is constitutively transcribed
790	-2761	YGL023C	Protein of unknown function; contains FYVE domain; similar to Fab1 and Vps27
791	2762	YGL022W	Subunit of the oligosaccharyltransferase complex of the ER lumen; which catalyzes asparagine-linked glycosylation of newly synthesized proteins; forms a subcomplex with Ost3p and Ost4p and is directly involved in catalysis
792	-2736	YBL010C	Putative protein of unknown function; green fluorescent protein (GFP)-fusion protein colocalizes with clathrin-coated vesicles
793	2746	YBL009W	Protein kinase; accumulation and phosphorylation are periodic during the cell cycle; phosphorylated in response to DNA damage; contains characteristic motifs for degradation via the APC pathway; similar to Alk1p and to mammalian haspins
794	-2763	YGL020C	Subunit of the GET complex; involved in insertion of proteins into the ER membrane; required for the retrieval of HDEL proteins from the Golgi to the ER in an ERD2 dependent fashion and for normal mitochondrial morphology and inheritance
795	2764	YGL019W	Beta regulatory subunit of casein kinase 2 (CK2); a Ser/Thr protein kinase with roles in cell growth and proliferation; CK2; comprised of CKA1; CKA2; CKB1 and CKB2; has many substrates including transcription factors and all RNA polymerases
796	-2768	YGL018C	Specialized J-protein that functions with Hsp70 in Fe-S cluster biogenesis in mitochondria; involved in iron metabolism; contains a J domain typical to J-type chaperones; localizes to the mitochondrial matrix
797	2769	YGL017W	Arginyl-tRNA-protein transferase; catalyzes post-translational conjugation of arginine to the amino termini of acceptor proteins which are then subject to degradation via the N-end rule pathway
798	2770	YGL016W	Karyopherin beta; responsible for import of the Toa1p-Toa2p complex into the nucleus; binds to nucleoporins Nup1p and Nup2p; may play a role in regulation of pleiotropic drug resistance
799	2755	YBL008W	Subunit of the HIR complex; a nucleosome assembly complex involved in regulation of histone gene transcription; contributes to nucleosome formation; heterochromatic gene silencing; and formation of functional kinetochores
800	2776	YGL009C	Isopropylmalate isomerase; catalyzes the second step in the leucine biosynthesis pathway
801	-2767	YBL007C	Cytoskeletal protein binding protein required for assembly of the cortical actin cytoskeleton; interacts with proteins regulating actin dynamics and proteins required for endocytosis; found in the nucleus and cell cortex; has 3 SH3 domains
802	-2775	YGL010W	Putative protein of unknown function; YGL010W is not an essential gene
803	2774	YGL011C	Alpha 1 subunit of the 20S proteasome involved in the degradation of ubiquitinated substrates; 20S proteasome is the core complex of the 26S proteasome; essential for growth; detected in the mitochondria
804	-2779	YBL006C	Component of the RSC chromatin remodeling complex; interacts with Rsc3p; Rsc30p; Npl6p; and Htl1p to form a module important for a broad range of RSC functions
805	-2773	YGL012W	C-24(28) sterol reductase; catalyzes the final step in ergosterol biosynthesis; mutants are viable; but lack ergosterol
806	2789	YBL005W	Transcriptional activator of the pleiotropic drug resistance network; regulates expression of ATP-binding cassette (ABC) transporters through binding to cis-acting sites known as PDREs (PDR responsive elements); post-translationally up-regulated in cells lacking a functional mitochondrial genome
807	-2772	YGL014W	Member of the PUF protein family; which is defined by the presence of Pumilio homology domains that confer RNA binding activity; preferentially binds mRNAs encoding nucleolar ribosomal RNA-processing factors
808	-2777	YGL008C	Plasma membrane H+-ATPase; pumps protons out of the cell; major regulator of cytoplasmic pH and plasma membrane potential; P2-type ATPase; Hsp30p plays a role in Pma1p regulation; interactions with Std1p appear to propagate [GAR+]
Synteny 53 ends here
809	-11437	YAR008W	Subunit of the tRNA splicing endonuclease; which is composed of Sen2p; Sen15p; Sen34p; and Sen54p; Sen34p contains the active site for tRNA 3' splice site cleavage and has similarity to Sen2p and to Archaeal tRNA splicing endonuclease
810	2780	YGL006W	Vacuolar Ca2+ ATPase involved in depleting cytosol of Ca2+ ions; prevents growth inhibition by activation of calcineurin in the presence of elevated concentrations of calcium; similar to mammalian PMCA1a
811	-2781	YGL005C	Component of the conserved oligomeric Golgi complex (Cog1p through Cog8p); a cytosolic tethering complex that functions in protein trafficking to mediate fusion of transport vesicles to Golgi compartments
812	-2782	YGL004C	Proteasome-interacting protein involved in the assembly of the base subcomplex of the 19S proteasome regulatory particle (RP); null mutants accumulate ubiquitinated Gcn4p and display decreased 26S proteasome stability; interacts with Rpt5p
813	11404	YAR007C	Subunit of heterotrimeric Replication Protein A (RPA); which is a highly conserved single-stranded DNA binding protein involved in DNA replication; repair; and recombination
814	11117	---	Can not determin the functions of this gene
815	-2783	YGL003C	Cell-cycle regulated activator of the anaphase-promoting complex/cyclosome (APC/C); which directs ubiquitination of cyclins resulting in mitotic exit; targets the APC/C to specific substrates including Cdc20p; Ase1p; Cin8p and Fin1p
816	-11373	YAR003W	Subunit of the COMPASS (Set1C) complex; which methylates histone H3 on lysine 4 and is required in transcriptional silencing near telomeres; WD40 beta propeller superfamily member with similarity to mammalian Rbbp7
817	11361	YAR002C-A	Protein that forms a heterotrimeric complex with Erp2p; Emp24p; and Erv25p; member; along with Emp24p and Erv25p; of the p24 family involved in ER to Golgi transport and localized to COPII-coated vesicles
818	-11343	YAR002W	FG-nucleoporin component of central core of the nuclear pore complex (NPC); contributes directly to nucleocytoplasmic transport and maintenance of the NPC permeability barrier and is involved in gene tethering at the nuclear periphery; both NUP1 and NUP60 are homologous to human NUP153
Synteny 54 ends here
819	-2785	YGR001C	Putative protein of unknown function with similarity to methyltransferase family members; green fluorescent protein (GFP)-fusion protein localizes to the cytoplasm; required for replication of Brome mosaic virus in S. cerevisiae
820	11326	YAL001C	Largest of six subunits of the RNA polymerase III transcription initiation factor complex (TFIIIC); part of the TauB domain of TFIIIC that binds DNA at the BoxB promoter sites of tRNA and similar genes; cooperates with Tfc6p in DNA binding
821	-11318	YAL002W	Membrane-binding component of the CORVET complex; involved in endosomal vesicle tethering and fusion in the endosome to vacuole protein targeting pathway; interacts with Vps21p; contains RING finger motif
822	-11309	YAL003W	Translation elongation factor 1 beta; stimulates nucleotide exchange to regenerate EF-1 alpha-GTP for the next elongation cycle; part of the EF-1 complex; which facilitates binding of aminoacyl-tRNA to the ribosomal A site
823	8079	YLR321C	Component of the RSC chromatin remodeling complex; essential gene required for cell cycle progression and maintenance of proper ploidy; phosphorylated in the G1 phase of the cell cycle; Snf5p paralog
824	8040	YLR315W	Non-essential kinetochore protein; subunit of the Ctf19 central kinetochore complex (Ctf19p-Mcm21p-Okp1p-Mcm22p-Mcm16p-Ctf3p-Chl4p-Mcm19p-Nkp1p-Nkp2p-Ame1p-Mtw1p)
825	-8047	YLR316C	Subunit of tRNA-specific adenosine-34 deaminase; forms a heterodimer with Tad2p that converts adenosine to inosine at the wobble position of several tRNAs
826	8056	YLR318W	Reverse transcriptase subunit of the telomerase holoenzyme; essential for telomerase core catalytic activity; involved in other aspects of telomerase assembly and function; mutations in human homolog are associated with aplastic anemia
827	-8063	YLR319C	Actin- and formin-interacting protein; stimulates actin cable nucleation by recruiting actin monomers to Bni1p; involved in polarized cell growth; isolated as bipolar budding mutant; potential Cdc28p substrate
828	8070	YLR320W	Subunit of an E3 ubiquitin ligase complex involved in replication repair; stabilizes protein components of the replication fork; such as the fork-pausing complex and leading strand polymerase; preventing fork collapse and promoting efficient recovery during replication stress; required for accurate meiotic chromosome segregation
829	-2786	YGR002C	Component of the Swr1p complex that incorporates Htz1p into chromatin; component of the NuA4 histone acetyltransferase complex
830	2787	YGR003W	Ubiquitin-protein ligase; forms a complex with Elc1p that polyubiquitylates monoubiquitylated RNA polymerase II to trigger its proteolysis; cullin family member with similarity to Cdc53p and human CUL3
831	-8084	YLR323C	Spliceosome assembly factor; essential for the first step of splicing; component of the pre-catalytic spliceosome complex containing Cef1p; has similarity to S. pombe Cwf24p
832	2788	YGR004W	Peroxisomal integral membrane protein; involved in negative regulation of peroxisome size; partially functionally redundant with Pex30p and Pex32p; probably acts at a step downstream of steps mediated by Pex28p and Pex29p
833	-8091	YLR325C	Protein component of the large (60S) ribosomal subunit; has similarity to rat L38 ribosomal protein
834	-2790	YGR005C	TFIIF (Transcription Factor II) middle subunit; involved in both transcription initiation and elongation of RNA polymerase II; homologous to human RAP30
835	2791	YGR006W	Splicing factor involved in the positioning of the 3' splice site during the second catalytic step of splicing; part of snRNP U5; interacts with Slu7p
836	8098	YLR326W	Putative protein of unknown function; predicted to be palmitoylated
837	2792	YGR007W	Ethanolamine-phosphate cytidylyltransferase; catalyzes the second step of phosphatidylethanolamine biosynthesis; involved in the maintenance of plasma membrane; similar to mammalian CTP: phosphocholine cytidylyl-transferases
838	-2793	YGR008C	Protein involved in resistance to dessication stress; Stf2p exhibits antioxidant properties; and its overexpression prevents ROS accumulation and apoptosis; binds to the F0 sector of mitochondrial F1F0 ATPase in vitro and is proposed to modulate the inhibitory action of Inh1p and Stf1p
Synteny 55 ends here
839	2795	YGR010W	Nicotinic acid mononucleotide adenylyltransferase; involved in de novo and salvage synthesis of NAD(+)
840	2796	YGR012W	Putative cysteine synthase; localized to the mitochondrial outer membrane
841	2797	YGR013W	Component of U1 snRNP required for mRNA splicing via spliceosome; yeast specific; no metazoan counterpart
842	2798	YGR014W	Mucin family member involved in the Cdc42p- and MAP kinase-dependent filamentous growth signaling pathway; also functions as an osmosensor in parallel to the Sho1p-mediated pathway; potential Cdc28p substrate
843	-2799	YGR015C	Putative protein of unknown function; green fluorescent protein (GFP)-fusion protein localizes to the mitochondrion
844	2801	YGR016W	Putative protein of unknown function
845	-8106	YLR329W	Protein involved in early stages of meiotic recombination; required for chromosome synapsis; forms a complex with Rec104p and Spo11p necessary during the initiation of recombination
Synteny 56 ends here
846	-10822	---	Can not determin the functions of this gene
847	2745	YGL040C	Aminolevulinate dehydratase; a homo-octameric enzyme; catalyzes the conversion of 5-aminolevulinate to porphobilinogen; the second step in heme biosynthesis; enzymatic activity is zinc-dependent; localizes to the cytoplasm and nucleus
Synteny 57 ends here
848	-9173	YMR078C	Subunit of a complex with Ctf8p that shares some subunits with Replication Factor C and is required for sister chromatid cohesion; may have overlapping functions with Rad24p in the DNA damage replication checkpoint
849	5430	YKL091C	Putative homolog of Sec14p; which is a phosphatidylinositol/phosphatidylcholine transfer protein involved in lipid metabolism; localizes to the nucleus; contains a CRAL/TRIO domain and binds several lipids in a large-scale study
850	5425	YKL092C	GTPase activating factor for Rsr1p/Bud1p required for both axial and bipolar budding patterns; mutants exhibit random budding in all cell types
851	-9174	YMR080C	ATP-dependent RNA helicase of the SFI superfamily involved in nonsense mediated mRNA decay; required for efficient translation termination at nonsense codons and targeting of NMD substrates to P-bodies; involved in telomere maintenance
852	-5418	YKL093W	Protein involved in mitochondrial functions and stress response; overexpression suppresses growth defects of hap2; hap3; and hap4 mutants
853	-5413	YKL094W	Monoglyceride lipase (MGL); functional ortholog of mammalian MGL; localizes to lipid particles and membranes; also member of the eukaryotic serine hydrolase family
854	-5408	YKL095W	Essential protein required for pre-mRNA splicing; associates transiently with the spliceosomal NTC ("nineteen complex") and acts after Prp2p to promote the first catalytic reaction of splicing
855	-5404	YKL096W	Cell wall mannoprotein that localizes specifically to birth scars of daughter cells; linked to a beta-1;3- and beta-1;6-glucan heteropolymer through a phosphodiester bond; required for propionic acid resistance
856	-10827	YKL096W-A	Covalently linked cell wall mannoprotein; major constituent of the cell wall; plays a role in stabilizing the cell wall; involved in low pH resistance; precursor is GPI-anchored
857	-5390	YKL098W	Protein of unknown function; mtc2 is synthetically sick with cdc13-1
858	5385	YKL099C	Subunit of U3-containing Small Subunit (SSU) processome complex involved in production of 18S rRNA and assembly of small ribosomal subunit
859	5382	YKL100C	Putative protein of unknown function with similarity to a human minor histocompatibility antigen and signal peptide peptidases; YKL100C is not an essential gene
860	9175	YMR083W	Mitochondrial alcohol dehydrogenase isozyme III; involved in the shuttling of mitochondrial NADH to the cytosol under anaerobic conditions and ethanol production
861	-5375	YKL101W	Nim1p-related protein kinase that regulates the morphogenesis and septin checkpoints; associates with the assembled septin filament; required along with Hsl7p for bud neck recruitment; phosphorylation; and degradation of Swe1p
862	5370	YKL103C	Vacuolar aminopeptidase yscI; zinc metalloproteinase that belongs to the peptidase family M18; often used as a marker protein in studies of autophagy and cytosol to vacuole targeting (CVT) pathway
863	5362	YKL104C	Glutamine-fructose-6-phosphate amidotransferase; catalyzes the formation of glucosamine-6-P and glutamate from fructose-6-P and glutamine in the first step of chitin biosynthesis
864	5357	YKL105C	Putative protein of unknown function; similar to A. gossypii SEG gene which is important for stabilizing eisosomes
865	-5351	YKL106W	Mitochondrial aspartate aminotransferase; catalyzes the conversion of oxaloacetate to aspartate in aspartate and asparagine biosynthesis
866	9176	YMR087W	Putative ADP-ribose-1''-monophosphatase that converts ADP-ribose-1''-monophosphate to ADP-ribose; may have a role in tRNA splicing; contains an A1pp domain
867	-9179	YMR088C	Permease of basic amino acids in the vacuolar membrane
868	-1580	---	Can not determin the functions of this gene
Synteny 58 ends here
869	-9181	YMR091C	Component of the RSC chromatin remodeling complex; interacts with Rsc3p; Rsc30p; Ldb7p; and Htl1p to form a module important for a broad range of RSC functions; involved in nuclear protein import and maintenance of proper telomere length
870	-9182	YMR092C	Actin cortical patch component; interacts with the actin depolymerizing factor cofilin; required to restrict cofilin localization to cortical patches; contains WD repeats
871	9183	YMR093W	Nucleolar protein; component of the small subunit (SSU) processome containing the U3 snoRNA that is involved in processing of pre-18S rRNA
Synteny 59 ends here
872	-9187	YMR098C	Mitochondrial protein required for the stability of Oli1p (Atp9p) mRNA and for the Oli1p ring formation; YMR098C is not an essential gene
873	-5317	YKL112W	DNA binding protein with possible chromatin-reorganizing activity involved in transcriptional activation; gene silencing; and DNA replication and repair
Synteny 60 ends here
874	5312	YKL113C	5' to 3' exonuclease; 5' flap endonuclease; required for Okazaki fragment processing and maturation as well as for long-patch base-excision repair; member of the S. pombe RAD2/FEN1 family
875	5307	YKL114C	Major apurinic/apyrimidinic endonuclease; 3'-repair diesterase involved in repair of DNA damage by oxidation and alkylating agents; also functions as a 3'-5' exonuclease to repair 7;8-dihydro-8-oxodeoxyguanosine
876	5304	YKL116C	Serine/threonine protein kinase that inhibits pheromone induced signalling downstream of MAPK; possibly at the level of the Ste12p transcription factor
877	9189	YMR099C	Glucose-6-phosphate 1-epimerase (hexose-6-phosphate mutarotase); likely involved in carbohydrate metabolism; GFP-fusion protein localizes to both the nucleus and cytoplasm and is induced in response to the DNA-damaging agent MMS
878	-5295	YKL117W	Co-chaperone that binds to and regulates Hsp90 family chaperones; important for pp60v-src activity in yeast; homologous to the mammalian p23 proteins and like p23 can regulate telomerase activity
Synteny 61 ends here
879	9190	YMR100W	MYND domain-containing protein required for ubiquitination and turnover of Rpn4p; interacts with Ubr2p (E3) and indirectly with Rad6p (E2); short-lived protein degraded in a Ubr2p/Rad6p dependent manner; similar to the A. nidulans samB gene
880	5290	YKL119C	Integral membrane protein required for vacuolar H+-ATPase (V-ATPase) function; although not an actual component of the V-ATPase complex; functions in the assembly of the V-ATPase; localized to the endoplasmic reticulum (ER)
881	-9191	YMR101C	Cis-prenyltransferase involved in synthesis of long-chain dolichols (19-22 isoprene units; as opposed to Rer2p which synthesizes shorter-chain dolichols); localizes to lipid bodies; transcription is induced during stationary phase
882	-5283	YKL120W	Mitochondrial inner membrane transporter; transports oxaloacetate; sulfate; thiosulfate; and isopropylmalate; member of the mitochondrial carrier family
883	-5277	YKL121W	Protein of unknown function; null mutant is resistant to 2-deoxy-D-glucose and displays abnormally elongated buds
884	5271	YKL122C	Subunit of the signal recognition particle (SRP); which functions in protein targeting to the endoplasmic reticulum membrane; not found in mammalian SRP; forms a pre-SRP structure in the nucleolus that is translocated to the cytoplasm
885	-5261	YKL124W	Specificity factor required for Rsp5p-dependent ubiquitination and sorting of cargo proteins at the multivesicular body; identified as a high-copy suppressor of a SHR3 deletion; increasing steady-state levels of amino acid permeases
886	-5256	YKL125W	Protein required for transcription of rDNA by RNA polymerase I; transcription factor independent of DNA template; involved in recruitment of RNA polymerase I to rDNA; structure reveals unique HEAT repeat fold and a surface serine patch; phosphorylation of serine patch impairs cell growth and reduces RNA polymerase I binding in vitro and RNA polymerase I recruitment to the rDNA gene in vivo
887	-5251	YKL126W	Serine/threonine protein kinase; phosphorylates and downregulates flippase activator Fpk1p; also inactivates Orm1p and Orm2p (inhibitors of serine:palmitoyl-coenzyme A transferase) by phosphorylation in response to compromised sphingolipid synthesis; mutations affect receptor-mediated endocytosis and sphingolipid-mediated and cell integrity signaling pathways; homolog of mammalian kinase SGK
888	-5248	YKL127W	Phosphoglucomutase; minor isoform; catalyzes the conversion from glucose-1-phosphate to glucose-6-phosphate; which is a key step in hexose metabolism
889	-9192	YMR106C	Subunit of the telomeric Ku complex (Yku70p-Yku80p); involved in telomere length maintenance; structure and telomere position effect; relocates to sites of double-strand cleavage to promote nonhomologous end joining during DSB repair
Synteny 62 ends here
890	9193	YMR107W	Protein required for survival at high temperature during stationary phase; not required for growth on nonfermentable carbon sources
891	5245	YKL128C	Putative phosphomutase; contains a region homologous to the active site of phosphomutases; overexpression suppresses the histidine auxotrophy of an ade3 ade16 ade17 triple mutant and the temperature sensitivity of a tps2 mutant
892	9194	YMR108W	Acetolactate synthase; catalyses the first common step in isoleucine and valine biosynthesis and is the target of several classes of inhibitors; localizes to the mitochondria; expression of the gene is under general amino acid control
893	5241	YKL129C	One of two type I myosins; localizes to actin cortical patches; deletion of MYO3 has little effect on growth; but myo3 myo5 double deletion causes severe defects in growth and actin cytoskeleton organization
894	-9195	YMR110C	Hexadecenal dehydrogenase; involved in the conversion of sphingosine 1-phosphate breakdown product hexadecenal to hexadecenoic acid; located in the mitochondrial outer membrane and also in lipid particles; has similarity to ALDH3A2; a human fatty aldehyde dehydrogenase (FALDH) mutated in Sjogren-Larsson syndrome; a neurocutaneous disorder
895	5236	YKL130C	RNA-binding protein that binds specific mRNAs and interacts with She3p; part of the mRNA localization machinery that restricts accumulation of certain proteins to the bud
896	-9196	YMR111C	Protein of unknown function; green fluorescent protein (GFP)-fusion protein localizes to the nucleus; YMR111C is not an essential gene
897	-9197	YMR112C	Subunit of the RNA polymerase II mediator complex; associates with core polymerase subunits to form the RNA polymerase II holoenzyme; essential protein
898	5234	YKL132C	Putative dihydrofolate synthetase; has similarity to Fol3p and to E. coli folylpolyglutamate synthetase/dihydrofolate synthetase; the authentic; non-tagged protein is detected in highly purified mitochondria in high-throughput studies
899	-9198	YMR114C	Protein of unknown function; may interact with ribosomes; based on co-purification experiments; green fluorescent protein (GFP)-fusion protein localizes to the nucleus and cytoplasm; YMR114C is not an essential gene
900	5230	YKL133C	Putative protein of unknown function; has similarity to Mgr3p; but unlike MGR3; is not required for growth of cells lacking the mitochondrial genome (null mutation does not confer a petite-negative phenotype)
901	10348	---	Can not determin the functions of this gene
902	-9200	YMR116C	G-protein beta subunit and guanine nucleotide dissociation inhibitor for Gpa2p; ortholog of RACK1 that inhibits translation; core component of the small (40S) ribosomal subunit; represses Gcn4p in the absence of amino acid starvation
903	5218	YKL135C	Beta-adaptin; large subunit of the clathrin-associated protein (AP-1) complex; binds clathrin; involved in clathrin-dependent Golgi protein sorting
904	-5211	YKL137W	Evolutionarily conserved copper-binding protein of the mitochondrial intermembrane space; may be involved in delivering copper from the matrix to the cytochrome c oxidase complex; contains a twin CX9C motif
905	5204	YKL138C	Mitochondrial ribosomal protein of the large subunit
906	-9201	YMR117C	Component of the evolutionarily conserved kinetochore-associated Ndc80 complex (Ndc80p-Nuf2p-Spc24p-Spc25p); involved in chromosome segregation; spindle checkpoint activity and kinetochore clustering
907	11500	YKL138C-A	Essential subunit of the Dam1 complex (aka DASH complex); couples kinetochores to the force produced by MT depolymerization thereby aiding in chromosome segregation; is transferred to the kinetochore prior to mitosis
908	-5201	YKL139W	Catalytic (alpha) subunit of C-terminal domain kinase I (CTDK-I); phosphorylates both RNA pol II subunit Rpo21p to affect transcription and pre-mRNA 3' end processing; and ribosomal protein Rps2p to increase translational fidelity; similar to the Drosophila dCDK12 and human CDK12 and probably CDK13
909	-5195	YKL140W	Steryl ester hydrolase; one of three gene products (Yeh1p; Yeh2p; Tgl1p) responsible for steryl ester hydrolase activity and involved in sterol homeostasis; localized to lipid particle membranes
910	-5190	YKL141W	Subunit of both succinate dehydrogenase and of TIM22 translocase; functions as the cytochrome b subunit of succinate dehydrogenase; which couples the oxidation of succinate to the transfer of electrons to ubiquinone as part of the TCA cycle and the mitochondrial respiratory chain; also required for mitochondrial inner membrane protein import as part of the TIM22 complex
911	6566	YLR025W	One of four subunits of the endosomal sorting complex required for transport III (ESCRT-III); involved in the sorting of transmembrane proteins into the multivesicular body (MVB) pathway; recruited from the cytoplasm to endosomal membranes
912	-6570	YLR026C	cis-Golgi t-SNARE syntaxin required for vesicular transport between the ER and the Golgi complex; binds at least 9 SNARE proteins
913	-6578	YLR027C	Cytosolic aspartate aminotransferase; involved in nitrogen metabolism; localizes to peroxisomes in oleate-grown cells
Synteny 63 ends here
914	-6584	YLR028C	Enzyme of 'de novo' purine biosynthesis containing both 5-aminoimidazole-4-carboxamide ribonucleotide transformylase and inosine monophosphate cyclohydrolase activities; isozyme of Ade17p; ade16 ade17 mutants require adenine and histidine
915	-6589	YLR029C	Protein component of the large (60S) ribosomal subunit; nearly identical to Rpl15Bp and has similarity to rat L15 ribosomal protein; binds to 5.8 S rRNA
916	9203	YMR122W-A	Protein of unknown function; green fluorescent protein (GFP)-fusion protein localizes to the cytoplasm and endoplasmic reticulum
917	9204	YMR123W	V-ATPase assembly factor; functions with other V-ATPase assembly factors in the ER to efficiently assemble the V-ATPase membrane sector (V0)
918	6600	YLR031W	Putative protein of unknown function
919	9205	YMR125W	Large subunit of the nuclear mRNA cap-binding protein complex; interacts with Npl3p to carry nuclear poly(A)+ mRNA to cytoplasm; also involved in nuclear mRNA degradation and telomere maintenance; orthologous to mammalian CBP80
920	-9206	YMR126C	Protein of unknown function; mutant sensitive to 6-azauracil (6AU) and mycophenolic acid (MPA)
921	6608	YLR032W	DNA helicase proposed to promote replication fork regression during postreplication repair by template switching; RING finger containing ubiquitin ligase; stimulates the synthesis of free and PCNA-bound polyubiquitin chains by Ubc13p-Mms2p
922	-9207	YMR127C	Histone acetyltransferase (HAT) catalytic subunit of the SAS complex (Sas2p-Sas4p-Sas5p); which acetylates free histones and nucleosomes and regulates transcriptional silencing; member of the MYSTacetyltransferase family
923	9208	YMR128W	Essential DEAH-box ATP-dependent RNA helicase specific to the U3 snoRNP; predominantly nucleolar in distribution; required for 18S rRNA synthesis
924	6613	YLR033W	Component of the RSC chromatin remodeling complex; RSC functions in transcriptional regulation and elongation; chromosome stability; and establishing sister chromatid cohesion; involved in telomere maintenance
925	-6617	YLR034C	Putative divalent metal ion transporter involved in iron homeostasis; transcriptionally regulated by metal ions; member of the Nramp family of metal transport proteins
926	9209	YMR129W	Glycoprotein subunit of the transmembrane ring of the nuclear pore complex (NPC); contributes to nucleocytoplasmic transport; NPC biogenesis and spindle pole body duplication; homologous to human NUP210
927	-11506	YLR035C	Protein involved in the mismatch repair of certain frameshift intermediates and involved in meiotic recombination; forms a complex with Mlh1p
928	9211	YMR130W	Putative protein of unknown function; YMR130W is not an essential gene
Synteny 64 ends here
929	-6640	YLR038C	Subunit VIb of cytochrome c oxidase; which is the terminal member of the mitochondrial inner membrane electron transport chain; required for assembly of cytochrome c oxidase but not required for activity after assembly; phosphorylated
930	-6646	YLR039C	Protein involved in retrograde transport to the cis-Golgi network; forms heterodimer with Rgp1p that acts as a GTP exchange factor for Ypt6p; involved in transcription of rRNA and ribosomal protein genes
931	-9212	YMR131C	Essential nuclear protein involved in early steps of ribosome biogenesis; physically interacts with the ribosomal protein Rpl3p
932	-9213	YMR132C	Protein of unknown function; contains sequence that closely resembles a J domain (typified by the E. coli DnaJ protein)
933	9214	YMR133W	Protein involved in early stages of meiotic recombination; possibly involved in the coordination of recombination and meiotic division; mutations lead to premature initiation of the first meiotic division
934	-6648	YLR040C	Protein of unknown function; localizes to the cell wall; predicted to be a GPI-attached protein; upregulated by Mcm1p-Alpha1p transcription factor; partially overlaps the dubious ORF YLR041W; mRNA identified as translated by ribosome profiling data; YLR040C is not essential
935	9215	YMR134W	Protein of unknown function that may be involved in iron metabolism; mutant bm-8 has a growth defect on iron-limited medium that is complemented by overexpression of Yfh1p; shows localization to the ER; highly conserved in ascomycetes
936	-9216	YMR135C	Protein of unknown function; involved in proteasome-dependent catabolite inactivation of fructose-1;6-bisphosphatase; contains LisH and CTLH domains; like Vid30p; dosage-dependent regulator of START
937	9217	YMR136W	Protein containing GATA family zinc finger motifs; similar to Gln3p and Dal80p; expression repressed by leucine
938	-9218	YMR137C	Nuclease required for a post-incision step in the repair of DNA single and double-strand breaks that result from interstrand crosslinks produced by a variety of mono- and bi-functional psoralen derivatives; induced by UV-irradiation
939	9219	YMR138W	GTP-binding protein involved in beta-tubulin (Tub2p) folding; isolated as mutant with increased chromosome loss and sensitivity to benomyl; regulated by the GTPase-activating protein; Cin2p; the human retinitis pigmentosa 2 (RP2) homolog
940	11857	YDL078C	Peroxisomal malate dehydrogenase; catalyzes interconversion of malate and oxaloacetate; involved in the glyoxylate cycle
941	11856	YDL079C	Glycogen synthase kinase 3 (GSK-3) homolog; one of four GSK-3 homologs in S. cerevisiae that function to activate Msn2p-dependent transcription of stress responsive genes and that function in protein degradation
942	11854	YDL080C	Probable alpha-ketoisocaproate decarboxylase; may have a role in catabolism of amino acids to long-chain and complex alcohols; required for expression of enzymes involved in thiamine biosynthesis
943	9220	YMR140W	Protein of unknown function; interacts with both the Reg1p/Glc7p phosphatase and the Snf1p kinase
944	11682	---	Can not determin the functions of this gene
945	-11853	YDL082W	Protein component of the large (60S) ribosomal subunit; nearly identical to Rpl13Bp; not essential for viability; has similarity to rat L13 ribosomal protein
946	11852	YDL083C	Protein component of the small (40S) ribosomal subunit; identical to Rps16Ap and has similarity to E. coli S9 and rat S16 ribosomal proteins
947	9222	YMR144W	Putative protein of unknown function; localized to the nucleus; YMR144W is not an essential gene
948	-11851	YDL084W	Component of the TREX complex required for nuclear mRNA export; member of the DEAD-box RNA helicase superfamily and is involved in early and late steps of spliceosome assembly; homolog of the human splicing factor hUAP56
949	-11675	---	Can not determin the functions of this gene
950	-11850	YDL085W	Mitochondrial external NADH dehydrogenase; catalyzes the oxidation of cytosolic NADH; Nde1p and Nde2p are involved in providing the cytosolic NADH to the mitochondrial respiratory chain
951	11849	YDL085C-A	Putative protein of unknown function; green fluorescent protein (GFP)-fusion protein localizes to the cytoplasm and nucleus
952	-9223	YMR146C	eIF3i subunit of the core complex of translation initiation factor 3 (eIF3); which is essential for translation; stimulates rate of ribosomal scanning during translation reinitiation
953	-11848	YDL086W	Putative protein of unknown function; the authentic; non-tagged protein is detected in highly purified mitochondria in high-throughput studies; YDL086W is not an essential gene
954	10390	YPL034W	Putative protein of unknown function; YPL034W is not essential gene
955	9224	YMR147W	Putative protein of unknown function
956	9225	YMR148W	Protein of unknown function that may play a role in spore wall assembly; predicted to contain an N-terminal transmembrane domain; osw5 null mutant spores exhibit increased spore wall permeability and sensitivity to beta-glucanase digestion
957	9226	YMR149W	Delta subunit of the oligosaccharyl transferase glycoprotein complex; which is required for N-linked glycosylation of proteins in the endoplasmic reticulum
958	-9227	YMR150C	Catalytic subunit of the mitochondrial inner membrane peptidase complex; required for maturation of mitochondrial proteins of the intermembrane space; complex contains Imp1p and Imp2p (both catalytic subunits); and Som1p
Synteny 65 ends here
959	-10391	YPL033C	Protein of unknown function; involved in regulation of dNTP production; null mutant suppresses the lethality of lcd1 and rad53 mutations; expression is induced by Kar4p
960	11847	YDL087C	Essential protein associated with the U1 snRNP complex; splicing factor involved in recognition of 5' splice site; contains two zinc finger motifs; N-terminal zinc finger binds pre-mRNA
Synteny 66 ends here
961	11846	YDL088C	FG-nucleoporin component of central core of the nuclear pore complex (NPC); contributes directly to nucleocytoplasmic transport
962	-11845	YDL089W	Protein of unknown function; interacts with Csm1p; Lrs4p; required for rDNA repeat stability; null mutant causes increase in unequal sister-chromatid exchange; GFP-fusion protein localizes to the nuclear periphery; possible Cdc28p substrate
963	-9229	YMR154C	Calpain-like cysteine protease involved in proteolytic activation of Rim101p in response to alkaline pH; has similarity to A. nidulans palB
964	11843	YDL090C	Beta subunit of the CAAX farnesyltransferase (FTase) that prenylates the a-factor mating pheromone and Ras proteins; required for the membrane localization of Ras proteins and a-factor; homolog of the mammalian FTase beta subunit
965	11842	YDL091C	UBX (ubiquitin regulatory X) domain-containing protein that interacts with Cdc48p; green fluorescent protein (GFP)-fusion protein localizes to the cytoplasm in a punctate pattern
966	-11841	YDL092W	Signal recognition particle (SRP) subunit; interacts with the RNA component of SRP to form the Alu domain; which is the region of SRP responsible for arrest of nascent chain elongation during membrane targeting; homolog of mammalian SRP14
967	9230	YMR155W	Putative protein of unknown function; identified as interacting with Hsp82p in a high-throughput two-hybrid screen
968	-11840	YDL095W	Protein O-mannosyltransferase; transfers mannose from dolichyl phosphate-D-mannose to protein Ser/Thr residues; 1 of 7 related proteins involved in O-glycosylation which is essential for cell wall rigidity; involved in ER quality control
969	11839	YDL097C	Essential; non-ATPase regulatory subunit of the 26S proteasome lid required for the assembly and activity of the 26S proteasome; the human homolog (S9 protein) partially rescues Rpn6p depletion
970	-9231	YMR156C	DNA 3'-phosphatase that functions in repair of endogenous damage of double-stranded DNA; activity is specific for removal of 3' phosphates at strand breaks; has similarity to the l-2-haloacid dehalogenase superfamily
971	11838	YDL098C	Component of U4/U6.U5 snRNP involved in mRNA splicing via spliceosome
972	-9233	YMR157C	Protein of unknown function; null mutant displays reduced respiratory growth and elevated frequency of mitochondrial genome loss; the authentic; non-tagged protein is detected in purified mitochondria in high-throughput studies
973	9234	YMR158W	Mitochondrial ribosomal protein of the small subunit
974	-11837	YDL099W	Cis-golgi localized protein involved in ER to Golgi transport; forms a complex with the mammalian GRASP65 homolog; Grh1p; mutants are compromised for the fusion of ER-derived vesicles with Golgi membranes
975	11836	YDL100C	Guanine nucleotide exchange factor for Gpa1p; amplifies G protein signaling; subunit of the GET complex; which is involved in Golgi to ER trafficking and insertion of proteins into the ER membrane; has low-level ATPase activity
Synteny 67 ends here
976	-9235	YMR159C	Conserved protein that interacts with Atg12p-Atg5p conjugates to form Atg12p-Atg5p-Atg16p multimers; which localize to the pre-autophagosomal structure and are required for autophagy
977	9236	YMR160W	Putative protein of unknown function; green fluorescent protein (GFP)-fusion protein localizes to the membrane of the vacuole; mutant has enhanced sensitivity to overexpression of mutant huntingtin; YMR160W is not an essential gene
978	11835	YDL101C	Cell-cycle checkpoint serine-threonine kinase required for DNA damage-induced transcription of certain target genes; phosphorylation of Rad55p and Sml1p; and transient G2/M arrest after DNA damage; also regulates postreplicative DNA repair
979	-11834	YDL102W	Catalytic subunit of DNA polymerase delta; required for chromosomal DNA replication during mitosis and meiosis; intragenic recombination; repair of double strand DNA breaks; and DNA replication during nucleotide excision repair (NER)
980	9237	YMR161W	Co-chaperone for Hsp40p; anchored in the ER membrane; with its homolog Ydj1p promotes ER-associated protein degradation (ERAD) of integral membrane substrates; similar to E. coli DnaJ
981	-9238	YMR162C	Aminophospholipid translocase (flippase) that maintains membrane lipid asymmetry in post-Golgi secretory vesicles; localizes to the trans-Golgi network; likely involved in protein transport; type 4 P-type ATPase
982	11828	YDL103C	UDP-N-acetylglucosamine pyrophosphorylase; catalyzes the formation of UDP-N-acetylglucosamine (UDP-GlcNAc); which is important in cell wall biosynthesis; protein N-glycosylation; and GPI anchor biosynthesis
983	-9239	YMR163C	Peroxisome-specific receptor important for peroxisome inheritance; co-fractionates with peroxisome membranes and co-localizes with peroxisomes in vivo; physically interacts with the myosin V motor Myo2p; INP2 is not an essential gene
Synteny 68 ends here
984	-9240	YMR164C	Transcription factor involved in regulation of invasive growth and starch degradation; controls the activation of MUC1 and STA2 in response to nutritional signals
985	-9241	YMR165C	Mg<sup>2+</sup>-dependent phosphatidate (PA) phosphatase; catalyzes the dephosphorylation of PA to yield diacylglycerol; responsible for de novo lipid synthesis and formation of lipid droplets; homologous to mammalian lipin 1
986	-9243	YMR166C	Predicted transporter of the mitochondrial inner membrane; has similarity to human mitochondrial ATP-Mg/Pi carriers; YMR166C is not an essential gene
987	11824	YDL104C	Highly conserved mitochondrial protein; essential for t6A modification of mitochondrial tRNAs that decode ANN codons; similar to Kae1p and E. coli YgjD; both of which are also required for tRNA t6A modification
988	-11818	YDL105W	Component of the SMC5-SMC6 complex; this complex plays a key role in the removal of X-shaped DNA structures that arise between sister chromatids during DNA replication and repair
989	9244	YMR167W	Protein required for mismatch repair in mitosis and meiosis as well as crossing over during meiosis; forms a complex with Pms1p and Msh2p-Msh3p during mismatch repair; human homolog is associated with hereditary non-polyposis colon cancer
990	-9245	YMR168C	Essential kinetochore protein; component of the CBF3 complex that binds the CDEIII region of the centromere; contains an N-terminal Zn2Cys6 type zinc finger domain; a C-terminal acidic domain; and a putative coiled coil dimerization domain
991	-10722	YMR169C	Cytoplasmic aldehyde dehydrogenase; involved in beta-alanine synthesis; uses NAD+ as the preferred coenzyme; very similar to Ald2p; expression is induced by stress and repressed by glucose
992	9246	YMR170C	Cytoplasmic aldehyde dehydrogenase; involved in ethanol oxidation and beta-alanine biosynthesis; uses NAD+ as the preferred coenzyme; expression is stress induced and glucose repressed; very similar to Ald3p
993	11812	YDL106C	Homeobox transcription factor; regulatory targets include genes involved in phosphate metabolism; binds cooperatively with Pho4p to the PHO5 promoter; phosphorylation of Pho2p facilitates interaction with Pho4p
994	-9247	YMR171C	Specificity factor required for Rsp5p-dependent ubiquitination and sorting of specific cargo proteins at the multivesicular body; mRNA is targeted to the bud via the mRNA transport system involving She2p
995	-2652	YGL141W	Multiubiquitin chain assembly factor (E4); proteasome processivity factor that elongates polyUb chains on substrates; opposing Ubp6p; a branched polyubiquitin protease; required for retrograde transport of misfolded proteins during ERAD
996	2651	YGL142C	Integral membrane protein involved in glycosylphosphatidylinositol (GPI) anchor synthesis; putative alpha 1;2 mannosyltransferase required for addition of the third mannose onto the GPI core structure; human PIG-Bp is a functional homolog
997	-11805	YDL107W	Peripherally bound inner membrane protein of the mitochondrial matrix involved in membrane insertion of C-terminus of Cox2p; interacts genetically and physically with Cox18p
998	-11800	YDL108W	Serine/threonine protein kinase; subunit of the transcription factor TFIIH; involved in transcription initiation at RNA polymerase II promoters
999	2650	YGL143C	Mitochondrial translation release factor; involved in stop codon recognition and hydrolysis of the peptidyl-tRNA bond during mitochondrial translation; lack of MRF1 causes mitochondrial genome instability
1000	11794	YDL109C	Putative lipase; involved in lipid metabolism; YDL109C is not an essential gene
1001	-2649	YGL145W	Peripheral membrane protein required for fusion of COPI vesicles with the ER; prohibits back-fusion of COPII vesicles with the ER; forms a tethering complex with Sec39p and Dsl1p that interacts with ER SNAREs Sec20p and Use1p
1002	11788	YDL110C	Protein of unknown function that associates with ribosomes; heterozygous deletion demonstrated increases in chromosome instability in a rad9 deletion background; protein abundance is decreased upon intracellular iron depletion
1003	2647	YGL146C	Putative protein of unknown function; non-essential gene identified in a screen for mutants with increased levels of rDNA transcription; contains two putative transmembrane spans; but no significant homology to other known proteins
1004	11783	YDL111C	Exosome non-catalytic core component; involved in 3'-5' RNA processing and degradation in both the nucleus and the cytoplasm; has similarity to E. coli RNase PH and to human hRrp42p (EXOSC7)
1005	-11776	YDL112W	2'-O-ribose methyltransferase; catalyzes the ribose methylation of the guanosine nucleotide at position 18 of tRNAs
1006	11770	YDL113C	Sorting nexin family member required for the cytoplasm-to-vacuole targeting (Cvt) pathway and for endosomal sorting; has a Phox homology domain that binds phosphatidylinositol-3-phosphate; interacts with Snx4p; potential Cdc28p substrate
1007	-11350	YDL114W	Putative protein of unknown function with similarity to acyl-carrier-protein reductases; YDL114W is not an essential gene
1008	11761	YDL115C	RNA polymerase II transport factor; conserved from yeast to humans; involved in both basal and regulated transcription from RNA polymerase II (RNAP II) promoters; but not itself a transcription factor; interacts with most of the RNAP II subunits; nucleo-cytoplasmic shuttling protein; deletion causes hypersensitivity to K1 killer toxin
1009	9643	---	Can not determin the functions of this gene
1010	-11755	YDL116W	Subunit of the Nup84p subcomplex of the nuclear pore complex (NPC); contributes to nucleocytoplasmic transport and NPC biogenesis; also plays roles in several processes that may require localization of genes or chromosomes at the nuclear periphery; including double-strand break repair; transcription and chromatin silencing; homologous to human NUP107
1011	-11748	YDL117W	SH3-domain protein located in the mother-bud neck and the cytokinetic actin ring; mutant phenotype and genetic interactions suggest a role in cytokinesis
1012	-2645	YGL148W	Bifunctional chorismate synthase and flavin reductase; catalyzes the conversion of 5-enolpyruvylshikimate 3-phosphate (EPSP) to form chorismate; which is a precursor to aromatic amino acids
1013	2644	YGL150C	ATPase and nucleosome spacing factor; subunit of complex containing actin and actin-related proteins that has chromatin remodeling activity and 3' to 5' DNA helicase activity in vitro; has a role in modulating stress gene transcription
1014	-2643	YGL151W	Component of the RNA polymerase II mediator complex; which is required for transcriptional activation and also has a role in basal transcription
1015	-2642	YGL153W	Peroxisomal membrane peroxin that is a central component of the peroxisomal protein import machinery; interacts with both PTS1 (Pex5p) and PTS2 (Pex7p); peroxisomal matrix protein signal recognition factors and membrane receptor Pex13p
1016	2641	YGL154C	Phosphopantetheinyl transferase involved in lysine biosynthesis; converts inactive apo-form of Lys2p (alpha-aminoadipate reductase) into catalytically active holo-form by posttranslational addition of phosphopantetheine
1017	11734	YDL119C	Putative mitochondrial transport protein; GFP-fusion protein is induced in response to the DNA-damaging agent MMS; the authentic; non-tagged protein is detected in purified mitochondria
1018	-2640	YGL155W	Beta subunit of geranylgeranyltransferase type I; catalyzes geranylgeranylation to the cysteine residue in proteins containing a C-terminal CaaX sequence ending in Leu or Phe; has substrates important for morphogenesis
1019	-2639	YGL156W	Vacuolar alpha mannosidase; involved in free oligosaccharide (fOS) degradation; delivered to the vacuole in a novel pathway separate from the secretory pathway
1020	-9683	YNL015W	Cytosolic inhibitor of vacuolar proteinase B (PRB1); required for efficient vacuole inheritance; with thioredoxin forms protein complex LMA1; which assists in priming SNARE molecules and promotes vacuole fusion
1021	-11731	YDL120W	Mitochondrial matrix iron chaperone; oxidizes and stores iron; interacts with Isu1p to promote Fe-S cluster assembly; mutation results in multiple Fe/S-dependent enzyme deficiencies; human frataxin homolog is mutated in Friedrich's ataxia
1022	11723	YDL121C	Putative protein of unknown function; green fluorescent protein (GFP)-fusion protein localizes to the endoplasmic reticulum; YDL121C is not an essential protein
1023	-11713	YDL122W	Ubiquitin-specific protease that removes ubiquitin from ubiquitinated proteins; cleaves at the C terminus of ubiquitin fusions irrespective of their size; capable of cleaving polyubiquitin chains
1024	-9682	YNL016W	Poly (A)+ RNA-binding protein; abundant mRNP-component protein that binds mRNA and is required for stability of many mRNAs; component of glucose deprivation induced stress granules; involved in P-body-dependent granule assembly
Synteny 69 ends here
1025	3489	YIL083C	Probable phosphopantothenoylcysteine synthetase (PPCS); which catalyzes the second step of coenzyme A biosynthesis from pantothenate; null mutant lethality is complemented by E. coli coaBC (encoding a bifunctional enzyme with PPCS activity)
1026	-9673	YNL026W	Essential component of the Sorting and Assembly Machinery (SAM or TOB complex) of the mitochondrial outer membrane; which binds precursors of beta-barrel proteins and facilitates their outer membrane insertion; homologous to bacterial Omp85
1027	-9672	YNL027W	Transcription factor that activates transcription of genes involved in stress response; nuclear localization is positively regulated by calcineurin-mediated dephosphorylation
1028	-9102	YML005W	S-adenosylmethionine-dependent methyltransferase of the seven beta-strand family; required for wybutosine formation in phenylalanine-accepting tRNA
1029	3488	YIL084C	Component of the Rpd3p/Sin3p deacetylase complex required for its structural integrity and catalytic activity; involved in transcriptional silencing and required for sporulation; cells defective in SDS3 display pleiotropic phenotypes
1030	3486	YIL085C	Putative mannosyltransferase involved in protein glycosylation; member of the KRE2/MNT1 mannosyltransferase family
1031	-10903	YNL030W	Histone H4; core histone protein required for chromatin assembly and chromosome function; one of two identical histone proteins (see also HHF1); contributes to telomeric silencing; N-terminal domain involved in maintaining genomic integrity
1032	10904	YNL031C	Histone H3; core histone protein required for chromatin assembly; part of heterochromatin-mediated telomeric and HM silencing; one of two identical histone H3 proteins (see HHT1); regulated by acetylation; methylation; and phosphorylation
1033	3485	YIL087C	Putative protein of unknown function; the authentic; non-tagged protein is detected in purified mitochondria in high-throughput studies; null mutant displays reduced respiratory growth
1034	-9671	YNL032W	Tyrosine phosphatase that plays a role in actin filament organization and endocytosis; localized to the cytoplasm
1035	3484	YIL088C	Putative transporter; member of a family of seven S. cerevisiae genes (AVT1-7) related to vesicular GABA-glycine transporters
1036	-9674	YNL025C	Cyclin-like component of the RNA polymerase II holoenzyme; involved in phosphorylation of the RNA polymerase II C-terminal domain; involved in glucose repression and telomere maintenance
1037	-3482	YIL090W	Integral ER membrane protein with type-III transmembrane domains; required for ER zinc homeostasis; mutations cause defects in cortical ER morphology in both the mother and daughter cells
1038	3481	YIL091C	Nucleolar protein required for 35S pre-RNA processing and 40S ribosomal subunit biogenesis
1039	-11645	YNL024C-A	Essential protein suggested to function early in the secretory pathway; inviability is suppressed by overexpression of Golgi protein Tvp23p; ortholog of human Kish
1040	3479	YIL093C	Mitochondrial ribosomal protein of the small subunit
1041	-9675	YNL024C	Putative methyltransferase; has seven beta-strand methyltransferase motif; green fluorescent protein (GFP)-fusion protein localizes to the cytoplasm; despite similarity to methyltransferases; null mutant does not display alterations in lysine methylation pattern
1042	-9677	YNL023C	Protein that binds to Fpr1p; conferring rapamycin resistance by competing with rapamycin for Fpr1p binding; accumulates in the nucleus upon treatment of cells with rapamycin; has similarity to D. melanogaster shuttle craft and human NFX1
1043	3478	YIL094C	Homo-isocitrate dehydrogenase; an NAD-linked mitochondrial enzyme required for the fourth step in the biosynthesis of lysine; in which homo-isocitrate is oxidatively decarboxylated to alpha-ketoadipate
1044	-9678	YNL022C	Putative cytosine 5-methyltransferase; contains seven beta-strand methyltransferase motif similar to NOP2/YNL061W; green fluorescent protein (GFP)-fusion protein localizes to the nucleus; predicted to be involved in ribosome biogenesis
1045	9679	YNL021W	Putative catalytic subunit of a class II histone deacetylase complex that also contains Hda2p and Hda3p; Hda1p interacts with the Hda2p-Hda3p subcomplex to form an active tetramer; deletion increases histone H2B; H3 and H4 acetylation
1046	-3477	YIL095W	Protein serine/threonine kinase; regulates the organization and function of the actin cytoskeleton and reduces endocytic ability of cell through the phosphorylation of the Pan1p-Sla1p-End3p protein complex
Synteny 70 ends here
1047	-3457	YIL113W	Stress-inducible dual-specificity MAP kinase phosphatase; negatively regulates Slt2p MAP kinase by direct dephosphorylation; diffuse localization under normal conditions shifts to punctate localization after heat shock
1048	-9651	YNL054W	Integral vacuolar membrane protein involved in vacuole inheritance and morphology; activates Fab1p kinase activity under basal conditions and also after hyperosmotic shock
Synteny 71 ends here
1049	5622	YBR121C	Cytoplasmic and mitochondrial glycyl-tRNA synthase that ligates glycine to the cognate anticodon bearing tRNA; transcription termination factor that may interact with the 3'-end of pre-mRNA to promote 3'-end formation
1050	5582	YBR120C	Mitochondrial protein required for translation of the COB mRNA; forms a complex with Cbp3p that binds to mt ribosomes near the polypeptide tunnel exit and promotes efficient translation of the COB mRNA; Cbp3p-Cbp6p complex also interacts with newly synthesized cytochrome b (Cobp) and Cbp4p to promote assembly of Cobp into the cytochrome bc1 complex
1051	-5545	YBR119W	U1 snRNP A protein; homolog of human U1-A; involved in nuclear mRNA splicing
1052	-5498	YBR118W	Translational elongation factor EF-1 alpha; also encoded by TEF1; functions in the binding reaction of aminoacyl-tRNA (AA-tRNA) to ribosomes; may also have a role in tRNA re-export from the nucleus
Synteny 72 ends here
1053	-5971	YKR081C	Essential protein involved in the processing of pre-rRNA and the assembly of the 60S ribosomal subunit; interacts with ribosomal protein L11; localizes predominantly to the nucleolus; constituent of 66S pre-ribosomal particles
1054	5975	YKR082W	Subunit of the Nup84p subcomplex of the nuclear pore complex (NPC); contributes to nucleocytoplasmic transport and NPC biogenesis and is involved in establishment of a normal nucleocytoplasmic concentration gradient of the GTPase Gsp1p; also plays roles in several processes that may require localization of genes or chromosomes at the nuclear periphery; including double-strand break repair; transc…
1055	-5977	YKR083C	Essential subunit of the Dam1 complex (aka DASH complex); couples kinetochores to the force produced by MT depolymerization thereby aiding in chromosome segregation; is transferred to the kinetochore prior to mitosis
1056	9941	YOR073W	Component of the spindle checkpoint; involved in sensing lack of tension on mitotic chromosomes; protects centromeric Rec8p at meiosis I; required for accurate chromosomal segregation at meiosis II and for mitotic chromosome stability
1057	-9942	YOR074C	Thymidylate synthase; required for de novo biosynthesis of pyrimidine deoxyribonucleotides; expression is induced at G1/S
1058	9943	YOR075W	t-SNARE required for retrograde vesicular traffic and homotypic ER membrane fusion; forms a complex with the SNAREs Sec22p; Sec20p and Use1p to mediate fusion of Golgi-derived vesicles at the ER
1059	-5986	YKR084C	GTPase with similarity to translation release factors; together with binding partner Dom34p; facilitates ribosomal subunit dissociation and peptidyl-tRNA release when translation is stalled; genetically implicated in mRNA no-go decay
1060	11228	---	Can not determin the functions of this gene
1061	-5994	YKR085C	Mitochondrial ribosomal protein of the large subunit
1062	6000	YKR086W	DEAH-box RNA helicase involved in second catalytic step of splicing; exhibits ATP-dependent RNA unwinding activity; mediates the release of Yju2p and Cwc25p in the second step; in the absence of ATP; stabilizes the binding of Cwc25p to the spliceosome in the first catalytic step
1063	-6004	YKR087C	Metalloendopeptidase of the mitochondrial inner membrane; involved in turnover of membrane-embedded proteins; mediates degradation of Cox1p in coa2 mutant cells; member of a family of predicted membrane-bound metallopeptidases in prokaryotes and higher eukaryotes
1064	9944	YOR077W	Basic zinc-finger protein; similar to human and mouse Kin17 proteins which are chromatin-associated proteins involved in UV response and DNA replication
1065	-6013	YKR088C	Integral membrane protein localized to late Golgi vesicles along with the v-SNARE Tlg2p; required for asymmetric localization of Kar9p during mitosis; GFP-fusion protein localizes to the cytoplasm in a punctate pattern
Synteny 73 ends here
1066	6032	YKR090W	LIM domain-containing protein that localizes to sites of polarized growth; required for selection and/or maintenance of polarized growth sites; may modulate signaling by the GTPases Cdc42p and Rho1p; has similarity to metazoan paxillin
1067	6042	YKR091W	Cytoplasmic protein that; when overexpressed; suppresses the lethality of a rad53 null mutation; potential Cdc28p substrate
1068	9948	YOR084W	Oleic acid-inducible; peroxisomal matrix localized lipase; transcriptionally activated by Yrm1p along with genes involved in multidrug resistance; peroxisomal import is dependent on the PTS1 receptor; Pex5p and on self-interaction
Synteny 74 ends here
1069	3427	YIL143C	Component of RNA polymerase transcription factor TFIIH holoenzyme; has DNA-dependent ATPase/helicase activity and is required; with Rad3p; for unwinding promoter DNA; interacts functionally with TFIIB and has roles in transcription start site selection and in gene looping to juxtapose initiation and termination regions; involved in DNA repair; homolog of human ERCC3
1070	-3426	YIL144W	Component of the evolutionarily conserved kinetochore-associated Ndc80 complex (Ndc80p-Nuf2p-Spc24p-Spc25p); conserved coiled-coil protein involved in chromosome segregation; spindle checkpoint activity; kinetochore assembly and clustering
1071	3425	YIL145C	Pantothenate synthase; also known as pantoate-beta-alanine ligase; required for pantothenic acid biosynthesis; deletion causes pantothenic acid auxotrophy; homologous to E. coli panC
Synteny 75 ends here
1072	3424	YIL146C	Mitochondrial outer membrane protein required to initiate mitophagy; recruits the autophagy adaptor protein Atg11p and the ubiquitin-like protein Atg8p to the mitochondrial surface to initiate mitophagy; the selective vacuolar degradation of mitochondria in response to starvation; can promote pexophagy when placed ectopically in the peroxisomal membrane
1073	3423	YIL147C	Histidine kinase osmosensor that regulates a MAP kinase cascade; transmembrane protein with an intracellular kinase domain that signals to Ypd1p and Ssk1p; thereby forming a phosphorelay system similar to bacterial two-component regulators
1074	-3422	YIL148W	Fusion protein; identical to Rpl40Bp; that is cleaved to yield ubiquitin and a ribosomal protein of the large (60S) ribosomal subunit with similarity to rat L40; ubiquitin may facilitate assembly of the ribosomal protein into ribosomes
1075	3421	YIL149C	Myosin-like protein associated with the nuclear envelope; connects the nuclear pore complex with the nuclear interior; involved in the Tel1p pathway that controls telomere length
1076	3419	YIL150C	Essential chromatin-associated protein involved in the initiation of DNA replication; required for the association of the MCM2-7 complex with replication origins
1077	-11741	---	Can not determin the functions of this gene
1078	11742	YKR095W-A	Component of the EKC/KEOPS protein complex with Kae1p; Gon7p; Bud32p; and Cgi121p; EKC/KEOPS complex is required for t6A tRNA modification and may have roles in telomere maintenance and transcription
1079	3418	YIL151C	Putative protein of unknown function; predicted to contain a PINc domain
1080	-3417	YIL152W	Putative protein of unknown function
1081	6058	YKR097W	Phosphoenolpyruvate carboxykinase; key enzyme in gluconeogenesis; catalyzes early reaction in carbohydrate biosynthesis; glucose represses transcription and accelerates mRNA degradation; regulated by Mcm1p and Cat8p; located in the cytosol
1082	-3416	YIL153W	Peptidyl-prolyl cis/trans-isomerase; activator of the phosphotyrosyl phosphatase activity of PP2A; involved in G1 phase progression; microtubule dynamics; bud morphogenesis and DNA repair; required for rapid reduction of Sgs1p levels in response to rapamycin; subunit of the Tap42p-Sit4p-Rrd1p complex
1083	3415	YIL154C	Transcriptional activator involved in maintenance of ion homeostasis and protection against DNA damage caused by bleomycin and other oxidants; contains a C-terminal leucine-rich repeat
1084	3414	YIL155C	Mitochondrial glycerol-3-phosphate dehydrogenase; expression is repressed by both glucose and cAMP and derepressed by non-fermentable carbon sources in a Snf1p; Rsf1p; Hap2/3/4/5 complex dependent manner
1085	-3413	YIL156W	Ubiquitin-specific protease that cleaves ubiquitin-protein fusions
1086	6061	YKR099W	Myb-related transcription factor involved in regulating basal and induced expression of genes of the purine and histidine biosynthesis pathways; also involved in regulation of meiotic recombination at specific genes
1087	-11744	YIL156W-B	Putative protein of unknown function; originally identified based on homology to <i>Ashbya gossypii</i> and other related yeasts
1088	3412	YIL157C	Mitochondrial inner membrane protein required for assembly of the cytochrome c oxidase complex (complex IV); interacts with complex IV assembly factor Shy1p during the early stages of assembly
1089	-3411	YIL158W	Putative protein of unknown function; overexpression causes a cell cycle delay or arrest; green fluorescent protein (GFP)-fusion protein localizes to the vacuole; null mutant displays elevated frequency of mitochondrial genome loss
1090	-3410	YIL159W	Formin; nucleates the formation of linear actin filaments; involved in cell processes such as budding and mitotic spindle orientation which require the formation of polarized actin cables; functionally redundant with BNI1
1091	3408	YIL160C	3-ketoacyl-CoA thiolase with broad chain length specificity; cleaves 3-ketoacyl-CoA into acyl-CoA and acetyl-CoA during beta-oxidation of fatty acids
1092	-3407	YIL161W	Putative protein of unknown function; green fluorescent protein (GFP)-fusion protein localizes to the cytoplasm; mRNA is enriched in Scp160p-associated mRNPs; YIL161W is a non-essential gene
Synteny 76 ends here
1093	4264	YJR052W	Protein that recognizes and binds damaged DNA in an ATP-dependent manner (with Rad16p) during nucleotide excision repair; subunit of Nucleotide Excision Repair Factor 4 (NEF4) and the Elongin-Cullin-Socs (ECS) ligase complex
1094	-9070	YML046W	U1 snRNP protein involved in splicing; contains multiple tetriatricopeptide repeats
1095	4272	YJR053W	Component of the GTPase-activating Bfa1p-Bub2p complex involved in multiple cell cycle checkpoint pathways that control exit from mitosis
1096	4283	YJR054W	Vacuolar protein of unknown function; potential Cdc28p substrate
Synteny 77 ends here
1097	-9069	YML048W	ER localized integral membrane protein that may promote secretion of certain hexose transporters; including Gal2p; involved in glucose-dependent repression
1098	9068	YML049C	Protein involved in pre-mRNA splicing; component of the pre-spliceosome; associates with U2 snRNA; involved in ER to Golgi transport
1099	-9067	YML050W	Putative protein of unknown function; null mutant is viable and displays elevated frequency of mitochondrial genome loss
1100	4292	YJR055W	Protein of unknown function; required for growth at high temperature
1101	-9066	YML051W	Transcriptional regulator involved in the repression of GAL genes in the absence of galactose; inhibits transcriptional activation by Gal4p; inhibition relieved by Gal3p or Gal1p binding
1102	-9065	YML052W	Plasma membrane protein that localizes to furrow-like invaginations (MCC patches); component of eisosomes; associated with endocytosis; along with Pil1p and Lsp1p; sporulation and plasma membrane sphingolipid content are altered in mutants
1103	-4303	YJR056C	Putative protein of unknown function; green fluorescent protein (GFP)-fusion protein localizes to both the cytoplasm and the nucleus
1104	1906	YML053C	Putative protein of unknown function; green fluorescent protein (GFP)-fusion protein localizes to the cytoplasm and the nucleus; overexpression causes a cell cycle delay or arrest; YML053C is not an essential gene
Synteny 78 ends here
1105	4313	YJR057W	Thymidylate and uridylate kinase; functions in de novo biosynthesis of pyrimidine deoxyribonucleotides; converts dTMP to dTDP and dUMP to dUTP; essential for mitotic and meiotic DNA replication; homologous to S. pombe Tmp1p
1106	-4322	YJR058C	Small subunit of the clathrin-associated adaptor complex AP-2; which is involved in protein sorting at the plasma membrane; related to the sigma subunit of the mammalian plasma membrane clathrin-associated protein (AP-2) complex
1107	4936	YKL197C	AAA-peroxin that heterodimerizes with AAA-peroxin Pex6p and participates in the recycling of peroxisomal signal receptor Pex5p from the peroxisomal membrane to the cystosol; induced by oleic acid and upregulated during anaerobiosis
1108	4330	YJR059W	Putative serine/threonine protein kinase involved in regulation of ion transport across plasma membrane; enhances spermine uptake
1109	4338	YJR060W	Dual function helix-loop-helix protein; binds the motif CACRTG present at several sites including MET gene promoters and centromere DNA element I (CDEI); affects nucleosome positioning at this motif; associates with other transcription factors such as Met4p and Isw1p to mediate transcriptional activation or repression; associates with kinetochore proteins and required for efficient chromosome seg…
1110	1546	YKL201C	Putative positive regulator of mannosylphosphate transferase (Mnn6p); involved in mannosylphosphorylation of N-linked oligosaccharides; expression increases in late-logarithmic and stationary growth phases
1111	-4354	YJR062C	Amidase; removes the amide group from N-terminal asparagine and glutamine residues to generate proteins with N-terminal aspartate and glutamate residues that are targets of ubiquitin-mediated degradation
Synteny 79 ends here
1112	4364	YJR063W	RNA polymerase I subunit A12.2; contains two zinc binding domains; and the N terminal domain is responsible for anchoring to the RNA pol I complex
1113	4372	YJR064W	Subunit of the cytosolic chaperonin Cct ring complex; related to Tcp1p; required for the assembly of actin and tubulins in vivo
1114	-4381	YJR065C	Essential component of the Arp2/3 complex; which is a highly conserved actin nucleation center required for the motility and integrity of actin patches; involved in endocytosis and membrane growth and polarity
1115	4390	YJR066W	PIK-related protein kinase and rapamycin target; subunit of TORC1; a complex that controls growth in response to nutrients by regulating translation; transcription; ribosome biogenesis; nutrient transport and autophagy; involved in meiosis
1116	-4397	YJR067C	Protein of unknown function; essential for growth under standard (aerobic) conditions but not under anaerobic conditions
1117	4400	YJR068W	Subunit of heteropentameric Replication factor C (RF-C); which is a DNA binding protein and ATPase that acts as a clamp loader of the proliferating cell nuclear antigen (PCNA) processivity factor for DNA polymerases delta and epsilon
1118	-4930	YKL204W	eIF4E-associated protein; competes with eIF4G for binding to eIF4E; inhibits cap-dependent translation; functions independently of eIF4E to maintain genetic stability; plays a role in cell growth; implicated in the TOR signaling cascade
1119	-4926	YKL205W	Nuclear pore protein involved in nuclear export of pre-tRNA and in re-export of mature tRNAs after their retrograde import from the cytoplasm
1120	-4404	YJR069C	Nucleoside triphosphate pyrophosphohydrolase; active against a wide range of substrates including ITP; dITP and XTP; mediates exclusion of noncanonical purines and pyrimadines from deoxyribonucleoside triphosphate pools; mutant is sensitive to the base analog 6-N-hydroxylaminopurine
1121	-4412	YJR070C	Deoxyhypusine hydroxylase; a HEAT-repeat containing metalloenzyme that catalyzes hypusine formation; binds to and is required for the modification of Hyp2p (eIF5A); complements S. pombe mmd1 mutants defective in mitochondrial positioning
1122	4921	YKL206C	Protein involved in 20S proteasome assembly; forms a heterodimer with Pba1p that binds to proteasome precursors; similar to human PAC2 constituent of the PAC1-PAC2 complex involved in proteasome assembly
1123	-4413	YJR072C	Member of the conserved GPN-loop GTPase family; has a role in transport of RNA polymerase II to the nucleus; exhibits GTP-dependent binding to PolII; has ATPase activity; involved in sister chromatid cohesion; phosphorylated by the Pcl1p-Pho85p kinase complex; human homolog XAB1 interacts with human RNA polymerase II
1124	-4910	YKL207W	Member of a transmembrane complex required for efficient folding of proteins in the ER; required for respiratory growth; null mutant displays induction of the unfolded protein response
1125	-4904	YKL208W	Protein involved in 5' end processing of mitochondrial COB; 15S_rRNA; and RPM1 transcripts; may also have a role in 3' end processing of the COB pre-mRNA; displays genetic interaction with cell cycle-regulated kinase Dbf2p
Synteny 80 ends here
1126	-4415	YJR073C	Phospholipid methyltransferase (methylene-fatty-acyl-phospholipid synthase); catalyzes the last two steps in phosphatidylcholine biosynthesis
1127	4895	YKL209C	Plasma membrane ATP-binding cassette (ABC) transporter required for the export of a-factor; catalyzes ATP hydrolysis coupled to a-factor transport; contains 12 transmembrane domains and two ATP binding domains; expressed only in MATa cells
1128	-4891	YKL210W	Ubiquitin activating enzyme (E1); involved in ubiquitin-mediated protein degradation and essential for viability
1129	4416	YJR074W	Conserved nuclear protein that interacts with GTP-Gsp1p; which is a Ran homolog of the Ras GTPase family; and stimulates nucleotide release; involved in nuclear protein import; nucleotide release is inhibited by Yrb1p
1130	4418	YJR075W	Alpha-1;6-mannosyltransferase involved in cell wall mannan biosynthesis; subunit of a Golgi-localized complex that also contains Anp1p; Mnn9p; Mnn11p; and Mnn10p; identified as a suppressor of a cell lysis sensitive pkc1-371 allele
1131	-202	---	Can not determin the functions of this gene
1132	4885	YKL211C	Bifunctional enzyme exhibiting both indole-3-glycerol-phosphate synthase and anthranilate synthase activities; forms multifunctional hetero-oligomeric anthranilate synthase:indole-3-glycerol phosphate synthase enzyme complex with Trp2p
1133	-4878	YKL212W	Phosphatidylinositol phosphate (PtdInsP) phosphatase involved in hydrolysis of PtdIns[4]P; transmembrane protein localizes to ER and Golgi; involved in protein trafficking and processing; secretion; and cell wall maintenance
1134	4873	YKL213C	WD repeat protein required for ubiquitin-mediated protein degradation; forms complex with Cdc48p; plays a role in controlling cellular ubiquitin concentration; also promotes efficient NHEJ in postdiauxic/stationary phase
1135	4864	YKL214C	Member of the REF (RNA and export factor binding proteins) family; when overexpressed; can substitute for the function of Yra1p in export of poly(A)+ mRNA from the nucleus
1136	-4421	YJR077C	Mitochondrial phosphate carrier; imports inorganic phosphate into mitochondria; functionally redundant with Pic2p but more abundant than Pic2p under normal conditions; phosphorylated
Synteny 81 ends here
1137	-3530	YIL027C	Member of a transmembrane complex required for efficient folding of proteins in the ER; null mutant displays induction of the unfolded protein response; and also shows K1 killer toxin resistance
1138	-3531	YIL026C	Subunit of the cohesin complex; which is required for sister chromatid cohesion during mitosis and meiosis and interacts with centromeres and chromosome arms; essential for viability
1139	-3532	YIL024C	Putative protein of unknown function; non-essential gene; expression directly regulated by the metabolic and meiotic transcriptional regulator Ume6p
1140	-3533	YIL023C	Zinc transporter; localizes to the ER; null mutant is sensitive to calcofluor white; leads to zinc accumulation in cytosol; ortholog of the mouse KE4 and member of the ZIP (ZRT; IRT-like Protein) family
Synteny 82 ends here
1141	3525	YIL033C	Regulatory subunit of the cyclic AMP-dependent protein kinase (PKA); a component of a signaling pathway that controls a variety of cellular processes; including metabolism; cell cycle; stress response; stationary phase; and sporulation
1142	-1734	YER044C	Endoplasmic reticulum membrane protein; may facilitate protein-protein interactions between the Erg26p dehydrogenase and the Erg27p 3-ketoreductase and/or tether these enzymes to the ER; also interacts with Erg6p
Synteny 83 ends here
1143	-1742	YER044C-A	Meiosis-specific protein involved in double-strand break formation during meiotic recombination; required for chromosome synapsis and production of viable spores
1144	-1750	YER045C	Basic leucine zipper (bZIP) transcription factor of the ATF/CREB family; may regulate transcription of genes involved in utilization of non-optimal carbon sources
1145	1754	YER046W	Meiosis-specific protein of unknown function; required for spore wall formation during sporulation; dispensible for both nuclear divisions during meiosis
1146	3522	YIL037C	Pheromone-regulated protein; predicted to have 4 transmembrane segments and a coiled coil domain; regulated by Ste12p; required for efficient nuclear fusion
1147	3521	YIL038C	Subunit of the CCR4-NOT complex; which is a global transcriptional regulator with roles in transcription initiation and elongation and in mRNA degradation
1148	-1758	YER047C	Putative ATPase of the AAA family; interacts with the Sin1p transcriptional repressor in the two-hybrid system
Synteny 84 ends here
1149	1765	YER048W-A	Cysteine desulfurase (Nfs1p) activator; essential for the formation of the persulfide intermediate at the desulfurase active site during pyridoxal phosphate-dependent desulfuration of cysteine; required for mitochondrial iron-sulfur cluster biosynthesis
1150	1768	YER049W	Poly(rA)-binding protein involved in translation termination efficiency; mRNA poly(A) tail length and mRNA stability; interacts with Sup45p (eRF1); Sup35p (eRF3) and Pab1p; similar to prolyl 4-hydroxylases; binds Fe(III) and 2-oxoglutarate
1151	-3517	YIL041W	BAR domain-containing protein that localizes to both early and late Golgi vesicles; required for adaptation to varying nutrient concentrations; fluid-phase endocytosis; polarization of the actin cytoskeleton; and vacuole biogenesis
1152	3516	YIL042C	Mitochondrial protein kinase involved in negative regulation of pyruvate dehydrogenase complex activity by phosphorylating the ser-133 residue of the Pda1p subunit; acts in concert with kinase Pkp2p and phosphatases Ptc5p and Ptc6p
1153	-1771	YER050C	Mitochondrial ribosomal protein of the small subunit; has similarity to E. coli S18 ribosomal protein
1154	1776	YER051W	JmjC domain family histone demethylase specific for H3-K36; similar to proteins found in human; mouse; drosophila; X. laevis; C. elegans; and S. pombe
1155	3515	YIL043C	Microsomal cytochrome b reductase; not essential for viability; also detected in mitochondria; mutation in conserved NADH binding domain of the human ortholog results in type I methemoglobinemia
1156	-1779	YER052C	Aspartate kinase (L-aspartate 4-P-transferase); cytoplasmic enzyme that catalyzes the first step in the common pathway for methionine and threonine biosynthesis; expression regulated by Gcn4p and the general control of amino acid synthesis
1157	3514	YIL044C	ADP-ribosylation factor (ARF) GTPase activating protein (GAP) effector; involved in Trans-Golgi-Network (TGN) transport; contains C2C2H2 cysteine/histidine motif
1158	-1783	YER053C	Mitochondrial phosphate carrier; imports inorganic phosphate into mitochondria; functionally redundant with Mir1p but less abundant than Mir1p under normal conditions; expression is induced at high temperature
1159	-1788	YER053C-A	Putative protein of unknown function; green fluorescent protein (GFP)-fusion protein localizes to the endoplasmic reticulum
1160	-1795	YER054C	Putative regulatory subunit of the protein phosphatase Glc7p; involved in glycogen metabolism; contains a conserved motif (GVNK motif) that is also found in Gac1p; Pig1p; and Pig2p
1161	-3513	YIL046W	F-box protein containing five copies of the WD40 motif; controls cell cycle function; sulfur metabolism; and methionine biosynthesis as part of the ubiquitin ligase complex; interacts with and regulates Met4p; localizes within the nucleus
1162	-1797	YER055C	ATP phosphoribosyltransferase; a hexameric enzyme; catalyzes the first step in histidine biosynthesis; mutations cause histidine auxotrophy and sensitivity to Cu; Co; and Ni salts; transcription is regulated by general amino acid control
1163	3512	YIL047C	Plasma membrane protein of unknown function; truncation and overexpression suppresses lethality of G-alpha protein deficiency
1164	-3511	YIL048W	Putative aminophospholipid translocase (flippase) involved in endocytosis and vacuolar biogenesis; localizes to endosomes and the Golgi aparatus
1165	-3510	YIL049W	Probable polyprenol reductase that catalyzes conversion of polyprenol to dolichol; the precursor for N-glycosylation; involved in filamentous growth; mutations in human ortholog SRD5A3 confer CDG (Congenital Disorders of Glycosylation)
1166	-1802	YER056C	Purine-cytosine permease; mediates purine (adenine; guanine; and hypoxanthine) and cytosine accumulation
1167	-1806	YER056C-A	Protein component of the large (60S) ribosomal subunit; nearly identical to Rpl34Bp and has similarity to rat L34 ribosomal protein
1168	-1814	YER057C	Member of the p14.5 protein family with similarity to Mmf1p; functionally complements Mmf1p function when targeted to mitochondria; heat shock inducible; high-dosage growth inhibitor; forms a homotrimer in vitro
1169	1822	YER058W	Protein required for assembly of cytochrome c oxidase
1170	1825	YER059W	Pho85p cyclin of the Pho80p subfamily; forms the major Glc8p kinase together with Pcl7p and Pho85p; involved in the control of glycogen storage by Pho85p; stabilized by Elongin C binding
1171	2394	---	Can not determin the functions of this gene
1172	-1830	YER061C	Mitochondrial beta-keto-acyl synthase with possible role in fatty acid synthesis; required for mitochondrial respiration
1173	-1838	YER062C	One of two redundant DL-glycerol-3-phosphatases (RHR2/GPP1 encodes the other) involved in glycerol biosynthesis; induced in response to hyperosmotic stress and oxidative stress; and during the diauxic transition
1174	1846	YER063W	Conserved nuclear RNA-binding protein; specifically binds to transcribed chromatin in a THO- and RNA-dependent manner; genetically interacts with shuttling hnRNP NAB2; overproduction suppresses transcriptional defect caused by hpr1 mutation
1175	3509	YIL055C	Putative protein of unknown function
1176	-1852	YER064C	Non-essential nuclear protein; null mutation has global effects on transcription
1177	-1856	YER065C	Isocitrate lyase; catalyzes the formation of succinate and glyoxylate from isocitrate; a key reaction of the glyoxylate cycle; expression of ICL1 is induced by growth on ethanol and repressed by growth on glucose
Synteny 85 ends here
1178	1865	YER067W	Protein of unknown function involved in energy metabolism under respiratory conditions; protein abundance is increased upon intracellular iron depletion
1179	1869	YER068W	Ubiquitin-protein ligase subunit of the CCR4-NOT complex; with Ubc4p; ubiquitinates nascent polypeptide-associated complex subunits and histone demethyase Jhd2p; CCR4-NOT has roles in transcription regulation; mRNA degradation; and post-transcriptional modifications
1180	3507	YIL061C	Component of U1 snRNP required for mRNA splicing via spliceosome; substrate of the arginine methyltransferase Hmt1p; may interact with poly(A) polymerase to regulate polyadenylation; homolog of human U1 70K protein
1181	1875	YER069W	Acetylglutamate kinase and N-acetyl-gamma-glutamyl-phosphate reductase; N-acetyl-L-glutamate kinase (NAGK) catalyzes the 2nd and N-acetyl-gamma-glutamyl-phosphate reductase (NAGSA); the 3rd step in arginine biosynthesis; synthesized as a precursor which is processed in the mitochondrion to yield mature NAGK and NAGSA; enzymes form a metabolon complex with Arg2p; NAGK C-terminal domain stabilizes …
1182	3506	YIL062C	Subunit of the ARP2/3 complex; which is required for the motility and integrity of cortical actin patches; has mRNA binding activity
1183	3505	YIL063C	Protein of unknown function involved in nuclear processes of the Ran-GTPase cycle; involved in nuclear protein export; contains Ran Binding Domain and FxFG repeats; interacts with Srm1p; GTP-Gsp1p; Rna1p and Crm1p; is not essential
1184	-3504	YIL064W	Probable lysine methyltransferase involved in the dimethylation of eEF1A (Tef1p/Tef2p); sequence similarity to S-adenosylmethionine-dependent methyltransferases of the seven beta-strand family; role in vesicular transport
1185	3503	YIL065C	Protein involved in mitochondrial membrane fission and peroxisome abundance; required for localization of Dnm1p and Mdv1p during mitochondrial division; mediates ethanol-induced apoptosis and ethanol-induced mitochondrial fragmentation
1186	1886	YER070W	Major isoform of the large subunit of ribonucleotide-diphosphate reductase; the RNR complex catalyzes rate-limiting step in dNTP synthesis; regulated by DNA replication and DNA damage checkpoint pathways via localization of small subunits
1187	3502	YIL067C	Uncharacterized protein of unknown function
1188	3501	YIL068C	Essential 88kDa subunit of the exocyst complex; which mediates polarized targeting of secretory vesicles to active sites of exocytosis; dimeric form of Sec6p interacts with Sec9p in vitro and inhibits t-SNARE assembly
1189	-1896	YER071C	Protein of unknown function; green fluorescent protein (GFP)-fusion protein localizes to the cytoplasm in a punctate pattern; null mutant is sensitive to expression of the top1-T722A allele
1190	1901	YER072W	Subunit of the vacuolar transporter chaperone (VTC) complex involved in membrane trafficking; vacuolar polyphosphate accumulation; microautophagy and non-autophagic vacuolar fusion; also has mRNA binding activity
1191	1907	YER073W	Mitochondrial aldehyde dehydrogenase; involved in regulation or biosynthesis of electron transport chain components and acetate formation; activated by K+; utilizes NADP+ as the preferred coenzyme; constitutively expressed
1192	1909	YER074W	Protein component of the small (40S) ribosomal subunit; identical to Rps24Bp and has similarity to rat S24 ribosomal protein
1193	1914	YER074W-A	Integral membrane protein required for ER to Golgi transport; localized to the Golgi; the ER; and COPII vesicles; interacts with Yip1p and Yif1p
1194	-1920	YER075C	Phosphotyrosine-specific protein phosphatase involved in the inactivation of mitogen-activated protein kinase (MAPK) during osmolarity sensing; dephosporylates Hog1p MAPK and regulates its localization; localized to the cytoplasm
Synteny 86 ends here
1195	3500	YIL070C	Acidic protein of the mitochondrial matrix involved in oxidative phosphorylation; related to the human complement receptor gC1q-R
1196	-1930	YER077C	Putative protein of unknown function; green fluorescent protein (GFP)-fusion protein localizes to the mitochondrion; null mutation results in a decrease in plasma membrane electron transport
1197	3499	YIL071C	Possible shared subunit of Cop9 signalosome (CSN) and eIF3; binds eIF3b subunit Prt1p; has possible dual functions in transcriptional and translational control; contains a PCI (Proteasome-COP9 signalosome (CSN)-eIF3) domain
1198	-1936	YER078C	Mitochondrial aminopeptidase; cleaves the N termini of at least 38 imported proteins after cleavage by the mitochondrial processing peptidase (MPP); thereby increasing their stability; member of the aminopeptidase P family
1199	-3498	YIL072W	Meiosis-specific DNA binding protein that displays Red1p dependent localization to the unsynapsed axial-lateral elements of the synaptonemal complex; required for homologous chromosome synapsis and chiasma formation
1200	1947	YER079W	Putative protein of unknown function
1201	1955	YER080W	Putative protein of unknown function; the authentic; non-tagged protein is detected in highly purified mitochondria in high-throughput studies; null mutant displays elevated frequency of mitochondrial genome loss
1202	3496	YIL073C	Meiosis-specific protein essential for chromosome synapsis; involved in completion of nuclear divisions during meiosis; induced early in meiosis
1203	1957	YER081W	3-phosphoglycerate dehydrogenase; catalyzes the first step in serine and glycine biosynthesis; isozyme of Ser33p
1204	3495	YIL075C	Subunit of the 26S proteasome; substrate of the N-acetyltransferase Nat1p
1205	-1959	YER082C	Nucleolar protein; component of the small subunit (SSU) processome containing the U3 snoRNA that is involved in processing of pre-18S rRNA
Synteny 87 ends here
1206	-1960	YER083C	Subunit of the GET complex; involved in insertion of proteins into the ER membrane; required for the retrieval of HDEL proteins from the Golgi to the ER in an ERD2 dependent fashion and for meiotic nuclear division
1207	-3494	YIL076W	Epsilon-COP subunit of the coatomer; regulates retrograde Golgi-to-ER protein traffic; stabilizes Cop1p; the alpha-COP and the coatomer complex; non-essential for cell growth
1208	3493	YIL077C	Putative protein of unknown function; the authentic; non-tagged protein is detected in highly purified mitochondria in high-throughput studies; deletion confers sensitivity to 4-(N-(S-glutathionylacetyl)amino) phenylarsenoxide (GSAO)
1209	-3492	YIL078W	Threonyl-tRNA synthetase; essential cytoplasmic protein
1210	3491	YIL079C	Zinc knuckle protein; involved in nuclear RNA processing and degradation as a component of the TRAMP complex; stimulates the poly(A) polymerase activity of Pap2p in vitro; functionally redundant with Air2p
Synteny 88 ends here
1211	11707	YDL123W	Protein of unknown function; localized to the vacuolar outer membrane; predicted to be palmitoylated
1212	-11478	YDL176W	Protein of unknown function; predicted by computational methods to be involved in fructose-1;6-bisphosphatase (Fbp1p) degradation; interacts with components of the GID complex; YDL176W is not an essential gene
1213	11474	YDL177C	Putative protein of unknown function; similar to the mouse IMPACT gene; YDL177C is not an essential gene
1214	-11699	YDL124W	NADPH-dependent alpha-keto amide reductase; reduces aromatic alpha-keto amides; aliphatic alpha-keto esters; and aromatic alpha-keto esters; member of the aldo-keto reductase (AKR) family
1215	-11471	YDL178W	D-lactate dehydrogenase; located in the mitochondrial matrix
1216	11694	YDL125C	Adenosine 5'-monophosphoramidase; interacts physically and genetically with Kin28p; a CDK and TFIIK subunit; and genetically with CAK1; member of the histidine triad (HIT) superfamily of nucleotide-binding proteins and similar to Hint
1217	11692	YDL126C	AAA ATPase involved in multiple processes; subunit of a polyubiquitin-selective segregase complex involved in ERAD; cell wall integrity during heat stress and mitotic spindle disassembly; subunit of a complex involved in mitochondria-associated degradation; role in mobilizing membrane bound transcription factors by regulated ubiquitin/proteasome-dependent processing; roles in macroautophagy; PMN;…
1218	-11468	YDL179W	Cyclin; forms a functional kinase complex with Pho85p cyclin-dependent kinase (Cdk); expressed in late M/early G1 phase; activated by Swi5p
1219	-11688	YDL128W	Vacuolar membrane antiporter with Ca2+/H+ and K+/H+ exchange activity; involved in control of cytosolic Ca2+ and K+ concentrations; has similarity to sodium/calcium exchangers; including the bovine Na+/Ca2+;K+ antiporter
1220	-11466	YDL180W	Putative protein of unknown function; green fluorescent protein (GFP)-fusion protein localizes to the vacuole
1221	-11685	YDL129W	Putative protein of unknown function; green fluorescent protein (GFP)-fusion protein localizes to the cytoplasm and the nucleus; YDL129W is not an essential gene
1222	-11544	YDL130W	Ribosomal protein P1 beta; component of the ribosomal stalk; which is involved in interaction of translational elongation factors with ribosome; accumulation is regulated by phosphorylation and interaction with the P2 stalk component
1223	-11465	YDL181W	Protein that inhibits ATP hydrolysis by the F1F0-ATP synthase; inhibitory function is enhanced by stabilizing proteins Stf1p and Stf2p; has similarity to Stf1p; has a calmodulin-binding motif and binds calmodulin in vitro
1224	-11461	YDL182W	Homocitrate synthase isozyme; catalyzes the condensation of acetyl-CoA and alpha-ketoglutarate to form homocitrate; which is the first step in the lysine biosynthesis pathway; highly similar to the other isozyme; Lys21p
1225	-11678	YDL132W	Cullin; structural protein of SCF complexes (which also contain Skp1p; Cdc34p; Hrt1p and an F-box protein) involved in ubiquitination; SCF promotes the G1-S transition by targeting G1 cyclins and the Cln-CDK inhibitor Sic1p for degradation
1226	-11673	YDL133W	Regulator of phospholipase D (Spo14p); interacts with Spo14p and regulates its catalytic activity; capable of buffering the toxicity of C16:0 platelet activating factor; a lipid that accumulates intraneuronally in Alzheimer's patients
1227	11460	YDL183C	Mitochondrial inner-membrane protein thought to be involved in the formation of an active mitochondrial K+/H+ exchanger (KHE) system; non-essential gene
1228	11455	YDL184C	Ribosomal protein L47 of the large (60S) ribosomal subunit; identical to Rpl41Bp and has similarity to rat L41 ribosomal protein; comprised of only 25 amino acids; rpl41a rpl41b double null mutant is viable
1229	-11452	YDL185W	Subunit A of the eight-subunit V1 peripheral membrane domain of the vacuolar H+-ATPase; protein precursor undergoes self-catalyzed splicing to yield the extein Tfp1p and the intein Vde (PI-SceI); which is a site-specific endonuclease
1230	-11446	YDL186W	Putative protein of unknown function; YDL186W is not an essential gene
1231	11444	YDL188C	Catalytic subunit of protein phosphatase 2A (PP2A); functionally redundant with Pph21p; methylated at C terminus; forms alternate complexes with several regulatory subunits; involved in signal transduction and regulation of mitosis
1232	11660	YDL135C	Rho GDP dissociation inhibitor involved in the localization and regulation of Cdc42p and Rho1p
1233	-11443	YDL189W	Protein of unknown function; identified as a high copy suppressor of psk1 psk2 mutations that confer temperature-sensitivity for galactose utilization; proposed to bind single-stranded nucleic acids via its R3H domain
1234	11440	YDL190C	Ubiquitin chain assembly factor (E4) that cooperates with a ubiquitin-activating enzyme (E1); a ubiquitin-conjugating enzyme (E2); and a ubiquitin protein ligase (E3) to conjugate ubiquitin to substrates; also functions as an E3
1235	-11438	YDL191W	Protein component of the large (60S) ribosomal subunit; identical to Rpl35Bp and has similarity to rat L35 ribosomal protein
1236	-11653	YDL137W	ADP-ribosylation factor; GTPase of the Ras superfamily involved in regulation of coated formation vesicles in intracellular trafficking within the Golgi; functionally interchangeable with Arf1p
1237	-11436	YDL193W	Putative prenyltransferase; required for cell viability; proposed to be involved in protein trafficking because tet-repressible mutant shows accumulation of hypoglycosylated forms of CPY
1238	-11430	YDL194W	Plasma membrane low glucose sensor that regulates glucose transport; contains 12 predicted transmembrane segments and a long C-terminal tail required for induction of hexose transporters; also senses fructose and mannose; similar to Rgt2p
1239	-11427	YDL195W	Component of the Sec13p-Sec31p complex of the COPII vesicle coat; required for vesicle formation in ER to Golgi transport; mutant has increased aneuploidy tolerance
1240	7511	YLR218C	Twin Cx(9)C protein involved in cytochrome c oxidase assembly or stability; localizes to the mitochondrial intermembrane space via the Mia40p-Erv1p system; interacts genetically with CYC1 and with cytochrome c oxidase assembly factors
1241	11647	YDL139C	Nonhistone component of centromeric chromatin that binds stoichiometrically to CenH3-H4 histones; required for kinetochore assembly; required for G2/M progression and localization of Cse4p; may protect Cse4p from ubiquitylation
1242	7501	YLR216C	Peptidyl-prolyl cis-trans isomerase (cyclophilin); catalyzes the cis-trans isomerization of peptide bonds N-terminal to proline residues; binds to Hsp82p and contributes to chaperone activity
1243	11642	YDL140C	RNA polymerase II largest subunit B220; part of central core; phosphorylation of C-terminal heptapeptide repeat domain regulates association with transcription and splicing factors; similar to bacterial beta-prime
1244	-11634	YDL141W	Biotin:apoprotein ligase; covalently modifies proteins with the addition of biotin; required for acetyl-CoA carboxylase (Acc1p) holoenzyme formation
1245	11630	YDL142C	Cardiolipin synthase; produces cardiolipin; which is a phospholipid of the mitochondrial inner membrane that is required for normal mitochondrial membrane potential and function; also required for normal vacuolar ion homeostasis
1246	-11625	YDL143W	Subunit of the cytosolic chaperonin Cct ring complex; related to Tcp1p; required for the assembly of actin and tubulins in vivo
1247	7493	YLR215C	Protein involved in nutritional control of the cell cycle; regulates abundance of the translation initiation factor eIF2; ortholog of human D123 protein
1248	-7484	YLR214W	Ferric reductase and cupric reductase; reduces siderophore-bound iron and oxidized copper prior to uptake by transporters; expression induced by low copper and iron levels
1249	11619	YDL144C	Putative protein of unknown function; green fluorescent protein (GFP)-fusion protein localizes to the cytoplasm and nucleus; YDL144C is not an essential gene.
1250	7478	YLR213C	Putative glycoside hydrolase of the spore wall envelope; required for normal spore wall assembly; possibly for cross-linking between the glucan and chitosan layers; expressed during sporulation
1251	11612	YDL145C	Alpha subunit of COPI vesicle coatomer complex; which surrounds transport vesicles in the early secretory pathway
1252	7472	YLR212C	Gamma-tubulin; involved in nucleating microtubules from both the cytoplasmic and nuclear faces of the spindle pole body
1253	-11605	YDL146W	Protein involved in the regulation of endocytosis; transiently recruited to actin cortical patches in a SLA1-dependent manner after late coat component assembly; GFP-fusion protein localizes to the periphery; cytoplasm; bud; and bud neck
1254	7463	YLR211C	Putative protein of unknown function; green fluorescent protein (GFP)-fusion protein localizes to the cytoplasm; YLR211C is not an essential gene; ORF contains an intron
1255	-11594	YDL147W	Subunit of the COP9 signalosome (CSN) and non-ATPase regulatory subunit of the 26S proteasome lid; similar to mammalian p55 subunit and to another S. cerevisiae regulatory subunit; Rpn7p; Rpn5p is an essential protein
1256	11589	YDL148C	Nucleolar protein; forms a complex with Noc4p that mediates maturation and nuclear export of 40S ribosomal subunits; also present in the small subunit processome complex; which is required for processing of pre-18S rRNA
1257	-11584	YDL149W	Transmembrane protein involved in forming Cvt and autophagic vesicles; cycles between the phagophore assembly site (PAS) and other cytosolic punctate structures; not found in autophagosomes; may be involved in membrane delivery to the PAS
1258	-11577	YDL150W	RNA polymerase III subunit C53
1259	11568	YDL153C	Essential subunit of U3-containing Small Subunit (SSU) processome complex involved in production of 18S rRNA and assembly of small ribosomal subunit; disrupts silencing when overproduced; mutant has increased aneuploidy tolerance
1260	-11560	YDL154W	Protein of the MutS family; forms a dimer with Msh4p that facilitates crossovers between homologs during meiosis; msh5-Y823H mutation confers tolerance to DNA alkylating agents; homologs present in C. elegans and humans
1261	-11556	YDL155W	B-type cyclin involved in cell cycle progression; activates Cdc28p to promote the G2/M transition; may be involved in DNA replication and spindle assembly; accumulates during S phase and G2; then targeted for ubiquitin-mediated degradation
1262	-11552	YDL156W	DNA-binding protein with preference for UV-damaged DNA; protein sequence contains three WD domains (WD-40 repeat); green fluorescent protein (GFP)-fusion protein localizes to the cytoplasm and nucleus; potential regulatory target of Mbp1p; which binds to the YDL156W promoter region
1263	11546	YDL157C	Putative protein of unknown function; the authentic; non-tagged protein is detected in highly purified mitochondria in high-throughput studies
1264	-11539	YDL159W	Signal transducing MAP kinase kinase involved in pheromone response; where it phosphorylates Fus3p; and in the pseudohyphal/invasive growth pathway; through phosphorylation of Kss1p; phosphorylated by Ste11p; degraded by ubiquitin pathway
1265	11523	YDL160C	Cytoplasmic DExD/H-box helicase; stimulates mRNA decapping; coordinates distinct steps in mRNA function and decay; interacts with both the decapping and deadenylase complexes; may have a role in mRNA export and translation; C-terminus of Dhh1p interacts with Ngr1p and promotes POR1; but not EDC1 mRNA decay
1266	7459	YLR209C	Purine nucleoside phosphorylase; specifically metabolizes inosine and guanosine nucleosides; involved in the nicotinamide riboside salvage pathway
1267	-7448	YLR208W	Structural component of three distinct complexes; subunit of the Nup84 nuclear pore sub-complex (NPC); the COPII vesicle coat; and the Seh1-associated (SEA) complex; the COPII vesicle coat is required for vesicle formation in ER to Golgi transport; the Nup84 subcomplex contributes to nucleocytoplasmic transport; NPC biogenesis and processes that may require localization of genes or chromosomes at…
1268	-7441	YLR207W	Resident protein of the ER membrane that plays a central role in ER-associated protein degradation (ERAD); forms HRD complex with Hrd1p and ERAD determinants that engages in lumen to cytosol communication and coordination of ERAD events
Synteny 89 ends here
1269	11609	YDL160C-A	Protein of unknown function; ortholog of human MHF2; and component of the heterotetrameric MHF histone-fold complex that in humans interacts with both DNA and Mph1p ortholog FANCM to stabilize and remodel blocked replication forks and repair damaged DNA; mhf2 srs2 double mutants are MMS hypersensitive
1270	-11516	YDL161W	Epsin-like protein involved in endocytosis and actin patch assembly and functionally redundant with Ent2p; binds clathrin via a clathrin-binding domain motif at C-terminus
1271	11508	YDL164C	DNA ligase found in the nucleus and mitochondria; an essential enzyme that joins Okazaki fragments during DNA replication; also acts in nucleotide excision repair; base excision repair; and recombination
1272	7434	YLR205C	ER localized heme oxygenase; involved in heme degradation during iron starvation and in the oxidative stress response; expression is regulated by AFT1 and oxidative stress; relocates to the perinuclear region in the presence of oxidants
1273	-7426	YLR204W	Mitochondrial inner membrane protein; required for accumulation of spliced COX1 mRNA; may have an additional role in translation of COX1 mRNA
1274	7416	YLR203C	Specific translational activator for the mitochondrial COX1 mRNA; loosely associated with the matrix face of the mitochondrial inner membrane; influences both COX1 mRNA translation and Cox1p assembly into cytochrome c oxidase
1275	-11503	YDL165W	Component of the CCR4-NOT complex; which has multiple roles in regulating mRNA levels including regulation of transcription and destabilizing mRNAs by deadenylation; basal transcription factor
1276	11499	YDL166C	Essential NTPase required for small ribosome subunit synthesis; mediates processing of the 20S pre-rRNA at site D in the cytoplasm but associates only transiently with 43S preribosomes via Rps14p; may be the endonuclease for site D
1277	11497	YDL167C	Putative RNA binding protein of unknown function; localizes to stress granules induced by glucose deprivation; predicted to be involved in ribosome biogenesis
Synteny 90 ends here
1278	-2927	YGR143W	Protein involved in sphingolipid biosynthesis; type II membrane protein with similarity to Kre6p
1279	-11138	---	Can not determin the functions of this gene
Synteny 91 ends here
1280	-2926	YGR142W	v-SNARE binding protein that facilitates specific protein retrieval from a late endosome to the Golgi; modulates arginine uptake; possible role in mediating pH homeostasis between the vacuole and plasma membrane H(+)-ATPase
1281	-2925	YGR141W	Vacuolar protein sorting (VPS) protein required for cytoplasm to vacuole targeting of proteins
1282	-2923	YGR140W	Essential kinetochore protein; component of the CBF3 multisubunit complex that binds to the CDEIII region of the centromere; Cbf2p also binds to the CDEII region possibly forming a different multimeric complex; ubiquitinated in vivo
1283	2922	YGR138C	Polyamine transport protein specific for spermine; localizes to the plasma membrane; transcription of TPO2 is regulated by Haa1p; member of the major facilitator superfamily
1284	10544	YPR155C	Protein involved in regulation of mitochondrial expression of subunits 6 (Atp6p) and 8 (Atp8p) of the Fo-F1 ATP synthase; functions with Nca3p
1285	-2921	YGR136W	Protein containing an N-terminal SH3 domain; binds Las17p; which is a homolog of human Wiskott-Aldrich Syndrome protein involved in actin patch assembly and actin polymerization
1286	-10543	YPR153W	Putative protein of unknown function
1287	-2920	YGR135W	Alpha 3 subunit of the 20S proteasome; the only nonessential 20S subunit; may be replaced by the alpha 4 subunit (Pre6p) under stress conditions to create a more active proteasomal isoform
1288	10542	YPR152C	Putative protein of unknown function containing WW and FF domains; overexpression causes accumulation of cells in G1 phase
1289	-2919	YGR134W	Part of the evolutionarily-conserved CCR4-NOT transcriptional regulatory complex involved in controlling mRNA initiation; elongation; and degradation
1290	10541	YPR151C	Mitochondrial protein required for degradation of unstable forms of cytochrome c
1291	-2918	YGR133W	Peroxisomal ubiquitin conjugating enzyme required for peroxisomal matrix protein import and peroxisome biogenesis
1292	2917	YGR132C	Subunit of the prohibitin complex (Phb1p-Phb2p); a 1.2 MDa ring-shaped inner mitochondrial membrane chaperone that stabilizes newly synthesized proteins; determinant of replicative life span; involved in mitochondrial segregation
1293	-2915	YGR131W	Protein of unknown function; induced by ketoconazole; promoter region contains sterol regulatory element motif; which has been identified as a Upc2p-binding site; overexpression complements function of Nce102p in NCE102 deletion strain
1294	2914	YGR130C	Component of the eisosome with unknown function; GFP-fusion protein localizes to the cytoplasm; specifically phosphorylated in vitro by mammalian diphosphoinositol pentakisphosphate (IP7)
1295	10540	YPR148C	Protein of unknown function that may interact with ribosomes; based on co-purification experiments; green fluorescent protein (GFP)-fusion protein localizes to the cytoplasm in a punctate pattern
1296	-2913	YGR129W	Member of the NineTeen Complex (NTC) that contains Prp19p and stabilizes U6 snRNA in catalytic forms of the spliceosome containing U2; U5; and U6 snRNAs; isy1 syf2 cells have defective spindles activiating cell cycle arrest
1297	2911	YGR128C	Nucleolar protein required for export of tRNAs from the nucleus; also copurifies with the small subunit (SSU) processome containing the U3 snoRNA that is involved in processing of pre-18S rRNA
1298	10539	YPR147C	Putative protein of unknown function; green fluorescent protein (GFP)-fusion protein localizes to the cytoplasm and is induced in response to the DNA-damaging agent MMS
1299	-2910	YGR127W	Putative protein of unknown function; expression is regulated by Msn2p/Msn4p; indicating a possible role in stress response
1300	-2909	YGR126W	Putative protein of unknown function; green fluorescent protein (GFP)-fusion protein localizes to both the cytoplasm and the nucleus and is induced in response to the DNA-damaging agent MMS
1301	-2908	YGR125W	Putative protein of unknown function; deletion mutant has decreased rapamycin resistance but normal wormannin resistance; green fluorescent protein (GFP)-fusion protein localizes to the vacuole
1302	2523	YPR145C-A	Putative protein of unknown function
1303	-2907	YGR124W	Asparagine synthetase; isozyme of Asn1p; catalyzes the synthesis of L-asparagine from L-aspartate in the asparagine biosynthetic pathway
1304	10538	YPR144C	Nucleolar protein; forms a complex with Nop14p that mediates maturation and nuclear export of 40S ribosomal subunits
Synteny 92 ends here
1305	2906	YGR123C	Protein serine/threonine phosphatase; regulates Hsp90 chaperone by affecting its ATPase and cochaperone binding activities; has similarity to human phosphatase PP5; present in both the nucleus and cytoplasm; expressed during logarithmic growth
1306	-10537	YPR143W	Nucleolar protein; constituent of pre-60S ribosomal particles; required for proper processing of the 27S pre-rRNA at the A3 and B1 sites to yield mature 5.8S and 25S rRNAs
1307	10536	YPR141C	Minus-end-directed microtubule motor that functions in mitosis and meiosis; localizes to the spindle pole body and localization is dependent on functional Cik1p; required for nuclear fusion during mating; potential Cdc28p substrate
1308	-10534	YPR140W	Lyso-phosphatidylcholine acyltransferase; required for normal phospholipid content of mitochondrial membranes; may remodel acyl groups of cardiolipin in the inner membrane; human ortholog tafazzin is implicated in Barth syndrome
1309	10533	YPR139C	lysophosphatidic acid acyltransferase; involved in triacelglyceride homeostasis and lipid droplet formation; localized to lipid droplets and the ER; specificity for oleoyl-CoA
1310	-2905	YGR122W	Probable ortholog of A. nidulans PalC; which is involved in pH regulation and binds to the ESCRT-III complex; null mutant does not properly process Rim101p and has decreased resistance to rapamycin; GFP-fusion protein is cytoplasmic
1311	2904	YGR121C	Ammonium permease; belongs to a ubiquitous family of cytoplasmic membrane proteins that transport only ammonium (NH4+); expression is under the nitrogen catabolite repression regulation
Synteny 93 ends here
1312	-10532	YPR137W	Protein involved in pre-rRNA processing; associated with U3 snRNP; component of small ribosomal subunit (SSU) processosome; ortholog of the human U3-55k protein
1313	-10531	YPR135W	Chromatin-associated protein; required for sister chromatid cohesion; interacts with DNA polymerase alpha (Pol1p) and may link DNA synthesis to sister chromatid cohesion
1314	2903	YGR120C	Essential component of the conserved oligomeric Golgi complex (Cog1p through Cog8p); a cytosolic tethering complex that functions in protein trafficking to mediate fusion of transport vesicles to Golgi compartments
1315	2901	YGR119C	FG-nucleoporin component of central core of the nuclear pore complex (NPC); contributes directly to nucleocytoplasmic transport and maintenance of the NPC permeability barrier; found in stable complex with Nic96p and two other FG-nucleoproteins (Nsp1p and Nup49p)
1316	-10530	YPR134W	Nuclear encoded protein needed for efficient splicing of mitochondrial COX1 aI5beta intron; mss18 mutations block cleavage of 5' exon - intron junction; phenotype of intronless strain suggests additional functions
1317	-10529	YPR133W-A	Component of the TOM (translocase of outer membrane) complex responsible for recognition and initial import of all mitochondrially directed proteins; involved in transfer of precursors from the Tom70p and Tom20p receptors to the Tom40p pore
1318	10528	YPR133C	Protein involved in RNA polymerase II transcription; interacts genetically or physically with RNAP II; TBP; TFIIS; and chromatin remodelling factors; central domain highly conserved throughout eukaryotes; mutations confer an Spt- phenotype
1319	-2900	YGR118W	Ribosomal protein 28 (rp28) of the small (40S) ribosomal subunit; required for translational accuracy; nearly identical to Rps23Bp and similar to E. coli S12 and rat S23 ribosomal proteins; deletion of both RPS23A and RPS23B is lethal
1320	2899	YGR117C	Putative protein of unknown function; green fluorescent protein (GFP)-fusion protein localizes to the cytoplasm
1321	10527	YPR131C	Catalytic subunit of the NatB N-terminal acetyltransferase; which catalyzes acetylation of the amino-terminal methionine residues of all proteins beginning with Met-Asp or Met-Glu and of some proteins beginning with Met-Asn or Met-Met
1322	-10526	YPR129W	Repressor of translation initiation; binds eIF4G through its RGG domain and inhibits recruitment of the preinitiation complex; also contains an Lsm domain; may have a role in RNA processing; overproduction suppresses null mutation in clathrin heavy chain gene CHC1
1323	10524	YPR128C	Peroxisomal adenine nucleotide transporter; involved in beta-oxidation of medium-chain fatty acid; required for peroxisome proliferation
1324	-10523	YPR127W	Protein of unknown function; differentially expressed during alcoholic fermentation; expression activated by transcription factor YRM1/YOR172W; green fluorescent protein (GFP)-fusion protein localizes to both the cytoplasm and the nucleus
1325	-10522	YPR125W	Mitochondrial inner membrane protein exposed to the mitochondrial matrix; associates with mitochondrial ribosomes; NOT required for respiratory growth; homolog of human Letm1; a protein implicated in Wolf-Hirschhorn syndrome
1326	-2898	YGR116W	Nucleosome remodeling protein; functions in various aspects of transcription; chromatin maintenance; and RNA processing; required for the maintenance of chromatin structure during transcription in order to inhibit transcription from promoters within the coding region
1327	-10521	YPR124W	High-affinity copper transporter of the plasma membrane; mediates nearly all copper uptake under low copper conditions; transcriptionally induced at low copper levels and degraded at high copper levels
1328	-2897	YGR113W	Essential subunit of the Dam1 complex (aka DASH complex); couples kinetochores to the force produced by MT depolymerization thereby aiding in chromosome segregation; Ipl1p target for regulating kinetochore-MT attachments
1329	-2896	YGR112W	Mitochondrial inner membrane protein required for assembly of cytochrome c oxidase (complex IV); associates with complex IV assembly intermediates and complex III/complex IV supercomplexes; similar to human SURF1 involved in Leigh Syndrome
Synteny 94 ends here
1330	-9719	YBR251W	Mitochondrial ribosomal protein of the small subunit
1331	-11521	---	Can not determin the functions of this gene
1332	11520	YER017C	Component; with Yta12p; of the mitochondrial inner membrane m-AAA protease that mediates degradation of misfolded or unassembled proteins and is also required for correct assembly of mitochondrial enzyme complexes
1333	-1569	YER016W	Microtubule-binding protein that together with Kar9p makes up the cortical microtubule capture site and delays the exit from mitosis when the spindle is oriented abnormally
1334	-1560	YER015W	Medium chain fatty acyl-CoA synthetase; activates imported fatty acids; accepts a wide range of fatty acid chain lengths with a preference for medium chains; C9:0-C13:0; localized to the peroxisome
1335	-3565	YIR009W	U2B component of U2 snRNP; involved in splicing; binds the U2 snRNA stem-loop IV in vitro but requires association of Lea1p for in vivo binding; does not contain the conserved C-terminal RNA binding domain found in other family members
1336	-1547	YER014W	Protoporphyrinogen oxidase; a mitochondrial enzyme that catalyzes the seventh step in the heme biosynthetic pathway; converting protoporphyrinogen IX to protoporphyrin IX; inhibited by diphenyl ether-type herbicides
1337	-1543	YER013W	DEAH-box RNA-dependent ATPase/ATP-dependent RNA helicase; associates with lariat intermediates before the second catalytic step of splicing; mediates ATP-dependent mRNA release from the spliceosome and unwinds RNA duplexes
1338	-1541	YER012W	Beta 4 subunit of the 20S proteasome; localizes to the nucleus throughout the cell cycle
Synteny 95 ends here
1339	3564	YIR008C	Subunit of DNA primase; which is required for DNA synthesis and double-strand break repair
1340	-3563	YIR007W	Putative protein of unknown function; green fluorescent protein (GFP)-fusion protein localizes to the cytoplasm; YIR007W is a non-essential gene
Synteny 96 ends here
1341	9894	YOR008C	Sensor-transducer of the stress-activated PKC1-MPK1 kinase pathway; involved in maintenance of cell wall integrity; required for mitophagy; involved in organization of the actin cytoskeleton; secretory pathway Wsc1p is required for the arrest of secretion response
1342	10219	YPL260W	Putative substrate of cAMP-dependent protein kinase (PKA); green fluorescent protein (GFP)-fusion protein localizes to the cytoplasm and nucleus; YPL260W is not an essential gene
1343	3545	YIL010W	Nuclear thiol peroxidase which functions as an alkyl-hydroperoxide reductase during post-diauxic growth
1344	-10220	YPL259C	Mu1-like medium subunit of the clathrin-associated protein complex (AP-1); binds clathrin; involved in clathrin-dependent Golgi protein sorting
1345	-3546	YIL009C-A	Component of the telomerase holoenzyme; involved in telomere replication
Synteny 97 ends here
1346	3548	YIL008W	Ubiquitin-like protein involved in thiolation of cytoplasmic tRNAs; receives sulfur from the E1-like enzyme Uba4p and transfers it to tRNA; also functions as a protein tag with roles in nutrient sensing and oxidative stress response
1347	-3549	YIL007C	Proteasome-interacting protein involved in the assembly of the base subcomplex of the 19S proteasomal regulatory particle (RP); similar to mammalian proteasomal modulator subunit; non-essential gene; interacts with Rpn4p
1348	-1415	YEL009C	Basic leucine zipper (bZIP) transcriptional activator of amino acid biosynthetic genes in response to amino acid starvation; expression is tightly regulated at both the transcriptional and translational levels
1349	1424	YEL007W	Transcriptional regulator of pseudohyphal growth; protein with sequence similarity to S. pombe gti1+ (gluconate transport inducer 1) and C. albicans Wor1
1350	1434	YEL006W	Putative mitochondrial NAD+ transporter; member of the mitochondrial carrier subfamily (see also YIA6); has putative human ortholog
1351	3551	YIL005W	ER protein with chaperone and co-chaperone activity; involved in retention of resident ER proteins; has a role in recognizing proteins targeted for ER-associated degradation (ERAD); member of the protein disulfide isomerase family
1352	-3552	YIL004C	Type II membrane protein required for vesicular transport between the endoplasmic reticulum and Golgi complex; v-SNARE with similarity to synaptobrevins
1353	3553	YIL003W	Highly conserved; iron-sulfur cluster binding protein localized in the cytoplasm; forms a complex with Nbp35p that is involved in iron-sulfur protein assembly in the cytosol
1354	-1438	YEL005C	Protein with a potential role in vacuolar function; as suggested by its ability to bind Vac8p; likely member of BLOC complex involved in endosomal cargo sorting; Vab2p-GFP-fusion localizes to cytoplasm in punctate patter
Synteny 98 ends here
1355	1452	YEL003W	Subunit of the heterohexameric cochaperone prefoldin complex which binds specifically to cytosolic chaperonin and transfers target proteins to it
1356	-1459	YEL002C	Beta subunit of the oligosaccharyl transferase (OST) glycoprotein complex; required for N-linked glycosylation of proteins in the endoplasmic reticulum
1357	11905	YIL002W-A	Putative protein of unknown function; identified by expression profiling and mass spectrometry
1358	-3554	YIL002C	Phosphatidylinositol 4;5-bisphosphate 5-phosphatase; synaptojanin-like protein with an N-terminal Sac1 domain; plays a role in phosphatidylinositol 4;5-bisphosphate homeostasis and in endocytosis; null mutation confers cold-tolerant growth
1359	3555	YIL001W	Putative protein of unknown function; contains a BTB/POZ domain which generally function in protein interactions; deletion slightly improved competitive fitness in rich media; GFP-tagged protein is localized to the cytoplasm
1360	-1463	YEL001C	Putative protein of unknown function; green fluorescent protein (GFP)-fusion localizes to the ER; YEL001C is non-essential; null mutant displays increased levels of spontaneous Rad52p foci
Synteny 99 ends here
1361	-3556	YIR001C	Cytoplasmic RNA-binding protein; contains an RNA recognition motif (RRM); may have a role in mRNA translation; as suggested by genetic interactions with genes encoding proteins involved in translational initiation
1362	1473	YER002W	Constituent of 66S pre-ribosomal particles; involved in 60S ribosomal subunit biogenesis
1363	-1482	YER003C	Mannose-6-phosphate isomerase; catalyzes the interconversion of fructose-6-P and mannose-6-P; required for early steps in protein mannosylation
Synteny 100 ends here
1364	1490	YER004W	Protein of unknown function; localized to the mitochondrial outer membrane; induced by treatment with 8-methoxypsoralen and UVA irradiation
1365	1495	YER005W	Apyrase with wide substrate specificity; helps prevent inhibition of glycosylation by hydrolyzing nucleoside tri- and diphosphates that inhibit glycotransferases; partially redundant with Gda1p; mediates adenovirus E4orf4-induced toxicity
1366	1503	YER006W	GTPase that associates with nuclear 60S pre-ribosomes; required for export of 60S ribosomal subunits from the nucleus
1367	1515	YER007W	Microtubule effector required for tubulin heterodimer formation; binds alpha-tubulin; required for normal microtubule function; null mutant exhibits cold-sensitive microtubules and sensitivity to benomyl
1368	-1520	YER007C-A	Protein of unknown function that associates with ribosomes and has a putative RNA binding domain; interacts with Tma22p; null mutant exhibits translation defects; has homology to human oncogene MCT-1
1369	-3557	YIR002C	3'-5' DNA helicase involved in error-free bypass of DNA lesions; binds to flap DNA in an error-free bypass pathway and stimulates the activity of Rad27p and Dna2p; mutations confer a mutator phenotype; similarity to FANCM; a human Fanconi anemia complementation group protein that along with the MHF complex is involved in stabilizing and remodeling blocked replication forks; member of the SF2 DExD…
1370	-1524	YER008C	Subunit of the exocyst complex (Sec3p; Sec5p; Sec6p; Sec8p; Sec10p; Sec15p; Exo70p; Exo84p) which mediates targeting of post-Golgi vesicles to sites of active exocytosis; Sec3p specifically is a spatial landmark for secretion
1371	1526	YER009W	Nuclear envelope protein; interacts with GDP-bound Gsp1p and with proteins of the nuclear pore to transport Gsp1p into the nucleus where it is an essential player in nucleocytoplasmic transport
1372	3558	YIR003W	Protein of unknown function involved in mitochondrial migration along actin filament; may interact with ribosomes; GFP-fusion protein colocalizes with Sac1p to the actin cytoskeleton
1373	3559	YIR004W	Cytosolic J-domain-containing protein; required for peroxisomal protein import and involved in peroxisome assembly; homologous to E. coli DnaJ
1374	-1528	YER010C	Protein of unknown function; forms a ring-shaped homotrimer; has similarity to members of the prokaryotic rraA family; possibly involved in a phosphotransfer reaction
1375	3560	YIR005W	Component of the U2 snRNP; required for the first catalytic step of splicing and for spliceosomal assembly; interacts with Rds3p and is required for Mer1p-activated splicing
1376	-3562	YIR006C	Part of actin cytoskeleton-regulatory complex Pan1p-Sla1p-End3p; associates with actin patches on the cell cortex; promotes protein-protein interactions essential for endocytosis; binds to and activates the Arp2/3 complex in vitro; previously thought to be a subunit of poly(A) ribonuclease
Synteny 101 ends here
1377	83	---	Can not determin the functions of this gene
1378	9898	YOR014W	B-type regulatory subunit of protein phosphatase 2A (PP2A); Rts1p and Cdc55p are alternative regulatory subunits for PP2A; PP2A-Rts1p protects cohesin when recruited by Sgo1p to the pericentromere; highly enriched at centromeres in absence of Cdc55p; homolog of the mammalian B' subunit of PP2A
Synteny 102 ends here
1379	-9899	YOR016C	Protein with similarity to Emp24p and Erv25p; member of the p24 family involved in ER to Golgi transport
1380	-3108	YHL022C	Meiosis-specific protein that initiates meiotic recombination by catalyzing the formation of double-strand breaks in DNA via a transesterification reaction; required for homologous chromosome pairing and synaptonemal complex formation
1381	-3109	YHL021C	Putative protein of unknown function; the authentic; non-tagged protein is detected in highly purified mitochondria in high-throughput studies; null mutant displays reduced frequency of mitochondrial genome loss
1382	9900	YOR017W	Protein with a role in 5'-end processing of mitochondrial RNAs; located in the mitochondrial membrane
1383	-9115	YMR010W	Putative protein of unknown function; green fluorescent protein (GFP)-fusion protein localizes to the cytoplasm; YMR010W is not an essential gene; YMR010W mRNA is transcribed with ADI1
1384	-9114	YMR009W	Acireductone dioxygenease involved in the methionine salvage pathway; ortholog of human MTCBP-1; transcribed with YMR010W and regulated post-transcriptionally by RNase III (Rnt1p) cleavage; ADI1 mRNA is induced in heat shock conditions
Synteny 103 ends here
1385	9863	YOL030W	1;3-beta-glucanosyltransferase; has similarity to Gas1p; localizes to the cell wall
1386	-3574	YIR018W	Basic leucine zipper (bZIP) iron-sensing transcription factor
1387	-9864	YOL027C	Mitochondrial protein; forms a complex with Mba1p to facilitate recruitment of mRNA-specific translational activators to ribosomes; roles in protein export and K+/H+ exchange; human ortholog Letm1 implicated in Wolf-Hirschhorn syndrome
1388	3570	YIR014W	Putative protein of unknown function; green fluorescent protein (GFP)-fusion protein localizes to the vacuole; expression directly regulated by the metabolic and meiotic transcriptional regulator Ume6p; YIR014W is a non-essential gene
1389	3571	YIR015W	Subunit of nuclear RNase P; nuclear RNase P cleaves tRNA precursors to generate mature 5' ends and facilitates turnover of nuclear RNAs; not shared between RNase MRP and RNase P; in contrast to all other RNase P protein subunits
1390	-9865	YOL026C	Mitochondrial protein required for outer membrane protein import; cooperates with Tom70p to import the subset of proteins with multiple alpha-helical transmembrane segments; including Ugo1p; Tom20p; and others; present in a complex with Mim2p in the outer membrane that may create a local environment to facilitate membrane insertion of substrate proteins; also has a role in assembly of Tom20p into…
1391	3036	---	Can not determin the functions of this gene
1392	9858	YOL036W	Protein of unknown function; potential Cdc28p substrate
1393	-3573	YIR017C	Basic leucine zipper (bZIP) transcriptional activator in the Cbf1p-Met4p-Met28p complex; participates in the regulation of sulfur metabolism
Synteny 104 ends here
1394	-271	YDR288W	Component of the SMC5-SMC6 complex; this complex plays a key role in the removal of X-shaped DNA structures that arise between sister chromatids during DNA replication and repair
1395	-270	YDR287W	Inositol monophosphatase; involved in biosynthesis of inositol; enzymatic activity requires magnesium ions and is inhibited by lithium and sodium ions; inm1 inm2 double mutant lacks inositol auxotrophy
1396	269	YDR286C	Putative protein of unknown function; predicted to have thiol-disulfide oxidoreductase active site
1397	-268	YDR285W	Transverse filament protein of the synaptonemal complex; required for normal levels of meiotic recombination and pairing between homologous chromosome during meiosis; potential Cdc28p substrate
1398	267	YDR284C	Diacylglycerol pyrophosphate (DGPP) phosphatase; zinc-regulated vacuolar membrane-associated lipid phosphatase; dephosphorylates DGPP to phosphatidate (PA) and Pi; then PA to diacylglycerol; involved in lipid signaling and cell metabolism
1399	266	YDR283C	Protein kinase; phosphorylates the alpha-subunit of translation initiation factor eIF2 (Sui2p) in response to starvation; activated by uncharged tRNAs and the Gcn1p-Gcn20p complex; contributes to DNA damage checkpoint control
Synteny 105 ends here
1400	3125	YHL007C	Cdc42p-activated signal transducing kinase of the PAK (p21-activated kinase) family; involved in pheromone response; pseudohyphal/invasive growth; vacuole inheritance; down-regulation of sterol uptake; GBB motif binds Ste4p
1401	-5438	YKL089W	Kinetochore protein with homology to human CENP-C; required for structural integrity of the spindle during anaphase spindle elongation; interacts with histones H2A; H2B; and H4; phosphorylated by Ipl1p
Synteny 106 ends here
1402	-5759	YKL010C	Ubiquitin-protein ligase (E3) that interacts with Rpt4p and Rpt6p; two subunits of the 19S particle of the 26S proteasome; cytoplasmic E3 involved in the degradation of ubiquitin fusion proteins
1403	5760	YKL009W	Protein involved in mRNA turnover and ribosome assembly; localizes to the nucleolus
1404	-3126	YHL006C	Component of the Shu complex; which promotes error-free DNA repair; Shu complex mediates inhibition of Srs2p function
1405	3127	YHL004W	Mitochondrial ribosomal protein of the small subunit
1406	-3128	YHL003C	Ceramide synthase component; involved in synthesis of ceramide from C26(acyl)-coenzyme A and dihydrosphingosine or phytosphingosine; functionally equivalent to Lac1p
1407	3129	YHL002W	Subunit of the endosomal Vps27p-Hse1p complex required for sorting of ubiquitinated membrane proteins into intralumenal vesicles prior to vacuolar degradation; as well as for recycling of Golgi proteins and formation of lumenal membranes
1408	5762	YKL007W	Alpha subunit of the capping protein (CP) heterodimer (Cap1p and Cap2p) which binds to the barbed ends of actin filaments preventing further polymerization; localized predominantly to cortical actin patches
1409	-5763	YKL006C-A	Intra-Golgi v-SNARE; required for transport of proteins between an early and a later Golgi compartment
1410	3130	YHL001W	Protein component of the large (60S) ribosomal subunit; nearly identical to Rpl14Ap and has similarity to rat L14 ribosomal protein
1411	-5764	YKL005C	Negative regulator of transcription elongation; contains a TFIIS-like domain and a PHD finger; multicopy suppressor of temperature-sensitive ess1 mutations; probably binds RNA polymerase II large subunit
1412	5765	YKL004W	Phosphatidylinositol:ceramide phosphoinositol transferase (IPC synthase); required for sphingolipid synthesis; can mutate to confer aureobasidin A resistance
1413	-5766	YKL003C	Mitochondrial ribosomal protein of the small subunit; MRP17 exhibits genetic interactions with PET122; encoding a COX3-specific translational activator
1414	5767	YKL002W	Class E Vps protein of the ESCRT-III complex; required for sorting of integral membrane proteins into lumenal vesicles of multivesicular bodies; and for delivery of newly synthesized vacuolar enzymes to the vacuole; involved in endocytosis
1415	-5768	YKL001C	Adenylylsulfate kinase; required for sulfate assimilation and involved in methionine metabolism
Synteny 107 ends here
1416	-5769	YKR001C	Dynamin-like GTPase required for vacuolar sorting; also involved in actin cytoskeleton organization; endocytosis; late Golgi-retention of some proteins; regulation of peroxisome biogenesis
1417	5770	YKR002W	Poly(A) polymerase; one of three factors required for mRNA 3'-end polyadenylation; forms multiprotein complex with polyadenylation factor I (PF I); also required for mRNA nuclear export; may also polyadenylate rRNAs; required for gene looping
1418	3131	YHR001W	Member of an oxysterol-binding protein family with seven members in S. cerevisiae; family members have overlapping; redundant functions in sterol metabolism and collectively perform a function essential for viability
1419	-5771	YKR004C	Non-essential protein of unknown function
1420	-5773	YKR005C	Putative protein of unknown function
1421	-5774	YKR006C	Mitochondrial ribosomal protein of the large subunit; not essential for mitochondrial translation
1422	5775	YKR007W	Component of the EGO complex; which is involved in the regulation of microautophagy; and of the GSE complex; which is required for proper sorting of amino acid permease Gap1p; loss results in a defect in vacuolar acidification
1423	5776	YKR008W	Component of the RSC chromatin remodeling complex; found in close proximity to nucleosomal DNA; displaced from the surface of nucleosomal DNA after chromatin remodeling; acetylated (K25) by Gcn5p; altering replication stress tolerance; contains tandem bromodomains that recognize histone H3 acetylated on K14 (H3K14ac) by Gcn5p
Synteny 108 ends here
1424	3133	YHR001W-A	Subunit of the ubiqunol-cytochrome c oxidoreductase complex which includes Cobp; Rip1p; Cyt1p; Cor1p; Qcr2p; Qcr6p; Qcr7p; Qcr8p; Qcr9p; and Qcr10p and comprises part of the mitochondrial respiratory chain
1425	-5777	YKR009C	Multifunctional enzyme of the peroxisomal fatty acid beta-oxidation pathway; has 3-hydroxyacyl-CoA dehydrogenase and enoyl-CoA hydratase activities
1426	-10089	YBR288C	Mu3-like subunit of the clathrin associated protein complex (AP-3); functions in transport of alkaline phosphatase to the vacuole via the alternate pathway
1427	10100	YBR289W	Subunit of the SWI/SNF chromatin remodeling complex involved in transcriptional regulation; functions interdependently in transcriptional activation with Snf2p and Snf6p
1428	10111	YBR290W	Heavy metal ion homeostasis protein; facilitates trafficking of Smf1p and Smf2p metal transporters to the vacuole where they are degraded; controls metal ion transport; prevents metal hyperaccumulation; functions in copper detoxification
1429	-10122	YBR291C	Mitochondrial inner membrane citrate transporter; member of the mitochondrial carrier family
1430	3134	YHR002W	Mitochondrial carrier protein involved in the accumulation of CoA in the mitochondrial matrix; homolog of human Graves disease protein; does not encode an isozyme of Leu4p; as first hypothesized
1431	-3135	YHR003C	Protein of unknown function; localized to the mitochondrial outer membrane
1432	-5685	YKL028W	TFIIE large subunit; involved in recruitment of RNA polymerase II to the promoter; activation of TFIIH; and promoter opening
1433	5681	YKL029C	Mitochondrial malic enzyme; catalyzes the oxidative decarboxylation of malate to pyruvate; which is a key intermediate in sugar metabolism and a precursor for synthesis of several amino acids
1434	-3136	YHR004C	Probable catalytic subunit of Nem1p-Spo7p phosphatase holoenzyme; regulates nuclear growth by controlling phospholipid biosynthesis; required for normal nuclear envelope morphology and sporulation; homolog of the human protein Dullard
Synteny 109 ends here
1435	9164	YMR069W	N alpha-acetyl-transferase; involved in acetylation of the N-terminal residues of histones H4 and H2A
1436	9165	YMR070W	Transcriptional repressor and activator with two C2-H2 zinc fingers; involved in repression of a subset of hypoxic genes by Rox1p; repression of several DAN/TIR genes during aerobic growth; and repression of ergosterol biosynthetic genes in response to hyperosmotic stress; contributes to recruitment of the Tup1p-Cyc8p general repressor to promoters; involved in positive transcriptional regulation…
1437	-9166	YMR071C	Integral membrane protein localized to late Golgi vesicles along with the v-SNARE Tlg2p; may interact with ribosomes; based on co-purification experiments
1438	11486	YKL032C	Protein that binds DNA containing intrastrand cross-links formed by cisplatin; contains two HMG (high mobility group box) domains; which confer the ability to bend cisplatin-modified DNA; mediates aerobic transcriptional repression of COX5b
1439	-9167	YMR073C	Putative protein of unknown function; may be involved in resistance to carboplatin and cisplatin; null mutant displays increase in spontaneous Rad52p foci; contains a lipid-binding domain and binds cardiolipin in a large-scale study
1440	-9169	YMR074C	Protein with homology to human PDCD5; which is involved in programmed cell death; N-terminal region forms a conserved triple-helix bundle structure; overexpression promotes H2O2-induced apoptosis; YMR074C is not an essential gene
1441	9170	YMR075W	Essential subunit of the histone deacetylase Rpd3S complex; interacts with Eaf3p
1442	-9171	YMR076C	Protein required for establishment and maintenance of sister chromatid condensation and cohesion; colocalizes with cohesin on chromosomes; may function as a protein-protein interaction scaffold; also required during meiosis
1443	-3124	YHL008C	Putative protein of unknown function; may be involved in the uptake of chloride ions; does not appear to be involved in monocarboxylic acid transport; green fluorescent protein (GFP)-fusion protein localizes to the vacuole
1444	-5673	YKL033W	Subunit of the ASTRA complex; involved in chromatin remodeling; telomere length regulator involved in the stability or biogenesis of PIKKs such as TORC1; similar to S. pombe Tti1p; detected in highly purified mitochondria in high-throughput studies
1445	3122	YHL010C	Putative protein of unknown function that is required for growth on ethanol; contains a zinc finger region and has homology to human BRAP2; which is a cytoplasmic protein that binds nuclear localization sequences
1446	3120	YHL011C	5-phospho-ribosyl-1(alpha)-pyrophosphate synthetase; synthesizes PRPP; which is required for nucleotide; histidine; and tryptophan biosynthesis; one of five related enzymes; which are active as heteromultimeric complexes
1447	-5664	YKL033W-A	Putative protein of unknown function; similar to uncharacterized proteins from other fungi
1448	-5662	YKL034W	Golgi-localized RING-finger ubiquitin ligase (E3); involved in ubiquitinating and sorting membrane proteins that contain polar transmembrane domains to multivesicular bodies for delivery to the vacuole for quality control purposes
1449	-3119	YHL012W	Putative protein of unknown function; has some homology to Ugp1p; which encodes UDP-glucose pyrophosphorylase
1450	-3189	YBR033W	Putative zinc cluster protein; predicted to be a transcription factor; YBR033W is not an essential gene
1451	3118	YHL013C	Protein of unknown function that may interact with ribosomes; based on co-purification experiments; member of the ovarian tumor-like (OTU) superfamily of predicted cysteine proteases; shows cytoplasmic localization
1452	3117	YHL014C	Protein of unknown function; has weak similarity to E. coli GTP-binding protein gtp1; the authentic; non-tagged protein is detected in highly purified mitochondria in high-throughput studies
1453	-3116	YHL015W	Protein component of the small (40S) ribosomal subunit; overproduction suppresses mutations affecting RNA polymerase III-dependent transcription; has similarity to E. coli S10 and rat S20 ribosomal proteins
1454	3115	YHL016C	Plasma membrane transporter for both urea and polyamines; expression is highly sensitive to nitrogen catabolite repression and induced by allophanate; the last intermediate of the allantoin degradative pathway
1455	-3114	YHL017W	Putative protein of unknown function; green fluorescent protein (GFP)-fusion protein co-localizes with clathrin-coated vesicles
1456	5651	YKL040C	Protein involved in iron metabolism in mitochondria; similar to NifU; which is a protein required for the maturation of the Fe/S clusters of nitrogenase in nitrogen-fixing bacteria
1457	-3113	YHL018W	Putative protein of unknown function; green fluorescent protein (GFP)-fusion protein localizes to mitochondria and is induced in response to the DNA-damaging agent MMS
1458	3112	YHL019C	Protein of unknown function; homologous to the medium chain of mammalian clathrin-associated protein complex; involved in vesicular transport
Synteny 110 ends here
1459	3111	YHL020C	Transcriptional regulator of a variety of genes; phosphorylation by protein kinase A stimulates Opi1p function in negative regulation of phospholipid biosynthetic genes; involved in telomere maintenance
1460	-5643	YKL041W	One of four subunits of the endosomal sorting complex required for transport III (ESCRT-III); forms an ESCRT-III subcomplex with Did4p; involved in the sorting of transmembrane proteins into the multivesicular body (MVB) pathway
Synteny 111 ends here
1461	9118	YMR012W	eIF3 component of unknown function; deletion causes defects in mitochondrial organization but not in growth or translation initiation; can rescue cytokinesis and mitochondrial organization defects of the Dictyostelium cluA- mutant
1462	-9119	YMR013C	Dolichol kinase; catalyzes the terminal step in dolichyl monophosphate (Dol-P) biosynthesis; required for viability and for normal rates of lipid intermediate synthesis and protein N-glycosylation
1463	9120	YMR014W	Protein required for 18S rRNA maturation and small ribosomal subunit biogenesis; cosediments with pre-ribosomal particles; mutation decreases efficiency of +1 Ty1 frameshifting and transposition; and affects budding pattern
1464	-9121	YMR015C	C-22 sterol desaturase; a cytochrome P450 enzyme that catalyzes the formation of the C-22(23) double bond in the sterol side chain in ergosterol biosynthesis; may be a target of azole antifungal drugs
1465	-5640	YKL042W	Central plaque component of spindle pole body (SPB); involved in SPB duplication; may facilitate attachment of the SPB to the nuclear membrane
1466	-5632	YKL043W	Transcriptional activator that enhances pseudohyphal growth; physically interacts with the Tup1-Cyc8 complex and recruits Tup1p to its targets; regulates expression of FLO11; an adhesin required for pseudohyphal filament formation; similar to StuA; an A. nidulans developmental regulator; potential Cdc28p substrate
1467	9122	YMR019W	Putative transcription factor; contains a Zn(II)2Cys6 zinc finger domain characteristic of DNA-binding proteins; computational analysis suggests a role in regulation of expression of genes encoding transporters; binds Sin3p in a two-hybrid assay;
1468	-5624	YKL045W	Subunit of DNA primase; which is required for DNA synthesis and double-strand break repair
1469	9123	YMR020W	Polyamine oxidase; converts spermine to spermidine; which is required for the essential hypusination modification of translation factor eIF-5A; also involved in pantothenic acid biosynthesis
1470	-9124	YMR021C	Copper-sensing transcription factor involved in regulation of genes required for high affinity copper transport
1471	9125	YMR022W	Ubiquitin conjugating enzyme; involved in the ER-associated protein degradation pathway; requires Cue1p for recruitment to the ER membrane; proposed to be involved in chromatin assembly
1472	5623	YKL046C	Putative mannosidase; GPI-anchored membrane protein required for cell wall biosynthesis in bud formation;homologous to Dfg5p
1473	-5617	YKL047W	Putative protein of unknown function; predicted to be palmitoylated; green fluorescent protein (GFP)-fusion protein localizes to the cytoplasm
1474	5564	YKL061W	Putative protein of unknown function; likely member of BLOC complex involved in endosomal cargo sorting; green fluorescent protein (GFP)-fusion protein localizes to the endosome
1475	-9126	YMR023C	Mitochondrial protein; forms a heterodimer complex with Mto1p that performs the 5-carboxymethylaminomethyl modification of the wobble uridine base in mitochondrial tRNAs; similar to human GTPBP3
Synteny 112 ends here
1476	9127	YMR024W	Mitochondrial ribosomal protein of the large subunit
1477	9128	YMR025W	Subunit of the Cop9 signalosome; which is required for deneddylation; or removal of the ubiquitin-like protein Rub1p from Cdc53p (cullin); involved in adaptation to pheromone signaling
1478	-9129	YMR026C	C3HC4-type RING-finger peroxin and E3 ubiquitin ligase; required for peroxisome biogenesis and peroxisomal matrix protein import; forms translocation subcomplex with Pex2p and Pex10p; mutations in human homolog cause peroxisomal disorder
Synteny 113 ends here
1479	9130	YMR027W	Putative protein of unknown function; green fluorescent protein (GFP)-fusion protein localizes to the nucleus and cytoplasm; YMR027W is not an essential gene
1480	-5576	YKL059C	Essential conserved subunit of CPF (cleavage and polyadenylation factor); plays a role in 3' end formation of mRNA via the specific cleavage and polyadenylation of pre-mRNA; contains a putative RNA-binding zinc knuckle motif
1481	5577	YKL058W	TFIIA small subunit; involved in transcriptional activation; acts as antirepressor or as coactivator; homologous to smallest subunit of human and Drosophila TFIIA
1482	9131	YMR028W	Essential protein involved in the TOR signaling pathway; physically associates with the protein phosphatase 2A and the SIT4 protein phosphatase catalytic subunits
1483	-5579	YKL057C	Subunit of the Nup84p subcomplex of the nuclear pore complex (NPC); contributes to nucleocytoplasmic transport and NPC biogenesis and is involved in establishment of a normal nucleocytoplasmic concentration gradient of the GTPase Gsp1p; also plays roles in several processes that may require localization of genes or chromosomes at the nuclear periphery; including double-strand break repair; transc…
1484	-9132	YMR029C	Protein involved in recovery from cell cycle arrest in response to pheromone; in a Far1p-independent pathway; interacts with Far3p; Far7p; Far9p; Far10p; and Far11p
1485	-5583	YKL056C	Protein that associates with ribosomes; homolog of translationally controlled tumor protein; green fluorescent protein (GFP)-fusion protein localizes to the cytoplasm and relocates to the mitochondrial outer surface upon oxidative stress
1486	-5587	YKL055C	Mitochondrial 3-oxoacyl-[acyl-carrier-protein] reductase; may comprise a type II mitochondrial fatty acid synthase along with Mct1p
1487	-5588	YKL054C	RNAPII degradation factor; forms a complex with Rad26p in chromatin; enables ubiquitination and proteolysis of RNAPII present in an elongation complex; mutant is deficient in Zip1p loading onto chromosomes during meiosis
1488	-5590	YKL053C-A	Mitochondrial intermembrane space protein; mutation affects mitochondrial distribution and morphology; contains twin cysteine-x9-cysteine motifs
1489	-5595	YKL052C	Essential subunit of the Dam1 complex (aka DASH complex); couples kinetochores to the force produced by MT depolymerization thereby aiding in chromosome segregation; phosphorylated during the cell cycle by cyclin-dependent kinases
1490	5599	YKL051W	Plasma membrane protein that may act together with or upstream of Stt4p to generate normal levels of the essential phospholipid PI4P; at least partially mediates proper localization of Stt4p to the plasma membrane
1491	-5604	YKL050C	Protein of unknown function; the YKL050W protein is a target of the SCFCdc4 ubiquitin ligase complex and YKL050W transcription is regulated by Azf1p
1492	9134	YMR032W	Bud neck-localized; SH3 domain-containing protein required for cytokinesis; regulates actomyosin ring dynamics and septin localization; interacts with the formins; Bni1p and Bnr1p; and with Cyk3p; Vrp1p; and Bni5p
1493	-5612	YKL049C	Centromere protein that resembles histone H3; required for proper kinetochore function; homolog of human CENP-A; levels are regulated by E3 ubiquitin ligase Psh1p
1494	9135	YMR033W	Component of both the SWI/SNF and RSC chromatin remodeling complexes; actin-related protein involved in transcriptional regulation
1495	-9137	YMR034C	Putative transporter; member of the SLC10 carrier family; identified in a transposon mutagenesis screen as a gene involved in azole resistance; YMR034C is not an essential gene
1496	9138	YMR035W	Catalytic subunit of the mitochondrial inner membrane peptidase complex; required for maturation of mitochondrial proteins of the intermembrane space; complex contains Imp1p and Imp2p (both catalytic subunits); and Som1p
1497	-9139	YMR036C	Protein tyrosine phosphatase involved in cell cycle control; regulates the phosphorylation state of Cdc28p; homolog of S. pombe cdc25
1498	-5616	YKL048C	Serine/threonine protein kinase that regulates cellular morphogenesis; septin behavior; and cytokinesis; required for the regulation of other kinases; forms part of the bud neck ring
1499	-5560	YKL062W	Transcriptional activator related to Msn2p; activated in stress conditions; which results in translocation from the cytoplasm to the nucleus; binds DNA at stress response elements of responsive genes; inducing gene expression
1500	5558	YKL063C	Putative protein of unknown function; green fluorescent protein (GFP)-fusion protein localizes to the Golgi
1501	-9140	YMR038C	Copper chaperone for superoxide dismutase Sod1p; involved in oxidative stress protection; Met-X-Cys-X2-Cys motif within the N-terminal portion is involved in insertion of copper into Sod1p under conditions of copper deprivation
1502	-5553	YKL064W	Vacuolar membrane protein required for magnesium homeostasis; putative magnesium transporter; has similarity to Alr1p and Alr2p; which mediate influx of Mg2+ and other divalent cations
1503	-9141	YMR039C	Transcriptional coactivator; facilitates elongation through factors that modify RNAP II; role in peroxide resistance involving Rad2p; role in the hyperosmotic stress response through polymerase recruitment at RNAP II and RNAP III genes
1504	5549	YKL065C	Endoplasmic reticulum transmembrane protein; may interact with ribosomes; based on co-purification experiments; homolog of human BAP31 protein
1505	-9142	YMR041C	NAD-dependent arabinose dehydrogenase; involved in biosynthesis of dehydro-D-arabinono-1;4-lactone; similar to plant L-galactose dehydrogenase
Synteny 114 ends here
1506	-1155	YKL065W-A	Putative protein of unknown function
1507	-5546	YKL067W	Nucleoside diphosphate kinase; catalyzes the transfer of gamma phosphates from nucleoside triphosphates; usually ATP; to nucleoside diphosphates by a mechanism that involves formation of an autophosphorylated enzyme intermediate
Synteny 115 ends here
1508	9143	---	Can not determin the functions of this gene
1509	11477	YMR043W	Transcription factor involved in cell-type-specific transcription and pheromone response; plays a central role in the formation of both repressor and activator complexes
1510	9144	YMR044W	Member of a complex (Isw1b) with Isw1p and Ioc2p that exhibits nucleosome-stimulated ATPase activity and acts within coding regions to coordinate transcription elongation with termination and processing; contains a PWWP motif
Synteny 116 ends here
1511	-5544	YKL068W	FG-nucleoporin component of central core of the nuclear pore complex (NPC); contributes directly to nucleocytoplasmic transport and maintenance of the NPC permeability barrier and is involved in gene tethering at the nuclear periphery; homologous to Nup116p
1512	-11585	YKL068W-A	Putative protein of unknown function; identified by homology to <i>Ashbya gossypii</i>
1513	9145	YMR048W	Replication fork associated factor; required for stable replication fork pausing; component of the DNA replication checkpoint pathway; required for accurate chromosome segregation during meiosis
1514	-9146	YMR049C	Constituent of 66S pre-ribosomal particles; forms a complex with Nop7p and Ytm1p that is required for maturation of the large ribosomal subunit; required for maturation of the 25S and 5.8S ribosomal RNAs; homologous to mammalian Bop1
1515	-5536	YKL069W	Methionine-R-sulfoxide reductase; reduces the R enantiomer of free Met-SO; in contrast to Ycl033Cp which reduces Met-R-SO in a peptide linkage; has a role in protection against oxidative stress
Synteny 117 ends here
1516	9148	YMR052W	Protein involved in recovery from cell cycle arrest in response to pheromone; in a Far1p-independent pathway; interacts with Far7p; Far8p; Far9p; Far10p; and Far11p; localizes to the endoplasmic reticulum
1517	-5525	YKL072W	Protein that binds Sin3p in a two-hybrid assay
1518	9149	YMR054W	Subunit a of the vacuolar-ATPase V0 domain; one of two isoforms (Stv1p and Vph1p); Stv1p is located in V-ATPase complexes of the Golgi and endosomes while Vph1p is located in V-ATPase complexes of the vacuole
1519	-5522	YKL073W	Molecular chaperone of the endoplasmic reticulum lumen; involved in polypeptide translocation and folding; nucleotide exchange factor for the ER lumenal Hsp70 chaperone Kar2p; regulated by the unfolded protein response pathway
1520	5521	YKL074C	Protein involved in early pre-mRNA splicing; component of the pre-mRNA-U1 snRNP complex; the commitment complex; interacts with Msl5p/BBP splicing factor and Sub2p; similar to metazoan splicing factor U2AF65
1521	-9150	YMR055C	Mitotic exit network regulator; forms GTPase-activating Bfa1p-Bub2p complex that binds Tem1p and spindle pole bodies; blocks cell cycle progression before anaphase in response to spindle and kinetochore damage
1522	-9151	YMR056C	Mitochondrial inner membrane ADP/ATP translocator; exchanges cytosolic ADP for mitochondrially synthesized ATP; phosphorylated; Aac1p is a minor isoform while Pet9p is the major ADP/ATP translocator
1523	9152	YMR058W	Ferro-O2-oxidoreductase required for high-affinity iron uptake and involved in mediating resistance to copper ion toxicity; belongs to class of integral membrane multicopper oxidases
1524	5517	YKL075C	Putative protein of unknown function; green fluorescent protein (GFP)-fusion protein localizes to the cytoplasm; proposed to be involved in resistance to streptozotocin and camptothecin
1525	-5503	YKL077W	Putative protein of unknown function; green fluorescent protein (GFP)-fusion protein localizes to the vacuole
1526	9153	YMR059W	Subunit of the tRNA splicing endonuclease; which is composed of Sen2p; Sen15p; Sen34p; and Sen54p
1527	-9154	YMR060C	Component of the Sorting and Assembly Machinery (SAM or TOB complex) of the mitochondrial outer membrane; which binds precursors of beta-barrel proteins and facilitates their outer membrane insertion; contributes to SAM complex stability
1528	9155	YMR061W	Component of the cleavage and polyadenylation factor I (CF I); CF 1; composed of the CF 1A complex (Rna14p; Rna15p; Clp1p; Pcf11p) and Hrp1; is involved in cleavage and polyadenylation of mRNA 3' ends; bridges interaction between Rna15p and Hrp1p in the CF I complex; mutant displays reduced transcription elongation in the G-less-based run-on (GLRO) assay; required for gene looping
1529	-9156	YMR062C	Mitochondrial ornithine acetyltransferase; catalyzes the fifth step in arginine biosynthesis; also possesses acetylglutamate synthase activity; regenerates acetylglutamate while forming ornithine
Synteny 118 ends here
1530	-5499	YKL078W	Predominantly nucleolar DEAH-box ATP-dependent RNA helicase; required for 18S rRNA synthesis
1531	9157	YMR063W	Protein of unknown function; involved in the proteolytic activation of Rim101p in response to alkaline pH; has similarity to A. nidulans PalI; putative membrane protein
1532	9159	YMR064W	Protein required for expression of the mitochondrial OLI1 gene encoding subunit 9 of F1-F0 ATP synthase
1533	9160	YMR065W	Protein required for nuclear membrane fusion during karyogamy; localizes to the membrane with a soluble portion in the endoplasmic reticulum lumen; may form a complex with Jem1p and Kar2p; expression of the gene is regulated by pheromone
1534	-5492	YKL079W	Protein that interacts with Myo2p; proposed to be involved in exocytosis; N-terminal domain is related to the motor domain of kinesins
1535	-5486	YKL080W	Subunit C of the eight-subunit V1 peripheral membrane domain of vacuolar H+-ATPase (V-ATPase); an electrogenic proton pump found throughout the endomembrane system; required for the V1 domain to assemble onto the vacuolar membrane
1536	-5478	YKL081W	Gamma subunit of translational elongation factor eEF1B; stimulates the binding of aminoacyl-tRNA (AA-tRNA) to ribosomes by releasing eEF1A (Tef1p/Tef2p) from the ribosomal complex
1537	5472	YKL082C	Essential protein; constituent of 66S pre-ribosomal particles; interacts with proteins involved in ribosomal biogenesis and cell polarity; member of the SURF-6 family
1538	9161	YMR066W	Mitochondrial protein of unknown function
1539	-9162	YMR067C	UBX domain-containing protein that interacts with Cdc48p; involved in degradation of polyubiquitinated proteins via the ERAD (ER-associated degradation) pathway; modulates the Cdc48p-Nplp-Ufd1p AAA ATPase complex during its role in delivery of misfolded proteins to the proteasome
1540	9163	YMR068W	Component of a complex containing the Tor2p kinase and other proteins; which may have a role in regulation of cell growth
1541	-5467	YKL084W	Zinc-binding mitochondrial intermembrane space (IMS) protein involved in a disulfide relay system for IMS import of cysteine-containing proteins; binds Mia40p and stimulates its Erv1p-dependent oxidation; probably by sequestering zinc
1542	-5462	YKL085W	Mitochondrial malate dehydrogenase; catalyzes interconversion of malate and oxaloacetate; involved in the tricarboxylic acid (TCA) cycle; phosphorylated
1543	-5458	YKL086W	Sulfiredoxin; contributes to oxidative stress resistance by reducing cysteine-sulfinic acid groups in the peroxiredoxin Tsa1p; which is formed upon exposure to oxidants; conserved in higher eukaryotes
1544	-3137	YHR005C	GTP-binding alpha subunit of the heterotrimeric G protein that couples to pheromone receptors; negatively regulates the mating pathway by sequestering G(beta)gamma and by triggering an adaptive response; activates Vps34p at the endosome
1545	5451	YKL087C	Cytochrome c1 heme lyase; involved in maturation of cytochrome c1; which is a subunit of the mitochondrial ubiquinol-cytochrome-c reductase; links heme covalently to apocytochrome c1
1546	-3138	YHR005C-A	Essential protein of the mitochondrial intermembrane space; forms a complex with Tim9p (TIM10 complex) that delivers hydrophobic proteins to the TIM22 complex for insertion into the inner membrane
1547	-5445	YKL088W	Subunit of a phosphopantothenoylcysteine decarboxylase (PPCDC; Cab3p; Sis2p; Vhs3p) complex; which catalyzes the third step of coenzyme A biosynthesis; null mutant lethality is complemented by E. coli coaBC
1548	3576	YIR021W	Protein required for the splicing of two mitochondrial group I introns (BI3 in COB and AI5beta in COX1); forms a splicing complex; containing four subunits of Mrs1p and two subunits of the BI3-encoded maturase; that binds to the BI3 RNA
1549	3578	YIR022W	18kDa catalytic subunit of the Signal Peptidase Complex (SPC; Spc1p; Spc2p; Spc3p; and Sec11p) which cleaves the signal sequence of proteins targeted to the endoplasmic reticulum
1550	-5758	YKL012W	U1 snRNP protein involved in splicing; interacts with the branchpoint-binding protein during the formation of the second commitment complex
1551	5757	YKL013C	Subunit of the ARP2/3 complex; which is required for the motility and integrity of cortical actin patches
1552	3579	YIR023W	Positive regulator of genes in multiple nitrogen degradation pathways; contains DNA binding domain but does not appear to bind the dodecanucleotide sequence present in the promoter region of many genes involved in allantoin catabolism
1553	-3580	YIR024C	Protein of unknown function; the authentic; non-tagged protein is detected in highly purified mitochondria in high-throughput studies; interacts with Arh1p; a mitochondrial oxidoreductase; deletion mutant has a respiratory growth defect
1554	5756	YKL014C	Nucleolar protein required for the normal accumulation of 25S and 5.8S rRNAs; associated with the 27SA2 pre-ribosomal particle; proposed to be involved in the biogenesis of the 60S ribosomal subunit
1555	-5755	YKL015W	Transcriptional activator of proline utilization genes; constitutively binds PUT1 and PUT2 promoter sequences as a dimer and undergoes a conformational change to form the active state; differentially phosphorylated in the presence of different nitrogen sources; has a Zn(2)-Cys(6) binuclear cluster domain
1556	5749	YKL016C	Subunit d of the stator stalk of mitochondrial F1F0 ATP synthase; which is a large; evolutionarily conserved enzyme complex required for ATP synthesis
1557	5745	YKL017C	Hexameric DNA polymerase alpha-associated DNA helicase A involved in lagging strand DNA synthesis; contains single-stranded DNA stimulated ATPase and dATPase activities; replication protein A stimulates helicase and ATPase activities
1558	-5739	YKL018W	Subunit of the COMPASS (Set1C) complex; which methylates histone H3 on lys 4 and is involved in telomeric silencing; subunit of CPF (cleavage and polyadenylation factor); a complex involved in RNAP II transcription termination
1559	5732	YKL018C-A	Putative protein of unknown function; identified by homology; green fluorescent protein (GFP)-fusion protein localizes to the cytoplasm
1560	3581	YIR025W	Subunit of the anaphase-promoting complex (APC); necessary for maintaining sister chromatid cohesion in prophase I of meiosis by inhibiting premature ubiquitination and subsequent degradation of substrates by the APC(Ama1) ubiquitin ligase
1561	-3584	YIR026C	Protein phosphatase involved in vegetative growth at low temperatures; sporulation; and glycogen accumulation; mutants are defective in 60S ribosome assembly; member of the dual-specificity family of protein phosphatases
1562	-5725	YKL019W	Alpha subunit of both the farnesyltransferase and type I geranylgeranyltransferase that catalyze prenylation of proteins containing a CAAX consensus motif; essential protein required for membrane localization of Ras proteins and a-factor
1563	3592	YIR033W	ER membrane protein involved in regulation of OLE1 transcription; acts with homolog Spt23p; inactive ER form dimerizes and one subunit is then activated by ubiquitin/proteasome-dependent processing followed by nuclear targeting
1564	5717	YKL021C	Protein involved in an early; nucleolar step of 60S ribosomal subunit biogenesis; essential for cell growth and replication of killer M1 dsRNA virus; contains four beta-transducin repeats
1565	-3593	YIR034C	Saccharopine dehydrogenase (NAD+; L-lysine-forming); catalyzes the conversion of saccharopine to L-lysine; which is the final step in the lysine biosynthesis pathway; also has mRNA binding activity
1566	5708	YKL022C	Subunit of the anaphase-promoting complex/cyclosome (APC/C); which is a ubiquitin-protein ligase required for degradation of anaphase inhibitors; including mitotic cyclins; during the metaphase/anaphase transition; required for sporulation
1567	-135	YKL023W	Putative protein of unknown function; predicted by computational methods to be involved in mRNA degradation; green fluorescent protein (GFP)-fusion protein localizes to the cytoplasm
1568	5700	YKL024C	Uridylate kinase; catalyzes the seventh enzymatic step in the de novo biosynthesis of pyrimidines; converting uridine monophosphate (UMP) into uridine-5'-diphosphate (UDP)
1569	-11411	---	Can not determin the functions of this gene
1570	5696	YKL025C	Essential subunit of the Pan2p-Pan3p poly(A)-ribonuclease complex; which acts to control poly(A) tail length and regulate the stoichiometry and activity of postreplication repair complexes
Synteny 119 ends here
1571	12344	YDR524C-B	Putative protein of unknown function
1572	992	YDR524C	ADP-ribosylation factor (ARF) GTPase activating protein (GAP) effector; involved in the secretory and endocytic pathways; contains C2C2H2 cysteine/histidine motif
1573	990	YDR523C	Putative protein serine/threonine kinase expressed at the end of meiosis and localized to the prospore membrane; required for correct localization of enzymes involved in spore wall synthesis
1574	10431	YCL048W	Protein of unknown function; redundant with Sps2p for the organization of the beta-glucan layer of the spore wall
1575	986	YDR520C	Putative Zn(II)2Cys6 motif containing transcription factor; non-essential gene identified in a screen for mutants with increased levels of rDNA transcription; similar to S. kluyveri Urc2p involved in uracil catabolism
1576	-10443	YCL047C	ATPase involved in the protein quality control and filamentation pathways; interacts physically with Kss1p and suppresses the filamentation defect of a kss1 deletion; also interacts with Ubc7p
1577	-984	YDR519W	Membrane-bound peptidyl-prolyl cis-trans isomerase (PPIase); binds to the drugs FK506 and rapamycin; expression pattern suggests possible involvement in ER protein trafficking
1578	-10454	YCL045C	Member of a transmembrane complex required for efficient folding of proteins in the ER; null mutant displays induction of the unfolded protein response; interacts with Gal80p
1579	-10464	YCL044C	Subunit of the mitochondrial (mt) i-AAA protease supercomplex; which degrades misfolded mitochondrial proteins; forms a subcomplex with Mgr3p that binds to substrates to facilitate proteolysis; required for growth of cells lacking mtDNA
1580	-10474	YCL043C	Protein disulfide isomerase; multifunctional protein resident in the endoplasmic reticulum lumen; essential for the formation of disulfide bonds in secretory and cell-surface proteins; unscrambles non-native disulfide bonds; forms a complex with Mnl1p that has exomannosidase activity; processing unfolded protein-bound Man8GlcNAc2 oligosaccharides to Man7GlcNAc2 which promotes degradation in the u…
1581	-974	YDR517W	Acetylated; cis-golgi localized protein involved in ER to Golgi transport; homolog of human GRASP65; forms a complex with the coiled-coil protein Bug1p; mutants are compromised for the fusion of ER-derived vesicles with Golgi membranes
1582	10484	YCL040W	Glucokinase; catalyzes the phosphorylation of glucose at C6 in the first irreversible step of glucose metabolism; one of three glucose phosphorylating enzymes; expression regulated by non-fermentable carbon sources
1583	10495	YCL039W	Protein of unknown function; involved in proteasome-dependent catabolite inactivation of fructose-1;6-bisphosphatase; contains six WD40 repeats; computational analysis suggests that Gid7p and Moh1p have similar functions
1584	-10505	YCL038C	Vacuolar integral membrane protein required for efflux of amino acids during autophagic body breakdown in the vacuole; null mutation causes a gradual loss of viability during starvation
1585	-10516	YCL037C	Cytoplasmic RNA-binding protein that associates with translating ribosomes; involved in heme regulation of Hap1p as a component of the HMC complex; also involved in the organization of actin filaments; contains a La motif
1586	10525	YCL036W	Protein of unknown function; identified as a high-copy suppressor of a dbp5 mutation
1587	-10535	YCL035C	Hydroperoxide and superoxide-radical responsive heat-stable glutathione-dependent disulfide oxidoreductase with active site cysteine pair; protects cells from oxidative damage
1588	10546	YCL034W	Protein of unknown function; binds Las17p; which is a homolog of human Wiskott-Aldrich Syndrome protein involved in actin patch assembly and actin polymerization; may mediate disassembly of the Pan1 complex from the endocytic coat
1589	-10557	YCL033C	Methionine-R-sulfoxide reductase; involved in the response to oxidative stress; protects iron-sulfur clusters from oxidative inactivation along with MXR1; involved in the regulation of lifespan
1590	963	YDR512C	Non-essential protein required for transcriptional induction of the early meiotic-specific transcription factor IME1; also required for sporulation; contains twin cysteine-x9-cysteine motifs
1591	10568	YCL032W	Protein involved in mating response; invasive/filamentous growth; and osmotolerance; acts as an adaptor that links G protein-associated Cdc42p-Ste20p complex to the effector Ste11p to modulate signal transduction
1592	-10579	YCL031C	Essential protein involved in rRNA processing and ribosome biogenesis
1593	-953	YDR511W	Protein of the mitochondrial intermembrane space; required for acetate utilization and gluconeogenesis; has orthologs in higher eukaryotes
1594	-10590	YCL030C	Multifunctional enzyme containing phosphoribosyl-ATP pyrophosphatase; phosphoribosyl-AMP cyclohydrolase; and histidinol dehydrogenase activities; catalyzes the second; third; ninth and tenth steps in histidine biosynthesis
1595	-10596	YCL029C	Microtubule-associated protein; component of the interface between microtubules and kinetochore; involved in sister chromatid separation; essential in polyploid cells but not in haploid or diploid cells; ortholog of mammalian CLIP-170
1596	10607	YCL028W	[PIN(+)] prion; an infectious protein conformation that is generally an ordered protein aggregate
1597	10618	YCL027W	Membrane protein localized to the shmoo tip; required for cell fusion; expression regulated by mating pheromone; proposed to coordinate signaling; fusion; and polarization events required for fusion; potential Cdc28p substrate
Synteny 120 ends here
1598	-10640	YCL026C-A	Type II nitroreductase; using NADH as reductant; mutants are defective in fatty acid mediated repression of genes involved in fatty acid biosynthesis indicative of a role in lipid signaling; involved in the oxidative stress response; transcription induction by cadmium and selenite indicates a possible role in the metal stress response; expression induced in cells treated with the mycotoxin patulin
1599	-10650	YCL025C	Low-affinity amino acid permease with broad substrate range; involved in uptake of asparagine; glutamine; and other amino acids; expression is regulated by the SPS plasma membrane amino acid sensor system (Ssy1p-Ptr3p-Ssy5p)
1600	951	YDR510W	Ubiquitin-like protein of the SUMO family; conjugated to lysine residues of target proteins; regulates chromatid cohesion; chromosome segregation; APC-mediated proteolysis; DNA replication and septin ring dynamics; phosphorylated at Ser2
1601	10660	YCL024W	Protein kinase of the bud neck involved in the septin checkpoint; associates with septin proteins; negatively regulates Swe1p by phosphorylation; shows structural homology to bud neck kinases Gin4p and Hsl1p
Synteny 121 ends here
1602	942	YDR506C	Protein involved in meiotic progression; mutants are delayed in meiotic nuclear division and are defective in synaptonemal complex assembly; possible membrane-localized protein
1603	940	YDR505C	Asn and gln rich protein of unknown function; high-copy suppressor of POL1 (DNA polymerase alpha) and partial suppressor of CDC2 (polymerase delta) and CDC6 (pre-RC loading factor) mutations; overexpression results in growth inhibition
1604	-7285	YLR178C	Protein that interacts with and inhibits carboxypeptidase Y and Ira2p; phosphatidylethanolamine-binding protein (PEBP) family member; targets to vacuolar membranes during stationary phase; acetylated by NatB N-terminal acetyltransferase
1605	938	YDR503C	Lipid phosphate phosphatase; catalyzes Mg(2+)-independent dephosphorylation of phosphatidic acid (PA); lysophosphatidic acid; and diacylglycerol pyrophosphate; involved in control of the cellular levels of phosphatidylinositol and PA
1606	933	YDR502C	S-adenosylmethionine synthetase; catalyzes transfer of the adenosyl group of ATP to the sulfur atom of methionine; one of two differentially regulated isozymes (Sam1p and Sam2p)
1607	-7295	YLR181C	Multivesicular body (MVB) protein involved in endosomal protein sorting; regulates Vps4p activity by promoting its oligomerization; has an N-terminal Vps60- and Did2- binding domain; a linker region; and a C-terminal Vps4p binding domain
1608	7302	YLR182W	Transcription cofactor; forms complexes with Swi4p and Mbp1p to regulate transcription at the G1/S transition; involved in meiotic gene expression; also binds Stb1p to regulate transcription at START; cell wall stress induces phosphorylation by Mpk1p; which regulates Swi6p localization; required for the unfolded protein response; independently of its known transcriptional coactivators
1609	-930	YDR501W	Forkhead Associated domain containing protein and putative transcription factor found associated with chromatin; target of SBF transcription factor; induced in response to DNA damaging agents and deletion of telomerase; similar to TOS4
1610	928	YDR500C	Protein component of the large (60S) ribosomal subunit; has similarity to Rpl37Ap and to rat L37 ribosomal protein
1611	-925	YDR499W	Essential protein required for the DNA integrity checkpoint pathways; interacts physically with Mec1p; putative homolog of S. pombe Rad26 and human ATRIP
1612	7312	YLR186W	Member of the alpha/beta knot fold methyltransferase superfamily; required for maturation of 18S rRNA and for 40S ribosome production; interacts with RNA and with S-adenosylmethionine; associates with spindle/microtubules; forms homodimers; human ortholog is mutated in Bowen-Conradi syndrome
1613	9461	YNL279W	Pheromone-regulated multispanning membrane protein involved in membrane fusion during mating; predicted to have 5 transmembrane segments and a coiled coil domain; localizes to the shmoo tip; regulated by Ste12p
1614	7323	YLR187W	Protein of unknown function; green fluorescent protein (GFP)-fusion protein localizes to the cell periphery; cytoplasm; bud; and bud neck; potential Cdc28p substrate; similar to Caf120p and Skg4p
1615	7330	YLR188W	Mitochondrial inner membrane half-type ATP-binding cassette (ABC) transporter; mediates export of peptides generated upon proteolysis of mitochondrial proteins; plays a role in the regulation of cellular resistance to oxidative stress
1616	9462	YNL277W	L-homoserine-O-acetyltransferase; catalyzes the conversion of homoserine to O-acetyl homoserine which is the first step of the methionine biosynthetic pathway
1617	-7335	YLR189C	UDP-glucose:sterol glucosyltransferase; conserved enzyme involved in synthesis of sterol glucoside membrane lipids; in contrast to ATG26 from P. pastoris; S. cerevisiae ATG26 is not involved in autophagy
1618	-1590	YER019W	Mitochondrial membrane localized inositol phosphosphingolipid phospholipase C; hydrolyzes complex sphingolipids to produce ceramide; activated by phosphatidylserine; cardiolipin; and phosphatidylglycerol; mediates Na+ and Li+ halotolerance
1619	1585	YER018C	Component of the evolutionarily conserved kinetochore-associated Ndc80 complex (Ndc80p-Nuf2p-Spc24p-Spc25p); involved in chromosome segregation; spindle checkpoint activity and kinetochore clustering
1620	11085	YCR044C	Protein of the endoplasmic reticulum; required for GPI-phospholipase A2 activity that remodels the GPI anchor as a prerequisite for association of GPI-anchored proteins with lipid rafts; functionally complemented by human ortholog PERLD1
1621	9463	YNL275W	Boron efflux transporter of the plasma membrane; binds HCO3-; I-; Br-; NO3- and Cl-; has similarity to the characterized boron efflux transporter A. thaliana BOR1
1622	11075	YCR043C	Putative protein of unknown function; green fluorescent protein (GFP)-fusion protein localizes to the Golgi apparatus; YCR043C is not an essential gene
1623	-9464	YNL274C	Glyoxylate reductase; null mutation results in increased biomass after diauxic shift; the authentic; non-tagged protein is detected in highly purified mitochondria in high-throughput studies
1624	11064	YCR042C	TFIID subunit (150 kDa); involved in RNA polymerase II transcription initiation
1625	10001	YOR154W	Integral membrane protein of unknown function; member of the SUN-like family of proteins; genetic interactions suggest a role in folding of ER membrane proteins
Synteny 122 ends here
1626	-9466	YNL272C	Guanyl-nucleotide exchange factor for the small G-protein Sec4p; essential for post-Golgi vesicle transport and for autophagy; associates with the exocyst; via exocyst subunit Sec15p; on secretory vesicles
1627	-9467	YNL271C	Formin; nucleates the formation of linear actin filaments; involved in cell processes such as budding and mitotic spindle orientation which require the formation of polarized actin cables; functionally redundant with BNR1
1628	-10955	YNL270C	Arginine transporter; expression is normally very low and it is unclear what conditions would induce significant expression
1629	9468	YNL268W	Lysine permease; one of three amino acid permeases (Alp1p; Can1p; Lyp1p) responsible for uptake of cationic amino acids
1630	9469	YNL267W	Phosphatidylinositol 4-kinase; catalyzes first step in the biosynthesis of phosphatidylinositol-4;5-biphosphate; may control cytokinesis through the actin cytoskeleton
1631	2827	YGR046W	Mitochondrial protein involved in protein import into the mitochondrial matrix; maintains the functional integrity of the TIM23 protein translocator complex; viability of null mutant is strain-dependent; mRNA is targeted to the bud
1632	-9471	YNL265C	Protein with a positive role in the multivesicular body sorting pathway; functions and forms a complex with Did2p; recruitment to endosomes is mediated by the Vps2p-Vps24p subcomplex of ESCRT-III; also interacts with Vps4p
1633	-2828	YGR047C	One of six subunits of the RNA polymerase III transcription initiation factor complex (TFIIIC); part of the TauA domain of TFIIIC that binds BoxA DNA promoter sites of tRNA and similar genes; has TPR motifs; human homolog is TFIIIC-102
1634	2830	YGR048W	Substrate-recruiting cofactor of the Cdc48p-Npl4p-Ufd1p segregase; polyubiquitin binding protein that assists in the dislocation of misfolded; ERAD substrates that are subsequently delivered to the proteasome for degradation; involved in the regulated destruction of resident ER membrane proteins; such as HMG-CoA reductase (Hmg1/2p) and cytoplasmic proteins (Fbp1p); involved in mobilizing membrane…
1635	-2653	YGL140C	Putative protein of unknown function; non-essential gene; contains multiple predicted transmembrane domains
1636	-9472	YNL264C	Phosphatidylinositol transfer protein (PITP); downregulates Plb1p-mediated turnover of phosphatidylcholine; found in the cytosol and microsomes; homologous to Pdr16p; deletion affects phospholipid composition
1637	-2666	YGL128C	Component of a complex containing Cef1p; putatively involved in pre-mRNA splicing; has similarity to E. coli DnaJ and other DnaJ-like proteins and to S. pombe Cwf23p
1638	-9473	YNL263C	Integral membrane protein required for the fusion of ER-derived COPII transport vesicles with the Golgi; interacts with Yip1p and Yos1p; localizes to the Golgi; the ER; and COPII vesicles; homolog of human YIPF3
1639	9474	YNL262W	Catalytic subunit of DNA polymerase (II) epsilon; a chromosomal DNA replication polymerase that exhibits processivity and proofreading exonuclease activity; also involved in DNA synthesis during DNA repair; interacts extensively with Mrc1p
1640	9475	YNL261W	Subunit of the origin recognition complex; which directs DNA replication by binding to replication origins and is also involved in transcriptional silencing
1641	3323	YHR156C	Non-essential component of U5 snRNP; nuclear protein; physically interacts with Irr1p of cohesin complex; may link together proteins involved in chromosome segregation; mRNA splicing and DNA replication
1642	-9476	YNL260C	Putative protein of unknown function with similarity to a human protein overexpressed in oral cancers; essential gene with defects in anaerobic and filamentous growth; localizes to the nucleus and cytoplasm
1643	-9477	YNL259C	Cytosolic copper metallochaperone that transports copper to the secretory vesicle copper transporter Ccc2p for eventual insertion into Fet3p; which is a multicopper oxidase required for high-affinity iron uptake
1644	-9478	YNL258C	Peripheral membrane protein needed for Golgi-to-ER retrograde traffic; forms a complex with Sec39p and Tip20p that interacts with ER SNAREs Sec20p and Use1p; component of the ER target site that interacts with coatomer; interacts with Cin5p; similar to the fly and human ZW10 gene
Synteny 123 ends here
1645	-3320	YHR155W	Mitochondrial protein with a potential role in promoting mitochondrial fragmentation during programmed cell death in response to high levels of alpha-factor mating pheromone or the drug amiodarone
1646	-12196	YDR058C	Triacylglycerol lipase that is localized to the mitochondria; has lipolytic activity towards triacylglycerols and diacylglycerols when expressed in E. coli
1647	-10956	---	Can not determin the functions of this gene
1648	-3038	YGR255C	Putative flavin-dependent monooxygenase; involved in ubiquinone (Coenzyme Q) biosynthesis; localizes to the matrix face of the mitochondrial inner membrane in a large complex with other ubiquinone biosynthetic enzymes; human COX6 can rescue a yeast cox6 mutant and is implicated in steroid-resistant nephrotic syndrome (SRNS)
1649	9479	YNL256W	Multifunctional enzyme of the folic acid biosynthesis pathway; has dihydropteroate synthetase; dihydro-6-hydroxymethylpterin pyrophosphokinase; and dihydroneopterin aldolase activities
1650	-9480	YNL255C	Translational activator for mRNAs with internal ribosome entry sites; associates with polysomes and binds to a specific subset of mRNAs; ortholog of human ZNF9/CNBP; a gene involved in myotonic dystrophy type 2
1651	-9482	YNL254C	Protein of unknown function; null mutation suppresses cdc13-1 temperature sensitivity; (GFP)-fusion protein localizes to both the cytoplasm and the nucleus
1652	9483	YNL253W	Protein involved in mRNA export; component of the transcription export (TREX) complex
1653	-9484	YNL252C	Mitochondrial ribosomal protein of the large subunit
1654	-9485	YNL251C	RNA-binding protein; subunit of Nrd1 complex (Nrd1p-Nab3p-Sen1p); complex interacts with the exosome to mediate 3&#8242; end formation of some mRNAs; snRNAs; snoRNAs; and CUTs; interacts with the C-terminal domain of the RNA polymerase II large subunit (Rpo21p); preferentially at phosphorylated Ser5; to direct transcription termination of non-polyadenylated transcripts; H3K4 trimethylation of tra…
1655	9486	YNL250W	Subunit of MRX complex; with Mre11p and Xrs2p; involved in processing double-strand DNA breaks in vegetative cells; initiation of meiotic DSBs; telomere maintenance; and nonhomologous end joining
1656	-9487	YNL249C	Putative protein of unknown function; the authentic; non-tagged protein is detected in highly purified mitochondria in high-throughput studies
1657	-9488	YNL248C	RNA polymerase I subunit A49
1658	4497	YJR097W	Protein of unknown function; contains a CSL Zn finger and a DnaJ-domain; involved in diphthamide biosynthesis; ortholog human Dph4
1659	-4502	YJR098C	Putative protein of unknown function; the authentic; non-tagged protein is detected in highly purified mitochondria in high-throughput studies
1660	9489	YNL247W	Cysteinyl-tRNA synthetase; may interact with ribosomes; based on co-purification experiments
1661	9490	YNL246W	NAP family histone chaperone; binds to histones and Rtt109p; stimulating histone acetyltransferase activity; possesses nucleosome assembly activity in vitro; proposed role in vacuolar protein sorting and in double-strand break repair
1662	-9491	YNL245C	Splicing factor required for the first step of pre-mRNA splicing; binding to the spliceosome requires Prp2p and Yju2p; heat-stable protein; has similarity to S. pombe Cwf25p
1663	-9493	YNL244C	Translation initiation factor eIF1; component of a complex involved in recognition of the initiator codon; modulates translation accuracy at the initiation phase
1664	9494	YNL243W	Transmembrane actin-binding protein involved in membrane cytoskeleton assembly and cell polarization; adaptor protein that links actin to clathrin and endocytosis; present in the actin cortical patch of the emerging bud tip; dimer in vivo
Synteny 124 ends here
1665	9495	YNL242W	Peripheral membrane protein required for vesicle formation during autophagy; pexophagy; and the cytoplasm-to-vaucole targeting (Cvt) pathway; involved in Atg9p cycling between the phagophore assembly site and mitochondria
1666	11333	YDL240W	Putative GTPase-activating protein (GAP) involved in the Pkc1p-mediated signaling pathway that controls cell wall integrity; appears to specifically regulate 1;3-beta-glucan synthesis
1667	-9496	YNL241C	Glucose-6-phosphate dehydrogenase (G6PD); catalyzes the first step of the pentose phosphate pathway; involved in adapting to oxidatve stress; homolog of the human G6PD which is deficient in patients with hemolytic anemia
1668	-9497	YNL240C	Component of the cytosolic iron-sulfur (FeS) protein assembly machinery; required for maturation of cytosolic and nuclear FeS proteins and for normal resistance to oxidative stress; homologous to human Narf
1669	9498	YNL239W	Cysteine aminopeptidase with homocysteine-thiolactonase activity; protects cells against homocysteine toxicity; has bleomycin hydrolase activity in vitro; transcription is regulated by galactose via Gal4p; orthologous to human BLMH
1670	9499	YNL238W	Subtilisin-like protease (proprotein convertase); a calcium-dependent serine protease involved in the activation of proproteins of the secretory pathway
1671	9500	YNL237W	Probable type-III integral membrane protein of unknown function; has regions of similarity to mitochondrial electron transport proteins
1672	9501	YNL236W	Subunit of the RNA polymerase II mediator complex; associates with core polymerase subunits to form the RNA polymerase II holoenzyme; contributes to both postive and negative transcriptional regulation; dispensible for basal transcription
1673	9502	YNL234W	Protein of unknown function with similarity to globins; has a functional heme-binding domain; mutant has aneuploidy tolerance; transcription induced by stress conditions; may be involved in glucose signaling or metabolism; regulated by Rgt1
1674	9505	YNL233W	Targeting subunit for Glc7p protein phosphatase; localized to the bud neck; required for localization of chitin synthase III to the bud neck via interaction with the chitin synthase III regulatory subunit Skt5p
1675	9506	YNL232W	Exosome non-catalytic core component; involved in 3'-5' RNA processing and degradation in both the nucleus and the cytoplasm; predicted to contain an S1 RNA binding domain; has similarity to human hCsl4p (EXOSC1)
1676	-9507	YNL231C	Phosphatidylinositol transfer protein (PITP) controlled by the multiple drug resistance regulator Pdr1p; localizes to lipid particles and microsomes; controls levels of various lipids; may regulate lipid synthesis; homologous to Pdr17p
1677	-9508	YNL230C	Elongin A; F-box protein that forms a heterodimer with Elc1p and is required for ubiquitin-dependent degradation of the RNA Polymerase II subunit Rpo21p; subunit of the Elongin-Cullin-Socs (ECS) ligase complex
1678	-9509	YNL229C	Nitrogen catabolite repression transcriptional regulator that acts by inhibition of GLN3 transcription in good nitrogen source; has glutathione peroxidase activity and can mutate to acquire GST activity; altered form creates [URE3] prion
1679	-9510	YNL227C	Co-chaperone that stimulates the ATPase activity of Ssa1p; required for a late step of ribosome biogenesis; associated with the cytosolic large ribosomal subunit; contains a J-domain; mutation causes defects in fluid-phase endocytosis
1680	-11334	YDL239C	Protein required for spore wall formation; thought to mediate assembly of a Don1p-containing structure at the leading edge of the prospore membrane via interaction with spindle pole body components; potentially phosphorylated by Cdc28p
1681	-9511	YNL224C	Stimulates the ATPase and helicase activities of Prp43p; acts with Prp43p to stimulate 18s rRNA maturation by Nob1p; overexpression antagonizes the suppression of splicing defects by spp382 mutants; component of pre-ribosomal particles
1682	9512	YNL223W	Conserved cysteine protease required for autophagy; cleaves Atg8p to a form required for autophagosome and Cvt vesicle generation
1683	9513	YNL222W	Transcription/RNA-processing factor that associates with TFIIB and cleavage/polyadenylation factor Pta1p; exhibits phosphatase activity on serine-5 of the RNA polymerase II C-terminal domain; affects start site selection in vivo
1684	-11336	YDL238C	Guanine deaminase; a catabolic enzyme of the guanine salvage pathway producing xanthine and ammonia from guanine; activity is low in exponentially-growing cultures but expression is increased in post-diauxic and stationary-phase cultures
1685	11338	YDL237W	Putative protein of unknown function; required for respiratory growth; YDL237W is not an essential gene
1686	-9514	YNL221C	Subunit of both RNase MRP and nuclear RNase P; RNase MRP cleaves pre-rRNA; while nuclear RNase P cleaves tRNA precursors to generate mature 5' ends and facilitates turnover of nuclear RNAs; binds to the RPR1 RNA subunit in RNase P
1687	9516	YNL220W	Adenylosuccinate synthase; catalyzes the first step in synthesis of adenosine monophosphate from inosine 5'monophosphate during purine nucleotide biosynthesis; exhibits binding to single-stranded autonomously replicating (ARS) core sequence
1688	-9517	YNL219C	Mannosyltransferase; involved in N-linked glycosylation; catalyzes both the transfer of seventh mannose residue on B-arm and ninth mannose residue on the C-arm from Dol-P-Man to lipid-linked oligosaccharides; mutation of the human ortholog causes type 1 congenital disorders of glycosylation
1689	11341	YDL236W	Alkaline phosphatase specific for p-nitrophenyl phosphate; also has protein phosphatase activity
1690	9518	YNL218W	Protein with DNA-dependent ATPase and ssDNA annealing activities involved in maintenance of genome; interacts functionally with DNA polymerase delta; homolog of human Werner helicase interacting protein (WHIP)
1691	-11344	YDL235C	Phosphorelay intermediate protein; phosphorylated by the plasma membrane sensor Sln1p in response to osmotic stress and then in turn phosphorylates the response regulators Ssk1p in the cytosol and Skn7p in the nucleus
1692	9519	YNL217W	Putative protein of unknown function; weak sequence similarity to bis (5'-nucleotidyl)-tetraphosphatases; (GFP)-fusion protein localizes to the vacuole; null mutant is highly sensitive to azaserine and resistant to sodium-O-vandate
1693	9520	YNL216W	Essential DNA-binding transcription regulator that binds at many loci; involved in either transcription activation or repression; chromatin silencing; and telomere length maintenance; conserved protein with an N-terminal BRCT domain; a central region with homology to the Myb DNA binding domain; and a C-terminal Rap1-specific protein-interaction domain (RCT domain)
1694	-11346	YDL234C	GTPase-activating protein for yeast Rab family members including: Ypt7p (most effective); Ypt1p; Ypt31p; and Ypt32p (in vitro); involved in vesicle mediated protein trafficking
1695	9521	YNL215W	Protein that associates with the INO80 chromatin remodeling complex under low-salt conditions; essential for growth under anaerobic conditions
1696	11349	YDL233W	Putative protein of unknown function; green fluorescent protein (GFP)-fusion protein localizes to the cytoplasm and nucleus; YDL233W is not an essential gene
1697	9522	YNL214W	Peroxisomal membrane peroxin and subunit of the docking complex that facilitates the import of peroxisomal matrix proteins; required for peroxisome biogenesis
1698	-9523	YNL213C	Protein of unknown function; null mutant lacks mitochondrial DNA and cannot grow on glycerol; the authentic; non-tagged protein is detected in highly purified mitochondria in high-throughput studies
1699	9524	YNL212W	Cytoplasmic protein of unknown function; possibly involved in vacuolar protein degradation; not essential for proteasome-dependent degradation of fructose-1;6-bisphosphatase (FBPase); null mutants exhibit normal growth
1700	-9525	YNL211C	Putative protein of unknown function; green fluorescent protein (GFP)-fusion protein localizes to mitochondria; YNL211C is not an essential gene
1701	11352	YDL232W	Subunit of the oligosaccharyltransferase complex of the ER lumen; which catalyzes protein asparagine-linked glycosylation; type I membrane protein required for incorporation of Ost3p or Ost6p into the OST complex
1702	-11353	YDL231C	Zinc finger protein containing five transmembrane domains; null mutant exhibits strongly fragmented vacuoles and sensitivity to brefeldin A; a drug which is known to affect intracellular transport
1703	11355	YDL230W	Phosphotyrosine-specific protein phosphatase that dephosphorylates a broad range of substrates in vivo; including Fpr3p; localized to the cytoplasm and the mitochondria; proposed to be a negative regulator of filamentation
1704	9527	YNL210W	Protein with RNA-binding motifs required for meiosis-specific mRNA splicing; required for chromosome pairing and meiotic recombination; Mer1p regulon embraces four essential meiotic pre-mRNAs: REC107; HFM1; AMA1 and SPO22
1705	11356	YDL229W	Cytoplasmic ATPase that is a ribosome-associated molecular chaperone; functions with J-protein partner Zuo1p; may be involved in folding of newly-made polypeptide chains; member of the HSP70 family; interacts with phosphatase subunit Reg1p
Synteny 125 ends here
1706	9528	YNL208W	Protein of unknown function; may interact with ribosomes; based on co-purification experiments; authentic; non-tagged protein is detected in purified mitochondria in high-throughput studies; potential orthologs found in other fungi
1707	9529	YNL207W	Essential serine kinase involved in the processing of the 20S pre-rRNA into mature 18S rRNA; has similarity to Rio1p
1708	-9530	YNL206C	Histone chaperone; involved in regulation of chromatin structure in both transcribed and silenced chromosomal regions; affects transcriptional elongation; has a role in regulation of Ty1 transposition
1709	-11359	YDL226C	ADP-ribosylation factor GTPase activating protein (ARF GAP); involved in ER-Golgi transport; shares functional similarity with Glo3p
Synteny 126 ends here
1710	11360	YDL225W	Component of the septin ring that is required for cytokinesis; septins are GTP-binding proteins that assemble into rod-like hetero-oligomers that can associate with other rods to form filaments; septin rings at the mother-bud neck act as scaffolds for recruiting cell division factors and as barriers to prevent diffusion of specific proteins between mother and daughter cells; undergoes sumoylation…
1711	-11362	YDL224C	Putative RNA binding protein and partially redundant Whi3p homolog that regulates the cell size requirement for passage through Start and commitment to cell division
Synteny 127 ends here
1712	9531	YNL202W	Peroxisomal 2;4-dienoyl-CoA reductase; auxiliary enzyme of fatty acid beta-oxidation; homodimeric enzyme required for growth and sporulation on petroselineate medium; expression induced during late sporulation and in the presence of oleate
1713	-9532	YNL201C	Subunit of protein phosphatase PP4 complex; active complex is composed of catalytic subunit Pph3p and Psy2p; with Psy4p apparently providing additional substrate specificity in some cases; regulates recovery from the DNA damage checkpoint and also the gene conversion- and single-strand annealing-mediated pathways of meiotic double-strand break repair; Pph3p and Psy2p localize to foci on meiotic c…
1714	-9533	YNL200C	NADHX epimerase; catalyzes isomerization of (R)- and (S)-NADHX; homologous to AIBP in mammals and the N- terminal domain of YjeF in E.coli; enzyme is widespread in eukaryotes; prokaryotes and archaea; the authentic; non-tagged protein is detected in highly purified mitochondria in high-throughput studies
1715	-9534	YNL199C	Transcriptional activator of genes involved in glycolysis; interacts and functions with the DNA-binding protein Gcr1p
Synteny 128 ends here
1716	-9535	YNL196C	Sporulation-specific protein with a leucine zipper motif
1717	-9537	YNL195C	Putative protein of unknown function; shares a promoter with YNL194C; the authentic; non-tagged protein is detected in highly purified mitochondria in high-throughput studies
1718	-11364	YDL222C	Integral membrane protein localized to mitochondria (untagged protein); required for sporulation and maintaining sphingolipid content; has sequence similarity to SUR7 and YNL194C
1719	-11366	YDL220C	Single stranded DNA-binding protein found at TG1-3 telomere G-tails; regulates telomere replication through recruitment of specific sub-complexes; but the essential function is telomere capping; autophagy and proteasome are involved in Cdc13p degradation
1720	9538	YNL193W	Putative protein of unknown function; exhibits a two-hybrid interaction with Yhr151cp in a large-scale analysis
1721	9539	YNL192W	Chitin synthase I; requires activation from zymogenic form in order to catalyze the transfer of N-acetylglucosamine (GlcNAc) to chitin; required for repairing the chitin septum during cytokinesis; transcription activated by mating factor
1722	11367	YDL219W	D-Tyr-tRNA(Tyr) deacylase; functions in protein translation; may affect nonsense suppression via alteration of the protein synthesis machinery; ubiquitous among eukaryotes
1723	9540	YNL191W	Component of glutamine amidotransferase (GATase II); forms a complex with Dug2p to degrade glutathione (GSH) and other peptides containing a gamma-glu-X bond in an alternative pathway to GSH degradation by gamma-glutamyl transpeptidase (Ecm38p)
1724	11368	YDL218W	Putative protein of unknown function; YDL218W transcription is regulated by Azf1p and induced by starvation and aerobic conditions; expression also induced in cells treated with the mycotoxin patulin
1725	9541	YNL190W	Hydrophilin essential in dessication-rehydration process; cell wall protein; contains a putative GPI-attachment site
1726	9542	YNL189W	Karyopherin alpha homolog; forms a dimer with karyopherin beta Kap95p to mediate import of nuclear proteins; binds the nuclear localization signal of the substrate during import; may also play a role in regulation of protein degradation
1727	9543	YNL188W	Essential protein involved in karyogamy during mating and in spindle pole body duplication during mitosis; localizes to the half-bridge of the spindle pole body; interacts with Spc72p during karyogamy; also interacts with Cdc31p
1728	-11369	YDL217C	Essential core component of the mitochondrial TIM22 complex involved in insertion of polytopic proteins into the inner membrane; forms the channel through which proteins are imported
1729	9544	YNL187W	Protein involved in mRNA splicing; contains a consensus nuclear export signal (NES) sequence similar to the consensus sequence recognized by Crm1p; interacts genetically with Prp40p and Tgs1p; contains WD40 repeats
1730	-11370	YDL216C	Catalytic subunit of the COP9 signalosome (CSN) complex that acts as an isopeptidase in cleaving the ubiquitin-like protein Nedd8 from SCF ubiquitin ligases; metalloendopeptidase involved in the adaptation to pheromone signaling
1731	-11371	YDL215C	NAD(+)-dependent glutamate dehydrogenase; degrades glutamate to ammonia and alpha-ketoglutarate; expression sensitive to nitrogen catabolite repression and intracellular ammonia levels
1732	9545	YNL186W	Ubiquitin-specific protease that deubiquitinates ubiquitin-protein moieties; may regulate silencing by acting on Sir4p; involved in posttranscriptionally regulating Gap1p and possibly other transporters; primarily located in the nucleus
1733	-9546	YNL185C	Mitochondrial ribosomal protein of the large subunit
1734	-11372	YDL214C	Serine/threonine protein kinase that inhibits pheromone induced signalling downstream of MAPK; possibly at the level of the Ste12p transcription factor; mutant has increased aneuploidy tolerance
1735	-11374	YDL213C	rRNA-binding protein required for 40S ribosomal subunit biogenesis; contains an RNA recognition motif (RRM); hydrophilin essential to overcome the stress of the desiccation-rehydration process; NOP6 may be a fungal-specific gene as no homologs have been yet identified in higher eukaryotes
1736	-9548	YNL182C	Essential component of the Rix1 complex (Rix1p; Ipi1p; Ipi3p) that is required for processing of ITS2 sequences from 35S pre-rRNA; highly conserved and contains WD40 motifs; Rix1 complex associates with Mdn1p in pre-60S ribosomal particles
1737	9549	YNL181W	Putative oxidoreductase; required for cell viability
1738	-9550	YNL180C	Non-essential small GTPase of the Rho/Rac subfamily of Ras-like proteins; likely involved in protein kinase C (Pkc1p)-dependent signal transduction pathway that controls cell integrity
1739	9551	YNL178W	Protein component of the small (40S) ribosomal subunit; has apurinic/apyrimidinic (AP) endonuclease activity; essential for viability; has similarity to E. coli S3 and rat S3 ribosomal proteins
1740	11378	YDL212W	Endoplasmic reticulum packaging chaperone; required for incorporation of amino acid permeases into COPII coated vesicles for transport to the cell surface
1741	-9552	YNL177C	Mitochondrial ribosomal protein of the large subunit
1742	-11380	YDL211C	Putative protein of unknown function; green fluorescent protein (GFP)-fusion protein localizes to the vacuole
1743	-9553	YNL175C	Nucleolar protein found in preribosomal complexes; contains an RNA recognition motif (RRM)
1744	-3313	YHR146W	Protein that binds to cruciform DNA structures
Synteny 129 ends here
1745	9554	YNL172W	Largest subunit of the Anaphase-Promoting Complex/Cyclosome (APC/C); which is a ubiquitin-protein ligase required for degradation of anaphase inhibitors; including mitotic cyclins; during the metaphase/anaphase transition; component of the platform domain of the APC/C; based on structural analysis
1746	-9555	YNL169C	Phosphatidylserine decarboxylase of the mitochondrial inner membrane; converts phosphatidylserine to phosphatidylethanolamine
1747	3312	YHR144C	Deoxycytidine monophosphate (dCMP) deaminase; involved in dUMP and dTMP biosynthesis; expression is NOT cell cycle regulated
1748	-9556	YNL168C	Putative protein of unknown function; GFP-fusion protein is induced in response to the DNA-damaging agent MMS; the authentic; non-tagged protein is detected in highly purified mitochondria in high-throughput studies
1749	-9558	YNL167C	Basic leucine zipper transcription factor of the ATF/CREB family; forms a complex with Tup1p and Cyc8p to both activate and repress transcription; cytosolic and nuclear protein involved in osmotic and oxidative stress responses
1750	-3311	YHR143W-A	RNA polymerase subunit ABC10-alpha; found in RNA polymerase complexes I; II; and III
1751	-9559	YNL166C	Protein involved in organization of septins at the mother-bud neck; may interact directly with the Cdc11p septin; localizes to bud neck in a septin-dependent manner
1752	9560	YNL165W	Putative protein of unknown function; YNL165W is not an essential gene
1753	-3309	YHR143W	Daughter cell-specific secreted protein with similarity to glucanases; degrades cell wall from the daughter side causing daughter to separate from mother; expression is repressed by cAMP
1754	-9561	YNL164C	Component of the BUB2-dependent spindle checkpoint pathway; interacts with Bfa1p and functions upstream of Bub2p and Bfa1p
1755	-9562	YNL163C	Cytoplasmic GTPase involved in ribosomal biogenesis; with Sdo1p; promotes release of Tif6p from 60S ribosomal subunits in the cytoplasm so that they can assemble with 40S subunits to generate mature ribosomes
1756	9563	YNL162W-A	Putative protein of unknown function; identified by homology
1757	-3308	YHR142W	Protein of unknown function; involved in chitin biosynthesis by regulating Chs3p export from the ER
1758	3307	YHR141C	Protein component of the large (60S) ribosomal subunit; identical to Rpl42Ap and has similarity to rat L44; required for propagation of the killer toxin-encoding M1 double-stranded RNA satellite of the L-A double-stranded RNA virus
1759	9564	YNL161W	Serine/threonine protein kinase of the the RAM signaling network; Ndr/LATS family member; binds regulatory subunit Mob2p; involved in regulation of cellular morphogenesis; polarized growth; and septum destruction; phosphorylation by Cbk1p regulates localization and activity of Ace2p transcription factor and Ssd1p translational repressor; Cbk1p activity is regulated by both phosphorylation and spe…
Synteny 130 ends here
1760	-9565	YNL159C	Integral inner nuclear membrane protein that acts with Asi1p and Asi3p to ensure the fidelity of SPS-sensor signalling by maintaining the dormant repressed state of gene expression in the absence of inducing signals
1761	9566	YNL158W	Essential component of GPI-mannosyltransferase II; responsible for second mannose addition to GPI precursors as a partner of Gpi18p; required for maturation of Gas1p and Pho8p; has synthetic genetic interations with secretory pathway genes
Synteny 131 ends here
1762	9567	YNL155W	Putative protein of unknown function; contains a DHHC domain and an AN1-type zinc finger; predicted to have thiol-disulfide oxidoreductase active site; transcriptionally regulated by Rpn4p along with proteasome subunit genes; putative ortholog of human AIRAP; which stimulates proteasome activity in response to arsenic
1763	-3300	YHR135C	Palmitoylated plasma membrane-bound casein kinase I isoform; shares redundant functions with Yck2p in morphogenesis; proper septin assembly; endocytic trafficking; provides an essential function overlapping with that of Yck2p
1764	9578	YNL141W	Adenine deaminase (adenine aminohydrolase); converts adenine to hypoxanthine; involved in purine salvage; transcriptionally regulated by nutrient levels and growth phase; Aah1p degraded upon entry into quiescence via SCF and the proteasome
Synteny 132 ends here
1765	9569	YNL153C	Subunit of the heterohexameric cochaperone prefoldin complex which binds specifically to cytosolic chaperonin and transfers target proteins to it
1766	-3303	YHR138C	Putative protein of unknown function; has similarity to Pbi2p; double null mutant lacking Pbi2p and Yhr138p exhibits highly fragmented vacuoles
1767	-9577	YNL142W	Ammonium permease involved in regulation of pseudohyphal growth; belongs to a ubiquitous family of cytoplasmic membrane proteins that transport only ammonium (NH4+); expression is under the nitrogen catabolite repression regulation
Synteny 133 ends here
1768	-3305	YHR140W	Putative integral membrane protein of unknown function
1769	3304	YHR139C	Protein required for spore wall maturation; expressed during sporulation; may be a component of the spore wall; expression also induced in cells treated with the mycotoxin patulin
Synteny 134 ends here
1770	-3302	YHR137W	Aromatic aminotransferase II; catalyzes the first step of tryptophan; phenylalanine; and tyrosine catabolism
1771	10978	YHR136C	Protein with similarity to cyclin-dependent kinase inhibitors; downregulates low-affinity phosphate transport during phosphate limitation; overproduction suppresses a plc1 null mutation; GFP-fusion protein localizes to the cytoplasm
Synteny 135 ends here
1772	-3299	YHR134W	Sumoylated protein that localizes to a single spot on the nuclear periphery of mother cells but not daughters; interacts genetically with SMT3; UV-sensitive mutant phenotype and genetic interactions suggest a role in the DNA damage response
1773	3295	YHR133C	Protein involved in regulation of sterol biosynthesis; specifically stabilizes Hmg2p; one of two HMG-CoA isoenzymes that catalyze the rate-limiting step in sterol biosynthesis; homolog of mammalian INSIG proteins
1774	-3294	YHR132W-A	Protein required for initiation of G0 program; prevents degradation of nutrient-regulated mRNAs via the 5'-3' mRNA decay pathway; phosphorylated by Rim15p; GFP protein localizes to the cytoplasm and nucleus; similar to Igo1p
1775	3293	YHR132C	Putative metalloprotease with similarity to the zinc carboxypeptidase family; required for normal cell wall assembly
Synteny 136 ends here
1776	3292	YHR131C	Putative protein of unknown function; GFP-fusion protein localizes to the cytoplasm; overexpression causes cell cycle delay or arrest; contains a PH domain and binds phosphatidylinositols and other lipids in a large-scale study
1777	-9576	YNL145W	Mating pheromone a-factor; made by a cells; interacts with alpha cells to induce cell cycle arrest and other responses leading to mating; biogenesis involves C-terminal modification; N-terminal proteolysis; and export; also encoded by MFA1
1778	-9575	YNL146W	Putative protein of unknown function; green fluorescent protein (GFP)-fusion protein localizes to the endoplasmic reticulum; YNL146W is not an essential gene
1779	10981	---	Can not determin the functions of this gene
1780	3291	YHR129C	Actin-related protein of the dynactin complex; required for spindle orientation and nuclear migration; putative ortholog of mammalian centractin
1781	-3290	YHR128W	Uracil phosphoribosyltransferase; synthesizes UMP from uracil; involved in the pyrimidine salvage pathway
1782	-9574	YNL147W	Lsm (Like Sm) protein; part of heteroheptameric complexes (Lsm2p-7p and either Lsm1p or 8p): cytoplasmic Lsm1p complex involved in mRNA decay; nuclear Lsm8p complex part of U6 snRNP and possibly involved in processing tRNA; snoRNA; and rRNA
1783	9573	YNL148C	Alpha-tubulin folding protein; similar to mammalian cofactor B; Alf1p-GFP localizes to cytoplasmic microtubules; required for the folding of alpha-tubulin and may play an additional role in microtubule maintenance
1784	9572	YNL149C	Essential protein required for maturation of Gas1p and Pho8p; involved in protein trafficking; GFP-fusion protein localizes to the ER and YFP-fusion protein to the nuclear envelope-ER network; null mutants have a cell separation defect
1785	9571	YNL151C	RNA polymerase III subunit C31
Synteny 137 ends here
1786	-9570	YNL152W	Essential protein that associates with the contractile actomyosin ring; required for ingression of the plasma membrane into the bud neck during cytokinesis; C2 domain; a membrane targeting module; is required for function
1787	-9580	YNL139C	Subunit of the THO complex; which is required for efficient transcription elongation and involved in transcriptional elongation-associated recombination; required for LacZ RNA expression from certain plasmids
1788	11732	YNL138W-A	Component of the SF3b subcomplex of the U2 snRNP; essential protein required for for splicing and for assembly of SF3b
1789	-3289	YHR127W	Protein of unknown function; localizes to the nucleus; required for asymmetric localization of Kar9p during mitosis
1790	9581	YNL138W	CAP (cyclase-associated protein) subunit of adenylyl cyclase complex; N-terminus binds adenylyl cyclase and facilitates activation by RAS; C-terminus binds ADP-actin monomers; facilitating regulation of actin dynamics and cell morphogenesis
1791	-9582	YNL137C	Mitochondrial ribosomal component of the small subunit
1792	9583	YNL136W	Subunit of the NuA4 histone acetyltransferase complex; which acetylates the N-terminal tails of histones H4 and H2A
1793	-9584	YNL135C	Peptidyl-prolyl cis-trans isomerase (PPIase); binds to the drugs FK506 and rapamycin; also binds to the nonhistone chromatin binding protein Hmo1p and may regulate its assembly or function
1794	1604	YHR126C	Putative protein of unknown function; transcription dependent upon Azf1p
1795	-9585	YNL134C	Putative protein of unknown function with similarity to dehydrogenases from other model organisms; green fluorescent protein (GFP)-fusion protein localizes to both the cytoplasm and nucleus and is induced by the DNA-damaging agent MMS
1796	-9586	YNL133C	Protein of unknown function; required for survival upon exposure to K1 killer toxin; proposed to regulate double-strand break repair via non-homologous end-joining
Synteny 138 ends here
1797	-3288	YHR124W	Meiosis-specific transcription factor required for exit from pachytene and for full meiotic recombination; activates middle sporulation genes; competes with Sum1p for binding to promoters containing middle sporulation elements (MSE)
1798	9587	YNL132W	Essential protein; required for biogenesis of the small ribosomal subunit; heterozygous mutant shows haploinsufficiency in K1 killer toxin resistance
1799	9588	YNL131W	Component of the TOM (translocase of outer mitochondrial membrane) complex responsible for initial import of mitochondrially directed proteins; acts as a receptor for precursor proteins and mediates interaction between TOM and TIM complexes
1800	-3287	YHR123W	sn-1;2-diacylglycerol ethanolamine- and cholinephosphotranferase; not essential for viability
1801	-3285	YHR122W	Protein of unknown function required for establishment of sister chromatid cohesion; synthetically lethal with RFC5; an RF-C subunit that links replication to cohesion establishment; YHR122W is an essential gene
1802	9589	YNL129W	Nicotinamide riboside kinase; catalyzes the phosphorylation of nicotinamide riboside and nicotinic acid riboside in salvage pathways for NAD+ biosynthesis
1803	9591	YNL128W	PTEN homolog with no demonstrated inositol lipid phosphatase activity; plays a role in normal sporulation; homolog of human tumor suppressor gene PTEN/MMAC1/TEP1 and fission yeast ptn1
1804	-3284	YHR121W	Protein of unknown function that may function in RNA processing; interacts with Pbp1p and Pbp4p and associates with ribosomes; contains an RNA-binding LSM domain and an AD domain; GFP-fusion protein is induced by the DNA-damaging agent MMS
1805	9592	YNL127W	Protein involved in recovery from cell cycle arrest in response to pheromone; in a Far1p-independent pathway; interacts with Far3p; Far7p; Far8p; Far9p; and Far10p; has similarity to the N- and C-termini of N. crassa HAM-2
1806	9593	YNL126W	Component of the microtubule-nucleating Tub4p (gamma-tubulin) complex; interacts with Spc110p at the spindle pole body (SPB) inner plaque and with Spc72p at the SPB outer plaque
1807	-9594	YNL125C	Protein with similarity to monocarboxylate permeases; appears not to be involved in transport of monocarboxylates such as lactate; pyruvate or acetate across the plasma membrane
1808	9595	YNL124W	RNA-binding protein required for the assembly of box H/ACA snoRNPs and thus for pre-rRNA processing; forms a complex with Shq1p and interacts with H/ACA snoRNP components Nhp2p and Cbf5p; similar to Gar1p
1809	-3283	YHR120W	DNA-binding protein of the mitochondria involved in repair of mitochondrial DNA; has ATPase activity and binds to DNA mismatches; has homology to E. coli MutS; transcription is induced during meiosis
1810	-3282	YHR119W	Histone methyltransferase; subunit of the COMPASS (Set1C) complex; COMPASS methylates histone H3K4; Set1p-dependent H3K4 trimethylation recruits Nrd1p; allowing efficient termination of snoRNAs and cryptic unstable transcripts (CUTs) by Nrd1p-Nab3p-Sen1p pathway; modulates histone acetylation levels in promoter proximal regions to ensure efficient Nrd1p-dependent termination; required in transcri…
1811	3281	YHR118C	Subunit of the origin recognition complex; which directs DNA replication by binding to replication origins and is also involved in transcriptional silencing; phosphorylated by Cdc28p
1812	9596	YNL123W	Serine protease and general molecular chaperone; involved in response to heat stress and promotion of apoptosis; may contribute to lipid homeostasis; sequence similarity to the mammalian Omi/HtrA2 family of serine proteases
1813	-9597	YNL122C	Putative protein of unknown function; green fluorescent protein (GFP)-fusion protein localizes to mitochondria; YNL122C is not an essential gene
1814	-3280	YHR117W	Mitochondrial outer membrane protein with similarity to Tom70p; probable minor component of the TOM (translocase of outer membrane) complex responsible for recognition and import of mitochondrially directed proteins
1815	-3279	YHR116W	Mitochondrial intermembrane space protein that functions in mitochondrial copper homeostasis; essential for functional cytochrome oxidase expression; homologous to Cox17p; contains twin cysteine-x9-cysteine motifs
1816	9598	YNL119W	Protein required for thiolation of the uridine at the wobble position of Lys(UUU) and Glu(UUC) tRNAs; has a role in urmylation and in invasive and pseudohyphal growth; inhibits replication of Brome mosaic virus in S. cerevisiae
1817	-9599	YNL118C	Catalytic subunit of the Dcp1p-Dcp2p decapping enzyme complex; which removes the 5' cap structure from mRNAs prior to their degradation; member of the Nudix hydrolase family
1818	3590	---	Can not determin the functions of this gene
1819	3277	YHR115C	Ubiquitin-protein ligase (E3); controls septin dynamics and the spindle position checkpoint (SPOC) along with functionally redundant ligase Dma2p by regulating the recruitment of Elm1p to the bud neck; regulates levels of the translation initiation factor eIF2 subunit Gcd11p; as well as abundance; localization; and ubiquitination of Cdk inhibitory kinase Swe1p; ortholog of human RNF8 protein; wit…
1820	-9600	YNL115C	Putative protein of unknown function; green fluorescent protein (GFP)-fusion protein localizes to mitochondria; YNL115C is not an essential gene
1821	-3276	YHR114W	SH3 domain protein implicated in the regulation of actin polymerization; able to recruit actin polymerization machinery through its SH3 domains; colocalizes with cortical actin patches and Las17p; interacts with type I myosins
1822	9968	YOR115C	One of 10 subunits of the transport protein particle (TRAPP) complex of the cis-Golgi which mediates vesicle docking and fusion; involved in endoplasmic reticulum (ER) to Golgi membrane traffic
1823	-9967	YOR114W	Putative protein of unknown function; null mutant is viable
1824	-9966	YOR113W	Zinc-finger transcription factor; involved in induction of CLN3 transcription in response to glucose; genetic and physical interactions indicate a possible role in mitochondrial transcription or genome maintenance
1825	9602	YNL113W	RNA polymerase subunit AC19; common to RNA polymerases I and III
1826	9603	YNL112W	Essential ATP-dependent RNA helicase of the DEAD-box protein family; involved in nonsense-mediated mRNA decay and rRNA processing
1827	-9965	YOR112W	Cytoplasmic component of the nuclear aminoacylation-dependent tRNA export pathway; interacts with nuclear pore component Nup116p; copurifies with tRNA export receptors Los1p and Msn5p; as well as eIF-1a and the RAN GTPase Gsp1p
1828	-9604	YNL111C	Cytochrome b5; involved in the sterol and lipid biosynthesis pathways; acts as an electron donor to support sterol C5-6 desaturation
1829	-9605	YNL110C	Constituent of 66S pre-ribosomal particles; involved in 60S ribosomal subunit biogenesis; localizes to both nucleolus and cytoplasm
1830	-9964	YOR111W	Putative protein of unknown function
1831	-9606	YNL108C	Putative protein of unknown function with similarity to Tfc7p and prokaryotic phosphotransfer enzymes; null mutant shows alterations in glucose metabolism; GFP-fusion protein localizes to the cytoplasm and nucleus
1832	9607	YNL107W	Subunit of both the NuA4 histone H4 acetyltransferase complex and the SWR1 complex; may function to antagonize silencing near telomeres; interacts directly with Swc4p; has homology to human leukemogenic protein AF9; contains a YEATS domain
1833	-9608	YNL106C	Polyphosphatidylinositol phosphatase; dephosphorylates a number of phosphatidylinositols (PIs) to PI; involved in endocytosis; hyperosmotic stress causes translocation to actin patches; synaptojanin-like protein with a Sac1 domain
1834	-9609	YNL104C	Alpha-isopropylmalate synthase (2-isopropylmalate synthase); the main isozyme responsible for the first step in the leucine biosynthesis pathway
1835	-9963	YOR107W	Negative regulator of glucose-induced cAMP signaling; directly activates the GTPase activity of the heterotrimeric G protein alpha subunit Gpa2p
1836	9610	YNL103W	Leucine-zipper transcriptional activator; responsible for the regulation of the sulfur amino acid pathway; requires different combinations of the auxiliary factors Cbf1p; Met28p; Met31p and Met32p
1837	-9962	YOR106W	Syntaxin-like vacuolar t-SNARE that functions with Vam7p in vacuolar protein trafficking; mediates docking/fusion of late transport intermediates with the vacuole; has an acidic di-leucine sorting signal and C-terminal transmembrane region
1838	9611	YNL102W	Catalytic subunit of the DNA polymerase I alpha-primase complex; required for the initiation of DNA replication during mitotic DNA synthesis and premeiotic DNA synthesis
1839	9614	YNL101W	Vacuolar transporter; exports large neutral amino acids from the vacuole; member of a family of seven S. cerevisiae genes (AVT1-7) related to vesicular GABA-glycine transporters
1840	9615	YNL100W	Mitochondrial inner membrane protein; component of the mitochondrial inner membrane organizing system (MitOS; MICOS; or MINOS); a scaffold-like structure on the intermembrane space side of the inner membrane which has a role in the maintenance of crista junctions and inner membrane architecture
Synteny 139 ends here
1841	-9616	YNL099C	Putative protein tyrosine phosphatase; required for cell cycle arrest in response to oxidative damage of DNA
1842	9959	YOR103C	Epsilon subunit of the oligosaccharyltransferase complex of the ER lumen; which catalyzes asparagine-linked glycosylation of newly synthesized proteins
Synteny 140 ends here
1843	9958	YOR100C	Mitochondrial inner membrane carnitine transporter; required for carnitine-dependent transport of acetyl-CoA from peroxisomes to mitochondria during fatty acid beta-oxidation
1844	-9210	---	Can not determin the functions of this gene
1845	9957	YOR098C	FG-nucleoporin component of central core of the nuclear pore complex (NPC); contributes directly to nucleocytoplasmic transport and maintenance of the NPC permeability barrier; possible karyopherin release factor that accelerates release of karyopherin-cargo complexes after transport across NPC; both NUP1 and NUP60 are homologous to human NUP153
1846	10712	YOR097C	Putative protein of unknown function; identified as interacting with Hsp82p in a high-throughput two-hybrid screen; YOR097C is not an essential gene
1847	-9618	YNL096C	Protein component of the small (40S) ribosomal subunit; nearly identical to Rps7Ap; interacts with Kti11p; deletion causes hypersensitivity to zymocin; has similarity to rat S7 and Xenopus S8 ribosomal proteins
1848	9956	YOR095C	Ribose-5-phosphate ketol-isomerase; catalyzes the interconversion of ribose 5-phosphate and ribulose 5-phosphate in the pentose phosphate pathway; participates in pyridoxine biosynthesis
1849	-9955	YOR094W	Glucose-repressible ADP-ribosylation factor; GTPase of the Ras superfamily involved in development of polarity; also has mRNA binding activity
1850	9954	YOR093C	Putative protein of unknown function; deletion causes sensitivity to unfolded protein response-inducing agents
1851	-9619	YNL095C	Putative protein of unknown function predicted to contain a transmembrane domain; YNL095C is not an essential gene
Synteny 141 ends here
1852	-3709	YJL101C	Gamma glutamylcysteine synthetase catalyzes the first step in glutathione (GSH) biosynthesis; expression induced by oxidants; cadmium; and mercury
1853	3710	YJL100W	Type II phosphatidylinositol 4-kinase that binds Las17p; which is a homolog of human Wiskott-Aldrich Syndrome protein involved in actin patch assembly and actin polymerization
1854	3711	YJL099W	Member of the ChAPs family of proteins (Chs5p-Arf1p-binding proteins: Bch1p; Bch2p; Bud7p; Chs6p); that forms the exomer complex with Chs5p to mediate export of specific cargo proteins; including Chs3p; from the Golgi to the plasma membrane
1855	3713	YJL098W	Protein that forms a complex with the Sit4p protein phosphatase and is required for its function; member of a family of similar proteins including Sap4p; Sap155p; and Sap190p
1856	3714	YJL097W	Essential 3-hydroxyacyl-CoA dehydratase of the ER membrane; involved in elongation of very long-chain fatty acids; evolutionarily conserved; similar to mammalian PTPLA and PTPLB; involved in sphingolipid biosynthesis and protein trafficking
1857	3715	YJL096W	Mitochondrial ribosomal protein of the large subunit
[truncated: 2,892 more rows]

## Sheet: SyntenyPMAG09-MANUAL12
Gene Number	Gene order	Homologous gene in S.cerevisiae	Gene Function
1	-580	YDR407C	One of 10 subunits of the transport protein particle (TRAPP) complex of the cis-Golgi which mediates vesicle docking and fusion; involved in endoplasmic reticulum (ER) to Golgi membrane traffic
2	10003	YOR157C	Beta 2 subunit of the 20S proteasome; endopeptidase with trypsin-like activity that cleaves after basic residues; synthesized as a proprotein before being proteolytically processed for assembly into 20S particle; human homolog is subunit Z
Synteny 1 ends here
3	9999	YOR152C	Putative protein of unknown function; YOR152C is not an essential gene
4	-571	YDR405W	Mitochondrial ribosomal protein of the large subunit
5	9998	YOR151C	RNA polymerase II second largest subunit B150; part of central core; similar to bacterial beta subunit
6	-9997	YOR150W	Mitochondrial ribosomal protein of the large subunit
7	568	YDR404C	RNA polymerase II subunit B16; forms two subunit dissociable complex with Rpb4p; involved in recruitment of 3'-end processing factors to transcribing RNA polymerase II complex and in export of mRNA to cytoplasm under stress conditions; also involved in translation initiation
8	-564	YDR403W	Sporulation-specific enzyme required for spore wall maturation; involved in the production of a soluble LL-dityrosine-containing precursor of the spore wall; transcripts accumulate at the time of prospore enclosure
9	561	YDR402C	N-formyltyrosine oxidase; sporulation-specific microsomal enzyme involved in the production of N;N-bisformyl dityrosine required for spore wall maturation; homologous to cytochrome P-450s
10	-555	YDR400W	Uridine nucleosidase (uridine-cytidine N-ribohydrolase); cleaves N-glycosidic bonds in nucleosides; involved in the pyrimidine salvage and nicotinamide riboside salvage pathways
11	-553	YDR399W	Dimeric hypoxanthine-guanine phosphoribosyltransferase; catalyzes the transfer of the phosphoribosyl portion of 5-phosphoribosyl-alpha-1-pyrophosphate to a purine base (either guanine or hypoxanthine) to form pyrophosphate and a purine nucleotide (either guanosine monophosphate or inosine monophosphate); mutations in the human homolog HPRT1 can cause Lesch-Nyhan syndrome and Kelley-Seegmiller syn…
12	-550	YDR398W	Subunit of U3-containing Small Subunit (SSU) processome complex involved in production of 18S rRNA and assembly of small ribosomal subunit
13	542	YDR397C	Subunit of a heterodimeric NC2 transcription regulator complex with Bur6p; complex binds to TBP and can repress transcription by preventing preinitiation complex assembly or stimulate activated transcription; homologous to human NC2beta
14	-535	YDR395W	Nuclear transport factor (karyopherin) involved in protein transport between the cytoplasm and nucleoplasm; similar to Nmd5p; Cse1p; Lph2p; and the human cellular apoptosis susceptibility protein; CAS1
15	9996	YOR149C	Alpha 1;2-mannosyltransferase involved in glycosyl phosphatidyl inositol (GPI) biosynthesis; required for addition of the fourth; side branching mannose to the GPI core structure
16	-530	YDR394W	One of six ATPases of the 19S regulatory particle of the 26S proteasome involved in the degradation of ubiquitinated substrates; substrate of N-acetyltransferase B
17	-525	YDR393W	Mitochondrial inner membrane protein required for normal mitochondrial morphology; may be involved in fission of the inner membrane; forms a homo-oligomeric complex
18	9995	YOR148C	Essential protein that promotes the first step of splicing and is required for the final stages of spliceosome maturation; interacts with Prp2p; which may release Spp2p from the spliceosome following the first cleavage reaction
19	-9994	YOR147W	Mitochondrial inner membrane protein with similarity to Mdm31p; required for normal mitochondrial morphology and inheritance; interacts genetically with MMM1; MDM10; MDM12; and MDM34
20	9992	YOR145C	Essential nucleolar protein required for pre-18S rRNA processing; interacts with Dim1p; an 18S rRNA dimethyltransferase; and also with Nob1p; which is involved in proteasome biogenesis; contains a KH domain
21	9991	YOR144C	Subunit of an alternative replication factor C complex important for DNA replication and genome integrity; suppresses spontaneous DNA damage; involved in homologous recombination-mediated repair and telomere homeostasis
22	-521	YDR392W	Subunit of the SAGA and SAGA-like transcriptional regulatory complexes; interacts with Spt15p to activate transcription of some RNA polymerase II-dependent genes; also functions to inhibit transcription at some promoters
23	9990	YOR143C	Thiamine pyrophosphokinase; phosphorylates thiamine to produce the coenzyme thiamine pyrophosphate (thiamine diphosphate)
24	13053	Scer_15.trna15G	Glycine tRNA (tRNA-Gly); predicted by tRNAscan-SE analysis; can mutate to suppress +1 frameshift mutations in glycine codons; tRNA Type: Gly (G) | Anti-Codon: CCC | Cove Score: 80.95
25	-9989	YOR142W	Alpha subunit of succinyl-CoA ligase; which is a mitochondrial enzyme of the TCA cycle that catalyzes the nucleotide-dependent conversion of succinyl-CoA to succinate; phosphorylated
26	9988	YOR141C	Nuclear actin-related protein involved in chromatin remodeling; component of chromatin-remodeling enzyme complexes; has mRNA binding activity
27	-3031	---	Can not determin the functions of this gene
28	9987	YOR138C	Protein involved in regulation of Rsp5p; which is an essential HECT ubiquitin ligase; has a WW domain consensus motif of PPPSY (residues 131-135) that mediates binding of Rsp5p to Ubp2p; contains an UBA domain
Synteny 2 ends here
29	-9985	YOR136W	Subunit of mitochondrial NAD(+)-dependent isocitrate dehydrogenase; which catalyzes the oxidation of isocitrate to alpha-ketoglutarate in the TCA cycle; phosphorylated
30	509	YDR390C	Subunit of a heterodimeric nuclear SUMO activating enzyme (E1) with Aos1p; activates Smt3p (SUMO) before its conjugation to proteins (sumoylation); which may play a role in protein targeting; essential for viability
31	-505	YDR389W	GTPase activating protein (GAP) for Rho1p; involved in signaling to the actin cytoskeleton; null mutations suppress tor2 mutations and temperature sensitive mutations in actin; potential Cdc28p substrate
32	-498	YDR388W	Actin-associated protein with roles in endocytosis and exocytosis; interacts with Rvs161p to regulate actin cytoskeleton; endocytosis; and viability following starvation or osmotic stress; recruited to bud tips by Gyl1p and Gyp5p during polarized growth; homolog of mammalian amphiphysin
33	496	YDR387C	Putative transporter; member of the sugar porter family; YDR387C is not an essential gene
34	-491	YDR386W	Subunit of the structure-specific Mms4p-Mus81p endonuclease that cleaves branched DNA; involved in DNA repair; replication fork stability; and joint molecule formation/resolution during meiotic recombination; helix-hairpin-helix protein; phosphorylation of the non-catalytic subunit Mms4p by Cdc28p and Cdcp during mitotic cell cycle activates the function of Mms4p-Mus81p
35	-484	YDR385W	Elongation factor 2 (EF-2); also encoded by EFT1; catalyzes ribosomal translocation during protein synthesis; contains diphthamide; the unique posttranslationally modified histidine residue specifically ADP-ribosylated by diphtheria toxin
36	-9984	YOR132W	Subunit of the membrane-associated retromer complex essential for endosome-to-Golgi retrograde protein transport; peripheral membrane protein that assembles onto the membrane with Vps5p to promote vesicle formation
37	9983	YOR131C	Putative protein of unknown function; non-essential gene; overexpression causes a cell cycle delay or arrest
38	482	YDR384C	Plasma membrane protein; regulation pattern suggests a possible role in export of ammonia from the cell; phosphorylated in mitochondria; member of the TC 9.B.33 YaaH family of putative transporters
Synteny 3 ends here
39	481	YDR383C	Non-essential kinetochore protein; subunit of the Ctf19 central kinetochore complex (Ctf19p-Mcm21p-Okp1p-Mcm22p-Mcm16p-Ctf3p-Chl4p-Mcm19p-Nkp1p-Nkp2p-Ame1p-Mtw1p)
40	-472	YDR382W	Ribosomal protein P2 beta; a component of the ribosomal stalk; which is involved in the interaction between translational elongation factors and the ribosome; regulates the accumulation of P1 (Rpp1Ap and Rpp1Bp) in the cytoplasm
41	9981	YOR130C	Ornithine transporter of the mitochondrial inner membrane; exports ornithine from mitochondria as part of arginine biosynthesis; human ortholog is associated with hyperammonaemia-hyperornithinaemia-homocitrullinuria (HHH) syndrome
Synteny 4 ends here
42	466	YDR381C-A	Protein of unknown function; localized to the mitochondrial outer membrane
[truncated: 4,963 more rows]

## Sheet: SyntenyPMAG12-MANUAL09
Gene Number	Gene order	Homologous gene in S.cerevisiae	Gene Function
[truncated: 4,873 more rows]

## Sheet: SyntenyPMAG12-MANUAL12
Gene Number	Gene order	Homologous gene in S.cerevisiae	Gene Function
[truncated: 4,966 more rows]
