# Supplementary material for: Reconstructing Yeasts Phylogenies and Ancestors from Whole Genome Data
Source: Sci Rep. 2017 Nov 9;7:15209. doi: 10.1038/s41598-017-15484-5 (PMC5680185; doi:10.1038/s41598-017-15484-5)
Supplement: Supplementary file 5 — Supplementary Dataset 4 [file 41598_2017_15484_MOESM5_ESM.xlsx]

## Sheet: SyntenyPMAG09-S. cerevisiae
Reconstructing Yeasts Phylogenies and Ancestors from Whole Genome Data Bing Feng, Yu Lin, Lingxi Zhou, Yan Guo, Robert Friedman, Ruofan Xia，Fei Hu,Chao Liu,*, and Jijun Tang,* Supplementary Dataset 4: Syntenic blocks information among ancestral genomes and present yeast genomes. The syntenic blocks analyses among automated/manually reconstructed ancestral genomes and their shared five post-WGD de…
Gene Number	Gene order	Homologous gene in S.cerevisiae	Gene Function
1	10003	YOR157C	Beta 2 subunit of the 20S proteasome; endopeptidase with trypsin-like activity that cleaves after basic residues; synthesized as a proprotein before being proteolytically processed for assembly into 20S particle; human homolog is subunit Z
2	10002	YOR155C	Inosine 5'-monophosphate (IMP)-specific 5'-nucleotidase; catalyzes the breakdown of IMP to inosine; does not show similarity to known 5'-nucleotidases from other organisms
Synteny 1 ends here
3	9998	YOR151C	RNA polymerase II second largest subunit B150; part of central core; similar to bacterial beta subunit
4	-9997	YOR150W	Mitochondrial ribosomal protein of the large subunit
Synteny 2 ends here
5	568	YDR404C	RNA polymerase II subunit B16; forms two subunit dissociable complex with Rpb4p; involved in recruitment of 3'-end processing factors to transcribing RNA polymerase II complex and in export of mRNA to cytoplasm under stress conditions; also involved in translation initiation
6	-564	YDR403W	Sporulation-specific enzyme required for spore wall maturation; involved in the production of a soluble LL-dityrosine-containing precursor of the spore wall; transcripts accumulate at the time of prospore enclosure
7	561	YDR402C	N-formyltyrosine oxidase; sporulation-specific microsomal enzyme involved in the production of N;N-bisformyl dityrosine required for spore wall maturation; homologous to cytochrome P-450s
8	-555	YDR400W	Uridine nucleosidase (uridine-cytidine N-ribohydrolase); cleaves N-glycosidic bonds in nucleosides; involved in the pyrimidine salvage and nicotinamide riboside salvage pathways
9	-553	YDR399W	Dimeric hypoxanthine-guanine phosphoribosyltransferase; catalyzes the transfer of the phosphoribosyl portion of 5-phosphoribosyl-alpha-1-pyrophosphate to a purine base (either guanine or hypoxanthine) to form pyrophosphate and a purine nucleotide (either guanosine monophosphate or inosine monophosphate); mutations in the human homolog HPRT1 can cause Lesch-Nyhan syndrome and Kelley-Seegmiller syn…
10	-550	YDR398W	Subunit of U3-containing Small Subunit (SSU) processome complex involved in production of 18S rRNA and assembly of small ribosomal subunit
11	542	YDR397C	Subunit of a heterodimeric NC2 transcription regulator complex with Bur6p; complex binds to TBP and can repress transcription by preventing preinitiation complex assembly or stimulate activated transcription; homologous to human NC2beta
12	-535	YDR395W	Nuclear transport factor (karyopherin) involved in protein transport between the cytoplasm and nucleoplasm; similar to Nmd5p; Cse1p; Lph2p; and the human cellular apoptosis susceptibility protein; CAS1
Synteny 3 ends here
13	-530	YDR394W	One of six ATPases of the 19S regulatory particle of the 26S proteasome involved in the degradation of ubiquitinated substrates; substrate of N-acetyltransferase B
14	-525	YDR393W	Mitochondrial inner membrane protein required for normal mitochondrial morphology; may be involved in fission of the inner membrane; forms a homo-oligomeric complex
Synteny 4 ends here
15	9995	YOR148C	Essential protein that promotes the first step of splicing and is required for the final stages of spliceosome maturation; interacts with Prp2p; which may release Spp2p from the spliceosome following the first cleavage reaction
16	-9994	YOR147W	Mitochondrial inner membrane protein with similarity to Mdm31p; required for normal mitochondrial morphology and inheritance; interacts genetically with MMM1; MDM10; MDM12; and MDM34
17	9992	YOR145C	Essential nucleolar protein required for pre-18S rRNA processing; interacts with Dim1p; an 18S rRNA dimethyltransferase; and also with Nob1p; which is involved in proteasome biogenesis; contains a KH domain
18	9991	YOR144C	Subunit of an alternative replication factor C complex important for DNA replication and genome integrity; suppresses spontaneous DNA damage; involved in homologous recombination-mediated repair and telomere homeostasis
Synteny 5 ends here
19	9990	YOR143C	Thiamine pyrophosphokinase; phosphorylates thiamine to produce the coenzyme thiamine pyrophosphate (thiamine diphosphate)
20	13053	Scer_15.trna15G	Glycine tRNA (tRNA-Gly); predicted by tRNAscan-SE analysis; can mutate to suppress +1 frameshift mutations in glycine codons; tRNA Type: Gly (G) | Anti-Codon: CCC | Cove Score: 80.95
21	-9989	YOR142W	Alpha subunit of succinyl-CoA ligase; which is a mitochondrial enzyme of the TCA cycle that catalyzes the nucleotide-dependent conversion of succinyl-CoA to succinate; phosphorylated
22	9988	YOR141C	Nuclear actin-related protein involved in chromatin remodeling; component of chromatin-remodeling enzyme complexes; has mRNA binding activity
Synteny 6 ends here
23	509	YDR390C	Subunit of a heterodimeric nuclear SUMO activating enzyme (E1) with Aos1p; activates Smt3p (SUMO) before its conjugation to proteins (sumoylation); which may play a role in protein targeting; essential for viability
24	-505	YDR389W	GTPase activating protein (GAP) for Rho1p; involved in signaling to the actin cytoskeleton; null mutations suppress tor2 mutations and temperature sensitive mutations in actin; potential Cdc28p substrate
25	-498	YDR388W	Actin-associated protein with roles in endocytosis and exocytosis; interacts with Rvs161p to regulate actin cytoskeleton; endocytosis; and viability following starvation or osmotic stress; recruited to bud tips by Gyl1p and Gyp5p during polarized growth; homolog of mammalian amphiphysin
26	496	YDR387C	Putative transporter; member of the sugar porter family; YDR387C is not an essential gene
27	-491	YDR386W	Subunit of the structure-specific Mms4p-Mus81p endonuclease that cleaves branched DNA; involved in DNA repair; replication fork stability; and joint molecule formation/resolution during meiotic recombination; helix-hairpin-helix protein; phosphorylation of the non-catalytic subunit Mms4p by Cdc28p and Cdcp during mitotic cell cycle activates the function of Mms4p-Mus81p
28	-484	YDR385W	Elongation factor 2 (EF-2); also encoded by EFT1; catalyzes ribosomal translocation during protein synthesis; contains diphthamide; the unique posttranslationally modified histidine residue specifically ADP-ribosylated by diphtheria toxin
Synteny 7 ends here
29	-9984	YOR132W	Subunit of the membrane-associated retromer complex essential for endosome-to-Golgi retrograde protein transport; peripheral membrane protein that assembles onto the membrane with Vps5p to promote vesicle formation
30	9983	YOR131C	Putative protein of unknown function; non-essential gene; overexpression causes a cell cycle delay or arrest
Synteny 8 ends here
31	482	YDR384C	Plasma membrane protein; regulation pattern suggests a possible role in export of ammonia from the cell; phosphorylated in mitochondria; member of the TC 9.B.33 YaaH family of putative transporters
32	481	YDR383C	Non-essential kinetochore protein; subunit of the Ctf19 central kinetochore complex (Ctf19p-Mcm21p-Okp1p-Mcm22p-Mcm16p-Ctf3p-Chl4p-Mcm19p-Nkp1p-Nkp2p-Ame1p-Mtw1p)
33	-472	YDR382W	Ribosomal protein P2 beta; a component of the ribosomal stalk; which is involved in the interaction between translational elongation factors and the ribosome; regulates the accumulation of P1 (Rpp1Ap and Rpp1Bp) in the cytoplasm
Synteny 9 ends here
34	466	YDR381C-A	Protein of unknown function; localized to the mitochondrial outer membrane
35	-462	YDR381W	RNA binding protein required for export of poly(A)+ mRNA from the nucleus; proposed to couple mRNA export with 3' end processing via its interactions with Mex67p and Pcf11p; functionally redundant with Yra2p; another REF family member
Synteny 10 ends here
36	453	YDR379C-A	Protein involved in the assembly of the mitochondrial succinate dehydrogenase complex; mutations in human ortholog SDHAF1 are associated with infantile leukoencephalopathy
37	-451	YDR379W	GTPase-activating protein for the polarity-establishment protein Cdc42p; implicated in control of septin organization; pheromone response; and haploid invasive growth; regulated by Pho85p and Cdc28p
38	450	YDR378C	Lsm (Like Sm) protein; part of heteroheptameric complexes (Lsm2p-7p and either Lsm1p or 8p): cytoplasmic Lsm1p complex involved in mRNA decay; nuclear Lsm8p complex part of U6 snRNP and possibly involved in processing tRNA; snoRNA; and rRNA
39	-448	YDR377W	Subunit f of the F0 sector of mitochondrial F1F0 ATP synthase; which is a large; evolutionarily conserved enzyme complex required for ATP synthesis
40	-443	YDR376W	Oxidoreductase of the mitochondrial inner membrane; involved in cytoplasmic and mitochondrial iron homeostasis and required for activity of Fe-S cluster-containing enzymes; one of the few mitochondrial proteins essential for viability
Synteny 11 ends here
41	438	YDR375C	Protein translocase and chaperone required for Complex III assembly; member of the AAA ATPase family; forms a homo-oligomeric complex in the mitochondrial inner membrane that translocates the C-terminal domain of Rip1p from the matrix across the inner membrane; and then delivers it to an assembly intermediate of respiratory Complex III in an ATP-dependent reaction; also required for assembly of t…
42	-1225	YDR374W-A	Putative protein of unknown function
43	433	YDR374C	Putative protein of unknown function
Synteny 12 ends here
44	423	YDR372C	Protein required for Golgi localization of glycosyltransferases; binds the cytosolic domains of Golgi glycosyltransferases; binding to PtdIns4P required for Golgi targeting and function; tetramer formation required for function
45	-420	YDR371W	Putative chitinase; functionally complements A. gossypii cts2 mutant sporulation defect
Synteny 13 ends here
46	9975	YOR123C	Component of the Paf1 complex; which associates with RNA polymerase II and is involved in histone methylation; plays a role in regulating Ty1 transposition; involved in transcription elongation as demonstrated by the G-less-based run-on (GLRO) assay
47	9974	YOR122C	Profilin; binds actin; phosphatidylinositol 4;5-bisphosphate; and polyproline regions; involved in cytoskeleton organization; required for normal timing of actin polymerization in response to thermal stress
Synteny 14 ends here
48	419	YDR370C	Putative protein of unknown function
49	417	YDR369C	Protein required for DNA repair; component of the Mre11 complex; which is involved in double strand breaks; meiotic recombination; telomere maintenance; and checkpoint signaling
50	-413	YDR368W	NADPH-dependent aldo-keto reductase; reduces multiple substrates including 2-methylbutyraldehyde and D;L-glyceraldehyde; expression is induced by osmotic and oxidative stress; functionally redundant with other aldo-keto reductases
51	-412	YDR367W	Component of inositol phosphorylceramide (IPC) synthase; forms a complex with Aur1p and regulates its activity; required for IPC synthase complex localization to the Golgi; post-translationally processed by Kex2p; KEI1 is an essential gene
Synteny 15 ends here
52	9973	YOR119C	Essential serine kinase involved in cell cycle progression and processing of the 20S pre-rRNA into mature 18S rRNA
53	-9972	YOR118W	Protein of unknown function; green fluorescent protein (GFP)-fusion protein localizes to the cytoplasm; null mutation suppresses cdc13-1 temperature sensitivity
Synteny 16 ends here
54	410	YDR365C	Nucleolar protein involved in pre-rRNA processing; depletion causes severely decreased 18S rRNA levels
55	403	YDR364C	Pre-mRNA splicing factor; important for catalytic step II of pre-mRNA splicing and plays a role in cell cycle progression; required for DNA synthesis during mitosis and meiosis; has WD repeats
Synteny 17 ends here
56	-13517	Scer_4.trna24K	Lysine tRNA (tRNA-Lys); predicted by tRNAscan-SE analysis; a small portion is imported into mitochondria via interaction with mt lysyl-tRNA synthetase Msk1p and is necessary to decode AAG codons at high temperature; when base modification of mt-encoded tRNA-Lys is reduced; tRNA Type: Lys (K) | Anti-Codon: CUU | Cove Score: 77.79
57	-394	YDR363W	Sumo-like domain protein; prevents accumulation of toxic intermediates during replication-associated recombinational repair; roles in silencing; lifespan; chromatid cohesion and the intra-S-phase DNA damage checkpoint; RENi family member
Synteny 18 ends here
58	-3274	YHR113W	Cytoplasmic aspartyl aminopeptidase that may also function in the vacuole; CVT pathway cargo protein; cleaves unblocked N-terminal acidic amino acids from peptide substrates; forms a 12-subunit homo-oligomer; M18 metalloprotease family
59	3272	YHR112C	Protein of unknown function; localizes to the cytoplasm and nucleus; overexpression affects protein trafficking through the endocytic pathway
Synteny 19 ends here
60	-3270	YHR111W	Protein that activates Urm1p before its conjugation to proteins (urmylation); also acts in thiolation of the wobble base of cytoplasmic tRNAs by adenylating and then thiolating Urm1p; receives sulfur from Tum1p
61	-3269	YHR110W	Protein with similarity to Emp24p and Erv25p; member of the p24 family involved in ER to Golgi transport
62	-3266	YHR109W	Cytochrome c lysine methyltransferase; trimethylates residue 72 of apo-cytochrome c (Cyc1p) in the cytosol; not required for normal respiratory growth
Synteny 20 ends here
63	389	YDR361C	Essential protein involved in nuclear export of Mss4p; which is a lipid kinase that generates phosphatidylinositol 4;5-biphosphate and plays a role in actin cytoskeleton organization and vesicular transport
64	384	YDR359C	Component of the NuA4 histone acetyltransferase complex; acts as a platform for assembly of NuA4 subunits into the native complex; required for initiation of pre-meiotic DNA replication; likely due to its requirement for expression of IME1
65	-380	YDR358W	Golgi-localized protein with homology to gamma-adaptin; interacts with and regulates Arf1p and Arf2p in a GTP-dependent manner in order to facilitate traffic through the late Golgi
66	377	YDR357C	Protein of unknown function; likely member of BLOC complex involved in endosomal cargo sorting; null mutant is sensitive to drug inducing secretion of vacuolar cargo; green fluorescent protein (GFP)-fusion protein localizes to the cytoplasm
67	-372	YDR356W	Inner plaque spindle pole body (SPB) component; ortholog of human kendrin; involved in connecting nuclear microtubules to SPB; interacts with Tub4p-complex and calmodulin; phosphorylated by Mps1p in cell cycle-dependent manner
68	-371	YDR354W	Anthranilate phosphoribosyl transferase of the tryptophan biosynthetic pathway; catalyzes the phosphoribosylation of anthranilate; subject to the general control system of amino acid biosynthesis
Synteny 21 ends here
69	-3264	YHR105W	Endosomal protein of unknown function that contains a phox (PX) homology domain and binds to both phosphatidylinositol-3-phosphate (PtdIns(3)P) and proteins involved in ER-Golgi or vesicular transport
70	-3263	YHR104W	Aldose reductase involved in methylglyoxal; d-xylose; arabinose; and galactose metabolism; stress induced (osmotic; ionic; oxidative; heat shock; starvation and heavy metals); regulated by the HOG pathway
Synteny 22 ends here
71	-368	YDR352W	Putative protein of unknown function
72	-366	YDR351W	Protein involved in the transport of cell wall components from the Golgi to the cell surface; required for bud growth
Synteny 23 ends here
73	3260	YHR101C	Integral membrane protein of the endoplasmic reticulum; required for normal content of cell wall beta-1;6-glucan
74	3259	YHR100C	Mitochondrial phosphatidylglycerophosphatase (PGP phosphatase); dephosphorylates phosphatidylglycerolphosphate to generate phosphatidylglycerol; an essential step during cardiolipin biosynthesis; null mutant is sensitive to tunicamycin; DTT
75	-3258	YHR099W	Subunit of SAGA and NuA4 histone acetyltransferase complexes; interacts with acidic activators (e.g.; Gal4p) which leads to transcription activation; similar to human TRRAP; which is a cofactor for c-Myc mediated oncogenic transformation
Synteny 24 ends here
76	-13449	Scer_4.trna23M	Methionine tRNA (tRNA-Met); functions in translational elongation; not involved in translational initiation; predicted by tRNAscan-SE analysis; tRNA Type: Met (M) | Anti-Codon: CAU | Cove Score: 70.03
77	360	YDR349C	Putative GPI-anchored aspartic protease; member of the yapsin family of proteases involved in cell wall growth and maintenance; located in the cytoplasm and endoplasmic reticulum
Synteny 25 ends here
78	355	YDR348C	Protein of unknown function thought to be involved in endocytosis; Pal1p physically interacts with Ede1p and is found at endocytic sites at the cell periphery during the early stages of endocytosis; green fluorescent protein (GFP)-fusion protein also localizes to the bud neck; potential Cdc28p substrate; similar to the S. pombe Pal1 protein
79	-353	YDR347W	Mitochondrial ribosomal protein of the small subunit; MRP1 exhibits genetic interactions with PET122; encoding a COX3-specific translational activator; and with PET123; encoding a small subunit mitochondrial ribosomal protein
80	347	YDR346C	Protein with a potential role in cell survival pathways; required for the diauxic growth shift; expression in mammalian cells increases survival under conditions inducing apoptosis; mutant has increased aneuploidy tolerance
Synteny 26 ends here
81	344	YDR343C	High-affinity glucose transporter of the major facilitator superfamily; nearly identical to Hxt7p; expressed at high basal levels relative to other HXTs; repression of expression by high glucose requires SNF3
82	340	YDR342C	High-affinity glucose transporter of the major facilitator superfamily; nearly identical to Hxt6p; expressed at high basal levels relative to other HXTs; expression repressed by high glucose levels
83	339	YDR341C	Arginyl-tRNA synthetase; proposed to be cytoplasmic but the authentic; non-tagged protein is detected in highly purified mitochondria in high-throughput studies
84	12796	Scer_4.trna22X	tRNA of undetermined specificity; predicted by tRNAscan-SE analysis; very similar to serine tRNAs; tRNA Type: Undet (X) | Anti-Codon: ??? | Cove Score: 57.54
85	335	YDR339C	Putative PINc domain nuclease required for early cleavages of 35S pre-rRNA and maturation of 18S rRNA; component of the SSU (small subunit) processome involved in 40S ribosomal subunit biogenesis; copurifies with Faf1p
Synteny 27 ends here
86	329	YDR338C	Putative protein of unknown function; member of the multi-drug and toxin extrusion (MATE) family of the multidrug/oligosaccharidyl-lipid/polysaccharide (MOP) exporter superfamily
87	-325	YDR337W	Mitochondrial ribosomal protein of the small subunit
Synteny 28 ends here
88	-324	YDR336W	Putative protein of unknown function; sumoylated under stress conditions in a genome wide study; YDR336W is not an essential gene
89	-323	YDR335W	Karyopherin involved in nuclear import and export of proteins; including import of replication protein A and export of Swi6p; Far1p; and Pho4p; required for re-export of mature tRNAs after their retrograde import from the cytoplasm
Synteny 29 ends here
90	-3251	YHR088W	Nucleolar protein involved in the assembly and export of the large ribosomal subunit; constituent of 66S pre-ribosomal particles; contains a sigma(70)-like motif; which is thought to bind RNA
91	-3250	YHR087W	Protein of unknown function involved in RNA metabolism; has structural similarity to SBDS; the human protein mutated in Shwachman-Diamond Syndrome (the yeast SBDS ortholog = SDO1); null mutation suppresses cdc13-1 temperature sensitivity
92	-3249	YHR086W	RNA binding protein; component of the U1 snRNP protein; mutants are defective in meiotic recombination and in formation of viable spores; involved in the formation of DSBs through meiosis-specific splicing of REC107 pre-mRNA; Nam8p regulon embraces the meiotic pre-mRNAs of REC107; HFM1; AMA1 SPO22 and PCH2; the putative RNA binding domains RRM2 and RRM3 are required for Nam8p meiotic function
Synteny 30 ends here
93	-3243	YHR081W	Nuclear exosome-associated nucleic acid binding protein; involved in RNA processing; surveillance; degradation; tethering; and export; homolog of mammalian nuclear matrix protein C1D involved in regulation of DNA repair and recombination
94	3242	YHR079C-A	Meiosis specific protein involved in DMC1-dependent meiotic recombination; forms heterodimer with Mei5p; proposed to be an assembly factor for Dmc1p
95	3241	YHR079C	Serine-threonine kinase and endoribonuclease; transmembrane protein that mediates the unfolded protein response (UPR) by regulating Hac1p synthesis through HAC1 mRNA splicing; Kar2p binds inactive Ire1p and releases from it upon ER stress
96	-3240	YHR078W	High osmolarity-regulated gene of unknown function
97	3239	YHR077C	Protein involved in the nonsense-mediated mRNA decay (NMD) pathway; interacts with Nam7p and Upf3p; involved in telomere maintenance
98	-3238	YHR076W	Type 2C protein phosphatase (PP2C); alternatively spliced to create two mRNA isoforms; protein from spliced form localizes to the mitochondria while the one from the unspliced form is localized to the nuclear envelope
Synteny 31 ends here
99	3237	YHR075C	Protein with carboxyl methyl esterase activity that may have a role in demethylation of the phosphoprotein phosphatase catalytic subunit; also identified as a small subunit mitochondrial ribosomal protein
100	-3234	YHR074W	Glutamine-dependent NAD(+) synthetase; essential for the formation of NAD(+) from nicotinic acid adenine dinucleotide
Synteny 32 ends here
101	304	YDR319C	Putative protein of unknown function; identified as an ortholog of the highly conserved FIT family of proteins involved in triglyceride droplet biosynthesis; interacts with Sst2p and Hsp82p in high-throughput two-hybrid screens
102	-303	YDR318W	Protein involved in minichromosome maintenance; component of the COMA complex (Ctf19p; Okp1p; Mcm21p; Ame1p) that bridges kinetochore subunits that are in contact with centromeric DNA and the subunits bound to microtubules
103	-302	YDR317W	Protein of unknown function involved in DNA repair
104	12783	Scer_4.trna21F	Phenylalanine tRNA (tRNA-Phe); predicted by tRNAscan-SE analysis; tRNA Type: Phe (F) | Anti-Codon: GAA | Cove Score: 71.83
Synteny 33 ends here
105	-3230	YHR071W	Cyclin; interacts with and phosphorylated by Pho85p cyclin-dependent kinase (Cdk); induced by Gcn4p at level of transcription; specifically required for Gcn4p degradation; may be sensor of cellular protein biosynthetic capacity
106	-3229	YHR070W	tRNA(m(1)G37)methyltransferase; methylates a tRNA base adjacent to the anticodon that has a role in prevention of frameshifting; highly conserved across Archaea; Bacteria; and Eukarya
107	3228	YHR069C	Exosome non-catalytic core component; involved in 3'-5' RNA processing and degradation in both the nucleus and the cytoplasm; predicted to contain RNA binding domains; has similarity to human hRrp4p (EXOSC2)
Synteny 34 ends here
108	93	YDR314C	Protein involved in nucleotide excision repair (NER); homologous to RAD4
109	298	YDR313C	RING-type ubiquitin ligase of the endosomal and vacuolar membranes; binds phosphatidylinositol(3)-phosphate; contains a FYVE finger domain
110	-296	YDR312W	Protein required for ribosomal large subunit maturation; functionally redundant with Ssf1p; member of the Brix family
Synteny 35 ends here
111	3223	YHR064C	Hsp70 protein that interacts with Zuo1p (a DnaJ homolog) to form a ribosome-associated complex that binds the ribosome via the Zuo1p subunit; also involved in pleiotropic drug resistance via sequential activation of PDR1 and PDR5; binds ATP
112	3222	YHR063C	2-dehydropantoate 2-reductase; part of the pantothenic acid pathway; structurally homologous to E. coli panE
Synteny 36 ends here
113	292	YDR308C	Subunit of the RNA polymerase II mediator complex; associates with core polymerase subunits to form the RNA polymerase II holoenzyme; essential for transcriptional regulation; target of the global repressor Tup1p
114	-291	YDR307W	Putative protein mannosyltransferase similar to Pmt1p; has a potential role in protein O-glycosylation
115	13276	Scer_4.trna20V	Valine tRNA (tRNA-Val); predicted by tRNAscan-SE analysis; tRNA Type: Val (V) | Anti-Codon: CAC | Cove Score: 75.97
116	290	YDR306C	F-box protein of unknown function; interacts with Sgt1p via a Leucine-Rich Repeat (LRR) domain
117	289	YDR305C	Dinucleoside triphosphate hydrolase; has similarity to the tumor suppressor FHIT and belongs to the histidine triad (HIT) superfamily of nucleotide-binding proteins
Synteny 37 ends here
118	-3219	YHR059W	Protein of unknown function; required for survival upon exposure to K1 killer toxin
119	3218	YHR058C	Subunit of the RNA polymerase II mediator complex; associates with core polymerase subunits to form the RNA polymerase II holoenzyme; essential for transcriptional regulation
Synteny 38 ends here
120	288	YDR304C	Peptidyl-prolyl cis-trans isomerase (cyclophilin) of the endoplasmic reticulum; catalyzes the cis-trans isomerization of peptide bonds N-terminal to proline residues; transcriptionally induced in response to unfolded proteins in the ER
121	287	YDR303C	Component of the RSC chromatin remodeling complex; essential gene required for maintenance of proper ploidy and regulation of ribosomal protein genes and the cell wall/stress response; highly similar to Rsc30p
Synteny 39 ends here
122	-285	YDR302W	ER membrane protein involved in a late step of glycosylphosphatidylinositol (GPI) anchor assembly; involved in the addition of phosphoethanolamine to the multiply mannosylated GPI intermediate; human PIG-Fp is a functional homolog
123	-284	YDR301W	RNA-binding subunit of the mRNA cleavage and polyadenylation factor; involved in poly(A) site recognition and required for both pre-mRNA cleavage and polyadenylation; 51% sequence similarity with mammalian AAUAA-binding subunit of CPSF
124	283	YDR300C	Gamma-glutamyl kinase; catalyzes the first step in proline biosynthesis
Synteny 40 ends here
125	-282	YDR299W	Essential protein that is a component of 90S preribosomes; may be involved in rRNA processing; multicopy suppressor of sensitivity to Brefeldin A; expression is induced during lag phase and also by cold shock
126	281	YDR298C	Subunit 5 of the stator stalk of mitochondrial F1F0 ATP synthase; which is an evolutionarily conserved enzyme complex required for ATP synthesis; homologous to bovine subunit OSCP (oligomycin sensitivity-conferring protein); phosphorylated
127	-280	YDR297W	Sphinganine C4-hydroxylase; catalyses the conversion of sphinganine to phytosphingosine in sphingolipid biosyntheis
128	-279	YDR296W	Protein involved in homologous recombination in mitochondria; required for recombination-dependent mtDNA partitioning; involved in stimulation of mitochondrial DNA replication in response to oxidative stress
Synteny 41 ends here
129	278	YDR295C	Subunit of a possibly tetrameric trichostatin A-sensitive class II histone deacetylase complex containing an Hda1p homodimer and an Hda2p-Hda3p heterodimer; involved in telomere maintenance
130	277	YDR294C	Dihydrosphingosine phosphate lyase; regulates intracellular levels of sphingolipid long-chain base phosphates (LCBPs); degrades phosphorylated long chain bases; prefers C16 dihydrosphingosine-l-phosphate as a substrate
Synteny 42 ends here
131	3196	YHR036W	Essential nuclear envelope integral membrane protein identified as a suppressor of a conditional mutation in the major karyopherin; CRM1; homologous to and interacts with Brr6p; a nuclear envelope protein involved in nuclear export
132	3197	YHR037W	Delta-1-pyrroline-5-carboxylate dehydrogenase; nuclear-encoded mitochondrial protein involved in utilization of proline as sole nitrogen source; deficiency of the human homolog causes HPII; an autosomal recessive inborn error of metabolism
Synteny 43 ends here
133	3198	YHR038W	Mitochondrial ribosome recycling factor; essential for mitochondrial protein synthesis and for the maintenance of the respiratory function of mitochondria
134	-3199	YHR039C	Protein of unknown function; green fluorescent protein (GFP)-fusion protein localizes to the endoplasmic reticulum; msc7 mutants are defective in directing meiotic recombination events to homologous chromatids
135	-3200	YHR039C-A	Subunit G of the eight-subunit V1 peripheral membrane domain of the vacuolar H+-ATPase (V-ATPase); an electrogenic proton pump found throughout the endomembrane system; involved in vacuolar acidification
136	3201	YHR040W	Essential protein required for the accumulation of box C/D snoRNA
Synteny 44 ends here
137	274	YDR292C	Signal recognition particle (SRP) receptor alpha subunit; contain GTPase domains; involved in SRP-dependent protein targeting; interacts with the beta subunit; Srp102p
138	-273	YDR291W	Putative RecQ helicase; belongs to the widely conserved RecQ family of proteins which are involved in maintaining genomic integrity; similar to the human RecQ4p implicated in Rothmund-Thomson syndrome(RTS)
139	272	YDR289C	Protein that interacts with exonuclease Rat1p and Rai1p and plays a role in transcription termination by RNA polymerase II; has an RPR domain (carboxy-terminal domain interacting domain); also involved in regulation of Ty1 transposition
Synteny 45 ends here
140	-3203	YHR041C	Subunit of the RNA polymerase II mediator complex; associates with core polymerase subunits to form the RNA polymerase II holoenzyme; general transcription factor involved in telomere maintenance
141	3204	YHR042W	NADP-cytochrome P450 reductase; involved in ergosterol biosynthesis; associated and coordinately regulated with Erg11p
Synteny 46 ends here
142	-261	YDR280W	Exosome non-catalytic core component; involved in 3'-5' RNA processing and degradation in both the nucleus and the cytoplasm; has similarity to E. coli RNase PH and to human hRrp45p (PM/SCL-75; EXOSC9)
143	-260	YDR279W	Ribonuclease H2 subunit; required for RNase H2 activity; related to human AGS2 that causes Aicardi-Goutieres syndrome
Synteny 47 ends here
144	3207	YHR045W	Putative protein of unknown function; possible role in iron metabolism and/or amino acid and carbohydrate metabolism; green fluorescent protein (GFP)-fusion protein localizes to the endoplasmic reticulum
145	-3208	YHR046C	Inositol monophosphatase; involved in biosynthesis of inositol and in phosphoinositide second messenger signaling; INM1 expression increases in the presence of inositol and decreases upon exposure to antibipolar drugs lithium and valproate
146	-3209	YHR047C	Arginine/alanine aminopeptidase; overproduction stimulates glycogen accumulation
147	3210	YHR048W	Presumed antiporter of the DHA1 family of multidrug resistance transporters; contains 12 predicted transmembrane spans; expression of gene is up-regulated in cells exhibiting reduced susceptibility to azoles
148	3211	YHR049W	Putative serine hydrolase that localizes to both the nucleus and cytoplasm; sequence is similar to S. cerevisiae Fsh2p and Fsh3p and the human candidate tumor suppressor OVCA2
149	3212	YHR050W	Divalent metal ion transporter involved in manganese homeostasis; has broad specificity for di-valent and tri-valent metals; post-translationally regulated by levels of metal ions; member of the Nramp family of metal transport proteins
Synteny 48 ends here
150	-3184	YHR032W	Member of the multi-drug and toxin extrusion (MATE) family of the multidrug/oligosaccharidyl-lipid/polysaccharide (MOP) exporter superfamily; overproduction confers ethionine resistance and accumulation of S-adenosylmethionine
151	3181	YHR031C	DNA helicase involved in rDNA replication and Ty1 transposition; relieves replication fork pauses at telomeric regions; structurally and functionally related to Pif1p
152	3177	YHR030C	Serine/threonine MAP kinase; involved in regulating maintenance of cell wall integrity; progression through the cell cycle; and nuclear mRNA retention in heat shock; required for mitophagy and pexophagy; affects recruitment of mitochondria to the phagophore assembly site (PAS); regulated by the PKC1-mediated signaling pathway
153	3173	YHR029C	Protein of unknown function; null mutant is defective in unfolded protein response; possibly involved in a membrane regulation metabolic pathway; member of the PhzF superfamily; though most likely not involved in phenazine production
154	3172	YHR028C	Dipeptidyl aminopeptidase; synthesized as a glycosylated precursor; localizes to the vacuolar membrane; similar to Ste13p
155	3164	YHR027C	Non-ATPase base subunit of the 19S regulatory particle of the 26S proteasome; may participate in the recognition of several ligands of the proteasome; contains a leucine-rich repeat (LRR) domain; a site for protein-protein interactions
156	-3158	YHR026W	Subunit c'' of the vacuolar ATPase; which functions in acidification of the vacuole; one of three proteolipid subunits of the V0 domain
157	-3157	YHR025W	Homoserine kinase; conserved protein required for threonine biosynthesis; expression is regulated by the GCN4-mediated general amino acid control pathway
158	3156	YHR024C	Larger subunit of the mitochondrial processing protease (MPP); essential processing enzyme that cleaves the N-terminal targeting sequences from mitochondrially imported proteins
159	-3155	YHR023W	Type II myosin heavy chain; required for wild-type cytokinesis and cell separation; localizes to the actomyosin ring; binds to myosin light chains Mlc1p and Mlc2p through its IQ1 and IQ2 motifs respectively
160	3153	YHR022C	Putative protein of unknown function; YHR022C is not an essential gene
161	3152	YHR021C	Protein component of the small (40S) ribosomal subunit; nearly identical to Rps27Ap and has similarity to rat S27 ribosomal protein
Synteny 49 ends here
162	-5129	YKL155C	Mitochondrial ribosomal protein of the small subunit; also predicted to be an S-adenosylmethionine-dependent methyltransferase
163	5134	YKL154W	Signal recognition particle (SRP) receptor beta subunit; involved in SRP-dependent protein targeting; anchors the alpha subunit; Srp101p to the ER membrane
Synteny 50 ends here
164	13806	Scer_10.trna10R	Arginine tRNA (tRNA-Arg); predicted by tRNAscan-SE analysis; one of 11 nuclear tRNA genes containing the tDNA-anticodon UCU (converted to mcm5-UCU in the mature tRNA); decodes AGA codons into arginine; one of 19 nuclear tRNAs for arginine; tRNA Type: Arg (R) | Anti-Codon: UCU | Cove Score: 66.88
165	13795	Scer_10.trna9D	Aspartate tRNA (tRNA-Asp); predicted by tRNAscan-SE analysis; tRNA Type: Asp (D) | Anti-Codon: GUC | Cove Score: 58.36
166	3769	YJL039C	Essential subunit of the inner ring of the nuclear pore complex (NPC); contributes to nucleocytoplasmic transport; homologous to human NUP205
167	-3766	YJL041W	FG-nucleoporin component of central core of the nuclear pore complex (NPC); also part of the NPC nuclear basket; contributes directly to nucleocytoplasmic transport and maintenance of the NPC permeability barrier; found in stable complex with Nup82p; Gle2p and two other FG-nucleoporins (Nup159p and Nup116p); also found in stable complex with Nic96p and two other FG-nucleoproteins (Nup49p and Nup5…
168	-3765	YJL042W	Microtubule-associated protein involved in assembly and stabilization of microtubules; overproduction results in cell cycle arrest at G2 phase; similar to Drosophila protein MAP and to mammalian MAP4 proteins
Synteny 51 ends here
169	-5142	YKL152C	Tetrameric phosphoglycerate mutase; mediates the conversion of 3-phosphoglycerate to 2-phosphoglycerate during glycolysis and the reverse reaction during gluconeogenesis
170	-5145	YKL151C	NADHX dehydratase; converts (S)-NADHX to NADH in an ATP-dependent manner; homologous to Carkd in mammals; and the C-terminal domain of YjeF in E.coli; enzyme is widespread in eukaryotes; prokaryotes and archaea; YKL151C promoter contains STREs (stress response elements) and expression is induced by heat shock or methyl methanesulfonate; green fluorescent protein (GFP)-fusion protein localizes to …
171	5149	YKL150W	Mitochondrial NADH-cytochrome b5 reductase; involved in ergosterol biosynthesis
172	-5159	YKL149C	RNA lariat debranching enzyme; involved in intron turnover; required for efficient Ty1 transposition
Synteny 52 ends here
173	5165	YKL146W	Vacuolar transporter; exports large neutral amino acids from the vacuole; member of a family of seven S. cerevisiae genes (AVT1-7) related to vesicular GABA-glycine transporters
174	5170	YKL145W	One of six ATPases of the 19S regulatory particle of the 26S proteasome involved in the degradation of ubiquitinated substrates; required for optimal CDC20 transcription; interacts with Rpn12p and Ubr1p; mutant has aneuploidy tolerance
175	-5174	YKL144C	RNA polymerase III subunit C25; required for transcription initiation; forms a heterodimer with Rpc17p; paralog of Rpb7p
176	5181	YKL143W	Component of the GSE complex; which is required for proper sorting of amino acid permease Gap1p; required for ribosomal small subunit export from nucleus; required for growth at low temperature
177	5185	YKL142W	Protein of unknown function; undergoes sumoylation; transcription induced under cell wall stress; protein levels are reduced under anaerobic conditions; originally thought to be a mitochondrial ribosomal protein based on sequence analysis
Synteny 53 ends here
178	-3892	YJL010C	Essential subunit of U3-containing 90S preribosome involved in production of 18S rRNA and assembly of small ribosomal subunit; also part of pre-40S ribosome and required for its export into cytoplasm; binds RNA and contains pumilio domain
179	-3901	YJL008C	Subunit of the cytosolic chaperonin Cct ring complex; related to Tcp1p; required for the assembly of actin and tubulins in vivo
Synteny 54 ends here
180	13564	Scer_10.trna12M	Methionine tRNA (tRNA-Met); functions in translational elongation; not involved in translational initiation; predicted by tRNAscan-SE analysis; tRNA Type: Met (M) | Anti-Codon: CAU | Cove Score: 70.03
181	3793	YJL029C	Component of the GARP (Golgi-associated retrograde protein) complex; Vps51p-Vps52p-Vps53p-Vps54p; which is required for the recycling of proteins from endosomes to the late Golgi; required for vacuolar protein sorting
182	-3789	YJL030W	Component of the spindle-assembly checkpoint complex; delays the onset of anaphase in cells with defects in mitotic spindle assembly; forms a complex with Mad1p; regulates APC/C activity during prometaphase and metaphase of meiosis I
183	3785	YJL031C	Alpha subunit of Type II geranylgeranyltransferase required for vesicular transport between the endoplasmic reticulum and the Golgi; provides a membrane attachment moiety to Rab-like proteins Ypt1p and Sec4p
Synteny 55 ends here
184	-3780	YJL034W	ATPase involved in protein import into the ER; also acts as a chaperone to mediate protein folding in the ER and may play a role in ER export of soluble proteins; regulates the unfolded protein response via interaction with Ire1p
185	3777	YJL035C	Subunit of tRNA-specific adenosine-34 deaminase; forms a heterodimer with Tad3p that converts adenosine to inosine at the wobble position of several tRNAs
186	-3775	YJL036W	Sorting nexin; involved in retrieval of late-Golgi SNAREs from post-Golgi endosomes to the trans-Golgi network and in cytoplasm to vacuole transport; contains a PX phosphoinositide-binding domain; forms complexes with Snx41p and with Atg20p
Synteny 56 ends here
187	-6530	YLR015W	Subunit of COMPASS (Set1C) complex; which methylates Lys4 of histone H3 and functions in silencing at telomeres; has a C-terminal Sdc1 Dpy-30 Interaction (SDI) domain that mediates binding to Sdc1p; similar to trithorax-group protein ASH2L
188	6526	YLR014C	Zinc finger transcription factor containing a Zn(2)-Cys(6) binuclear cluster domain; positively regulates transcription of URA1; URA3; URA4; and URA10; which are involved in de novo pyrimidine biosynthesis; in response to pyrimidine starvation; activity may be modulated by interaction with Tup1p
Synteny 57 ends here
189	13000	Scer_12.trna2S	Serine tRNA (tRNA-Ser); predicted by tRNAscan-SE analysis; tRNA Type: Ser (S) | Anti-Codon: AGA | Cove Score: 85.00
190	6509	YLR010C	Protein that regulates telomeric length; protects telomeric ends in a complex with Cdc13p and Stn1p
191	-6504	YLR009W	Essential protein with similarity to Rpl24Ap and Rpl24Bp; associated with pre-60S ribosomal subunits and required for ribosomal large subunit biogenesis
192	6496	YLR008C	Constituent of the import motor (PAM complex) component of the Translocase of the Inner Mitochondrial membrane (TIM23 complex); essential J-protein cochaperone that stimulates Ssc1p ATPase activity to drive import; inhibited by Pam16p
193	-6491	YLR007W	Component of the SMC5-SMC6 complex; this complex plays a key role in the removal of X-shaped DNA structures that arise between sister chromatids during DNA replication and repair
194	6485	YLR006C	Cytoplasmic response regulator; part of a two-component signal transducer that mediates osmosensing via a phosphorelay mechanism; required for mitophagy; dephosphorylated form is degraded by the ubiquitin-proteasome system; potential Cdc28p substrate
195	-6478	YLR005W	Component of the core form of RNA polymerase transcription factor TFIIH; which has both protein kinase and DNA-dependent ATPase/helicase activities and is essential for transcription and nucleotide excision repair; interacts with Tfb4p
196	6473	YLR004C	Putative plasma membrane permease proposed to be involved in carboxylic acid uptake and repressed by thiamine; substrate of Dbf2p/Mob1p kinase; transcription is altered if mitochondrial dysfunction occurs
197	6466	YLR003C	Putative subunit of the 90S preribosome processome complex; overexpression rescues supressor mutant of mcm10; null mutant is viable
Synteny 58 ends here
198	-4005	YJR005W	Beta-adaptin; large subunit of the clathrin associated protein complex (AP-2); involved in vesicle mediated transport; similar to mammalian beta-chain of the clathrin associated protein complex
199	3996	YJR004C	Alpha-agglutinin of alpha-cells; binds to Aga1p during agglutination; N-terminal half is homologous to the immunoglobulin superfamily and contains binding site for a-agglutinin; C-terminal half is highly glycosylated and contains GPI anchor
200	3987	YJR003C	Putative protein of unknown function; detected in highly purified mitochondria in high-throughput studies; predicted to be involved in ribosome biogenesis
Synteny 59 ends here
201	-3979	YJR002W	Component of the SSU processome and 90S preribosome; required for pre-18S rRNA processing; interacts with and controls the stability of Imp3p and Imp4p; essential for viability; similar to human Mpp10p
202	-3970	YJR001W	Vacuolar transporter; imports large neutral amino acids into the vacuole; member of a family of seven S. cerevisiae genes (AVT1-7) related to vesicular GABA-glycine transporters
Synteny 60 ends here
203	-6450	YLL001W	Dynamin-related GTPase required for mitochondrial fission and morphology; assembles on the cytoplasmic face of mitochondrial tubules at sites at which division will occur; also participates in endocytosis and regulating peroxisome abundance
204	-6445	YLL002W	Histone acetyltransferase critical for cell survival in the presence of DNA damage during S phase; acetylates H3-K56 and H3-K9; involved in non-homologous end joining and in regulation of Ty1 transposition; interacts physically with Vps75p
Synteny 61 ends here
205	6430	YLL005C	Meiosis-specific protein of unknown function; required for spore wall formation during sporulation; dispensable for both nuclear divisions during meiosis
206	-6425	YLL006W	ER integral membrane protein; component of the ERMES complex that links the ER to mitochondria and may promote inter-organellar calcium and phospholipid exchange as well as coordinating mitochondrial DNA replication and growth
207	6416	YLL007C	Putative protein of unknown function; green fluorescent protein (GFP)-fusion protein localizes to the cytoplasm; YLL007C is not an essential gene
208	-6411	YLL008W	Nucleolar DEAD-box protein required for ribosome assembly and function; including synthesis of 60S ribosomal subunits; constituent of 66S pre-ribosomal particles
Synteny 62 ends here
209	3931	YJL004C	Integral membrane protein of the Golgi required for targeting of the Arf-like GTPase Arl3p to the Golgi; multicopy suppressor of ypt6 null mutation
210	-3922	YJL005W	Adenylate cyclase; required for cAMP production and cAMP-dependent protein kinase signaling; the cAMP pathway controls a variety of cellular processes; including metabolism; cell cycle; stress response; stationary phase; and sporulation
Synteny 63 ends here
211	6542	YLR017W	Methylthioadenosine phosphorylase (MTAP); catalyzes the initial step in the methionine salvage pathway; affects polyamine biosynthesis through regulation of ornithine decarboxylase (Spe1p) activity; regulates ADH2 gene expression
212	-6548	YLR018C	Subunit of the transmembrane ring of the nuclear pore complex (NPC); contributes to nucleocytoplasmic transport; NPC biogenesis and spindle pole body duplication
Synteny 64 ends here
213	6398	YLL010C	Plasma membrane associated protein phosphatase involved in the general stress response; required along with binding partner Whi2p for full activation of STRE-mediated gene expression; possibly through dephosphorylation of Msn2p
214	-6390	YLL011W	Essential protein required for biogenesis of 40S (small) ribosomal subunit; has similarity to the beta subunit of trimeric G-proteins and the splicing factor Prp4p
215	-6386	YLL012W	Steryl ester hydrolase; one of three gene products (Yeh1p; Yeh2p; Tgl1p) responsible for steryl ester hydrolase activity and involved in sterol homeostasis; localized to lipid particle membranes
Synteny 65 ends here
216	6549	YLR021W	Component of a heterodimeric Poc4p-Irc25p chaperone involved in assembly of alpha subunits into the 20S proteasome; may regulate formation of proteasome isoforms with alternative subunits under different conditions
217	-6551	YLR022C	Essential protein involved in ribosome maturation; with Ria1p; promotes release of Tif6p from 60S ribosomal subunits in the cytoplasm so that they can assemble with 40S subunits to generate mature ribosomes; ortholog of the human protein (SBDS) responsible for autosomal recessive Shwachman-Bodian-Diamond Syndrome; highly conserved across archaea and eukaryotes
218	-6555	YLR023C	Membrane protein involved in zinc ion homeostasis; member of the four-protein IZH family; expression induced by zinc deficiency; deletion reduces sensitivity to elevated zinc and shortens lag phase; overexpression reduces Zap1p activity
Synteny 66 ends here
219	2963	YGR184C	E3 ubiquitin ligase (N-recognin); forms heterodimer with Rad6p to ubiquitinate substrates in the N-end rule pathway; regulates peptide transport via Cup9p ubiquitination; mutation in human UBR1 causes Johansson-Blizzard Syndrome (JBS)
220	2962	YGR183C	Subunit 9 of the ubiquinol cytochrome-c reductase complex; which is a component of the mitochondrial inner membrane electron transport chain; required for electron transfer at the ubiquinol oxidase site of the complex
221	-2961	YGR181W	Mitochondrial intermembrane space protein; forms a complex with Tim8p that delivers a subset of hydrophobic proteins to the TIM22 complex for insertion into the inner membrane
222	13661	Scer_7.trna32L	Leucine tRNA (tRNA-Leu); predicted by tRNAscan-SE analysis; tRNA Type: Leu (L) | Anti-Codon: CAA | Cove Score: 54.18
223	2960	YGR180C	Ribonucleotide-diphosphate reductase (RNR); small subunit; the RNR complex catalyzes the rate-limiting step in dNTP synthesis and is regulated by DNA replication and DNA damage checkpoint pathways via localization of the small subunits
Synteny 67 ends here
224	3801	YJL025W	Component of the core factor (CF) rDNA transcription factor complex; CF is required for transcription of 35S rRNA genes by RNA polymerase I and is composed of Rrn6p; Rrn7p; and Rrn11p
225	-3812	YJL024C	Small subunit of the clathrin-associated adaptor complex AP-3; which is involved in vacuolar protein sorting; related to the sigma subunit of the mammalian clathrin AP-3 complex; suppressor of loss of casein kinase 1 function
226	-12805	Scer_10.trna13G	Glycine tRNA (tRNA-Gly); predicted by tRNAscan-SE analysis; tRNA Type: Gly (G) | Anti-Codon: GCC | Cove Score: 62.73
Synteny 68 ends here
227	-2964	YGR185C	Cytoplasmic tyrosyl-tRNA synthetase; required for cytoplasmic protein synthesis; interacts with positions 34 and 35 of the tRNATyr anticodon; mutations in human ortholog YARS are associated with Charcot-Marie-Tooth (CMT) neuropathies
228	2966	YGR186W	TFIIF (Transcription Factor II) largest subunit; involved in both transcription initiation and elongation of RNA polymerase II; homologous to human RAP74
229	-2968	YGR187C	Nonessential protein of unknown function; predicted to be involved in ribosome biogenesis; green fluorescent protein (GFP)-fusion protein localizes to the cytoplasm; similar to mammalian BRP16 (Brain protein 16)
Synteny 69 ends here
230	6376	YLL014W	Member of a transmembrane complex required for efficient folding of proteins in the ER; null mutant displays induction of the unfolded protein response
231	-6382	YLL013C	Protein of the mitochondrial outer surface; links the Arp2/3 complex with the mitochore during anterograde mitochondrial movement; also binds to and promotes degradation of mRNAs for select nuclear-encoded mitochondrial proteins
Synteny 70 ends here
232	2672	YGL123W	Protein component of the small (40S) subunit; essential for control of translational accuracy; phosphorylation by C-terminal domain kinase I (CTDK-I) enhances translational accuracy; methylated on one or more arginine residues by Hmt1p
233	-2673	YGL122C	Nuclear polyadenylated RNA-binding protein required for nuclear mRNA export and poly(A) tail length control; binds nuclear pore protein Mlp1p; autoregulates mRNA levels; related to human hnRNPs; nuclear localization sequence binds Kap104p
234	-2674	YGL121C	Proposed gamma subunit of the heterotrimeric G protein that interacts with the receptor Gpr1p; involved in regulation of pseudohyphal growth; requires Gpb1p or Gpb2p to interact with Gpa2p; overproduction causes prion curing
235	-2675	YGL120C	RNA helicase in the DEAH-box family; functions in both RNA polymerase I and polymerase II transcript metabolism; involved in release of the lariat-intron from the spliceosome
236	2676	YGL119W	Protein required for ubiquinone (coenzyme Q) biosynthesis and for respiratory growth; exhibits genetic interaction with COQ9; suggesting a common function; similar to prokaryotic proteins involved in early steps of ubiquinone biosynthesis
237	-13222	Scer_7.trna7W	Tryptophan tRNA (tRNA-Trp); predicted by tRNAscan-SE analysis; tRNA Type: Trp (W) | Anti-Codon: CCA | Cove Score: 67.27
238	2677	YGL117W	Putative protein of unknown function
239	2678	YGL116W	Cell-cycle regulated activator of anaphase-promoting complex/cyclosome (APC/C); which is required for metaphase/anaphase transition; directs ubiquitination of mitotic cyclins; Pds1p; and other anaphase inhibitors; potential Cdc28p substrate
240	2679	YGL115W	Activating gamma subunit of the AMP-activated Snf1p kinase complex (contains Snf1p and a Sip1p/Sip2p/Gal83p family member); activates glucose-repressed genes; represses glucose-induced genes; role in sporulation; and peroxisome biogenesis
241	2680	YGL114W	Putative protein of unknown function; predicted member of the oligopeptide transporter (OPT) family of membrane transporters
Synteny 71 ends here
242	-9504	YBR231C	Protein of unknown function; component of the SWR1 complex; which exchanges histone variant H2AZ (Htz1p) for chromatin-bound histone H2A
243	9515	YBR233W	RNA binding protein with similarity to mammalian heterogeneous nuclear RNP K protein; involved in the regulation of telomere position effect and telomere length
Synteny 72 ends here
244	2682	YGL113W	Protein involved in the initiation of DNA replication; required for proper assembly of replication proteins at the origins of replication; interacts with Cdc45p
245	-2683	YGL112C	Subunit (60 kDa) of TFIID and SAGA complexes; involved in transcription initiation of RNA polymerase II and in chromatin modification; similar to histone H4
Synteny 73 ends here
246	9526	YBR233W-A	Essential subunit of the Dam1 complex (aka DASH complex); couples kinetochores to the force produced by MT depolymerization thereby aiding in chromosome segregation; is transferred to the kinetochore prior to mitosis
247	-9536	YBR234C	Subunit of the ARP2/3 complex; which is required for the motility and integrity of cortical actin patches
Synteny 74 ends here
248	2684	YGL111W	Constituent of 66S pre-ribosomal particles; involved in 60S ribosomal subunit biogenesis
249	-2685	YGL110C	Protein of unknown function; has a CUE domain that binds ubiquitin; which may facilitate intramolecular monoubiquitination
250	-2686	YGL108C	Protein of unknown function; predicted to be palmitoylated; green fluorescent protein (GFP)-fusion protein localizes to the cell periphery
251	2687	YGL106W	Essential light chain for Myo1p; light chain for Myo2p; stabilizes Myo2p by binding to the neck region; interacts with Myo1p; Iqg1p; and Myo2p to coordinate formation and contraction of the actomyosin ring with targeted membrane deposition
252	2688	YGL105W	Protein that binds tRNA and methionyl- and glutamyl-tRNA synthetases (Mes1p and Gus1p); delivering tRNA to them; stimulating catalysis; and ensuring their localization to the cytoplasm; also binds quadruplex nucleic acids
Synteny 75 ends here
253	-9601	YBR240C	Transcriptional activator of thiamine biosynthetic genes; interacts with regulatory factor Thi3p to control expression of thiamine biosynthetic genes with respect to thiamine availability; acts together with Pdc2p to respond to thiaminediphosphate demand; possibly as related to carbon source availability; zinc finger protein of the Zn(II)2Cys6 type
254	-9613	YBR241C	Putative transporter; member of the sugar porter family; green fluorescent protein (GFP)-fusion protein localizes to the vacuolar membrane; YBR241C is not an essential gene
Synteny 76 ends here
255	9624	YBR242W	Putative protein of unknown function; green fluorescent protein (GFP)-fusion protein localizes to the cytoplasm and nucleus; YBR242W is not an essential gene
256	-9635	YBR243C	UDP-N-acetyl-glucosamine-1-P transferase; transfers Glc-Nac-P from UDP-GlcNac to Dol-P in the ER in the first step of the dolichol pathway of protein asparagine-linked glycosylation; inhibited by tunicamycin
Synteny 77 ends here
257	3595	YBR244W	Phospholipid hydroperoxide glutathione peroxidase induced by glucose starvation that protects cells from phospholipid hydroperoxides and nonphospholipid peroxides during oxidative stress
258	-9656	YBR245C	ATPase subunit of imitation-switch (ISWI) class chromatin remodelers; ATPase; forms a complex with Ioc3p called Isw1a and a complex with Ioc2p and Ioc4p called Isw1b; Isw1a and Isw1b have both partially overlapping and distinct roles with Isw1a involved in repression of transcription initiation and Isw1b involved in regulation of transcription elongation
259	9667	YBR246W	Protein required for last step of diphthamide biosynthesis; deletion leads to accumulation of diphthine; which is the enzymatic product of the second step of the biosynthesis; WD40 domain-containing protein involved in endosomal recycling; forms a complex with Rtt10p that functions in the retromer-mediated pathway for recycling internalized cell-surface proteins; non-essential gene identified in …
Synteny 78 ends here
260	-9687	YBR248C	Imidazole glycerol phosphate synthase (glutamine amidotransferase:cyclase); catalyzes the fifth step of histidine biosynthesis and also produces 5-aminoimidazole-4-carboxamide ribotide (AICAR); a purine precursor
261	-9697	YBR249C	3-deoxy-D-arabino-heptulosonate-7-phosphate (DAHP) synthase; catalyzes the first step in aromatic amino acid biosynthesis and is feedback-inhibited by tyrosine or high concentrations of phenylalanine or tryptophan
262	9707	YBR250W	Protein of unknown function; associates with meiosis-specific protein Spo1p
Synteny 79 ends here
263	-10278	YPL178W	Small subunit of the heterodimeric cap binding complex that also contains Sto1p; component of the spliceosomal commitment complex; interacts with Npl3p; possibly to package mRNA for export from the nucleus; contains an RNA-binding motif
264	12821	Scer_16.trna2E	Glutamate tRNA (tRNA-Glu); predicted by tRNAscan-SE analysis; thiolation of uridine at wobble position (34) requires Ncs6p; target of K. lactis zymocin; tRNA Type: Glu (E) | Anti-Codon: UUC | Cove Score: 62.99
265	-10277	YPL179W	Putative protein serine/threonine phosphatase; null mutation enhances efficiency of translational suppressors
Synteny 80 ends here
266	10274	YPL183C	WD40 domain-containing protein involved in endosomal recycling; forms a complex with Rrt2p that functions in the retromer-mediated pathway for recycling internalized cell-surface proteins; has a role in regulation of Ty1 transposition; human ortholog is WDR6
267	-10273	YPL183W-A	Protein involved translation; mutants have defects in biogenesis of nuclear ribosomes; sequence similar to prokaryotic ribosomal protein L36; may be a mitochondrial ribosomal protein encoded in the nucleus
Synteny 81 ends here
268	2699	YGL093W	Subunit of a kinetochore-microtubule binding complex with Kre28p that bridges centromeric heterochromatin and kinetochore MAPs and motors; required for sister chromatid bi-orientation and kinetochore binding of SAC components
269	2700	YGL092W	Essential protein with distinct roles in two nuclear pore subcomplexes; catalyzes its own proteolytic cleavage in vivo to generate a C-terminal fragment that is a structural component of the Nup84p subcomplex (with roles in NPC biogenesis and localization of genes to the nuclear periphery); and an N-terminal fragment that is one of several FG-nucleoporins within the NPC central core directly resp…
270	-2701	YGL091C	Essential iron-sulfur cluster binding protein localized in the cytoplasm; forms a complex with Cfd1p that is involved in iron-sulfur protein assembly in the cytosol; similar to P-loop NTPases
271	2702	YGL090W	Component of the DNA ligase IV complex that mediates nonhomologous end joining in DNA double-strand break repair; physically interacts with Dnl4p and Nej1p; homologous to mammalian XRCC4 protein
Synteny 82 ends here
272	10272	YPL184C	RNA-binding protein proposed to be involved in translational regulation; binds specific categories of mRNAs; including those that contain upstream open reading frames (uORFs) and internal ribosome entry sites (IRES)
273	10271	YPL186C	Protein that interacts with Ulp1p; a Ubl (ubiquitin-like protein)-specific protease for Smt3p protein conjugates; detected in a phosphorylated state in the mitochondrial outer membrane; also detected in ER and nuclear envelope
Synteny 83 ends here
274	-2705	YGL087C	Ubiquitin-conjugating enzyme variant involved in error-free postreplication repair; forms a heteromeric complex with Ubc13p; an active ubiquitin-conjugating enzyme; cooperates with chromatin-associated RING finger proteins; Rad18p and Rad5p
275	2706	YGL086W	Coiled-coil protein involved in the spindle-assembly checkpoint; phosphorylated by Mps1p upon checkpoint activation which leads to inhibition of the activity of the anaphase promoting complex; forms a complex with Mad2p
276	2707	YGL085W	Putative protein of unknown function; mutant has long chronological lifespan; has homology to Staphylococcus aureus nuclease; GFP-fusion protein localizes to mitochondria; is induced in response to the DNA-damaging agent MMS
277	-2708	YGL084C	Plasma membrane protein involved in remodeling GPI anchors; member of the MBOAT family of putative membrane-bound O-acyltransferases; proposed to be involved in glycerol transport
278	2709	YGL083W	Putative kinase; suppressor of GTPase mutant; similar to bovine rhodopsin kinase
Synteny 84 ends here
279	11726	YPL189C-A	Cytochrome oxidase assembly factor; null mutation results in respiratory deficiency with specific loss of cytochrome oxidase activity; functions downstream of assembly factors Mss51p and Coa1p and interacts with assembly factor Shy1p
280	10269	YPL190C	RNA-binding protein; subunit of Nrd1 complex (Nrd1p-Nab3p-Sen1p); complex interacts with the exosome to mediate 3&#8242; end formation of some mRNAs; snRNAs; snoRNAs; and CUTs; required for termination of non-poly(A) transcripts and efficient splicing
Synteny 85 ends here
281	2710	YGL082W	Putative protein of unknown function; predicted prenylation/proteolysis target of Afc1p and Rce1p; green fluorescent protein (GFP)-fusion protein localizes to the cytoplasm and nucleus; YGL082W is not an essential gene
282	2711	YGL081W	Putative protein of unknown function; non-essential gene; interacts genetically with CHS5; a gene involved in chitin biosynthesis
Synteny 86 ends here
283	10268	YPL192C	Pheromone-regulated protein required for nuclear envelope fusion during karyogamy; localizes to the outer face of the nuclear membrane; interacts with Kar5p at the spindle pole body
284	-10267	YPL193W	Protein involved in the assembly of 60S ribosomal subunits; functionally interacts with Dbp6p; functions in a late nucleoplasmic step of the assembly
Synteny 87 ends here
285	-10266	YPL194W	DNA damage checkpoint protein; part of a PCNA-like complex required for DNA damage response; required for pachytene checkpoint to inhibit cell cycle in response to unrepaired recombination intermediates; potential Cdc28p substrate
286	-10265	YPL195W	Delta adaptin-like subunit of the clathrin associated protein complex (AP-3); functions in transport of alkaline phosphatase to the vacuole via the alternate pathway; suppressor of loss of casein kinase 1 function
Synteny 88 ends here
287	-2715	YGL078C	RNA-Dependent ATPase; member of DExD/H-box family; involved in cleavage of site A3 within the ITS1 spacer during rRNA processing; not essential for growth; but deletion causes severe slow-growth phenotype
288	-2716	YGL077C	Choline/ethanolamine transporter; involved in the uptake of nitrogen mustard and the uptake of glycine betaine during hypersaline stress; co-regulated with phospholipid biosynthetic genes and negatively regulated by choline and myo-inositol
289	-2717	YGL076C	Protein component of the large (60S) ribosomal subunit; nearly identical to Rpl7Bp and has similarity to E. coli L30 and rat L7 ribosomal proteins; contains a conserved C-terminal Nucleic acid Binding Domain (NDB2)
Synteny 89 ends here
290	-2718	YGL075C	Essential membrane protein localized at the nuclear envelope and spindle pole body (SPB); required for insertion of the newly duplicated SPB into the nuclear envelope; potentially phosphorylated by Cdc28p
291	2719	YGL073W	Trimeric heat shock transcription factor; activates multiple genes in response to stresses that include hyperthermia; recognizes variable heat shock elements (HSEs) consisting of inverted NGAAN repeats; posttranslationally regulated
Synteny 90 ends here
292	2720	YGL071W	Transcription factor involved in iron utilization and homeostasis; binds the consensus site PyPuCACCCPu and activates the expression of target genes in response to changes in iron availability; in iron-replete conditions activity is negatively regulated by Grx3p; Grx4p; and Fra2p; which regulate Aft1p translocation from the nucleus to the cytoplasm
293	-2721	YGL070C	RNA polymerase II subunit B12.6; contacts DNA; mutations affect transcription start site selection and fidelity of transcription
294	2722	YGL068W	Protein associated with the mitochondrial nucleoid; putative mitochondrial ribosomal protein with similarity to E. coli L7/L12 ribosomal protein; required for normal respiratory growth
Synteny 91 ends here
295	-10260	YPL203W	cAMP-dependent protein kinase catalytic subunit; promotes vegetative growth in response to nutrients via the Ras-cAMP signaling pathway; partially redundant with Tpk1p and Tpk3p; localizes to P-bodies during stationary phase
296	-10259	YPL204W	Protein kinase involved in regulating diverse events including vesicular trafficking; DNA repair; and chromosome segregation; binds the CTD of RNA pol II; homolog of mammalian casein kinase 1delta (CK1delta)
Synteny 92 ends here
297	2725	YGL066W	SAGA complex subunit; has a role in anchoring the deubiquitination module into SAGA and SLIK complexes; involved in preinitiation complex assembly at promoters; human ortholog ataxin-7 is associated with spinocerebellar ataxia diseases; mutant displays reduced transcription elongation in the G-less-based run-on (GLRO) assay
298	-2726	YGL065C	Mannosyltransferase that catalyzes two consecutive steps in the N-linked glycosylation pathway; alg2 mutants exhibit temperature-sensitive growth and abnormal accumulation of the lipid-linked oligosaccharide Man2GlcNAc2-PP-Dol
Synteny 93 ends here
299	-10257	YPL207W	Iron-sulfer protein required for synthesis of Wybutosine modified tRNA; Wybutosine is a modified guanosine found at the 3'-position adjacent to the anticodon of phenylalanine tRNA which supports reading frame maintenance by stabilizing codon-anticodon interactions; induction by Yap5p in response to iron provides protection from high iron toxicity; overexpression results in increased cellular iron
300	-10255	YPL208W	SET-domain lysine-N-methyltransferase; catalyzes the formation of dimethyllysine residues on the large ribsomal subunit proteins L23a (Rpl23Ap and Rpl23Bp) and L18 (Rps18Ap and Rps18Bp)
301	10254	YPL209C	Aurora kinase subunit of the conserved chromosomal passenger complex (CPC; Ipl1p-Sli15p-Bir1p-Nbl1p); involved in regulating kinetochore-microtubule attachments; helps maintain condensed chromosomes during anaphase and early telophase; required for SPB cohesion and prevention of multipolar spindle formation
Synteny 94 ends here
302	10253	YPL210C	Core component of the signal recognition particle (SRP) ribonucleoprotein (RNP) complex that functions in targeting nascent secretory proteins to the endoplasmic reticulum (ER) membrane
303	-10252	YPL211W	Nucleolar protein required for 60S ribosome subunit biogenesis; constituent of 66S pre-ribosomal particles; physically interacts with Nop8p and the exosome subunit Rrp43p
Synteny 95 ends here
304	2665	YGL129C	Mitochondrial ribosomal protein of the small subunit; has similarity to mammalian apoptosis mediator proteins; null mutation prevents induction of apoptosis by overproduction of metacaspase Mca1p
305	-2664	YGL130W	Alpha (guanylyltransferase) subunit of the mRNA capping enzyme; a heterodimer (the other subunit is CET1; an RNA 5'-triphosphatase) involved in adding the 5' cap to mRNA; the mammalian enzyme is a single bifunctional polypeptide
306	2663	YGL131C	DNA binding protein with similarity to the S. pombe Snt2 protein; computational analysis suggests that Snt2p is a transcription factor with a role in regulation of expression of genes encoding amine transporters
Synteny 96 ends here
307	-10251	YPL213W	Component of U2 snRNP; disruption causes reduced U2 snRNP levels; physically interacts with Msl1p; putative homolog of human U2A' snRNP protein
308	10250	YPL214C	Bifunctional enzyme with thiamine-phosphate pyrophosphorylase and 4-methyl-5-beta-hydroxyethylthiazole kinase activities; required for thiamine biosynthesis; GFP-fusion protein localizes to the cytoplasm in a punctate pattern
309	-10249	YPL215W	Mitochondrial protein required for assembly of cytochrome bc1 complex; forms a complex with Cbp6p that binds to mt ribosomes near the polypeptide tunnel exit and promotes efficient translation of the COB mRNA; Cbp3p-Cbp6p complex also interacts with newly synthesized cytochrome b (Cobp) and Cbp4p to promote assembly of Cobp into the cytochrome bc1 complex
Synteny 97 ends here
310	10248	YPL217C	GTPase required for synthesis of 40S ribosomal subunits and for processing the 35S pre-rRNA at sites A0; A1; and A2; interacts with Rcl1p; which stimulates its GTPase and U3 snoRNA binding activities; has similarity to Tsr1p
311	-10247	YPL218W	GTPase; GTP-binding protein of the ARF family; component of COPII coat of vesicles; required for transport vesicle formation during ER to Golgi protein transport
Synteny 98 ends here
312	-2661	YGL134W	Pho85p cyclin; recruits; activates; and targets Pho85p cyclin-dependent protein kinase to its substrate
313	-2660	YGL135W	N-terminally acetylated protein component of the large (60S) ribosomal subunit; nearly identical to Rpl1Ap and has similarity to E. coli L1 and rat L10a ribosomal proteins; rpl1a rpl1b double null mutation is lethal
314	2657	YGL136C	Mitochondrial 2' O-ribose methyltransferase; required for methylation of U(2791) in 21S rRNA; MRM2 deletion confers thermosensitive respiration and loss of mitochondrial DNA; has similarity to Spb1p and Trm7p; and to E. coli FtsJ/RrmJ
315	-2656	YGL137W	Essential beta'-coat protein of the COPI coatomer; involved in ER-to-Golgi and Golgi-to-ER transport; contains WD40 domains that mediate cargo selective interactions; 45% sequence identity to mammalian beta'-COP
316	2655	YGL138C	Putative protein of unknown function; has no significant sequence similarity to any known protein
317	-2654	YGL139W	Putative FAD transporter; similar to Flc1p and Flc2p; localized to the ER
Synteny 99 ends here
318	9248	YMR172W	Transcription factor required for the transient induction of glycerol biosynthetic genes GPD1 and GPP2 in response to high osmolarity; targets Hog1p to osmostress responsive promoters; has similarity to Msn1p and Gcr1p
319	9249	YMR173W	DNA damage-responsive protein; expression is increased in response to heat-shock stress or treatments that produce DNA lesions; contains multiple repeats of the amino acid sequence NNNDSYGS
320	-9250	YMR174C	Cytoplasmic proteinase A (Pep4p) inhibitor; dependent on Pbs2p and Hog1p protein kinases for osmotic induction; intrinsically unstructured; N-terminal half becomes ordered in the active site of proteinase A upon contact
321	9252	YMR175W	Phospholipid-binding hydrophilin; essential to overcome desiccation-rehydration process; expression is induced by osmotic stress
322	9253	YMR176W	Non-essential protein of unknown function; contains ATP/GTP-binding site motif A; null mutant exhibits cellular volume up to four times greater than wild-type; also large drooping buds with elongated necks
323	9254	YMR177W	Putative metal transporter involved in mitochondrial iron accumulation; closely related to Mmt2p
Synteny 100 ends here
324	-9257	YMR180C	RNA 5'-triphosphatase; localizes to both the nucleus and cytoplasm
325	-9258	YMR181C	Protein of unknown function; mRNA transcribed as part of a bicistronic transcript with a predicted transcriptional repressor RGM1/YMR182C; mRNA is destroyed by nonsense-mediated decay (NMD); YMR181C is not an essential gene
326	-9259	YMR182C	Putative zinc finger DNA binding transcription factor; contains two N-terminal C2H2 zinc fingers and C-terminal proline rich domain; overproduction impairs cell growth and induces expression of genes involved in monosaccharide catabolism and aldehyde metabolism; deletion decreases expression of Y-prime telomeric elements; regulates expression of subtelomeric COS genes in conjunction with RNA bind…
Synteny 101 ends here
327	-10240	YPL233W	Essential component of the MIND kinetochore complex (Mtw1p Including Nnf1p-Nsl1p-Dsn1p) which joins kinetochore subunits contacting DNA to those contacting microtubules; required for accurate chromosome segregation
328	10239	YPL234C	Vacuolar ATPase V0 domain subunit c'; involved in proton transport activity; hydrophobic integral membrane protein (proteolipid) containing four transmembrane segments; N and C termini are in the vacuolar lumen
329	-10238	YPL235W	ATP-dependent DNA helicase; also known as reptin; member of the AAA+ and RuvB protein families; similar to Rvb1p; conserved component of multiple complexes including the INO80 complex; the Swr1 complex; and the R2TP complex (Rvb1-Rvb2-Tah1-Pih1); involved in multiple processes such as chromatin remodeling; box C/D snoRNP assembly; and RNA polymerase II assembly
330	10237	YPL236C	Protein proposed to be involved in vacuolar functions; mutant shows defect in CPY processing; has sequence similarity with the human serine/threonine protein kinase STK16
Synteny 102 ends here
331	-10236	YPL237W	Beta subunit of the translation initiation factor eIF2; involved in the identification of the start codon; proposed to be involved in mRNA binding
332	-10234	YPL239W	Cytoplasmic ankyrin-repeat containing protein of unknown function; proposed to link the processes of 40S ribosomal subunit biogenesis and adaptation to osmotic and oxidative stress; expression repressed by heat shock
Synteny 103 ends here
333	9263	YMR185W	Putative protein of unknown function; conflicting evidence on whether null mutant is viable with elongated buds; or inviable
334	9264	YMR186W	Cytoplasmic chaperone of the Hsp90 family; redundant in function and nearly identical with Hsp82p; and together they are essential; expressed constitutively at 10-fold higher basal levels than HSP82 and induced 2-3 fold by heat shock
Synteny 104 ends here
335	10233	YPL241C	GTPase-activating protein (GAP) for Cin4p; tubulin folding factor C involved in beta-tubulin (Tub2p) folding; mutants display increased chromosome loss and benomyl sensitivity; deletion complemented by human GAP; retinitis pigmentosa 2
336	10232	YPL242C	Essential protein required for determination of budding pattern; promotes localization of axial markers Bud4p and Cdc12p and functionally interacts with Sec3p; localizes to the contractile ring during anaphase; member of the IQGAP family
Synteny 105 ends here
337	-10231	YPL243W	Core component of the signal recognition particle (SRP) ribonucleoprotein (RNP) complex that functions in targeting nascent secretory proteins to the endoplasmic reticulum (ER) membrane
338	10230	YPL244C	Protein with a role in UDP-galactose transport to the Golgi lumen; has similarity to human UDP-galactose transporter UGTrel1; exhibits a genetic interaction with S. cerevisiae ERO1
339	-10229	YPL245W	Putative protein of unknown function; green fluorescent protein (GFP)-fusion protein localizes to both the nucleus and the cytoplasm
340	10228	YPL246C	Possible rhomboid protease; has similarity to eukaryotic rhomboid proteases including Pcp1p
Synteny 106 ends here
341	9267	YMR189W	P subunit of the mitochondrial glycine decarboxylase complex; required for the catabolism of glycine to 5;10-methylene-THF; expression is regulated by levels of 5;10-methylene-THF in the cytoplasm
342	-9268	YMR190C	Nucleolar DNA helicase of the RecQ family; involved in genome integrity maintenance; regulates chromosome synapsis and meiotic joint molecule/crossover formation; potential role as repressor of a subset of rapamycin responsive genes; rapidly lost in response to rapamycin in Rrd1p-dependent manner; similar to human BLM and WRN proteins implicated in Bloom and Werner syndromes
Synteny 107 ends here
343	9269	YMR191W	Protein required for survival at high temperature during stationary phase; not required for growth on nonfermentable carbon sources
344	9270	YMR192W	Putative GTPase activating protein (GAP) with a role in exocytosis; stimulates Gyp5p GAP activity on Ypt1p; colocalizes with Gyp5p at sites of polarized growth; interacts with Gyp5p; Rvs161p; and Rvs167p; involved in recruiting Rvs167p to the bud tip during polarized growth
345	9271	YMR193W	Mitochondrial ribosomal protein of the large subunit; two mitochondrial ribosomal proteins; YmL14 and YmL24; have been assigned to the same gene
346	9272	YMR194W	N-terminally acetylated protein component of the large (60S) ribosomal subunit; nearly identical to Rpl36Bp and has similarity to rat L36 ribosomal protein; binds to 5.8 S rRNA
Synteny 108 ends here
347	9274	YMR196W	Putative protein of unknown function; green fluorescent protein (GFP)-fusion protein localizes to the cytoplasm; YMR196W is not an essential gene
348	-9275	YMR197C	Protein involved in cis-Golgi membrane traffic; v-SNARE that interacts with two t-SNARES; Sed5p and Pep12p; required for multiple vacuolar sorting pathways
Synteny 109 ends here
349	-10223	YPL254W	Adaptor protein required for structural integrity of the SAGA complex; a histone acetyltransferase-coactivator complex that is involved in global regulation of gene expression through acetylation and transcription functions
350	-10222	YPL255W	Protein required for the spindle pole body (SPB) duplication; localized at the central plaque periphery; forms a complex with a nuclear envelope protein Mps2p and SPB components Spc29p and Kar1p; required for mitotic functions of Cdc5p
Synteny 110 ends here
351	9277	YMR199W	G1 cyclin involved in regulation of the cell cycle; activates Cdc28p kinase to promote the G1 to S phase transition; late G1 specific expression depends on transcription factor complexes; MBF (Swi6p-Mbp1p) and SBF (Swi6p-Swi4p)
352	9278	YMR200W	Molecular chaperone involved in protein folding in the ER; mutation causes defects in cell wall synthesis and in lysis of autophagic bodies; suppresses tor2 mutations; and is synthetically lethal with kar2-1 and with rot2 mutations; involved in N-linked glycosylation and O-mannosylation
Synteny 111 ends here
353	-9698	YNR007C	E2-like enzyme involved in autophagy and the cytoplasm-to-vacuole targeting (Cvt) pathway; plays a role in formation of Atg8p-phosphatidylethanolamine conjugates; which are involved in membrane dynamics during autophagy and Cvt
354	9699	YNR008W	Acyltransferase that catalyzes diacylglycerol esterification; one of several acyltransferases that contribute to triglyceride synthesis; putative homolog of human lecithin cholesterol acyltransferase
355	9700	YNR009W	Transcriptional co-repressor of MBF (MCB binding factor)-regulated gene expression; Nrm1p associates stably with promoters via MBF to repress transcription upon exit from G1 phase
Synteny 112 ends here
356	9281	YMR203W	Component of the TOM (translocase of outer membrane) complex responsible for recognition and initial import steps for all mitochondrially directed proteins; constitutes the core element of the protein conducting pore
357	-9282	YMR204C	Peripheral membrane protein of peroxisomes involved in peroxisomal inheritance; recruitment to peroxisomes is mediated by interaction with Pex3p at the peroxisomal membrane
358	-10766	YMR205C	Beta subunit of heterooctameric phosphofructokinase involved in glycolysis; indispensable for anaerobic growth; activated by fructose-2;6-bisphosphate and AMP; mutation inhibits glucose induction of cell cycle-related genes
Synteny 113 ends here
359	-9702	YNR011C	RNA-dependent ATPase in the DEAH-box family; required for activation of the spliceosome before the first transesterification step in RNA splicing; orthologous to human protein DHX16
360	9703	YNR012W	Uridine/cytidine kinase; component of the pyrimidine ribonucleotide salvage pathway that converts uridine into UMP and cytidine into CMP; involved in the pyrimidine deoxyribonucleotide salvage pathway; converting deoxycytidine into dCMP
361	-9704	YNR013C	Low-affinity phosphate transporter of the vacuolar membrane; deletion of pho84; pho87; pho89; pho90; and pho91 causes synthetic lethality; transcription independent of Pi and Pho4p activity; overexpression results in vigorous growth
Synteny 114 ends here
362	-11102	YCR046C	Mitochondrial ribosomal protein of the large subunit; required for respiration and for maintenance of the mitochondrial genome
363	-11110	YCR047C	Methyltransferase; methylates residue G1575 of 18S rRNA; required for rRNA processing and nuclear export of 40S ribosomal subunits independently of methylation activity; diploid mutant displays random budding pattern
364	11120	YCR048W	Acyl-CoA:sterol acyltransferase; isozyme of Are2p; endoplasmic reticulum enzyme that contributes the major sterol esterification activity in the absence of oxygen
Synteny 115 ends here
365	9710	YNR021W	Putative protein of unknown function; green fluorescent protein (GFP)-fusion protein localizes to the endoplasmic reticulum; YNR021W is not an essential gene
366	-9711	YNR022C	Mitochondrial ribosomal protein of the large subunit; not essential for mitochondrial translation
Synteny 116 ends here
367	11134	YCR052W	Component of the RSC chromatin remodeling complex; essential for mitotic growth; homolog of SWI/SNF subunit Swp73p
368	11139	YCR053W	Threonine synthase; conserved protein that catalyzes formation of threonine from O-phosphohomoserine; expression is regulated by the GCN4-mediated general amino acid control pathway
369	-11143	YCR054C	Essential protein of unknown function; with orthologs in Ashbya gossypii and Candida albicans; similar to human ATXN10; mutations in which cause spinocerebellar ataxia type 10; codon usage corresponds to that observed for yeast genes expressed at low levels
370	-11155	YCR057C	Conserved 90S pre-ribosomal component essential for proper endonucleolytic cleavage of the 35 S rRNA precursor at A0; A1; and A2 sites; contains eight WD-repeats; PWP2 deletion leads to defects in cell cycle and bud morphogenesis
Synteny 117 ends here
371	-11166	YCR059C	Negative regulator of eIF2 kinase Gcn2p; competes with Gcn2p for binding to Gcn1p; may contribute to regulation of translation in response to starvation via regulation of Gcn2p; binds to monomeric actin and to ribosomes and polyribosomes; ortholog of mammalian IMPACT
372	11174	YCR060W	Component of the conserved R2TP complex (Rvb1-Rvb2-Tah1-Pih1); contains a single TPR domain with at least two TPR motifs; R2TP complex interacts with Hsp90 (Hsp82p and Hsc82p) to mediate assembly large protein complexes such as box C/D snoRNPs and RNA polymerase II
373	11185	YCR061W	Protein of unknown function; green fluorescent protein (GFP)-fusion protein localizes to the cytoplasm in a punctate pattern; induced by treatment with 8-methoxypsoralen and UVA irradiation
374	13204	Scer_3.trna9S	Serine tRNA (tRNA-Ser); predicted by tRNAscan-SE analysis; i6A37 modification is catalyzed by Mod5p; can mutate to suppress amber or ochre nonsense mutations; suppressor mutant alleles are recessive lethal and can only be maintained when an additional wild-type copy of the gene is present; because SUP61 encodes the only tRNA species that can decode UCG codons; tRNA Type: Ser (S) | Anti-Codon: CGA…
375	11191	YCR063W	Component of the SF3b subcomplex of the U2 snRNP; diploid mutants display a random budding pattern instead of the wild-type bipolar pattern; facilitates passage through G1/S Start; but is not required for G2/M transition or exit from mitosis
376	11198	YCR065W	Forkhead transcription factor that drives S-phase specific expression of genes involved in chromosome segregation; spindle dynamics; and budding; suppressor of calmodulin mutants with specific SPB assembly defects; telomere maintenance role
377	11204	YCR066W	E3 ubiquitin ligase; forms heterodimer with Rad6p to monoubiquitinate PCNA-K164; heterodimer binds single-stranded DNA and has single-stranded DNA dependent ATPase activity; required for postreplication repair
378	-11210	YCR067C	Integral endoplasmic reticulum membrane protein that stimulates Sar1p GTPase activity; involved in COPII vesicle budding through disassociation of coat proteins from membranes onto liposomes; binds Sec16p; similar to Sec12p
Synteny 118 ends here
379	11216	YCR068W	Lipase required for intravacuolar lysis of autophagic bodies and Cvt bodies; targeted to intravacuolar vesicles during autophagy via the multivesicular body (MVB) pathway
380	11223	YCR069W	Peptidyl-prolyl cis-trans isomerase (cyclophilin); catalyzes the cis-trans isomerization of peptide bonds N-terminal to proline residues; has a potential role in the secretory pathway
Synteny 119 ends here
381	-9714	YNR029C	Putative protein of unknown function; deletion confers reduced fitness in saline
382	9715	YNR030W	Alpha-1;6-mannosyltransferase localized to the ER; responsible for the addition of the alpha-1;6 mannose to dolichol-linked Man7GlcNAc2; acts in the dolichol pathway for N-glycosylation
Synteny 120 ends here
383	-11227	YCR071C	Mitochondrial ribosomal protein of the large subunit
384	-11229	YCR072C	WD-repeat protein involved in ribosome biogenesis; may interact with ribosomes; required for maturation and efficient intra-nuclear transport or pre-60S ribosomal subunits; localizes to the nucleolus
385	-11239	YCR073C	MAP kinase kinase kinase of the HOG1 mitogen-activated signaling pathway; functionally redundant with; and homologous to; Ssk2p; interacts with and is activated by Ssk1p; phosphorylates Pbs2p
Synteny 121 ends here
386	9716	YNR032W	Putative serine/threonine protein phosphatase of the type 2A-like phosphatase family; required for glycogen accumulation; interacts with Tap42p; which binds to and regulates other protein phosphatases
387	-9717	YNR032C-A	Ubiquitin-like protein modifier; promotes alternative splicing of SRC1 pre-mRNA; binds non-covalently to the HIND domain of Snu66; may function in modification of Sph1p and Hbt1p; functionally complemented by the human or S. pombe ortholog; mechanism of Hub1p adduct formation not yet clear
388	9720	YNR033W	Para-aminobenzoate (PABA) synthase; has similarity to Escherichia coli PABA synthase components PabA and PabB; required for the synthesis of para-aminobenzoic acid; an important intermediate for folate and ubiquinone Q biosynthesis
Synteny 122 ends here
389	11248	YCR073W-A	Protein with a possible role in tRNA export; shows similarity to 6-phosphogluconolactonase non-catalytic domains but does not exhibit this enzymatic activity; homologous to Sol1p; Sol3p; and Sol4p
390	-11256	YCR075C	Protein with similarity to human cystinosin; which is a H(+)-driven transporter involved in L-cystine export from lysosomes and implicated in the disease cystinosis; contains seven transmembrane domains
Synteny 123 ends here
391	-11262	YCR076C	Putative protein of unknown function; interacts physically with multiple subunits of the 20S proteasome and genetically with genes encoding 20S core particle and 19S regulatory particle subunits; exhibits boundary activity which blocks the propagation of heterochromatic silencing; contains a PI31 proteasome regulator domain and sequence similarity with human PSMF1; a proteasome inhibitor; not an …
392	-11269	YCR077C	Topoisomerase II-associated deadenylation-dependent mRNA-decapping factor; also required for faithful chromosome transmission; maintenance of rDNA locus stability; and protection of mRNA 3'-UTRs from trimming; functionally linked to Pab1p
Synteny 124 ends here
393	-9722	YNR035C	Subunit of the ARP2/3 complex; which is required for the motility and integrity of cortical actin patches; required for cortical localization of calmodulin
394	-9723	YNR036C	Mitochondrial protein; may interact with ribosomes based on co-purification experiments; similar to E. coli and human mitochondrial S12 ribosomal proteins
Synteny 125 ends here
395	-9724	YNR037C	Mitochondrial ribosomal protein of the small subunit; has similarity to E. coli S19 ribosomal protein
396	9725	YNR038W	Essential protein involved in ribosome biogenesis; putative ATP-dependent RNA helicase of the DEAD-box protein family
Synteny 126 ends here
397	11284	YCR082W	Component of the ADA histone acetyltransferase complex; Ach2p and Ach1p are unique to the ADA complex and not shared with the related SAGA and SLIK complexes; may tether Ach1p to the complex
398	11292	YCR083W	Mitochondrial thioredoxin; highly conserved oxidoreductase required to maintain the redox homeostasis of the cell; forms the mitochondrial thioredoxin system with Trr2p; redox state is maintained by both Trr2p and Glr1p
Synteny 127 ends here
399	9727	YNR040W	Putative protein of unknown function; the authentic; non-tagged protein is detected in highly purified mitochondria in high-throughput studies
400	-9728	YNR041C	Para hydroxybenzoate: polyprenyl transferase; catalyzes the second step in ubiquinone (coenzyme Q) biosynthesis
401	9729	YNR043W	Mevalonate pyrophosphate decarboxylase; essential enzyme involved in the biosynthesis of isoprenoids and sterols; including ergosterol; acts as a homodimer
Synteny 128 ends here
402	-11301	YCR084C	General repressor of transcription; forms complex with Cyc8p; involved in the establishment of repressive chromatin structure through interactions with histones H3 and H4; appears to enhance expression of some genes
403	11302	YCR086W	Nucleolar protein that forms a complex with Lrs4p and then Mam1p at kinetochores during meiosis I to mediate accurate homolog segregation; required for condensin recruitment to the replication fork barrier site and rDNA repeat segregation
404	-11303	YCR087C-A	Putative protein of unknown function; green fluorescent protein (GFP)-fusion protein localizes to the nucleolus; YCR087C-A is not an essential gene
405	11304	YCR088W	Actin-binding protein of the cortical actin cytoskeleton; important for activation of the Arp2/3 complex that plays a key role actin in cytoskeleton organization; phosphorylation within its PRR (Proline-Rich Region); mediated by Cdc28p and Pho85p; protects Abp1p from proteolysis mediated by its own PEST sequences
406	11305	YCR089W	Cell wall adhesin; expressed specifically during mating; may be involved in maintenance of cell wall integrity during mating
407	-11306	YCR090C	Putative protein of unknown function; green fluorescent protein (GFP)-fusion protein localizes to the cytoplasm and nucleus; YCR090C is not an essential gene
Synteny 129 ends here
408	9731	YNR045W	Mitochondrial translational activator specific for the COX3 mRNA; acts together with Pet54p and Pet122p; located in the mitochondrial inner membrane
409	9732	YNR046W	Protein involved in methylation of tRNA; rRNA; and translation factors; subunit of tRNA methyltransferase (MTase) complexes in combination with Trm9p and Trm11p; interacts with and stabilizes 18S rRNA methyltransferase Bud23p; subunit of complex with Mtq2p that methylates Sup45p (eRF1) in the ternary complex eRF1-eRF3-GTP; deletion confers resistance to zymocin
Synteny 130 ends here
410	11307	YCR091W	Putative serine/threonine protein kinase implicated in the regulation of phospholipid asymmetry through the activation of phospholipid translocases (flippases) Lem3p-Dnf1p/Dnf2p; similar to Fpk1p
411	-11308	YCR092C	Mismatch repair protein; forms dimers with Msh2p that mediate repair of insertion or deletion mutations and removal of nonhomologous DNA ends; contains a PCNA (Pol30p) binding motif required for genome stability
412	11310	YCR093W	Component of the CCR4-NOT complex; which has multiple roles in regulating mRNA levels including regulation of transcription and destabilizing mRNAs by deadenylation; basal transcription factor
413	11311	YCR094W	Endosomal protein that interacts with phospholipid flippase Drs2p; interaction with Cdc50p is essential for Drs2p catalytic activity; mutations affect cell polarity and polarized growth; similar to Ynr048wp and Lem3p
Synteny 131 ends here
414	-9733	YNR049C	Probable component of the secretory vesicle docking complex; acts at a late step in secretion; shows genetic and physical interactions with Sec1p; required for prospore membrane formation during sporulation
415	-9734	YNR050C	Saccharopine dehydrogenase (NADP+; L-glutamate-forming); catalyzes the formation of saccharopine from alpha-aminoadipate 6-semialdehyde; the seventh step in lysine biosynthesis pathway; exhibits genetic and physical interactions with TRM112
Synteny 132 ends here
416	-9735	YNR051C	Ubiquitin protease cofactor; forms deubiquitination complex with Ubp3p that coregulates anterograde and retrograde transport between the endoplasmic reticulum and Golgi compartments; null is sensitive to brefeldin A
417	-9736	YNR052C	RNase of the DEDD superfamily; subunit of the Ccr4-Not complex that mediates 3' to 5' mRNA deadenylation
418	-9737	YNR053C	Putative GTPase that associates with pre-60S ribosomal subunits in the nucleolus and is required for their nuclear export and maturation
419	-9738	YNR054C	Essential nucleolar protein involved in pre-18S rRNA processing; binds to RNA and stimulates ATPase activity of Dbp8; involved in assembly of the small subunit (SSU) processome
Synteny 133 ends here
420	2266	YER183C	5;10-methenyltetrahydrofolate synthetase; involved in folic acid biosynthesis
421	-2265	YER182W	Putative protein of unknown function; the authentic; non-tagged protein is detected in highly purified mitochondria in high-throughput studies
Synteny 134 ends here
422	3388	YHR207C	Methyltransferase involved in methylation of histone H4 Lys5; -8; -12; S-adenosylmethionine-dependent; zinc-finger protein; contains one canonical and two unusual fingers in unusual arrangements; deletion enhances replication of positive-strand RNA virus
423	-3387	YHR206W	Nuclear response regulator and transcription factor; physically interacts with the Tup1-Cyc8 complex and recruits Tup1p to its targets; part of a branched two-component signaling system; required for optimal induction of heat-shock genes in response to oxidative stress; involved in osmoregulation
424	-3386	YHR205W	AGC family protein kinase and functional ortholog of mammalian S6 kinase; phosphorylated by Tor1p and required for TORC1-mediated regulation of ribosome biogenesis; translation initiation; and entry into G0 phase; involved in transactivation of osmostress-responsive genes; regulates G1 progression; cAPK activity and nitrogen activation of the FGM pathway; integrates nutrient signals and stress si…
425	-3385	YHR204W	Alpha-1;2-specific exomannosidase of the endoplasmic reticulum; in complex with Pdi1p; generates a Man7GlcNac2 oligosaccharide signal on glycoproteins destined for ubiquitin-proteasome degradation
426	3383	YHR203C	Protein component of the small (40S) ribosomal subunit; identical to Rps4Ap and has similarity to rat S4 ribosomal protein
427	-3382	YHR202W	Putative protein of unknown function; green fluorescent protein (GFP)-fusion protein localizes to the vacuole; while HA-tagged protein is found in the soluble fraction; suggesting cytoplasmic localization
Synteny 135 ends here
428	-4721	YJR144W	Protein with a role in mitochondrial DNA recombinational repair; binds to and catalyzes the annealing of single-stranded mtDNA; oligomerizes to form rings and filaments; related to Rad52-type recombination proteins; with limited overall similarity but sharing conserved functionally important residues; component of the mitochondrial nucleoid; required for the repair of oxidative mtDNA damage
429	4714	YJR143C	Protein O-mannosyltransferase; transfers mannose residues from dolichyl phosphate-D-mannose to protein serine/threonine residues; appears to form homodimers in vivo and does not complex with other Pmt proteins; target for new antifungals
430	-4713	YJR142W	Putative protein of unknown function; GST fusion protein is a Dbf2-Mob1 phosphoylation target in a proteome chip analysis; synthetic lethal with PH085 deletion; plays a role in restricting Ty1 transposition
Synteny 136 ends here
431	-4709	YJR141W	Essential protein of unknown function
432	4704	YJR140C	Subunit of the HIR complex; a nucleosome assembly complex involved in regulation of histone gene transcription; involved in position-dependent gene silencing and nucleosome reassembly; ortholog of human CABIN1 protein
433	4703	YJR139C	Homoserine dehydrogenase (L-homoserine:NADP oxidoreductase); dimeric enzyme that catalyzes the third step in the common pathway for methionine and threonine biosynthesis; enzyme has nucleotide-binding; dimerization and catalytic regions
434	-4697	YJR138W	Subunit of both the SEA (Seh1-associated) and Iml1p complexes; SEA complex is a coatomer-related complex that associates dynamically with the vacuole; Iml1p complex (Iml1p-Npr2p-Npr3p) is required for non-nitrogen-starvation (NNS)-induced autophagy; localized to either pre-autophagosomal structures (PAS) or non-PAS structures during NNS-induced autophagy; has an N-terminal CDC48-like domain (RANS…
Synteny 137 ends here
435	-3380	YHR200W	Non-ATPase base subunit of the 19S regulatory particle (RP) of the 26S proteasome; N-terminus plays a role in maintaining the structural integrity of the RP; binds selectively to polyubiquitin chains; homolog of the mammalian S5a protein
436	997	YHR199C-A	Subunit of the conserved chromosomal passenger complex (CPC; Ipl1p-Sli15p-Bir1p-Nbl1p); which regulates mitotic chromosome segregation; not required for the kinase activity of the complex; mediates the interaction of Sli15p and Bir1p
Synteny 138 ends here
437	4688	YJR136C	Subunit of the ASTRA complex; involved in chromatin remodeling; telomere length regulator involved in the stability or biogenesis of PIKKs such as TORC1; similar to S. pombe Tti2p; may interact with Rsm23p; GFP-fusion protein localizes to the cytoplasm
438	-4683	YJR135W-A	Mitochondrial intermembrane space protein; forms a complex with Tim13p that delivers a subset of hydrophobic proteins to the TIM22 complex for inner membrane insertion; homolog of human TIMM8A; implicated in Mohr-Tranebjaerg syndrome
439	4675	YJR135C	Protein involved in minichromosome maintenance; component of the kinetochore; binds to centromeric DNA in a Ctf19p-dependent manner
Synteny 139 ends here
440	4671	YJR134C	Protein of unknown function; required for wild-type growth rate on galactose and mannose; localizes to COPI coated vesicles and the Golgi apparatus
441	-4669	YJR133W	Xanthine-guanine phosphoribosyl transferase; required for xanthine utilization and for optimal utilization of guanine
Synteny 140 ends here
442	-3376	YHR195W	Nuclear envelope protein; anchored to the nuclear inner membrane; that interacts with the vacuolar membrane protein Vac8p to promote formation of nucleus-vacuole junctions during piecemeal microautophagy of the nucleus (PMN)
443	-3375	YHR194W	Mitochondrial protein that may have a role in phospholipid metabolism; inner membrane protein with similarity to Mdm32p; required for normal mitochondrial morphology and inheritance; interacts genetically with MMM1; MMM2; MDM10; MDM12; and MDM34
444	3374	YHR193C	Alpha subunit of the heteromeric nascent polypeptide-associated complex (NAC) involved in protein sorting and translocation; associated with cytoplasmic ribosomes
445	-3371	YHR192W	Lunapark family member involved in ER network formation; localizes to ER junctions and this localization is regulated by the yeast atlastin ortholog Sey1p; interacts with the reticulon protein Rtn1p; induced in response to the DNA-damaging agent MMS
446	3370	YHR191C	Subunit of a complex with Ctf18p that shares some subunits with Replication Factor C and is required for sister chromatid cohesion
Synteny 141 ends here
447	-4655	YJR131W	Alpha-1;2-mannosidase involved in ER-associated protein degradation (ERAD); catalyzes the removal of one mannose residue from a glycosylated protein; converting the modification from Man9GlcNAc to Man8GlcNAc; catalyzes the last step in glycoprotein maturation in the ER and is critical for ER protein degradation
448	4651	YJR130C	Cystathionine gamma-synthase; converts cysteine into cystathionine
Synteny 142 ends here
449	9049	YML070W	Dihydroxyacetone kinase; required for detoxification of dihydroxyacetone (DHA); involved in stress adaptation
450	9050	YML069W	Subunit of the heterodimeric FACT complex (Spt16p-Pob3p); which associates with chromatin via interaction with Nhp6Ap and Nhp6Bp; and reorganizes nucleosomes to facilitate access to DNA by RNA and DNA polymerases
451	9051	YML068W	Protein that modulates the efficiency of translation termination; interacts with translation release factors eRF1 (Sup45p) and eRF3 (Sup35p) in vitro; contains a zinc finger domain characteristic of the TRIAD class of proteins
Synteny 143 ends here
452	-9052	YML067C	Protein localized to COPII-coated vesicles; forms a complex with Erv46p; involved in the membrane fusion stage of transport; has homology to human ERGIC2 (PTX1) protein
453	-9054	YML066C	Meiosis-specific prospore membrane protein; required to produce bending force necessary for proper assembly of the prospore membrane during sporulation
Synteny 144 ends here
454	-8759	YLR443W	Non-essential putative integral membrane protein with a role in calcium uptake; mutant has cell wall defects and Ca+ uptake deficiencies; transcription is induced under conditions of zinc deficiency
455	8749	YLR442C	Silencing protein that interacts with Sir2p and Sir4p; and histone H3 and H4 tails; to establish a transcriptionally silent chromatin state; required for spreading of silenced chromatin; recruited to chromatin through interaction with Rap1p
Synteny 145 ends here
456	-9057	YML061C	DNA helicase; exists in a nuclear form that acts as a catalytic inhibitor of telomerase; and as a mitochondrial form involved in repair and recombination of mitochondrial DNA; mutations affect zinc and iron homeostasis
457	9058	YML060W	Mitochondrial glycosylase/lyase that specifically excises 7;8-dihydro-8-oxoguanine residues located opposite cytosine or thymine residues in DNA; repairs oxidative damage to mitochondrial DNA; contributes to UVA resistance
Synteny 146 ends here
458	-8728	YLR439W	Mitochondrial ribosomal protein of the large subunit; homolog of prokaryotic L29 ribosomal protein; located at the ribosomal tunnel exit
459	8721	YLR438C-A	Lsm (Like Sm) protein; part of heteroheptameric complexes (Lsm2p-7p and either Lsm1p or 8p): cytoplasmic Lsm1p complex involved in mRNA decay; nuclear Lsm8p complex part of U6 snRNP and possibly involved in processing tRNA; snoRNA; and rRNA
Synteny 147 ends here
460	-8710	YLR438W	L-ornithine transaminase (OTAse); catalyzes the second step of arginine degradation; expression is dually-regulated by allophanate induction and a specific arginine induction process; not nitrogen catabolite repression sensitive
461	8704	YLR437C	Protein that regulates the nuclear localization of ribonucleotide reductase Rnr2p and Rnr4p subunits; phosphorylated by Dun1p in response to DNA damage and degraded; N-terminal half has similarity to S. pombe Spd1 protein
462	8701	YLR436C	Putative protein of unknown function; may play a role in cell wall biosynthesis; mutants have abormal relative levels of mannose and glucose and have Gap1p sorting and transport defects; (GFP)-fusion protein localizes to the cytoplasm
463	-8691	YLR435W	Protein with a potential role in pre-rRNA processing
464	8681	YLR433C	Calcineurin A; one isoform (the other is CMP2) of the catalytic subunit of calcineurin; a Ca++/calmodulin-regulated protein phosphatase which regulates Crz1p (a stress-response transcription factor); the other calcineurin subunit is CNB1
Synteny 148 ends here
465	8669	YLR431C	Peripheral membrane protein required for the cytoplasm-to-vacuole targeting (Cvt) pathway and efficient macroautophagy; cycles between the phagophore assembly site (PAS) and non-PAS locations; forms a complex with Atg9p and Atg27p
466	-8663	YLR430W	Presumed helicase and subunit of the Nrd1 complex (Nrd1p-Nab3p-Sen1p); complex interacts with the exosome to mediate 3' end formation of some mRNAs; snRNAs; snoRNAs; and CUTs; homolog of Senataxin which causes Ataxia-Oculomotor Apraxia 2 and a dominant form of amyotrophic lateral sclerosis
467	-8654	YLR429W	Coronin; cortical actin cytoskeletal component that associates with the Arp2p/Arp3p complex to regulate its activity; plays a role in regulation of actin patch assembly
468	-8651	YLR427W	Cytoplasmic protein of unknown function; induced in response to mycotoxin patulin; ubiquitinated protein similar to the human ring finger motif protein RNF10; predicted to be involved in repair of alkylated DNA due to interaction with MAG1
Synteny 149 ends here
469	13010	Scer_11.trna2N	Asparagine tRNA (tRNA-Asn); predicted by tRNAscan-SE analysis; tRNA Type: Asn (N) | Anti-Codon: GUU | Cove Score: 77.73
470	-4944	YKL196C	Vesicle membrane protein (v-SNARE) with acyltransferase activity; involved in trafficking to and within the Golgi; endocytic trafficking to the vacuole; and vacuolar fusion; membrane localization due to prenylation at the carboxy-terminus
471	4947	YKL195W	Essential protein of the mitochondrial intermembrane space (IMS); promotes retention of newly imported proteins; may do so by stabilizing client protein folding as part of a disulfide relay system or transferring metal to client proteins
Synteny 150 ends here
472	-8636	YLR424W	Essential protein that forms a dimer with Ntr2p; also forms a trimer; with Ntr2p and Prp43p; that is involved in spliceosome disassembly; found also in a multisubunit complex with the splicing factor Clf1p; suppressor of prp38-1 mutation
473	8629	YLR423C	Scaffold protein responsible for phagophore assembly site organization; regulatory subunit of an autophagy-specific complex that includes Atg1p and Atg13p; stimulates Atg1p kinase activity; human ortholog RB1CC1/FIP200 interacts with p53; which inhibits autophagy in human cells
Synteny 151 ends here
474	-4953	YKL194C	Mitochondrial threonyl-tRNA synthetase; aminoacylates both the canonical threonine tRNA tT(UGU)Q1 and the unusual threonine tRNA tT(XXX)Q2 in vitro
475	-4960	YKL193C	Regulatory subunit of the type 1 protein phosphatase (PP1) Glc7p; whether it functions as a positive or negative regulator of Glc7p is controversial; involved in the regulation of Glc7p nuclear localization and function
476	-4967	YKL192C	Mitochondrial matrix acyl carrier protein; involved in biosynthesis of octanoate; which is a precursor to lipoic acid; activated by phosphopantetheinylation catalyzed by Ppt2p
Synteny 152 ends here
477	-8624	YLR422W	Protein of unknown function with similarity to human DOCK proteins (guanine nucleotide exchange factors); interacts with Ino4p; green fluorescent protein (GFP)-fusion protein localizes to the cytoplasm; YLR422W is not an essential protein
478	8614	YLR421C	Subunit of the 19S regulatory particle of the 26S proteasome lid; acts as a ubiquitin receptor for the proteasome; null mutants accumulate ubiquitinated Gcn4p and display decreased 26S proteasome stability
479	-8603	YLR420W	Dihydroorotase; catalyzes the third enzymatic step in the de novo biosynthesis of pyrimidines; converting carbamoyl-L-aspartate into dihydroorotate
Synteny 153 ends here
480	4975	YKL191W	Protein required; along with Dph1p; Kti11p; Jjj3p; and Dph5p; for synthesis of diphthamide; which is a modified histidine residue of translation elongation factor 2 (Eft1p or Eft2p); may act in a complex with Dph1p and Kti11p
481	4982	YKL190W	Calcineurin B; the regulatory subunit of calcineurin; a Ca++/calmodulin-regulated type 2B protein phosphatase which regulates Crz1p (a stress-response transcription factor); the other calcineurin subunit is encoded by CNA1 and/or CMP1
Synteny 154 ends here
482	-8586	YLR418C	Component of the Paf1p complex; binds to and modulates the activity of RNA polymerases I and II; required for expression of certain genes; modification of some histones; and telomere maintenance; involved in transcription elongation as demonstrated by the G-less-based run-on (GLRO) assay
483	8596	YLR419W	Putative helicase with limited sequence similarity to human Rb protein; the authentic; non-tagged protein is detected in highly purified mitochondria in high-throughput studies; YLR419W is not an essential gene
484	-14007	Scer_12.trna19L	Leucine tRNA (tRNA-Leu); predicted by tRNAscan-SE analysis; tRNA Type: Leu (L) | Anti-Codon: UAA | Cove Score: 69.31
Synteny 155 ends here
485	-4996	YKL187C	Putative protein of unknown function; the authentic; non-tagged protein is detected in a phosphorylated state in highly purified mitochondria in high-throughput studies
486	-4999	YKL186C	mRNA transport regulator; essential nuclear protein; Mex67p and Mtr2p form a mRNA export complex which binds to RNA
487	5006	YKL185W	Zinc-finger inhibitor of HO transcription; mRNA is localized and translated in the distal tip of anaphase cells; resulting in accumulation of Ash1p in daughter cell nuclei and inhibition of HO expression; potential Cdc28p substrate
488	5014	YKL184W	Ornithine decarboxylase; catalyzes the first step in polyamine biosynthesis; degraded in a proteasome-dependent manner in the presence of excess polyamines; deletion decreases lifespan; and increases necrotic cell death and ROS generation
489	5019	YKL183W	Protein of unknown function; gene expression increases in cultures shifted to a lower temperature
490	5026	YKL182W	Beta subunit of fatty acid synthetase; which catalyzes the synthesis of long-chain saturated fatty acids; contains acetyltransacylase; dehydratase; enoyl reductase; malonyl transacylase; and palmitoyl transacylase activities
Synteny 156 ends here
491	-8545	YLR410W	Inositol hexakisphosphate (IP6) and inositol heptakisphosphate (IP7) kinase; IP7 production is important for phosphate signaling; involved in cortical actin cytoskeleton function; and invasive pseudohyphal growth analogous to S. pombe asp1
492	8536	YLR409C	Subunit of U3-containing 90S preribosome and Small Subunit (SSU) processome complexes involved in production of 18S rRNA and assembly of small ribosomal subunit; synthetic defect with STI1 Hsp90 cochaperone; human homolog linked to glaucoma
Synteny 157 ends here
493	8526	YLR408C	Putative protein of unknown function; likely member of BLOC complex involved in endosomal cargo sorting; green fluorescent protein (GFP)-fusion protein localizes to the endosome; YLR408C is not an essential gene
494	-8517	YLR407W	Putative protein of unknown function; null mutant displays elongated buds and a large fraction of budded cells have only one nucleus
Synteny 158 ends here
495	-11859	YDL076C	Subunit of the RPD3L complex; involved in histone deacetylation
496	11860	YDL075W	Protein component of the large (60S) ribosomal subunit; nearly identical to Rpl31Bp and has similarity to rat L31 ribosomal protein; associates with the karyopherin Sxm1p; loss of both Rpl31p and Rpl39p confers lethality
Synteny 159 ends here
497	-11861	YDL074C	E3 ubiquitin ligase; forms heterodimer with Rad6p to monoubiquinate histone H2B-K123; which is required for the subsequent methylation of histone H3-K4 and H3-K79; required for DSBR; transcription; silencing; and checkpoint control
498	11863	YDL073W	Putative protein of unknown function; YDL073W is not an essential gene
Synteny 160 ends here
499	-8497	YLR404W	Seipin protein involved in lipid droplet morphology; number; and size; proposed to be involved in lipid metabolism; related to the human BSCL2 which is associated with lipodystrophy
500	-8488	YLR403W	Regulates transcription of ribosomal protein and biogenesis genes; regulates response to nutrients and stress; G2/M transitions during mitotic cell cycle and DNA-damage response; and modulates cell size; regulated by TORC1 and Mrs6p; sequence of zinc finger; ChIP localization data; and protein-binding microarray (PBM) data; and computational analyses suggest it binds DNA directly at highly active…
501	8476	YLR401C	Dihydrouridine synthase; member of a widespread family of conserved proteins including Smm1p; Dus1p; and Dus4p; contains a consensus oleate response element (ORE) in its promoter region
Synteny 161 ends here
502	-11865	YDL072C	Protein of unknown function; YET3 null mutant decreases the level of secreted invertase; homolog of human BAP31 protein
503	11868	YDL070W	Protein involved in transcription initiation at TATA-containing promoters; associates with the basal transcription factor TFIID; contains two bromodomains; corresponds to the C-terminal region of mammalian TAF1; redundant with Bdf1p
Synteny 162 ends here
504	8460	YLR397C	ATPase of the CDC48/PAS1/SEC18 (AAA) family; forms a hexameric complex; is essential for pre-60S maturation and release of several preribosome maturation factors; may be involved in degradation of aberrant mRNAs
505	8455	YLR396C	ATP-binding protein that is a subunit of the HOPS complex and of the CORVET tethering complex; essential for protein sorting; vesicle docking and fusion at the vacuole
Synteny 163 ends here
506	8445	YLR395C	Subunit VIII of cytochrome c oxidase; which is the terminal member of the mitochondrial inner membrane electron transport chain
507	-8435	YLR394W	SUMO E3 ligase; required for synaptonemal complex formation; localizes to synapsis initiation sites on meiotic chromosomes; potential Cdc28p substrate
Synteny 164 ends here
508	-8424	YLR393W	Mitochondrial inner membrane protein required for assembly of the F0 sector of mitochondrial F1F0 ATP synthase; interacts genetically with ATP6
509	8416	YLR392C	Protein of unknown function that contains 2 PY motifs and is ubiquinated by Rsp5p; overexpression confers resistance to arsenite; green fluorescent protein (GFP)-fusion protein localizes it to the cytoplasm; non-essential gene
510	-8405	YLR390W-A	Covalently linked cell wall glycoprotein; present in the inner layer of the cell wall
Synteny 165 ends here
511	-11876	YDL065C	Chaperone and import receptor for newly-synthesized class I PMPs; binds peroxisomal membrane proteins (PMPs) in the cytoplasm and delivers them to the peroxisome for subsequent insertion into the peroxisomal membrane; interacts with Myo2p and contributes to peroxisome partitioning
512	11879	YDL064W	SUMO-conjugating enzyme involved in the Smt3p conjugation pathway; nuclear protein required for S- and M-phase cyclin degradation and mitotic control; involved in proteolysis mediated by the anaphase-promoting complex cyclosome (APCC)
513	-11882	YDL063C	Protein required for biogenesis of the large ribosomal subunit; green fluorescent protein (GFP)-fusion protein localizes to the cytoplasm and nucleus
Synteny 166 ends here
514	-8398	YLR390W	Putative protein of unknown function; the authentic; non-tagged protein is detected in highly purified mitochondria in high-throughput studies
515	8389	YLR389C	Metalloprotease involved; with homolog Axl1p; in N-terminal processing of pro-a-factor to the mature form; expressed in both haploids and diploids; member of the insulin-degrading enzyme family
Synteny 167 ends here
516	-11886	YDL061C	Protein component of the small (40S) ribosomal subunit; nearly identical to Rps29Ap and has similarity to rat S29 and E. coli S14 ribosomal proteins
517	11890	YDL060W	Protein required for processing of 20S pre-rRNA in the cytoplasm; associates with pre-40S ribosomal particles; inhibits the premature association of 60S subunits with assembling 40S subunits in the cytoplasm; similar to Bms1p
Synteny 168 ends here
518	8380	YLR387C	Cytoplasmic 60S subunit biogenesis factor; associates with pre-60S particles; similar to Rei1p and shares partially redundant function in cytoplasmic 60S subunit maturation; contains dispersed C2H2 zinc finger domains
519	-8375	YLR386W	Protein involved in regulated synthesis of PtdIns(3;5)P(2); in control of trafficking of some proteins to the vacuole lumen via the MVB; and in maintenance of vacuole size and acidity; interacts with Fig4p; activator of Fab1p
520	8371	YLR385C	Protein of unknown function; component of the Swr1p complex that incorporates Htz1p into chromatin
521	8365	YLR384C	Subunit of Elongator complex; which is required for modification of wobble nucleosides in tRNA; maintains structural integrity of Elongator; homolog of human IKAP; mutations in which cause familial dysautonomia (FD)
Synteny 169 ends here
522	-11892	YDL059C	Protein involved in the repair of double-strand breaks in DNA during vegetative growth via recombination and single-strand annealing; anneals complementary single-stranded DNA; homologous to Rad52p
523	11893	YDL058W	Essential protein involved in the vesicle-mediated ER to Golgi transport step of secretion; binds membranes and functions during vesicle docking to the Golgi; required for assembly of the ER-to-Golgi SNARE complex
Synteny 170 ends here
524	-8359	YLR383W	Component of the SMC5-SMC6 complex; this complex plays a key role in the removal of X-shaped DNA structures that arise between sister chromatids during DNA replication and repair; homologous to S. pombe rad18
525	8350	YLR382C	Mitochondrial leucyl-tRNA synthetase; also has a direct role in splicing of several mitochondrial group I introns; indirectly required for mitochondrial genome maintenance
526	-8343	YLR381W	Outer kinetochore protein that forms a complex with Mcm16p and Mcm22p; may bind the kinetochore to spindle microtubules
527	-8342	YLR380W	Phosphatidylinositol transfer protein with a potential role in regulating lipid and fatty acid metabolism under heme-depleted conditions; interacts specifically with thioredoxin peroxidase; may have a role in oxidative stress resistance
Synteny 171 ends here
528	11896	YDL057W	Putative protein of unknown function; YDL057W is not an essential gene
529	11897	YDL056W	Transcription factor involved in regulation of cell cycle progression from G1 to S phase; forms a complex with Swi6p that binds to MluI cell cycle box regulatory element in promoters of DNA synthesis genes
530	-11900	YDL055C	GDP-mannose pyrophosphorylase (mannose-1-phosphate guanyltransferase); synthesizes GDP-mannose from GTP and mannose-1-phosphate in cell wall biosynthesis; required for normal cell wall structure
Synteny 172 ends here
531	13263	Scer_12.trna18K	Lysine tRNA (tRNA-Lys); predicted by tRNAscan-SE analysis; thiolation of uridine at wobble position (34) requires Ncs6p; tRNA Type: Lys (K) | Anti-Codon: UUU | Cove Score: 69.00
532	-8337	YLR378C	Essential subunit of Sec61 complex (Sec61p; Sbh1p; and Sss1p); forms a channel for SRP-dependent protein import and retrograde transport of misfolded proteins out of the ER; with Sec63 complex allows SRP-independent protein import into ER
Synteny 173 ends here
533	-11901	YDL054C	Protein with similarity to mammalian monocarboxylate permeases; which are involved in transport of monocarboxylic acids across the plasma membrane; mutant is not deficient in monocarboxylate transport
534	-11903	YDL053C	Pbp1p binding protein; interacts strongly with Pab1p-binding protein 1 (Pbp1p) in the yeast two-hybrid system; also interacts with Lsm12p in a copurification assay
Synteny 174 ends here
535	11907	YDL051W	RNA binding protein required for maturation of tRNA and U6 snRNA precursors; acts as a molecular chaperone for RNAs transcribed by polymerase III; homologous to human La (SS-B) autoantigen
536	-11909	YDL049C	Protein with similarity to Kre9p; which is involved in cell wall beta 1;6-glucan synthesis; overproduction suppresses growth defects of a kre9 null mutant; required for propionic acid resistance
537	-11910	YDL048C	Protein containing a Kruppel-type zinc-finger domain; has similarity to Stp1p; Stp2p; and Stp3p; predicted to be a transcription factor
Synteny 175 ends here
538	8290	YLR370C	Subunit of the ARP2/3 complex; which is required for the motility and integrity of cortical actin patches
539	-8280	YLR369W	Mitochondrial hsp70-type molecular chaperone; required for assembly of iron/sulfur clusters into proteins at a step after cluster synthesis; and for maturation of Yfh1p; which is a homolog of human frataxin implicated in Friedreich's ataxia
540	-8271	YLR368W	F-box component of an SCF ubiquitin protein ligase complex; associates with and is required for Fzo1p ubiquitination and for mitochondria fusion; stimulates nuclear export of specific mRNAs; promotes ubiquitin-mediated degradation of Gal4p in some strains
Synteny 176 ends here
541	2848	YGR068C	Protein proposed to regulate the endocytosis of plasma membrane proteins by recruiting the ubiquitin ligase Rsp5p to its target in the plasma membrane
542	2847	YGR067C	Putative protein of unknown function; contains a zinc finger motif similar to that of Adr1p
Synteny 177 ends here
543	2845	YGR063C	Component of the universally conserved Spt4/5 complex (DSIF complex); the complex has multiple roles in concert with RNA polymerases I and II; including regulation of transcription elongation; RNA processing; quality control; and transcription-coupled DNA repair; Spt4p also localizes to kinetochores and heterochromatin and affects chromosome dynamics and silencing; required for transcription thro…
544	2843	YGR062C	Mitochondrial integral inner membrane protein required for membrane insertion of C-terminus of Cox2p; interacts genetically and physically with Mss2p and Pnt1p; similar to S. cerevisiae Oxa1; N. crassa Oxa2p; and E. coli YidC
Synteny 178 ends here
545	2842	YGR061C	Formylglycinamidine-ribonucleotide (FGAM)-synthetase; catalyzes a step in the 'de novo' purine nucleotide biosynthetic pathway
546	-2841	YGR060W	C-4 methyl sterol oxidase; catalyzes the first of three steps required to remove two C-4 methyl groups from an intermediate in ergosterol biosynthesis; mutants accumulate the sterol intermediate 4;4-dimethylzymosterol
Synteny 179 ends here
547	-11528	YGR059W	Sporulation-specific homolog of the yeast CDC3/10/11/12 family of bud neck microfilament genes; septin protein involved in sporulation; regulated by ABFI
548	-2839	YGR058W	Penta-EF-hand protein required for polar bud growth and cell wall abscission; binds calcium and zinc with different affinity; localizes to bud site in G1; bud neck in G2
Synteny 180 ends here
549	-8242	YLR362W	Signal transducing MEK kinase involved in pheromone response and pseudohyphal/invasive growth pathways where it phosphorylates Ste7p; and the high osmolarity response pathway; via phosphorylation of Pbs2p; regulated by Ste20p and Ste50p
550	11578	YLR361C-A	Putative protein of unknown function
551	8237	YLR361C	Phosphoesterase involved in downregulation of the unfolded protein response; at least in part via dephosphorylation of Ire1p; dosage-dependent positive regulator of the G1/S phase transition through control of the timing of START
552	-8227	YLR360W	Part of a Vps34p phosphatidylinositol 3-kinase complex that functions in carboxypeptidase Y (CPY) sorting; binds Vps30p and Vps34p to promote production of phosphatidylinositol 3-phosphate (PtdIns3P) which stimulates kinase activity
Synteny 181 ends here
553	-2837	YGR056W	Component of the RSC chromatin remodeling complex; required for expression of mid-late sporulation-specific genes; contains two essential bromodomains; a bromo-adjacent homology (BAH) domain; and an AT hook
554	-2836	YGR055W	High affinity methionine permease; integral membrane protein with 13 putative membrane-spanning regions; also involved in cysteine uptake
555	-2835	YGR054W	Eukaryotic initiation factor (eIF) 2A; associates specifically with both 40S subunits and 80 S ribosomes; and interacts genetically with both eIF5b and eIF4E; homologous to mammalian eIF2A
556	2834	YGR053C	Putative protein of unknown function
557	-2832	YGR052W	Putative protein of unknown function; the authentic; non-tagged protein is detected in highly purified mitochondria in high-throughput studies; induced by treatment with 8-methoxypsoralen and UVA irradiation
558	-2831	YGR049W	Mitochondrial outer membrane protein of unknown function; predicted to have 4 transmembrane segments; import is mediated by Tom70p and Mim1p; interacts genetically with a cdc4 mutation
Synteny 182 ends here
559	7644	YLR247C	Putative helicase; localizes to the mitochondrion and the nucleus; YLR247C is not an essential gene; null mutant displays increased levels of spontaneous Rad52p foci
560	-12776	Scer_12.trna9L	Leucine tRNA (tRNA-Leu); predicted by tRNAscan-SE analysis; tRNA Type: Leu (L) | Anti-Codon: CAA | Cove Score: 55.72
Synteny 183 ends here
561	2808	YGR026W	Putative protein of unknown function; green fluorescent protein (GFP)-fusion protein localizes to the cell periphery
562	-2809	YGR027C	Protein component of the small (40S) ribosomal subunit; nearly identical to Rps25Bp and has similarity to rat S25 ribosomal protein
563	12780	Scer_7.trna16E	Glutamate tRNA (tRNA-Glu); predicted by tRNAscan-SE analysis; thiolation of uridine at wobble position (34) requires Ncs6p; target of K. lactis zymocin; tRNA Type: Glu (E) | Anti-Codon: UUC | Cove Score: 62.99
Synteny 184 ends here
564	8119	YLR335W	Nucleoporin involved in nucleocytoplasmic transport; binds to either the nucleoplasmic or cytoplasmic faces of the nuclear pore complex depending on Ran-GTP levels; also has a role in chromatin organization
565	-8125	YLR336C	Essential nuclear protein; required for biogenesis of the small ribosomal subunit; has a possible role in the osmoregulatory glycerol response; putative homolog of human NOM1 which is implicated in acute myeloid leukemia
Synteny 185 ends here
566	2810	YGR028W	Mitochondrial protein involved in sorting of proteins in the mitochondria; putative membrane-spanning ATPase
567	2811	YGR029W	Flavin-linked sulfhydryl oxidase of the mitochondrial intermembrane space (IMS); oxidizes Mia40p as part of a disulfide relay system that promotes IMS retention of imported proteins; ortholog of human hepatopoietin (ALR)
Synteny 186 ends here
568	8149	YLR340W	Conserved ribosomal protein P0 of the ribosomal stalk; which is involved in interaction between translational elongation factors and the ribosome; similar to rat P0; human P0; and E. coli L10e; phosphorylated on serine 302
569	8154	YLR341W	Meiosis-specific protein of unknown function; required for spore wall formation during sporulation; dispensable for both nuclear divisions during meiosis
Synteny 187 ends here
570	2813	YGR031W	Conserved mitochondrial protein of unknown function; processed by both mitochondrial processing peptidase and mitochondrial octapeptidyl aminopeptidase; gene contains the nested antisense gene NAG1
571	2814	YGR032W	Catalytic subunit of 1;3-beta-glucan synthase; involved in formation of the inner layer of the spore wall; activity positively regulated by Rho1p and negatively by Smk1p; has similarity to an alternate catalytic subunit; Fks1p (Gsc1p)
Synteny 188 ends here
572	-2817	YGR035C	Putative protein of unknown function; potential Cdc28p substrate; transcription is activated by paralogous transcription factors Yrm1p and Yrr1p along with genes involved in multidrug resistance
573	-2818	YGR036C	Dolichyl pyrophosphate (Dol-P-P) phosphatase with a luminally oriented active site in the ER; cleaves the anhydride linkage in Dol-P-P; required for Dol-P-P-linked oligosaccharide intermediate synthesis and protein N-glycosylation
Synteny 189 ends here
574	-2819	YGR037C	Acyl-CoA-binding protein; transports newly synthesized acyl-CoA esters from fatty acid synthetase (Fas1p-Fas2p) to acyl-CoA-consuming processes; subject to starvation-induced; Grh1p-mediated unconventional secretion
575	2820	YGR038W	Evolutionarily conserved protein; similar to Orm2p; required for resistance to agents that induce unfolded protein response; Orm1p and Orm2p together control membrane biogenesis by coordinating lipid homeostasis with protein quality control
576	-13568	Scer_7.trna18S	Serine tRNA (tRNA-Ser); predicted by tRNAscan-SE analysis; tRNA Type: Ser (S) | Anti-Codon: AGA | Cove Score: 85.00
Synteny 190 ends here
577	2822	YGR041W	Protein involved in bud-site selection; mutant has increased aneuploidy tolerance; diploid mutants display a unipolar budding pattern instead of the wild-type bipolar pattern; and bud at the distal pole
578	2824	YGR042W	Putative protein of unknown function; involved in maintenance of proper telomere length; green fluorescent protein (GFP)-fusion protein localizes to both the cytoplasm and the nucleus
579	-2825	YGR043C	Transaldolase of unknown function; transcription is repressed by Mot1p and induced by alpha-factor and during diauxic shift
580	-2826	YGR044C	Zinc finger protein involved in control of meiosis; prevents meiosis by repressing IME1 expression and promotes mitosis by activating CLN2 expression; directly repressed by a1-alpha2 regulator; mediates cell type control of sporulation
Synteny 191 ends here
581	2807	YGR024C	tRNAHis guanylyltransferase; adds a guanosine residue to the 5' end of tRNAHis after transcription and RNase P cleavage; couples nuclear division and migration to cell budding and cytokinesis; essential enzyme conserved among eukaryotes
582	-13915	Scer_7.trna15D	Aspartate tRNA (tRNA-Asp); predicted by tRNAscan-SE analysis; tRNA Type: Asp (D) | Anti-Codon: GUC | Cove Score: 58.36
583	-2806	YGR023W	Putative plasma membrane sensor; involved in cell integrity signaling and stress response during glucose starvation and oxidative stress; has structural and functional similarity to Mid2p
584	-2805	YGR021W	Putative protein of unknown function; the authentic; non-tagged protein is detected in highly purified mitochondria in high-throughput studies
585	2804	YGR020C	Subunit F of the eight-subunit V1 peripheral membrane domain of vacuolar H+-ATPase (V-ATPase); an electrogenic proton pump found throughout the endomembrane system; required for the V1 domain to assemble onto the vacuolar membrane
Synteny 192 ends here
586	-2803	YGR019W	Gamma-aminobutyrate (GABA) transaminase (4-aminobutyrate aminotransferase) involved in the 4-aminobutyrate and glutamate degradation pathways; required for normal oxidative stress tolerance and nitrogen utilization
587	-2802	YGR017W	Putative protein of unknown function; green fluorescent protein (GFP)-fusion protein localizes to both the nucleus and the cytoplasm
Synteny 193 ends here
588	-13467	Scer_7.trna28A	Alanine tRNA (tRNA-Ala); predicted by tRNAscan-SE analysis; one of 5 nuclear tRNA genes containing the tDNA-anticodon TGC (mature tRNA may be UGC or may contain modified bases); decodes GCA and probably GCG codons into alanine; one of 16 nuclear tRNAs for alanine; tRNA Type: Ala (A) | Anti-Codon: UGC | Cove Score: 76.57
589	2933	YGR150C	Mitochondrial 15s rRNA-binding protein; required for intron removal of COB and COX1 pre-mRNAs; contains pentatricopeptide repeat (PPR) motifs; mutant is respiratory deficient and has defective plasma membrane electron transport
590	-2932	YGR149W	Putative protein of unknown function; predicted to be an integal membrane protein
591	2931	YGR147C	Protein with an apparent role in acetylation of N-terminal methionine residues
592	2930	YGR146C	Protein of unknown function; affects chronological lifespan; induced by iron homeostasis transcription factor Aft2p; multicopy suppressor of temperature sensitive hsf1 mutant; induced by treatment with 8-methoxypsoralen and UVA irradiation
Synteny 194 ends here
593	12795	Scer_7.trna30R	Arginine tRNA (tRNA-Arg); predicted by tRNAscan-SE analysis; one of 11 nuclear tRNA genes containing the tDNA-anticodon UCU (converted to mcm5-UCU in the mature tRNA); decodes AGA codons into arginine; one of 19 nuclear tRNAs for arginine; tRNA Type: Arg (R) | Anti-Codon: UCU | Cove Score: 66.88
594	-2944	YGR163W	Putative GTP binding protein that negatively regulates Ran/Tc4 GTPase cycle; activates transcription; subunit of EGO and GSE complexes; required for sorting of Gap1p; localizes to cytoplasm and to chromatin; homolog of human RagC and RagD
Synteny 195 ends here
595	2738	YGL050W	tRNA methyltransferase required for synthesis of wybutosine; a modified guanosine found at the 3'-position adjacent to the anticodon of phenylalanine tRNA which supports reading frame maintenance by stabilizing codon-anticodon interactions
596	-2739	YGL049C	Translation initiation factor eIF4G; subunit of the mRNA cap-binding protein complex (eIF4F) that also contains eIF4E (Cdc33p); associates with the poly(A)-binding protein Pab1p; also interacts with eIF4A (Tif1p); homologous to Tif4631p
597	-2740	YGL048C	One of six ATPases of the 19S regulatory particle of the 26S proteasome involved in the degradation of ubiquitinated substrates; bound by ubiquitin-protein ligases Ubr1p and Ufd4p; localized mainly to the nucleus throughout the cell cycle
598	2741	YGL047W	Catalytic component of UDP-GlcNAc transferase; required for the second step of dolichyl-linked oligosaccharide synthesis; anchored to the ER membrane via interaction with Alg14p; similar to bacterial and human glycosyltransferases
Synteny 196 ends here
599	2941	YGR158C	Exosome non-catalytic core component; involved in 3'-5' RNA processing and degradation in both the nucleus and the cytoplasm; has similarity to E. coli RNase PH and to human hMtr3p (EXOSC6)
600	-2940	YGR157W	Phosphatidylethanolamine methyltransferase (PEMT); catalyzes the first step in the conversion of phosphatidylethanolamine to phosphatidylcholine during the methylation pathway of phosphatidylcholine biosynthesis
601	-2939	YGR156W	Essential protein that is a component of CPF (cleavage and polyadenylation factor); involved in 3' end formation of snoRNA and mRNA; interacts directly with Pta1p; has similarity to mammalian Cleavage-Stimulation Factor CstF-64
Synteny 197 ends here
602	-2743	YGL044C	Component of the cleavage and polyadenylation factor I (CF I); CF 1; composed of the CF 1A complex (Rna14p; Rna15p; Clp1p; Pcf11p) and Hrp1; is involved in cleavage and polyadenylation of mRNA 3' ends; interacts with the A-rich polyadenylation signal in complex with Rna14p and Hrp1p; mutant displays reduced transcription elongation in the G-less-based run-on (GLRO) assay; required for gene looping
603	2744	YGL043W	General transcription elongation factor TFIIS; enables RNA polymerase II to read through blocks to elongation by stimulating cleavage of nascent transcripts stalled at transcription arrest sites
Synteny 198 ends here
604	-2747	YGL038C	Mannosyltransferase of the cis-Golgi apparatus; initiates the polymannose outer chain elongation of N-linked oligosaccharides of glycoproteins
605	-2748	YGL037C	Nicotinamidase that converts nicotinamide to nicotinic acid as part of the NAD(+) salvage pathway; required for life span extension by calorie restriction; PNC1 expression responds to all known stimuli that extend replicative life span
606	2749	YGL036W	Putative protein of unknown function; green fluorescent protein (GFP)-fusion protein localizes to the cytoplasm; YGL036W is not an essential gene
607	-2750	YGL035C	Transcription factor involved in glucose repression; sequence specific DNA binding protein containing two Cys2His2 zinc finger motifs; regulated by the SNF1 kinase and the GLC7 phosphatase
608	2751	YGL033W	Meiosis-specific protein that localizes to chromosomes; preventing synapsis between nonhomologous chromosomes and ensuring synapsis between homologs; complexes with Mnd1p to promote homolog pairing and meiotic double-strand break repair
609	-2752	YGL032C	Adhesion subunit of a-agglutinin of a-cells; C-terminal sequence acts as a ligand for alpha-agglutinin (Sag1p) during agglutination; modified with O-linked oligomannosyl chains; linked to anchorage subunit Aga1p via two disulfide bonds
610	-2753	YGL031C	Ribosomal protein L30 of the large (60S) ribosomal subunit; nearly identical to Rpl24Bp and has similarity to rat L24 ribosomal protein; not essential for translation but may be required for normal translation rate
611	2754	YGL030W	Protein component of the large (60S) ribosomal subunit; has similarity to rat L30 ribosomal protein; involved in pre-rRNA processing in the nucleolus; autoregulates splicing of its transcript
612	2756	YGL029W	Protein involved in nucleolar integrity and processing of the pre-rRNA for the 60S ribosome subunit; transcript is induced in response to cytotoxic stress but not genotoxic stress
613	-13059	Scer_7.trna14F	Phenylalanine tRNA (tRNA-Phe); predicted by tRNAscan-SE analysis; tRNA Type: Phe (F) | Anti-Codon: GAA | Cove Score: 69.79
614	-2757	YGL028C	Cell wall protein with similarity to glucanases; may play a role in conjugation during mating based on its regulation by Ste12p
615	-2758	YGL027C	Processing alpha glucosidase I; ER type II integral membrane N-glycoprotein involved in assembly of cell wall beta 1;6 glucan and asparagine-linked protein glycosylation; also involved in ER protein quality control and sensing of ER stress
Synteny 199 ends here
616	-2759	YGL026C	Tryptophan synthase; catalyzes the last step of tryptophan biosynthesis; regulated by the general control system of amino acid biosynthesis
617	-2760	YGL025C	Subunit of the RNA polymerase II mediator complex; associates with core polymerase subunits to form the RNA polymerase II holoenzyme; essential for basal and activated transcription; direct target of Cyc8p-Tup1p transcriptional corepressor
Synteny 200 ends here
618	2714	YBL013W	Methionyl-tRNA formyltransferase; catalyzes the formylation of initiator Met-tRNA in mitochondria; potential Cdc28p substrate
619	2724	YBL011W	Glycerol 3-phosphate/dihydroxyacetone phosphate dual substrate-specific sn-1 acyltransferase of the glycerolipid biosynthesis pathway; prefers 16-carbon fatty acids; similar to Gpt2p; gene is constitutively transcribed
Synteny 201 ends here
620	-2761	YGL023C	Protein of unknown function; contains FYVE domain; similar to Fab1 and Vps27
621	2762	YGL022W	Subunit of the oligosaccharyltransferase complex of the ER lumen; which catalyzes asparagine-linked glycosylation of newly synthesized proteins; forms a subcomplex with Ost3p and Ost4p and is directly involved in catalysis
Synteny 202 ends here
622	-2736	YBL010C	Putative protein of unknown function; green fluorescent protein (GFP)-fusion protein colocalizes with clathrin-coated vesicles
623	2746	YBL009W	Protein kinase; accumulation and phosphorylation are periodic during the cell cycle; phosphorylated in response to DNA damage; contains characteristic motifs for degradation via the APC pathway; similar to Alk1p and to mammalian haspins
Synteny 203 ends here
624	-2763	YGL020C	Subunit of the GET complex; involved in insertion of proteins into the ER membrane; required for the retrieval of HDEL proteins from the Golgi to the ER in an ERD2 dependent fashion and for normal mitochondrial morphology and inheritance
625	2764	YGL019W	Beta regulatory subunit of casein kinase 2 (CK2); a Ser/Thr protein kinase with roles in cell growth and proliferation; CK2; comprised of CKA1; CKA2; CKB1 and CKB2; has many substrates including transcription factors and all RNA polymerases
626	-2768	YGL018C	Specialized J-protein that functions with Hsp70 in Fe-S cluster biogenesis in mitochondria; involved in iron metabolism; contains a J domain typical to J-type chaperones; localizes to the mitochondrial matrix
627	2769	YGL017W	Arginyl-tRNA-protein transferase; catalyzes post-translational conjugation of arginine to the amino termini of acceptor proteins which are then subject to degradation via the N-end rule pathway
628	2770	YGL016W	Karyopherin beta; responsible for import of the Toa1p-Toa2p complex into the nucleus; binds to nucleoporins Nup1p and Nup2p; may play a role in regulation of pleiotropic drug resistance
Synteny 204 ends here
629	-2775	YGL010W	Putative protein of unknown function; YGL010W is not an essential gene
630	2774	YGL011C	Alpha 1 subunit of the 20S proteasome involved in the degradation of ubiquitinated substrates; 20S proteasome is the core complex of the 26S proteasome; essential for growth; detected in the mitochondria
Synteny 205 ends here
631	-14100	Scer_1.trna2A	Alanine tRNA (tRNA-Ala); predicted by tRNAscan-SE analysis; one of 5 nuclear tRNA genes containing the tDNA-anticodon TGC (mature tRNA may be UGC or may contain modified bases); decodes GCA and probably GCG codons into alanine; one of 16 nuclear tRNAs for alanine; tRNA Type: Ala (A) | Anti-Codon: UGC | Cove Score: 76.57
632	-11437	YAR008W	Subunit of the tRNA splicing endonuclease; which is composed of Sen2p; Sen15p; Sen34p; and Sen54p; Sen34p contains the active site for tRNA 3' splice site cleavage and has similarity to Sen2p and to Archaeal tRNA splicing endonuclease
Synteny 206 ends here
633	2780	YGL006W	Vacuolar Ca2+ ATPase involved in depleting cytosol of Ca2+ ions; prevents growth inhibition by activation of calcineurin in the presence of elevated concentrations of calcium; similar to mammalian PMCA1a
634	-2781	YGL005C	Component of the conserved oligomeric Golgi complex (Cog1p through Cog8p); a cytosolic tethering complex that functions in protein trafficking to mediate fusion of transport vesicles to Golgi compartments
635	-2782	YGL004C	Proteasome-interacting protein involved in the assembly of the base subcomplex of the 19S proteasome regulatory particle (RP); null mutants accumulate ubiquitinated Gcn4p and display decreased 26S proteasome stability; interacts with Rpt5p
Synteny 207 ends here
636	-11373	YAR003W	Subunit of the COMPASS (Set1C) complex; which methylates histone H3 on lysine 4 and is required in transcriptional silencing near telomeres; WD40 beta propeller superfamily member with similarity to mammalian Rbbp7
637	11361	YAR002C-A	Protein that forms a heterotrimeric complex with Erp2p; Emp24p; and Erv25p; member; along with Emp24p and Erv25p; of the p24 family involved in ER to Golgi transport and localized to COPII-coated vesicles
638	-11343	YAR002W	FG-nucleoporin component of central core of the nuclear pore complex (NPC); contributes directly to nucleocytoplasmic transport and maintenance of the NPC permeability barrier and is involved in gene tethering at the nuclear periphery; both NUP1 and NUP60 are homologous to human NUP153
Synteny 208 ends here
639	11326	YAL001C	Largest of six subunits of the RNA polymerase III transcription initiation factor complex (TFIIIC); part of the TauB domain of TFIIIC that binds DNA at the BoxB promoter sites of tRNA and similar genes; cooperates with Tfc6p in DNA binding
640	-11318	YAL002W	Membrane-binding component of the CORVET complex; involved in endosomal vesicle tethering and fusion in the endosome to vacuole protein targeting pathway; interacts with Vps21p; contains RING finger motif
641	-11309	YAL003W	Translation elongation factor 1 beta; stimulates nucleotide exchange to regenerate EF-1 alpha-GTP for the next elongation cycle; part of the EF-1 complex; which facilitates binding of aminoacyl-tRNA to the ribosomal A site
Synteny 209 ends here
642	8040	YLR315W	Non-essential kinetochore protein; subunit of the Ctf19 central kinetochore complex (Ctf19p-Mcm21p-Okp1p-Mcm22p-Mcm16p-Ctf3p-Chl4p-Mcm19p-Nkp1p-Nkp2p-Ame1p-Mtw1p)
643	-8047	YLR316C	Subunit of tRNA-specific adenosine-34 deaminase; forms a heterodimer with Tad2p that converts adenosine to inosine at the wobble position of several tRNAs
644	8056	YLR318W	Reverse transcriptase subunit of the telomerase holoenzyme; essential for telomerase core catalytic activity; involved in other aspects of telomerase assembly and function; mutations in human homolog are associated with aplastic anemia
645	-8063	YLR319C	Actin- and formin-interacting protein; stimulates actin cable nucleation by recruiting actin monomers to Bni1p; involved in polarized cell growth; isolated as bipolar budding mutant; potential Cdc28p substrate
646	8070	YLR320W	Subunit of an E3 ubiquitin ligase complex involved in replication repair; stabilizes protein components of the replication fork; such as the fork-pausing complex and leading strand polymerase; preventing fork collapse and promoting efficient recovery during replication stress; required for accurate meiotic chromosome segregation
Synteny 210 ends here
647	-2786	YGR002C	Component of the Swr1p complex that incorporates Htz1p into chromatin; component of the NuA4 histone acetyltransferase complex
648	2787	YGR003W	Ubiquitin-protein ligase; forms a complex with Elc1p that polyubiquitylates monoubiquitylated RNA polymerase II to trigger its proteolysis; cullin family member with similarity to Cdc53p and human CUL3
Synteny 211 ends here
649	-2790	YGR005C	TFIIF (Transcription Factor II) middle subunit; involved in both transcription initiation and elongation of RNA polymerase II; homologous to human RAP30
650	2791	YGR006W	Splicing factor involved in the positioning of the 3' splice site during the second catalytic step of splicing; part of snRNP U5; interacts with Slu7p
Synteny 212 ends here
651	2792	YGR007W	Ethanolamine-phosphate cytidylyltransferase; catalyzes the second step of phosphatidylethanolamine biosynthesis; involved in the maintenance of plasma membrane; similar to mammalian CTP: phosphocholine cytidylyl-transferases
652	-2793	YGR008C	Protein involved in resistance to dessication stress; Stf2p exhibits antioxidant properties; and its overexpression prevents ROS accumulation and apoptosis; binds to the F0 sector of mitochondrial F1F0 ATPase in vitro and is proposed to modulate the inhibitory action of Inh1p and Stf1p
Synteny 213 ends here
653	2795	YGR010W	Nicotinic acid mononucleotide adenylyltransferase; involved in de novo and salvage synthesis of NAD(+)
654	2796	YGR012W	Putative cysteine synthase; localized to the mitochondrial outer membrane
655	2797	YGR013W	Component of U1 snRNP required for mRNA splicing via spliceosome; yeast specific; no metazoan counterpart
656	2798	YGR014W	Mucin family member involved in the Cdc42p- and MAP kinase-dependent filamentous growth signaling pathway; also functions as an osmosensor in parallel to the Sho1p-mediated pathway; potential Cdc28p substrate
657	-2799	YGR015C	Putative protein of unknown function; green fluorescent protein (GFP)-fusion protein localizes to the mitochondrion
658	2801	YGR016W	Putative protein of unknown function
Synteny 214 ends here
659	-9172	YMR077C	Myristoylated subunit of ESCRTIII; the endosomal sorting complex required for transport of transmembrane proteins into the multivesicular body pathway to the lysosomal/vacuolar lumen; cytoplasmic protein recruited to endosomal membranes
660	-9173	YMR078C	Subunit of a complex with Ctf8p that shares some subunits with Replication Factor C and is required for sister chromatid cohesion; may have overlapping functions with Rad24p in the DNA damage replication checkpoint
Synteny 215 ends here
661	5430	YKL091C	Putative homolog of Sec14p; which is a phosphatidylinositol/phosphatidylcholine transfer protein involved in lipid metabolism; localizes to the nucleus; contains a CRAL/TRIO domain and binds several lipids in a large-scale study
662	5425	YKL092C	GTPase activating factor for Rsr1p/Bud1p required for both axial and bipolar budding patterns; mutants exhibit random budding in all cell types
Synteny 216 ends here
663	-5418	YKL093W	Protein involved in mitochondrial functions and stress response; overexpression suppresses growth defects of hap2; hap3; and hap4 mutants
664	-5413	YKL094W	Monoglyceride lipase (MGL); functional ortholog of mammalian MGL; localizes to lipid particles and membranes; also member of the eukaryotic serine hydrolase family
665	-5408	YKL095W	Essential protein required for pre-mRNA splicing; associates transiently with the spliceosomal NTC ("nineteen complex") and acts after Prp2p to promote the first catalytic reaction of splicing
666	-5404	YKL096W	Cell wall mannoprotein that localizes specifically to birth scars of daughter cells; linked to a beta-1;3- and beta-1;6-glucan heteropolymer through a phosphodiester bond; required for propionic acid resistance
667	-10827	YKL096W-A	Covalently linked cell wall mannoprotein; major constituent of the cell wall; plays a role in stabilizing the cell wall; involved in low pH resistance; precursor is GPI-anchored
668	-5390	YKL098W	Protein of unknown function; mtc2 is synthetically sick with cdc13-1
669	5385	YKL099C	Subunit of U3-containing Small Subunit (SSU) processome complex involved in production of 18S rRNA and assembly of small ribosomal subunit
670	5382	YKL100C	Putative protein of unknown function with similarity to a human minor histocompatibility antigen and signal peptide peptidases; YKL100C is not an essential gene
Synteny 217 ends here
671	-5375	YKL101W	Nim1p-related protein kinase that regulates the morphogenesis and septin checkpoints; associates with the assembled septin filament; required along with Hsl7p for bud neck recruitment; phosphorylation; and degradation of Swe1p
672	5370	YKL103C	Vacuolar aminopeptidase yscI; zinc metalloproteinase that belongs to the peptidase family M18; often used as a marker protein in studies of autophagy and cytosol to vacuole targeting (CVT) pathway
673	5362	YKL104C	Glutamine-fructose-6-phosphate amidotransferase; catalyzes the formation of glucosamine-6-P and glutamate from fructose-6-P and glutamine in the first step of chitin biosynthesis
674	5357	YKL105C	Putative protein of unknown function; similar to A. gossypii SEG gene which is important for stabilizing eisosomes
675	-5351	YKL106W	Mitochondrial aspartate aminotransferase; catalyzes the conversion of oxaloacetate to aspartate in aspartate and asparagine biosynthesis
Synteny 218 ends here
676	9176	YMR087W	Putative ADP-ribose-1''-monophosphatase that converts ADP-ribose-1''-monophosphate to ADP-ribose; may have a role in tRNA splicing; contains an A1pp domain
677	-9179	YMR088C	Permease of basic amino acids in the vacuolar membrane
Synteny 219 ends here
678	2411	YMR090W	Putative protein of unknown function with similarity to DTDP-glucose 4;6-dehydratases; GFP-fusion protein localizes to the cytoplasm; up-regulated in response to the fungicide mancozeb; not essential for viability
679	-9181	YMR091C	Component of the RSC chromatin remodeling complex; interacts with Rsc3p; Rsc30p; Ldb7p; and Htl1p to form a module important for a broad range of RSC functions; involved in nuclear protein import and maintenance of proper telomere length
680	-9182	YMR092C	Actin cortical patch component; interacts with the actin depolymerizing factor cofilin; required to restrict cofilin localization to cortical patches; contains WD repeats
681	9183	YMR093W	Nucleolar protein; component of the small subunit (SSU) processome containing the U3 snoRNA that is involved in processing of pre-18S rRNA
682	9184	YMR094W	Subunit of the CBF3 complex; which binds to the CDE III element of centromeres; bending the DNA upon binding; and may be involved in sister chromatid cohesion during mitosis
683	9407	YMR096W	Protein involved in vitamin B6 biosynthesis; member of a stationary phase-induced gene family; coregulated with SNO1; interacts with Sno1p and with Yhr198p; perhaps as a multiprotein complex containing other Snz and Sno proteins
684	-9186	YMR097C	Putative GTPase peripheral to the mitochondrial inner membrane; essential for respiratory competence; likely functions in assembly of the large ribosomal subunit; has homologs in plants and animals
685	-9187	YMR098C	Mitochondrial protein required for the stability of Oli1p (Atp9p) mRNA and for the Oli1p ring formation; YMR098C is not an essential gene
Synteny 220 ends here
686	5312	YKL113C	5' to 3' exonuclease; 5' flap endonuclease; required for Okazaki fragment processing and maturation as well as for long-patch base-excision repair; member of the S. pombe RAD2/FEN1 family
687	5307	YKL114C	Major apurinic/apyrimidinic endonuclease; 3'-repair diesterase involved in repair of DNA damage by oxidation and alkylating agents; also functions as a 3'-5' exonuclease to repair 7;8-dihydro-8-oxodeoxyguanosine
688	5304	YKL116C	Serine/threonine protein kinase that inhibits pheromone induced signalling downstream of MAPK; possibly at the level of the Ste12p transcription factor
Synteny 221 ends here
689	-5295	YKL117W	Co-chaperone that binds to and regulates Hsp90 family chaperones; important for pp60v-src activity in yeast; homologous to the mammalian p23 proteins and like p23 can regulate telomerase activity
690	-14073	Scer_11.trna7A	Alanine tRNA (tRNA-Ala); predicted by tRNAscan-SE analysis; one of 11 nuclear tRNA genes containing the tDNA-anticodon AGC (converted to IGC in the mature tRNA); decodes GCU and GCC codons into alanine; one of 16 nuclear tRNAs for alanine; tRNA Type: Ala (A) | Anti-Codon: AGC | Cove Score: 74.48
Synteny 222 ends here
691	-5283	YKL120W	Mitochondrial inner membrane transporter; transports oxaloacetate; sulfate; thiosulfate; and isopropylmalate; member of the mitochondrial carrier family
692	-5277	YKL121W	Protein of unknown function; null mutant is resistant to 2-deoxy-D-glucose and displays abnormally elongated buds
693	5271	YKL122C	Subunit of the signal recognition particle (SRP); which functions in protein targeting to the endoplasmic reticulum membrane; not found in mammalian SRP; forms a pre-SRP structure in the nucleolus that is translocated to the cytoplasm
694	-5261	YKL124W	Specificity factor required for Rsp5p-dependent ubiquitination and sorting of cargo proteins at the multivesicular body; identified as a high-copy suppressor of a SHR3 deletion; increasing steady-state levels of amino acid permeases
695	-5256	YKL125W	Protein required for transcription of rDNA by RNA polymerase I; transcription factor independent of DNA template; involved in recruitment of RNA polymerase I to rDNA; structure reveals unique HEAT repeat fold and a surface serine patch; phosphorylation of serine patch impairs cell growth and reduces RNA polymerase I binding in vitro and RNA polymerase I recruitment to the rDNA gene in vivo
696	-5251	YKL126W	Serine/threonine protein kinase; phosphorylates and downregulates flippase activator Fpk1p; also inactivates Orm1p and Orm2p (inhibitors of serine:palmitoyl-coenzyme A transferase) by phosphorylation in response to compromised sphingolipid synthesis; mutations affect receptor-mediated endocytosis and sphingolipid-mediated and cell integrity signaling pathways; homolog of mammalian kinase SGK
697	-5248	YKL127W	Phosphoglucomutase; minor isoform; catalyzes the conversion from glucose-1-phosphate to glucose-6-phosphate; which is a key step in hexose metabolism
Synteny 223 ends here
698	-9192	YMR106C	Subunit of the telomeric Ku complex (Yku70p-Yku80p); involved in telomere length maintenance; structure and telomere position effect; relocates to sites of double-strand cleavage to promote nonhomologous end joining during DSB repair
699	-13466	Scer_13.trna14K	Lysine tRNA (tRNA-Lys); predicted by tRNAscan-SE analysis; a small portion is imported into mitochondria via interaction with mt lysyl-tRNA synthetase Msk1p and is necessary to decode AAG codons at high temperature; when base modification of mt-encoded tRNA-Lys is reduced; tRNA Type: Lys (K) | Anti-Codon: CUU | Cove Score: 77.79
700	9193	YMR107W	Protein required for survival at high temperature during stationary phase; not required for growth on nonfermentable carbon sources
Synteny 224 ends here
701	-9196	YMR111C	Protein of unknown function; green fluorescent protein (GFP)-fusion protein localizes to the nucleus; YMR111C is not an essential gene
702	-9197	YMR112C	Subunit of the RNA polymerase II mediator complex; associates with core polymerase subunits to form the RNA polymerase II holoenzyme; essential protein
Synteny 225 ends here
703	5218	YKL135C	Beta-adaptin; large subunit of the clathrin-associated protein (AP-1) complex; binds clathrin; involved in clathrin-dependent Golgi protein sorting
704	-5211	YKL137W	Evolutionarily conserved copper-binding protein of the mitochondrial intermembrane space; may be involved in delivering copper from the matrix to the cytochrome c oxidase complex; contains a twin CX9C motif
705	5204	YKL138C	Mitochondrial ribosomal protein of the large subunit
Synteny 226 ends here
706	11500	YKL138C-A	Essential subunit of the Dam1 complex (aka DASH complex); couples kinetochores to the force produced by MT depolymerization thereby aiding in chromosome segregation; is transferred to the kinetochore prior to mitosis
707	-5201	YKL139W	Catalytic (alpha) subunit of C-terminal domain kinase I (CTDK-I); phosphorylates both RNA pol II subunit Rpo21p to affect transcription and pre-mRNA 3' end processing; and ribosomal protein Rps2p to increase translational fidelity; similar to the Drosophila dCDK12 and human CDK12 and probably CDK13
708	-5195	YKL140W	Steryl ester hydrolase; one of three gene products (Yeh1p; Yeh2p; Tgl1p) responsible for steryl ester hydrolase activity and involved in sterol homeostasis; localized to lipid particle membranes
709	-5190	YKL141W	Subunit of both succinate dehydrogenase and of TIM22 translocase; functions as the cytochrome b subunit of succinate dehydrogenase; which couples the oxidation of succinate to the transfer of electrons to ubiquinone as part of the TCA cycle and the mitochondrial respiratory chain; also required for mitochondrial inner membrane protein import as part of the TIM22 complex
Synteny 227 ends here
710	6566	YLR025W	One of four subunits of the endosomal sorting complex required for transport III (ESCRT-III); involved in the sorting of transmembrane proteins into the multivesicular body (MVB) pathway; recruited from the cytoplasm to endosomal membranes
711	-6570	YLR026C	cis-Golgi t-SNARE syntaxin required for vesicular transport between the ER and the Golgi complex; binds at least 9 SNARE proteins
712	-6578	YLR027C	Cytosolic aspartate aminotransferase; involved in nitrogen metabolism; localizes to peroxisomes in oleate-grown cells
Synteny 228 ends here
713	12971	Scer_13.trna15L	Leucine tRNA (tRNA-Leu); predicted by tRNAscan-SE analysis; tRNA Type: Leu (L) | Anti-Codon: CAA | Cove Score: 54.18
714	9202	YMR119W	Putative integral membrane E3 ubiquitin ligase; acts with Asi2p and Asi3p to ensure the fidelity of SPS-sensor signalling by maintaining the dormant repressed state of gene expression in the absence of inducing signals
Synteny 229 ends here
715	12686	Scer_snR30	H/ACA box small nucleolar RNA (snoRNA); essential gene required for cleavage of 35S primary rRNA transcript to release the precursor to the 18S rRNA
716	-6584	YLR028C	Enzyme of 'de novo' purine biosynthesis containing both 5-aminoimidazole-4-carboxamide ribonucleotide transformylase and inosine monophosphate cyclohydrolase activities; isozyme of Ade17p; ade16 ade17 mutants require adenine and histidine
717	-6589	YLR029C	Protein component of the large (60S) ribosomal subunit; nearly identical to Rpl15Bp and has similarity to rat L15 ribosomal protein; binds to 5.8 S rRNA
Synteny 230 ends here
718	9203	YMR122W-A	Protein of unknown function; green fluorescent protein (GFP)-fusion protein localizes to the cytoplasm and endoplasmic reticulum
719	9204	YMR123W	V-ATPase assembly factor; functions with other V-ATPase assembly factors in the ER to efficiently assemble the V-ATPase membrane sector (V0)
Synteny 231 ends here
720	9205	YMR125W	Large subunit of the nuclear mRNA cap-binding protein complex; interacts with Npl3p to carry nuclear poly(A)+ mRNA to cytoplasm; also involved in nuclear mRNA degradation and telomere maintenance; orthologous to mammalian CBP80
721	-9206	YMR126C	Protein of unknown function; mutant sensitive to 6-azauracil (6AU) and mycophenolic acid (MPA)
Synteny 232 ends here
722	-9207	YMR127C	Histone acetyltransferase (HAT) catalytic subunit of the SAS complex (Sas2p-Sas4p-Sas5p); which acetylates free histones and nucleosomes and regulates transcriptional silencing; member of the MYSTacetyltransferase family
723	9208	YMR128W	Essential DEAH-box ATP-dependent RNA helicase specific to the U3 snoRNP; predominantly nucleolar in distribution; required for 18S rRNA synthesis
Synteny 233 ends here
724	6613	YLR033W	Component of the RSC chromatin remodeling complex; RSC functions in transcriptional regulation and elongation; chromosome stability; and establishing sister chromatid cohesion; involved in telomere maintenance
725	-6617	YLR034C	Putative divalent metal ion transporter involved in iron homeostasis; transcriptionally regulated by metal ions; member of the Nramp family of metal transport proteins
Synteny 234 ends here
726	-6640	YLR038C	Subunit VIb of cytochrome c oxidase; which is the terminal member of the mitochondrial inner membrane electron transport chain; required for assembly of cytochrome c oxidase but not required for activity after assembly; phosphorylated
727	-6646	YLR039C	Protein involved in retrograde transport to the cis-Golgi network; forms heterodimer with Rgp1p that acts as a GTP exchange factor for Ypt6p; involved in transcription of rRNA and ribosomal protein genes
Synteny 235 ends here
728	-9212	YMR131C	Essential nuclear protein involved in early steps of ribosome biogenesis; physically interacts with the ribosomal protein Rpl3p
729	-9213	YMR132C	Protein of unknown function; contains sequence that closely resembles a J domain (typified by the E. coli DnaJ protein)
730	9214	YMR133W	Protein involved in early stages of meiotic recombination; possibly involved in the coordination of recombination and meiotic division; mutations lead to premature initiation of the first meiotic division
Synteny 236 ends here
731	9215	YMR134W	Protein of unknown function that may be involved in iron metabolism; mutant bm-8 has a growth defect on iron-limited medium that is complemented by overexpression of Yfh1p; shows localization to the ER; highly conserved in ascomycetes
732	-9216	YMR135C	Protein of unknown function; involved in proteasome-dependent catabolite inactivation of fructose-1;6-bisphosphatase; contains LisH and CTLH domains; like Vid30p; dosage-dependent regulator of START
733	9217	YMR136W	Protein containing GATA family zinc finger motifs; similar to Gln3p and Dal80p; expression repressed by leucine
734	-9218	YMR137C	Nuclease required for a post-incision step in the repair of DNA single and double-strand breaks that result from interstrand crosslinks produced by a variety of mono- and bi-functional psoralen derivatives; induced by UV-irradiation
735	9219	YMR138W	GTP-binding protein involved in beta-tubulin (Tub2p) folding; isolated as mutant with increased chromosome loss and sensitivity to benomyl; regulated by the GTPase-activating protein; Cin2p; the human retinitis pigmentosa 2 (RP2) homolog
Synteny 237 ends here
736	11857	YDL078C	Peroxisomal malate dehydrogenase; catalyzes interconversion of malate and oxaloacetate; involved in the glyoxylate cycle
737	11856	YDL079C	Glycogen synthase kinase 3 (GSK-3) homolog; one of four GSK-3 homologs in S. cerevisiae that function to activate Msn2p-dependent transcription of stress responsive genes and that function in protein degradation
738	11854	YDL080C	Probable alpha-ketoisocaproate decarboxylase; may have a role in catabolism of amino acids to long-chain and complex alcohols; required for expression of enzymes involved in thiamine biosynthesis
Synteny 238 ends here
739	-11853	YDL082W	Protein component of the large (60S) ribosomal subunit; nearly identical to Rpl13Bp; not essential for viability; has similarity to rat L13 ribosomal protein
740	11852	YDL083C	Protein component of the small (40S) ribosomal subunit; identical to Rps16Ap and has similarity to E. coli S9 and rat S16 ribosomal proteins
Synteny 239 ends here
741	-11850	YDL085W	Mitochondrial external NADH dehydrogenase; catalyzes the oxidation of cytosolic NADH; Nde1p and Nde2p are involved in providing the cytosolic NADH to the mitochondrial respiratory chain
742	11849	YDL085C-A	Putative protein of unknown function; green fluorescent protein (GFP)-fusion protein localizes to the cytoplasm and nucleus
Synteny 240 ends here
743	9224	YMR147W	Putative protein of unknown function
744	9225	YMR148W	Protein of unknown function that may play a role in spore wall assembly; predicted to contain an N-terminal transmembrane domain; osw5 null mutant spores exhibit increased spore wall permeability and sensitivity to beta-glucanase digestion
745	9226	YMR149W	Delta subunit of the oligosaccharyl transferase glycoprotein complex; which is required for N-linked glycosylation of proteins in the endoplasmic reticulum
746	-9227	YMR150C	Catalytic subunit of the mitochondrial inner membrane peptidase complex; required for maturation of mitochondrial proteins of the intermembrane space; complex contains Imp1p and Imp2p (both catalytic subunits); and Som1p
Synteny 241 ends here
747	11846	YDL088C	FG-nucleoporin component of central core of the nuclear pore complex (NPC); contributes directly to nucleocytoplasmic transport
748	-11845	YDL089W	Protein of unknown function; interacts with Csm1p; Lrs4p; required for rDNA repeat stability; null mutant causes increase in unequal sister-chromatid exchange; GFP-fusion protein localizes to the nuclear periphery; possible Cdc28p substrate
Synteny 242 ends here
749	11843	YDL090C	Beta subunit of the CAAX farnesyltransferase (FTase) that prenylates the a-factor mating pheromone and Ras proteins; required for the membrane localization of Ras proteins and a-factor; homolog of the mammalian FTase beta subunit
750	11842	YDL091C	UBX (ubiquitin regulatory X) domain-containing protein that interacts with Cdc48p; green fluorescent protein (GFP)-fusion protein localizes to the cytoplasm in a punctate pattern
751	-11841	YDL092W	Signal recognition particle (SRP) subunit; interacts with the RNA component of SRP to form the Alu domain; which is the region of SRP responsible for arrest of nascent chain elongation during membrane targeting; homolog of mammalian SRP14
Synteny 243 ends here
752	-11840	YDL095W	Protein O-mannosyltransferase; transfers mannose from dolichyl phosphate-D-mannose to protein Ser/Thr residues; 1 of 7 related proteins involved in O-glycosylation which is essential for cell wall rigidity; involved in ER quality control
753	11839	YDL097C	Essential; non-ATPase regulatory subunit of the 26S proteasome lid required for the assembly and activity of the 26S proteasome; the human homolog (S9 protein) partially rescues Rpn6p depletion
Synteny 244 ends here
754	-9233	YMR157C	Protein of unknown function; null mutant displays reduced respiratory growth and elevated frequency of mitochondrial genome loss; the authentic; non-tagged protein is detected in purified mitochondria in high-throughput studies
755	9234	YMR158W	Mitochondrial ribosomal protein of the small subunit
Synteny 245 ends here
756	-11837	YDL099W	Cis-golgi localized protein involved in ER to Golgi transport; forms a complex with the mammalian GRASP65 homolog; Grh1p; mutants are compromised for the fusion of ER-derived vesicles with Golgi membranes
757	11836	YDL100C	Guanine nucleotide exchange factor for Gpa1p; amplifies G protein signaling; subunit of the GET complex; which is involved in Golgi to ER trafficking and insertion of proteins into the ER membrane; has low-level ATPase activity
Synteny 246 ends here
758	-13496	Scer_13.trna16M	Methionine tRNA (tRNA-Met); functions in translational elongation; not involved in translational initiation; predicted by tRNAscan-SE analysis; tRNA Type: Met (M) | Anti-Codon: CAU | Cove Score: 70.03
759	-9235	YMR159C	Conserved protein that interacts with Atg12p-Atg5p conjugates to form Atg12p-Atg5p-Atg16p multimers; which localize to the pre-autophagosomal structure and are required for autophagy
760	9236	YMR160W	Putative protein of unknown function; green fluorescent protein (GFP)-fusion protein localizes to the membrane of the vacuole; mutant has enhanced sensitivity to overexpression of mutant huntingtin; YMR160W is not an essential gene
Synteny 247 ends here
761	11835	YDL101C	Cell-cycle checkpoint serine-threonine kinase required for DNA damage-induced transcription of certain target genes; phosphorylation of Rad55p and Sml1p; and transient G2/M arrest after DNA damage; also regulates postreplicative DNA repair
762	-11834	YDL102W	Catalytic subunit of DNA polymerase delta; required for chromosomal DNA replication during mitosis and meiosis; intragenic recombination; repair of double strand DNA breaks; and DNA replication during nucleotide excision repair (NER)
Synteny 248 ends here
763	9237	YMR161W	Co-chaperone for Hsp40p; anchored in the ER membrane; with its homolog Ydj1p promotes ER-associated protein degradation (ERAD) of integral membrane substrates; similar to E. coli DnaJ
764	-9238	YMR162C	Aminophospholipid translocase (flippase) that maintains membrane lipid asymmetry in post-Golgi secretory vesicles; localizes to the trans-Golgi network; likely involved in protein transport; type 4 P-type ATPase
Synteny 249 ends here
765	-9239	YMR163C	Peroxisome-specific receptor important for peroxisome inheritance; co-fractionates with peroxisome membranes and co-localizes with peroxisomes in vivo; physically interacts with the myosin V motor Myo2p; INP2 is not an essential gene
766	-13154	Scer_13.trna17V	Valine tRNA (tRNA-Val); predicted by tRNAscan-SE analysis; tRNA Type: Val (V) | Anti-Codon: AAC | Cove Score: 68.42
767	-9240	YMR164C	Transcription factor involved in regulation of invasive growth and starch degradation; controls the activation of MUC1 and STA2 in response to nutritional signals
768	-9241	YMR165C	Mg<sup>2+</sup>-dependent phosphatidate (PA) phosphatase; catalyzes the dephosphorylation of PA to yield diacylglycerol; responsible for de novo lipid synthesis and formation of lipid droplets; homologous to mammalian lipin 1
769	-9243	YMR166C	Predicted transporter of the mitochondrial inner membrane; has similarity to human mitochondrial ATP-Mg/Pi carriers; YMR166C is not an essential gene
Synteny 250 ends here
770	11824	YDL104C	Highly conserved mitochondrial protein; essential for t6A modification of mitochondrial tRNAs that decode ANN codons; similar to Kae1p and E. coli YgjD; both of which are also required for tRNA t6A modification
771	-11818	YDL105W	Component of the SMC5-SMC6 complex; this complex plays a key role in the removal of X-shaped DNA structures that arise between sister chromatids during DNA replication and repair
Synteny 251 ends here
772	9244	YMR167W	Protein required for mismatch repair in mitosis and meiosis as well as crossing over during meiosis; forms a complex with Pms1p and Msh2p-Msh3p during mismatch repair; human homolog is associated with hereditary non-polyposis colon cancer
773	-9245	YMR168C	Essential kinetochore protein; component of the CBF3 complex that binds the CDEIII region of the centromere; contains an N-terminal Zn2Cys6 type zinc finger domain; a C-terminal acidic domain; and a putative coiled coil dimerization domain
774	-10722	YMR169C	Cytoplasmic aldehyde dehydrogenase; involved in beta-alanine synthesis; uses NAD+ as the preferred coenzyme; very similar to Ald2p; expression is induced by stress and repressed by glucose
775	9246	YMR170C	Cytoplasmic aldehyde dehydrogenase; involved in ethanol oxidation and beta-alanine biosynthesis; uses NAD+ as the preferred coenzyme; expression is stress induced and glucose repressed; very similar to Ald3p
Synteny 252 ends here
776	-2652	YGL141W	Multiubiquitin chain assembly factor (E4); proteasome processivity factor that elongates polyUb chains on substrates; opposing Ubp6p; a branched polyubiquitin protease; required for retrograde transport of misfolded proteins during ERAD
777	2651	YGL142C	Integral membrane protein involved in glycosylphosphatidylinositol (GPI) anchor synthesis; putative alpha 1;2 mannosyltransferase required for addition of the third mannose onto the GPI core structure; human PIG-Bp is a functional homolog
Synteny 253 ends here
778	-11805	YDL107W	Peripherally bound inner membrane protein of the mitochondrial matrix involved in membrane insertion of C-terminus of Cox2p; interacts genetically and physically with Cox18p
779	-11800	YDL108W	Serine/threonine protein kinase; subunit of the transcription factor TFIIH; involved in transcription initiation at RNA polymerase II promoters
Synteny 254 ends here
780	11783	YDL111C	Exosome non-catalytic core component; involved in 3'-5' RNA processing and degradation in both the nucleus and the cytoplasm; has similarity to E. coli RNase PH and to human hRrp42p (EXOSC7)
781	-11776	YDL112W	2'-O-ribose methyltransferase; catalyzes the ribose methylation of the guanosine nucleotide at position 18 of tRNAs
782	11770	YDL113C	Sorting nexin family member required for the cytoplasm-to-vacuole targeting (Cvt) pathway and for endosomal sorting; has a Phox homology domain that binds phosphatidylinositol-3-phosphate; interacts with Snx4p; potential Cdc28p substrate
783	-11350	YDL114W	Putative protein of unknown function with similarity to acyl-carrier-protein reductases; YDL114W is not an essential gene
784	11761	YDL115C	RNA polymerase II transport factor; conserved from yeast to humans; involved in both basal and regulated transcription from RNA polymerase II (RNAP II) promoters; but not itself a transcription factor; interacts with most of the RNAP II subunits; nucleo-cytoplasmic shuttling protein; deletion causes hypersensitivity to K1 killer toxin
Synteny 255 ends here
785	-11755	YDL116W	Subunit of the Nup84p subcomplex of the nuclear pore complex (NPC); contributes to nucleocytoplasmic transport and NPC biogenesis; also plays roles in several processes that may require localization of genes or chromosomes at the nuclear periphery; including double-strand break repair; transcription and chromatin silencing; homologous to human NUP107
786	-11748	YDL117W	SH3-domain protein located in the mother-bud neck and the cytokinetic actin ring; mutant phenotype and genetic interactions suggest a role in cytokinesis
Synteny 256 ends here
787	-2645	YGL148W	Bifunctional chorismate synthase and flavin reductase; catalyzes the conversion of 5-enolpyruvylshikimate 3-phosphate (EPSP) to form chorismate; which is a precursor to aromatic amino acids
788	2644	YGL150C	ATPase and nucleosome spacing factor; subunit of complex containing actin and actin-related proteins that has chromatin remodeling activity and 3' to 5' DNA helicase activity in vitro; has a role in modulating stress gene transcription
789	-2643	YGL151W	Component of the RNA polymerase II mediator complex; which is required for transcriptional activation and also has a role in basal transcription
790	-2642	YGL153W	Peroxisomal membrane peroxin that is a central component of the peroxisomal protein import machinery; interacts with both PTS1 (Pex5p) and PTS2 (Pex7p); peroxisomal matrix protein signal recognition factors and membrane receptor Pex13p
791	2641	YGL154C	Phosphopantetheinyl transferase involved in lysine biosynthesis; converts inactive apo-form of Lys2p (alpha-aminoadipate reductase) into catalytically active holo-form by posttranslational addition of phosphopantetheine
Synteny 257 ends here
792	-2640	YGL155W	Beta subunit of geranylgeranyltransferase type I; catalyzes geranylgeranylation to the cysteine residue in proteins containing a C-terminal CaaX sequence ending in Leu or Phe; has substrates important for morphogenesis
793	-2639	YGL156W	Vacuolar alpha mannosidase; involved in free oligosaccharide (fOS) degradation; delivered to the vacuole in a novel pathway separate from the secretory pathway
Synteny 258 ends here
794	-11731	YDL120W	Mitochondrial matrix iron chaperone; oxidizes and stores iron; interacts with Isu1p to promote Fe-S cluster assembly; mutation results in multiple Fe/S-dependent enzyme deficiencies; human frataxin homolog is mutated in Friedrich's ataxia
795	11723	YDL121C	Putative protein of unknown function; green fluorescent protein (GFP)-fusion protein localizes to the endoplasmic reticulum; YDL121C is not an essential protein
796	-11713	YDL122W	Ubiquitin-specific protease that removes ubiquitin from ubiquitinated proteins; cleaves at the C terminus of ubiquitin fusions irrespective of their size; capable of cleaving polyubiquitin chains
Synteny 259 ends here
797	-13092	Scer_9.trna4I	Isoleucine tRNA (tRNA-Ile); predicted by tRNAscan-SE analysis; tRNA Type: Ile (I) | Anti-Codon: AAU | Cove Score: 71.40
798	3489	YIL083C	Probable phosphopantothenoylcysteine synthetase (PPCS); which catalyzes the second step of coenzyme A biosynthesis from pantothenate; null mutant lethality is complemented by E. coli coaBC (encoding a bifunctional enzyme with PPCS activity)
Synteny 260 ends here
799	-9673	YNL026W	Essential component of the Sorting and Assembly Machinery (SAM or TOB complex) of the mitochondrial outer membrane; which binds precursors of beta-barrel proteins and facilitates their outer membrane insertion; homologous to bacterial Omp85
800	-9672	YNL027W	Transcription factor that activates transcription of genes involved in stress response; nuclear localization is positively regulated by calcineurin-mediated dephosphorylation
Synteny 261 ends here
801	3488	YIL084C	Component of the Rpd3p/Sin3p deacetylase complex required for its structural integrity and catalytic activity; involved in transcriptional silencing and required for sporulation; cells defective in SDS3 display pleiotropic phenotypes
802	3486	YIL085C	Putative mannosyltransferase involved in protein glycosylation; member of the KRE2/MNT1 mannosyltransferase family
Synteny 262 ends here
803	-10903	YNL030W	Histone H4; core histone protein required for chromatin assembly and chromosome function; one of two identical histone proteins (see also HHF1); contributes to telomeric silencing; N-terminal domain involved in maintaining genomic integrity
804	10904	YNL031C	Histone H3; core histone protein required for chromatin assembly; part of heterochromatin-mediated telomeric and HM silencing; one of two identical histone H3 proteins (see HHT1); regulated by acetylation; methylation; and phosphorylation
Synteny 263 ends here
805	-3482	YIL090W	Integral ER membrane protein with type-III transmembrane domains; required for ER zinc homeostasis; mutations cause defects in cortical ER morphology in both the mother and daughter cells
806	3481	YIL091C	Nucleolar protein required for 35S pre-RNA processing and 40S ribosomal subunit biogenesis
Synteny 264 ends here
807	-9675	YNL024C	Putative methyltransferase; has seven beta-strand methyltransferase motif; green fluorescent protein (GFP)-fusion protein localizes to the cytoplasm; despite similarity to methyltransferases; null mutant does not display alterations in lysine methylation pattern
808	-9677	YNL023C	Protein that binds to Fpr1p; conferring rapamycin resistance by competing with rapamycin for Fpr1p binding; accumulates in the nucleus upon treatment of cells with rapamycin; has similarity to D. melanogaster shuttle craft and human NFX1
Synteny 265 ends here
809	-9678	YNL022C	Putative cytosine 5-methyltransferase; contains seven beta-strand methyltransferase motif similar to NOP2/YNL061W; green fluorescent protein (GFP)-fusion protein localizes to the nucleus; predicted to be involved in ribosome biogenesis
810	9679	YNL021W	Putative catalytic subunit of a class II histone deacetylase complex that also contains Hda2p and Hda3p; Hda1p interacts with the Hda2p-Hda3p subcomplex to form an active tetramer; deletion increases histone H2B; H3 and H4 acetylation
Synteny 266 ends here
811	-3477	YIL095W	Protein serine/threonine kinase; regulates the organization and function of the actin cytoskeleton and reduces endocytic ability of cell through the phosphorylation of the Pan1p-Sla1p-End3p protein complex
812	12809	Scer_9.trna2I	Isoleucine tRNA (tRNA-Ile); predicted by tRNAscan-SE analysis; tRNA Type: Ile (I) | Anti-Codon: AAU | Cove Score: 71.40
Synteny 267 ends here
813	5622	YBR121C	Cytoplasmic and mitochondrial glycyl-tRNA synthase that ligates glycine to the cognate anticodon bearing tRNA; transcription termination factor that may interact with the 3'-end of pre-mRNA to promote 3'-end formation
814	5582	YBR120C	Mitochondrial protein required for translation of the COB mRNA; forms a complex with Cbp3p that binds to mt ribosomes near the polypeptide tunnel exit and promotes efficient translation of the COB mRNA; Cbp3p-Cbp6p complex also interacts with newly synthesized cytochrome b (Cobp) and Cbp4p to promote assembly of Cobp into the cytochrome bc1 complex
815	-5545	YBR119W	U1 snRNP A protein; homolog of human U1-A; involved in nuclear mRNA splicing
816	-5498	YBR118W	Translational elongation factor EF-1 alpha; also encoded by TEF1; functions in the binding reaction of aminoacyl-tRNA (AA-tRNA) to ribosomes; may also have a role in tRNA re-export from the nucleus
Synteny 268 ends here
817	-5971	YKR081C	Essential protein involved in the processing of pre-rRNA and the assembly of the 60S ribosomal subunit; interacts with ribosomal protein L11; localizes predominantly to the nucleolus; constituent of 66S pre-ribosomal particles
818	5975	YKR082W	Subunit of the Nup84p subcomplex of the nuclear pore complex (NPC); contributes to nucleocytoplasmic transport and NPC biogenesis and is involved in establishment of a normal nucleocytoplasmic concentration gradient of the GTPase Gsp1p; also plays roles in several processes that may require localization of genes or chromosomes at the nuclear periphery; including double-strand break repair; transc…
819	-5977	YKR083C	Essential subunit of the Dam1 complex (aka DASH complex); couples kinetochores to the force produced by MT depolymerization thereby aiding in chromosome segregation; is transferred to the kinetochore prior to mitosis
Synteny 269 ends here
820	9941	YOR073W	Component of the spindle checkpoint; involved in sensing lack of tension on mitotic chromosomes; protects centromeric Rec8p at meiosis I; required for accurate chromosomal segregation at meiosis II and for mitotic chromosome stability
821	-9942	YOR074C	Thymidylate synthase; required for de novo biosynthesis of pyrimidine deoxyribonucleotides; expression is induced at G1/S
822	9943	YOR075W	t-SNARE required for retrograde vesicular traffic and homotypic ER membrane fusion; forms a complex with the SNAREs Sec22p; Sec20p and Use1p to mediate fusion of Golgi-derived vesicles at the ER
Synteny 270 ends here
823	-5994	YKR085C	Mitochondrial ribosomal protein of the large subunit
824	6000	YKR086W	DEAH-box RNA helicase involved in second catalytic step of splicing; exhibits ATP-dependent RNA unwinding activity; mediates the release of Yju2p and Cwc25p in the second step; in the absence of ATP; stabilizes the binding of Cwc25p to the spliceosome in the first catalytic step
825	-6004	YKR087C	Metalloendopeptidase of the mitochondrial inner membrane; involved in turnover of membrane-embedded proteins; mediates degradation of Cox1p in coa2 mutant cells; member of a family of predicted membrane-bound metallopeptidases in prokaryotes and higher eukaryotes
Synteny 271 ends here
826	6032	YKR090W	LIM domain-containing protein that localizes to sites of polarized growth; required for selection and/or maintenance of polarized growth sites; may modulate signaling by the GTPases Cdc42p and Rho1p; has similarity to metazoan paxillin
827	6042	YKR091W	Cytoplasmic protein that; when overexpressed; suppresses the lethality of a rad53 null mutation; potential Cdc28p substrate
Synteny 272 ends here
828	3427	YIL143C	Component of RNA polymerase transcription factor TFIIH holoenzyme; has DNA-dependent ATPase/helicase activity and is required; with Rad3p; for unwinding promoter DNA; interacts functionally with TFIIB and has roles in transcription start site selection and in gene looping to juxtapose initiation and termination regions; involved in DNA repair; homolog of human ERCC3
829	-3426	YIL144W	Component of the evolutionarily conserved kinetochore-associated Ndc80 complex (Ndc80p-Nuf2p-Spc24p-Spc25p); conserved coiled-coil protein involved in chromosome segregation; spindle checkpoint activity; kinetochore assembly and clustering
830	3425	YIL145C	Pantothenate synthase; also known as pantoate-beta-alanine ligase; required for pantothenic acid biosynthesis; deletion causes pantothenic acid auxotrophy; homologous to E. coli panC
831	3424	YIL146C	Mitochondrial outer membrane protein required to initiate mitophagy; recruits the autophagy adaptor protein Atg11p and the ubiquitin-like protein Atg8p to the mitochondrial surface to initiate mitophagy; the selective vacuolar degradation of mitochondria in response to starvation; can promote pexophagy when placed ectopically in the peroxisomal membrane
832	3423	YIL147C	Histidine kinase osmosensor that regulates a MAP kinase cascade; transmembrane protein with an intracellular kinase domain that signals to Ypd1p and Ssk1p; thereby forming a phosphorelay system similar to bacterial two-component regulators
833	-3422	YIL148W	Fusion protein; identical to Rpl40Bp; that is cleaved to yield ubiquitin and a ribosomal protein of the large (60S) ribosomal subunit with similarity to rat L40; ubiquitin may facilitate assembly of the ribosomal protein into ribosomes
834	3421	YIL149C	Myosin-like protein associated with the nuclear envelope; connects the nuclear pore complex with the nuclear interior; involved in the Tel1p pathway that controls telomere length
835	3419	YIL150C	Essential chromatin-associated protein involved in the initiation of DNA replication; required for the association of the MCM2-7 complex with replication origins
Synteny 273 ends here
836	3418	YIL151C	Putative protein of unknown function; predicted to contain a PINc domain
837	-3417	YIL152W	Putative protein of unknown function
Synteny 274 ends here
838	-3416	YIL153W	Peptidyl-prolyl cis/trans-isomerase; activator of the phosphotyrosyl phosphatase activity of PP2A; involved in G1 phase progression; microtubule dynamics; bud morphogenesis and DNA repair; required for rapid reduction of Sgs1p levels in response to rapamycin; subunit of the Tap42p-Sit4p-Rrd1p complex
839	3415	YIL154C	Transcriptional activator involved in maintenance of ion homeostasis and protection against DNA damage caused by bleomycin and other oxidants; contains a C-terminal leucine-rich repeat
840	3414	YIL155C	Mitochondrial glycerol-3-phosphate dehydrogenase; expression is repressed by both glucose and cAMP and derepressed by non-fermentable carbon sources in a Snf1p; Rsf1p; Hap2/3/4/5 complex dependent manner
841	-3413	YIL156W	Ubiquitin-specific protease that cleaves ubiquitin-protein fusions
Synteny 275 ends here
842	-11744	YIL156W-B	Putative protein of unknown function; originally identified based on homology to <i>Ashbya gossypii</i> and other related yeasts
843	3412	YIL157C	Mitochondrial inner membrane protein required for assembly of the cytochrome c oxidase complex (complex IV); interacts with complex IV assembly factor Shy1p during the early stages of assembly
844	-3411	YIL158W	Putative protein of unknown function; overexpression causes a cell cycle delay or arrest; green fluorescent protein (GFP)-fusion protein localizes to the vacuole; null mutant displays elevated frequency of mitochondrial genome loss
845	-3410	YIL159W	Formin; nucleates the formation of linear actin filaments; involved in cell processes such as budding and mitotic spindle orientation which require the formation of polarized actin cables; functionally redundant with BNI1
846	3408	YIL160C	3-ketoacyl-CoA thiolase with broad chain length specificity; cleaves 3-ketoacyl-CoA into acyl-CoA and acetyl-CoA during beta-oxidation of fatty acids
847	-3407	YIL161W	Putative protein of unknown function; green fluorescent protein (GFP)-fusion protein localizes to the cytoplasm; mRNA is enriched in Scp160p-associated mRNPs; YIL161W is a non-essential gene
848	-3406	YIL162W	Invertase; sucrose hydrolyzing enzyme; a secreted; glycosylated form is regulated by glucose repression; and an intracellular; nonglycosylated enzyme is produced constitutively
Synteny 276 ends here
849	4253	YJR050W	Member of NineTeen Complex (NTC) that contains Prp19p and stabilizes U6 snRNA in catalytic forms of spliceosome containing U2; U5; and U6 snRNAs; interacts with Prp16p to modulate splicing fidelity; isy1 syf2 cells have defective spindles
850	12831	Scer_10.trna20G	Glycine tRNA (tRNA-Gly); predicted by tRNAscan-SE analysis; tRNA Type: Gly (G) | Anti-Codon: GCC | Cove Score: 62.73
851	4264	YJR052W	Protein that recognizes and binds damaged DNA in an ATP-dependent manner (with Rad16p) during nucleotide excision repair; subunit of Nucleotide Excision Repair Factor 4 (NEF4) and the Elongin-Cullin-Socs (ECS) ligase complex
Synteny 277 ends here
852	4272	YJR053W	Component of the GTPase-activating Bfa1p-Bub2p complex involved in multiple cell cycle checkpoint pathways that control exit from mitosis
853	4283	YJR054W	Vacuolar protein of unknown function; potential Cdc28p substrate
854	12817	Scer_10.trna21R	Arginine tRNA (tRNA-Arg); predicted by tRNAscan-SE analysis; low abundance tRNA required for growth on nonfermentable carbon sources at high temperatures; for synthesis of heat shock protein Ssc1p; and for Ty1 retrotransposition through the regulation of translational frameshifting; tRNA Type: Arg (R) | Anti-Codon: CCU | Cove Score: 71.23
Synteny 278 ends here
855	-9069	YML048W	ER localized integral membrane protein that may promote secretion of certain hexose transporters; including Gal2p; involved in glucose-dependent repression
856	9068	YML049C	Protein involved in pre-mRNA splicing; component of the pre-spliceosome; associates with U2 snRNA; involved in ER to Golgi transport
857	-9067	YML050W	Putative protein of unknown function; null mutant is viable and displays elevated frequency of mitochondrial genome loss
Synteny 279 ends here
858	-9066	YML051W	Transcriptional regulator involved in the repression of GAL genes in the absence of galactose; inhibits transcriptional activation by Gal4p; inhibition relieved by Gal3p or Gal1p binding
859	-9065	YML052W	Plasma membrane protein that localizes to furrow-like invaginations (MCC patches); component of eisosomes; associated with endocytosis; along with Pil1p and Lsp1p; sporulation and plasma membrane sphingolipid content are altered in mutants
Synteny 280 ends here
860	-12855	Scer_10.trna23Y	Tyrosine tRNA (tRNA-Tyr); predicted by tRNAscan-SE analysis; can mutate to suppress ochre nonsense mutations; tRNA Type: Tyr (Y) | Anti-Codon: GUA | Cove Score: 68.81
861	4313	YJR057W	Thymidylate and uridylate kinase; functions in de novo biosynthesis of pyrimidine deoxyribonucleotides; converts dTMP to dTDP and dUMP to dUTP; essential for mitotic and meiotic DNA replication; homologous to S. pombe Tmp1p
862	-4322	YJR058C	Small subunit of the clathrin-associated adaptor complex AP-2; which is involved in protein sorting at the plasma membrane; related to the sigma subunit of the mammalian plasma membrane clathrin-associated protein (AP-2) complex
Synteny 281 ends here
863	4330	YJR059W	Putative serine/threonine protein kinase involved in regulation of ion transport across plasma membrane; enhances spermine uptake
864	4338	YJR060W	Dual function helix-loop-helix protein; binds the motif CACRTG present at several sites including MET gene promoters and centromere DNA element I (CDEI); affects nucleosome positioning at this motif; associates with other transcription factors such as Met4p and Isw1p to mediate transcriptional activation or repression; associates with kinetochore proteins and required for efficient chromosome seg…
Synteny 282 ends here
865	-4354	YJR062C	Amidase; removes the amide group from N-terminal asparagine and glutamine residues to generate proteins with N-terminal aspartate and glutamate residues that are targets of ubiquitin-mediated degradation
866	4364	YJR063W	RNA polymerase I subunit A12.2; contains two zinc binding domains; and the N terminal domain is responsible for anchoring to the RNA pol I complex
867	4372	YJR064W	Subunit of the cytosolic chaperonin Cct ring complex; related to Tcp1p; required for the assembly of actin and tubulins in vivo
868	-4381	YJR065C	Essential component of the Arp2/3 complex; which is a highly conserved actin nucleation center required for the motility and integrity of actin patches; involved in endocytosis and membrane growth and polarity
869	4390	YJR066W	PIK-related protein kinase and rapamycin target; subunit of TORC1; a complex that controls growth in response to nutrients by regulating translation; transcription; ribosome biogenesis; nutrient transport and autophagy; involved in meiosis
870	-4397	YJR067C	Protein of unknown function; essential for growth under standard (aerobic) conditions but not under anaerobic conditions
871	4400	YJR068W	Subunit of heteropentameric Replication factor C (RF-C); which is a DNA binding protein and ATPase that acts as a clamp loader of the proliferating cell nuclear antigen (PCNA) processivity factor for DNA polymerases delta and epsilon
Synteny 283 ends here
872	-4930	YKL204W	eIF4E-associated protein; competes with eIF4G for binding to eIF4E; inhibits cap-dependent translation; functions independently of eIF4E to maintain genetic stability; plays a role in cell growth; implicated in the TOR signaling cascade
873	-4926	YKL205W	Nuclear pore protein involved in nuclear export of pre-tRNA and in re-export of mature tRNAs after their retrograde import from the cytoplasm
Synteny 284 ends here
874	-4404	YJR069C	Nucleoside triphosphate pyrophosphohydrolase; active against a wide range of substrates including ITP; dITP and XTP; mediates exclusion of noncanonical purines and pyrimadines from deoxyribonucleoside triphosphate pools; mutant is sensitive to the base analog 6-N-hydroxylaminopurine
875	-4412	YJR070C	Deoxyhypusine hydroxylase; a HEAT-repeat containing metalloenzyme that catalyzes hypusine formation; binds to and is required for the modification of Hyp2p (eIF5A); complements S. pombe mmd1 mutants defective in mitochondrial positioning
Synteny 285 ends here
876	-4910	YKL207W	Member of a transmembrane complex required for efficient folding of proteins in the ER; required for respiratory growth; null mutant displays induction of the unfolded protein response
877	-4904	YKL208W	Protein involved in 5' end processing of mitochondrial COB; 15S_rRNA; and RPM1 transcripts; may also have a role in 3' end processing of the COB pre-mRNA; displays genetic interaction with cell cycle-regulated kinase Dbf2p
878	13245	Scer_11.trna1T	Threonine tRNA (tRNA-Thr); predicted by tRNAscan-SE analysis; correct folding and efficient aminoacylation require Lhp1p; tRNA Type: Thr (T) | Anti-Codon: CGU | Cove Score: 75.96
Synteny 286 ends here
879	4895	YKL209C	Plasma membrane ATP-binding cassette (ABC) transporter required for the export of a-factor; catalyzes ATP hydrolysis coupled to a-factor transport; contains 12 transmembrane domains and two ATP binding domains; expressed only in MATa cells
880	-4891	YKL210W	Ubiquitin activating enzyme (E1); involved in ubiquitin-mediated protein degradation and essential for viability
Synteny 287 ends here
881	4416	YJR074W	Conserved nuclear protein that interacts with GTP-Gsp1p; which is a Ran homolog of the Ras GTPase family; and stimulates nucleotide release; involved in nuclear protein import; nucleotide release is inhibited by Yrb1p
882	4418	YJR075W	Alpha-1;6-mannosyltransferase involved in cell wall mannan biosynthesis; subunit of a Golgi-localized complex that also contains Anp1p; Mnn9p; Mnn11p; and Mnn10p; identified as a suppressor of a cell lysis sensitive pkc1-371 allele
Synteny 288 ends here
883	4885	YKL211C	Bifunctional enzyme exhibiting both indole-3-glycerol-phosphate synthase and anthranilate synthase activities; forms multifunctional hetero-oligomeric anthranilate synthase:indole-3-glycerol phosphate synthase enzyme complex with Trp2p
884	-4878	YKL212W	Phosphatidylinositol phosphate (PtdInsP) phosphatase involved in hydrolysis of PtdIns[4]P; transmembrane protein localizes to ER and Golgi; involved in protein trafficking and processing; secretion; and cell wall maintenance
885	4873	YKL213C	WD repeat protein required for ubiquitin-mediated protein degradation; forms complex with Cdc48p; plays a role in controlling cellular ubiquitin concentration; also promotes efficient NHEJ in postdiauxic/stationary phase
886	4864	YKL214C	Member of the REF (RNA and export factor binding proteins) family; when overexpressed; can substitute for the function of Yra1p in export of poly(A)+ mRNA from the nucleus
Synteny 289 ends here
887	-3530	YIL027C	Member of a transmembrane complex required for efficient folding of proteins in the ER; null mutant displays induction of the unfolded protein response; and also shows K1 killer toxin resistance
888	-3531	YIL026C	Subunit of the cohesin complex; which is required for sister chromatid cohesion during mitosis and meiosis and interacts with centromeres and chromosome arms; essential for viability
889	-3532	YIL024C	Putative protein of unknown function; non-essential gene; expression directly regulated by the metabolic and meiotic transcriptional regulator Ume6p
890	-3533	YIL023C	Zinc transporter; localizes to the ER; null mutant is sensitive to calcofluor white; leads to zinc accumulation in cytosol; ortholog of the mouse KE4 and member of the ZIP (ZRT; IRT-like Protein) family
Synteny 290 ends here
891	-1734	YER044C	Endoplasmic reticulum membrane protein; may facilitate protein-protein interactions between the Erg26p dehydrogenase and the Erg27p 3-ketoreductase and/or tether these enzymes to the ER; also interacts with Erg6p
892	-1742	YER044C-A	Meiosis-specific protein involved in double-strand break formation during meiotic recombination; required for chromosome synapsis and production of viable spores
893	-1750	YER045C	Basic leucine zipper (bZIP) transcription factor of the ATF/CREB family; may regulate transcription of genes involved in utilization of non-optimal carbon sources
894	1754	YER046W	Meiosis-specific protein of unknown function; required for spore wall formation during sporulation; dispensible for both nuclear divisions during meiosis
Synteny 291 ends here
895	3522	YIL037C	Pheromone-regulated protein; predicted to have 4 transmembrane segments and a coiled coil domain; regulated by Ste12p; required for efficient nuclear fusion
896	3521	YIL038C	Subunit of the CCR4-NOT complex; which is a global transcriptional regulator with roles in transcription initiation and elongation and in mRNA degradation
Synteny 292 ends here
897	-1758	YER047C	Putative ATPase of the AAA family; interacts with the Sin1p transcriptional repressor in the two-hybrid system
898	-1761	YER048C	Nuclear type II J heat shock protein of the E. coli dnaJ family; contains a leucine zipper-like motif; binds to non-native substrates for presentation to Ssa3p; may function during protein translocation; assembly and disassembly
899	12800	Scer_5.trna9Q	Glutamine tRNA (tRNA-Gln); predicted by tRNAscan-SE analysis; thiolation of uridine at wobble position (34) requires Ncs6p; tRNA Type: Gln (Q) | Anti-Codon: UUG | Cove Score: 68.39
900	1765	YER048W-A	Cysteine desulfurase (Nfs1p) activator; essential for the formation of the persulfide intermediate at the desulfurase active site during pyridoxal phosphate-dependent desulfuration of cysteine; required for mitochondrial iron-sulfur cluster biosynthesis
901	1768	YER049W	Poly(rA)-binding protein involved in translation termination efficiency; mRNA poly(A) tail length and mRNA stability; interacts with Sup45p (eRF1); Sup35p (eRF3) and Pab1p; similar to prolyl 4-hydroxylases; binds Fe(III) and 2-oxoglutarate
Synteny 293 ends here
902	-3517	YIL041W	BAR domain-containing protein that localizes to both early and late Golgi vesicles; required for adaptation to varying nutrient concentrations; fluid-phase endocytosis; polarization of the actin cytoskeleton; and vacuole biogenesis
903	3516	YIL042C	Mitochondrial protein kinase involved in negative regulation of pyruvate dehydrogenase complex activity by phosphorylating the ser-133 residue of the Pda1p subunit; acts in concert with kinase Pkp2p and phosphatases Ptc5p and Ptc6p
Synteny 294 ends here
904	-1771	YER050C	Mitochondrial ribosomal protein of the small subunit; has similarity to E. coli S18 ribosomal protein
905	1776	YER051W	JmjC domain family histone demethylase specific for H3-K36; similar to proteins found in human; mouse; drosophila; X. laevis; C. elegans; and S. pombe
Synteny 295 ends here
906	-1783	YER053C	Mitochondrial phosphate carrier; imports inorganic phosphate into mitochondria; functionally redundant with Mir1p but less abundant than Mir1p under normal conditions; expression is induced at high temperature
907	-1788	YER053C-A	Putative protein of unknown function; green fluorescent protein (GFP)-fusion protein localizes to the endoplasmic reticulum
908	-1795	YER054C	Putative regulatory subunit of the protein phosphatase Glc7p; involved in glycogen metabolism; contains a conserved motif (GVNK motif) that is also found in Gac1p; Pig1p; and Pig2p
Synteny 296 ends here
909	3512	YIL047C	Plasma membrane protein of unknown function; truncation and overexpression suppresses lethality of G-alpha protein deficiency
910	-3511	YIL048W	Putative aminophospholipid translocase (flippase) involved in endocytosis and vacuolar biogenesis; localizes to endosomes and the Golgi aparatus
911	-3510	YIL049W	Probable polyprenol reductase that catalyzes conversion of polyprenol to dolichol; the precursor for N-glycosylation; involved in filamentous growth; mutations in human ortholog SRD5A3 confer CDG (Congenital Disorders of Glycosylation)
Synteny 297 ends here
912	-1802	YER056C	Purine-cytosine permease; mediates purine (adenine; guanine; and hypoxanthine) and cytosine accumulation
913	-1806	YER056C-A	Protein component of the large (60S) ribosomal subunit; nearly identical to Rpl34Bp and has similarity to rat L34 ribosomal protein
914	-1814	YER057C	Member of the p14.5 protein family with similarity to Mmf1p; functionally complements Mmf1p function when targeted to mitochondria; heat shock inducible; high-dosage growth inhibitor; forms a homotrimer in vitro
915	1822	YER058W	Protein required for assembly of cytochrome c oxidase
916	1825	YER059W	Pho85p cyclin of the Pho80p subfamily; forms the major Glc8p kinase together with Pcl7p and Pho85p; involved in the control of glycogen storage by Pho85p; stabilized by Elongin C binding
Synteny 298 ends here
917	-1830	YER061C	Mitochondrial beta-keto-acyl synthase with possible role in fatty acid synthesis; required for mitochondrial respiration
918	-1838	YER062C	One of two redundant DL-glycerol-3-phosphatases (RHR2/GPP1 encodes the other) involved in glycerol biosynthesis; induced in response to hyperosmotic stress and oxidative stress; and during the diauxic transition
919	1846	YER063W	Conserved nuclear RNA-binding protein; specifically binds to transcribed chromatin in a THO- and RNA-dependent manner; genetically interacts with shuttling hnRNP NAB2; overproduction suppresses transcriptional defect caused by hpr1 mutation
Synteny 299 ends here
920	-1852	YER064C	Non-essential nuclear protein; null mutation has global effects on transcription
921	-1856	YER065C	Isocitrate lyase; catalyzes the formation of succinate and glyoxylate from isocitrate; a key reaction of the glyoxylate cycle; expression of ICL1 is induced by growth on ethanol and repressed by growth on glucose
922	-12761	Scer_5.trna10S	Serine tRNA (tRNA-Ser); predicted by tRNAscan-SE analysis; can mutate to suppress ochre nonsense mutations; tRNA Type: Ser (S) | Anti-Codon: UGA | Cove Score: 84.16
Synteny 300 ends here
923	1865	YER067W	Protein of unknown function involved in energy metabolism under respiratory conditions; protein abundance is increased upon intracellular iron depletion
924	1869	YER068W	Ubiquitin-protein ligase subunit of the CCR4-NOT complex; with Ubc4p; ubiquitinates nascent polypeptide-associated complex subunits and histone demethyase Jhd2p; CCR4-NOT has roles in transcription regulation; mRNA degradation; and post-transcriptional modifications
Synteny 301 ends here
925	3506	YIL062C	Subunit of the ARP2/3 complex; which is required for the motility and integrity of cortical actin patches; has mRNA binding activity
926	3505	YIL063C	Protein of unknown function involved in nuclear processes of the Ran-GTPase cycle; involved in nuclear protein export; contains Ran Binding Domain and FxFG repeats; interacts with Srm1p; GTP-Gsp1p; Rna1p and Crm1p; is not essential
927	-3504	YIL064W	Probable lysine methyltransferase involved in the dimethylation of eEF1A (Tef1p/Tef2p); sequence similarity to S-adenosylmethionine-dependent methyltransferases of the seven beta-strand family; role in vesicular transport
928	3503	YIL065C	Protein involved in mitochondrial membrane fission and peroxisome abundance; required for localization of Dnm1p and Mdv1p during mitochondrial division; mediates ethanol-induced apoptosis and ethanol-induced mitochondrial fragmentation
Synteny 302 ends here
929	3502	YIL067C	Uncharacterized protein of unknown function
930	3501	YIL068C	Essential 88kDa subunit of the exocyst complex; which mediates polarized targeting of secretory vesicles to active sites of exocytosis; dimeric form of Sec6p interacts with Sec9p in vitro and inhibits t-SNARE assembly
Synteny 303 ends here
931	-1896	YER071C	Protein of unknown function; green fluorescent protein (GFP)-fusion protein localizes to the cytoplasm in a punctate pattern; null mutant is sensitive to expression of the top1-T722A allele
932	1901	YER072W	Subunit of the vacuolar transporter chaperone (VTC) complex involved in membrane trafficking; vacuolar polyphosphate accumulation; microautophagy and non-autophagic vacuolar fusion; also has mRNA binding activity
933	1907	YER073W	Mitochondrial aldehyde dehydrogenase; involved in regulation or biosynthesis of electron transport chain components and acetate formation; activated by K+; utilizes NADP+ as the preferred coenzyme; constitutively expressed
934	1909	YER074W	Protein component of the small (40S) ribosomal subunit; identical to Rps24Bp and has similarity to rat S24 ribosomal protein
935	1914	YER074W-A	Integral membrane protein required for ER to Golgi transport; localized to the Golgi; the ER; and COPII vesicles; interacts with Yip1p and Yif1p
936	-1920	YER075C	Phosphotyrosine-specific protein phosphatase involved in the inactivation of mitogen-activated protein kinase (MAPK) during osmolarity sensing; dephosporylates Hog1p MAPK and regulates its localization; localized to the cytoplasm
937	-12902	Scer_5.trna11A	Alanine tRNA (tRNA-Ala); predicted by tRNAscan-SE analysis; one of 5 nuclear tRNA genes containing the tDNA-anticodon TGC (mature tRNA may be UGC or may contain modified bases); decodes GCA and probably GCG codons into alanine; one of 16 nuclear tRNAs for alanine; tRNA Type: Ala (A) | Anti-Codon: UGC | Cove Score: 76.57
Synteny 304 ends here
938	1947	YER079W	Putative protein of unknown function
939	1955	YER080W	Putative protein of unknown function; the authentic; non-tagged protein is detected in highly purified mitochondria in high-throughput studies; null mutant displays elevated frequency of mitochondrial genome loss
Synteny 305 ends here
940	-1959	YER082C	Nucleolar protein; component of the small subunit (SSU) processome containing the U3 snoRNA that is involved in processing of pre-18S rRNA
941	-1960	YER083C	Subunit of the GET complex; involved in insertion of proteins into the ER membrane; required for the retrieval of HDEL proteins from the Golgi to the ER in an ERD2 dependent fashion and for meiotic nuclear division
Synteny 306 ends here
942	-3494	YIL076W	Epsilon-COP subunit of the coatomer; regulates retrograde Golgi-to-ER protein traffic; stabilizes Cop1p; the alpha-COP and the coatomer complex; non-essential for cell growth
943	3493	YIL077C	Putative protein of unknown function; the authentic; non-tagged protein is detected in highly purified mitochondria in high-throughput studies; deletion confers sensitivity to 4-(N-(S-glutathionylacetyl)amino) phenylarsenoxide (GSAO)
944	-3492	YIL078W	Threonyl-tRNA synthetase; essential cytoplasmic protein
945	3491	YIL079C	Zinc knuckle protein; involved in nuclear RNA processing and degradation as a component of the TRAMP complex; stimulates the poly(A) polymerase activity of Pap2p in vitro; functionally redundant with Air2p
Synteny 307 ends here
946	-11478	YDL176W	Protein of unknown function; predicted by computational methods to be involved in fructose-1;6-bisphosphatase (Fbp1p) degradation; interacts with components of the GID complex; YDL176W is not an essential gene
947	11474	YDL177C	Putative protein of unknown function; similar to the mouse IMPACT gene; YDL177C is not an essential gene
Synteny 308 ends here
948	11694	YDL125C	Adenosine 5'-monophosphoramidase; interacts physically and genetically with Kin28p; a CDK and TFIIK subunit; and genetically with CAK1; member of the histidine triad (HIT) superfamily of nucleotide-binding proteins and similar to Hint
949	11692	YDL126C	AAA ATPase involved in multiple processes; subunit of a polyubiquitin-selective segregase complex involved in ERAD; cell wall integrity during heat stress and mitotic spindle disassembly; subunit of a complex involved in mitochondria-associated degradation; role in mobilizing membrane bound transcription factors by regulated ubiquitin/proteasome-dependent processing; roles in macroautophagy; PMN;…
Synteny 309 ends here
950	-11685	YDL129W	Putative protein of unknown function; green fluorescent protein (GFP)-fusion protein localizes to the cytoplasm and the nucleus; YDL129W is not an essential gene
951	-11544	YDL130W	Ribosomal protein P1 beta; component of the ribosomal stalk; which is involved in interaction of translational elongation factors with ribosome; accumulation is regulated by phosphorylation and interaction with the P2 stalk component
Synteny 310 ends here
952	-11465	YDL181W	Protein that inhibits ATP hydrolysis by the F1F0-ATP synthase; inhibitory function is enhanced by stabilizing proteins Stf1p and Stf2p; has similarity to Stf1p; has a calmodulin-binding motif and binds calmodulin in vitro
953	-11461	YDL182W	Homocitrate synthase isozyme; catalyzes the condensation of acetyl-CoA and alpha-ketoglutarate to form homocitrate; which is the first step in the lysine biosynthesis pathway; highly similar to the other isozyme; Lys21p
Synteny 311 ends here
954	-11678	YDL132W	Cullin; structural protein of SCF complexes (which also contain Skp1p; Cdc34p; Hrt1p and an F-box protein) involved in ubiquitination; SCF promotes the G1-S transition by targeting G1 cyclins and the Cln-CDK inhibitor Sic1p for degradation
955	-11673	YDL133W	Regulator of phospholipase D (Spo14p); interacts with Spo14p and regulates its catalytic activity; capable of buffering the toxicity of C16:0 platelet activating factor; a lipid that accumulates intraneuronally in Alzheimer's patients
Synteny 312 ends here
956	11460	YDL183C	Mitochondrial inner-membrane protein thought to be involved in the formation of an active mitochondrial K+/H+ exchanger (KHE) system; non-essential gene
957	11455	YDL184C	Ribosomal protein L47 of the large (60S) ribosomal subunit; identical to Rpl41Bp and has similarity to rat L41 ribosomal protein; comprised of only 25 amino acids; rpl41a rpl41b double null mutant is viable
958	-11452	YDL185W	Subunit A of the eight-subunit V1 peripheral membrane domain of the vacuolar H+-ATPase; protein precursor undergoes self-catalyzed splicing to yield the extein Tfp1p and the intein Vde (PI-SceI); which is a site-specific endonuclease
959	-11446	YDL186W	Putative protein of unknown function; YDL186W is not an essential gene
960	11444	YDL188C	Catalytic subunit of protein phosphatase 2A (PP2A); functionally redundant with Pph21p; methylated at C terminus; forms alternate complexes with several regulatory subunits; involved in signal transduction and regulation of mitosis
Synteny 313 ends here
961	-11443	YDL189W	Protein of unknown function; identified as a high copy suppressor of psk1 psk2 mutations that confer temperature-sensitivity for galactose utilization; proposed to bind single-stranded nucleic acids via its R3H domain
962	11440	YDL190C	Ubiquitin chain assembly factor (E4) that cooperates with a ubiquitin-activating enzyme (E1); a ubiquitin-conjugating enzyme (E2); and a ubiquitin protein ligase (E3) to conjugate ubiquitin to substrates; also functions as an E3
963	-11438	YDL191W	Protein component of the large (60S) ribosomal subunit; identical to Rpl35Bp and has similarity to rat L35 ribosomal protein
Synteny 314 ends here
964	-11436	YDL193W	Putative prenyltransferase; required for cell viability; proposed to be involved in protein trafficking because tet-repressible mutant shows accumulation of hypoglycosylated forms of CPY
965	-11430	YDL194W	Plasma membrane low glucose sensor that regulates glucose transport; contains 12 predicted transmembrane segments and a long C-terminal tail required for induction of hexose transporters; also senses fructose and mannose; similar to Rgt2p
966	-11427	YDL195W	Component of the Sec13p-Sec31p complex of the COPII vesicle coat; required for vesicle formation in ER to Golgi transport; mutant has increased aneuploidy tolerance
Synteny 315 ends here
967	11642	YDL140C	RNA polymerase II largest subunit B220; part of central core; phosphorylation of C-terminal heptapeptide repeat domain regulates association with transcription and splicing factors; similar to bacterial beta-prime
968	-11634	YDL141W	Biotin:apoprotein ligase; covalently modifies proteins with the addition of biotin; required for acetyl-CoA carboxylase (Acc1p) holoenzyme formation
969	11630	YDL142C	Cardiolipin synthase; produces cardiolipin; which is a phospholipid of the mitochondrial inner membrane that is required for normal mitochondrial membrane potential and function; also required for normal vacuolar ion homeostasis
970	-11625	YDL143W	Subunit of the cytosolic chaperonin Cct ring complex; related to Tcp1p; required for the assembly of actin and tubulins in vivo
Synteny 316 ends here
971	7493	YLR215C	Protein involved in nutritional control of the cell cycle; regulates abundance of the translation initiation factor eIF2; ortholog of human D123 protein
972	-7484	YLR214W	Ferric reductase and cupric reductase; reduces siderophore-bound iron and oxidized copper prior to uptake by transporters; expression induced by low copper and iron levels
Synteny 317 ends here
973	-11594	YDL147W	Subunit of the COP9 signalosome (CSN) and non-ATPase regulatory subunit of the 26S proteasome lid; similar to mammalian p55 subunit and to another S. cerevisiae regulatory subunit; Rpn7p; Rpn5p is an essential protein
974	11589	YDL148C	Nucleolar protein; forms a complex with Noc4p that mediates maturation and nuclear export of 40S ribosomal subunits; also present in the small subunit processome complex; which is required for processing of pre-18S rRNA
975	-11584	YDL149W	Transmembrane protein involved in forming Cvt and autophagic vesicles; cycles between the phagophore assembly site (PAS) and other cytosolic punctate structures; not found in autophagosomes; may be involved in membrane delivery to the PAS
976	-11577	YDL150W	RNA polymerase III subunit C53
977	11568	YDL153C	Essential subunit of U3-containing Small Subunit (SSU) processome complex involved in production of 18S rRNA and assembly of small ribosomal subunit; disrupts silencing when overproduced; mutant has increased aneuploidy tolerance
978	-11560	YDL154W	Protein of the MutS family; forms a dimer with Msh4p that facilitates crossovers between homologs during meiosis; msh5-Y823H mutation confers tolerance to DNA alkylating agents; homologs present in C. elegans and humans
979	-11556	YDL155W	B-type cyclin involved in cell cycle progression; activates Cdc28p to promote the G2/M transition; may be involved in DNA replication and spindle assembly; accumulates during S phase and G2; then targeted for ubiquitin-mediated degradation
980	-11552	YDL156W	DNA-binding protein with preference for UV-damaged DNA; protein sequence contains three WD domains (WD-40 repeat); green fluorescent protein (GFP)-fusion protein localizes to the cytoplasm and nucleus; potential regulatory target of Mbp1p; which binds to the YDL156W promoter region
981	11546	YDL157C	Putative protein of unknown function; the authentic; non-tagged protein is detected in highly purified mitochondria in high-throughput studies
982	-11539	YDL159W	Signal transducing MAP kinase kinase involved in pheromone response; where it phosphorylates Fus3p; and in the pseudohyphal/invasive growth pathway; through phosphorylation of Kss1p; phosphorylated by Ste11p; degraded by ubiquitin pathway
983	11523	YDL160C	Cytoplasmic DExD/H-box helicase; stimulates mRNA decapping; coordinates distinct steps in mRNA function and decay; interacts with both the decapping and deadenylase complexes; may have a role in mRNA export and translation; C-terminus of Dhh1p interacts with Ngr1p and promotes POR1; but not EDC1 mRNA decay
Synteny 318 ends here
984	7459	YLR209C	Purine nucleoside phosphorylase; specifically metabolizes inosine and guanosine nucleosides; involved in the nicotinamide riboside salvage pathway
985	-7448	YLR208W	Structural component of three distinct complexes; subunit of the Nup84 nuclear pore sub-complex (NPC); the COPII vesicle coat; and the Seh1-associated (SEA) complex; the COPII vesicle coat is required for vesicle formation in ER to Golgi transport; the Nup84 subcomplex contributes to nucleocytoplasmic transport; NPC biogenesis and processes that may require localization of genes or chromosomes at…
986	-7441	YLR207W	Resident protein of the ER membrane that plays a central role in ER-associated protein degradation (ERAD); forms HRD complex with Hrd1p and ERAD determinants that engages in lumen to cytosol communication and coordination of ERAD events
Synteny 319 ends here
987	11609	YDL160C-A	Protein of unknown function; ortholog of human MHF2; and component of the heterotetrameric MHF histone-fold complex that in humans interacts with both DNA and Mph1p ortholog FANCM to stabilize and remodel blocked replication forks and repair damaged DNA; mhf2 srs2 double mutants are MMS hypersensitive
988	-11516	YDL161W	Epsin-like protein involved in endocytosis and actin patch assembly and functionally redundant with Ent2p; binds clathrin via a clathrin-binding domain motif at C-terminus
989	11508	YDL164C	DNA ligase found in the nucleus and mitochondria; an essential enzyme that joins Okazaki fragments during DNA replication; also acts in nucleotide excision repair; base excision repair; and recombination
Synteny 320 ends here
990	7434	YLR205C	ER localized heme oxygenase; involved in heme degradation during iron starvation and in the oxidative stress response; expression is regulated by AFT1 and oxidative stress; relocates to the perinuclear region in the presence of oxidants
991	-7426	YLR204W	Mitochondrial inner membrane protein; required for accumulation of spliced COX1 mRNA; may have an additional role in translation of COX1 mRNA
992	7416	YLR203C	Specific translational activator for the mitochondrial COX1 mRNA; loosely associated with the matrix face of the mitochondrial inner membrane; influences both COX1 mRNA translation and Cox1p assembly into cytochrome c oxidase
Synteny 321 ends here
993	-11503	YDL165W	Component of the CCR4-NOT complex; which has multiple roles in regulating mRNA levels including regulation of transcription and destabilizing mRNAs by deadenylation; basal transcription factor
994	11499	YDL166C	Essential NTPase required for small ribosome subunit synthesis; mediates processing of the 20S pre-rRNA at site D in the cytoplasm but associates only transiently with 43S preribosomes via Rps14p; may be the endonuclease for site D
995	11497	YDL167C	Putative RNA binding protein of unknown function; localizes to stress granules induced by glucose deprivation; predicted to be involved in ribosome biogenesis
Synteny 322 ends here
996	-13737	Scer_7.trna26A	Alanine tRNA (tRNA-Ala); predicted by tRNAscan-SE analysis; one of 11 nuclear tRNA genes containing the tDNA-anticodon AGC (converted to IGC in the mature tRNA); decodes GCU and GCC codons into alanine; one of 16 nuclear tRNAs for alanine; tRNA Type: Ala (A) | Anti-Codon: AGC | Cove Score: 74.48
997	-2926	YGR142W	v-SNARE binding protein that facilitates specific protein retrieval from a late endosome to the Golgi; modulates arginine uptake; possible role in mediating pH homeostasis between the vacuole and plasma membrane H(+)-ATPase
998	-2925	YGR141W	Vacuolar protein sorting (VPS) protein required for cytoplasm to vacuole targeting of proteins
999	-2923	YGR140W	Essential kinetochore protein; component of the CBF3 multisubunit complex that binds to the CDEIII region of the centromere; Cbf2p also binds to the CDEII region possibly forming a different multimeric complex; ubiquitinated in vivo
1000	2922	YGR138C	Polyamine transport protein specific for spermine; localizes to the plasma membrane; transcription of TPO2 is regulated by Haa1p; member of the major facilitator superfamily
Synteny 323 ends here
1001	-2918	YGR133W	Peroxisomal ubiquitin conjugating enzyme required for peroxisomal matrix protein import and peroxisome biogenesis
1002	2917	YGR132C	Subunit of the prohibitin complex (Phb1p-Phb2p); a 1.2 MDa ring-shaped inner mitochondrial membrane chaperone that stabilizes newly synthesized proteins; determinant of replicative life span; involved in mitochondrial segregation
1003	-2915	YGR131W	Protein of unknown function; induced by ketoconazole; promoter region contains sterol regulatory element motif; which has been identified as a Upc2p-binding site; overexpression complements function of Nce102p in NCE102 deletion strain
1004	2914	YGR130C	Component of the eisosome with unknown function; GFP-fusion protein localizes to the cytoplasm; specifically phosphorylated in vitro by mammalian diphosphoinositol pentakisphosphate (IP7)
Synteny 324 ends here
1005	-2913	YGR129W	Member of the NineTeen Complex (NTC) that contains Prp19p and stabilizes U6 snRNA in catalytic forms of the spliceosome containing U2; U5; and U6 snRNAs; isy1 syf2 cells have defective spindles activiating cell cycle arrest
1006	2911	YGR128C	Nucleolar protein required for export of tRNAs from the nucleus; also copurifies with the small subunit (SSU) processome containing the U3 snoRNA that is involved in processing of pre-18S rRNA
Synteny 325 ends here
1007	-2910	YGR127W	Putative protein of unknown function; expression is regulated by Msn2p/Msn4p; indicating a possible role in stress response
1008	-2909	YGR126W	Putative protein of unknown function; green fluorescent protein (GFP)-fusion protein localizes to both the cytoplasm and the nucleus and is induced in response to the DNA-damaging agent MMS
1009	-2908	YGR125W	Putative protein of unknown function; deletion mutant has decreased rapamycin resistance but normal wormannin resistance; green fluorescent protein (GFP)-fusion protein localizes to the vacuole
Synteny 326 ends here
1010	-12767	Scer_7.trna25I	Isoleucine tRNA (tRNA-Ile); predicted by tRNAscan-SE analysis; tRNA Type: Ile (I) | Anti-Codon: AAU | Cove Score: 71.40
1011	2906	YGR123C	Protein serine/threonine phosphatase; regulates Hsp90 chaperone by affecting its ATPase and cochaperone binding activities; has similarity to human phosphatase PP5; present in both the nucleus and cytoplasm; expressed during logarithmic growth
Synteny 327 ends here
1012	-10537	YPR143W	Nucleolar protein; constituent of pre-60S ribosomal particles; required for proper processing of the 27S pre-rRNA at the A3 and B1 sites to yield mature 5.8S and 25S rRNAs
1013	10536	YPR141C	Minus-end-directed microtubule motor that functions in mitosis and meiosis; localizes to the spindle pole body and localization is dependent on functional Cik1p; required for nuclear fusion during mating; potential Cdc28p substrate
1014	-10534	YPR140W	Lyso-phosphatidylcholine acyltransferase; required for normal phospholipid content of mitochondrial membranes; may remodel acyl groups of cardiolipin in the inner membrane; human ortholog tafazzin is implicated in Barth syndrome
1015	10533	YPR139C	lysophosphatidic acid acyltransferase; involved in triacelglyceride homeostasis and lipid droplet formation; localized to lipid droplets and the ER; specificity for oleoyl-CoA
Synteny 328 ends here
1016	-2905	YGR122W	Probable ortholog of A. nidulans PalC; which is involved in pH regulation and binds to the ESCRT-III complex; null mutant does not properly process Rim101p and has decreased resistance to rapamycin; GFP-fusion protein is cytoplasmic
1017	2904	YGR121C	Ammonium permease; belongs to a ubiquitous family of cytoplasmic membrane proteins that transport only ammonium (NH4+); expression is under the nitrogen catabolite repression regulation
1018	-13884	Scer_7.trna23N	Asparagine tRNA (tRNA-Asn); predicted by tRNAscan-SE analysis; tRNA Type: Asn (N) | Anti-Codon: GUU | Cove Score: 77.73
Synteny 329 ends here
1019	-10532	YPR137W	Protein involved in pre-rRNA processing; associated with U3 snRNP; component of small ribosomal subunit (SSU) processosome; ortholog of the human U3-55k protein
1020	-10531	YPR135W	Chromatin-associated protein; required for sister chromatid cohesion; interacts with DNA polymerase alpha (Pol1p) and may link DNA synthesis to sister chromatid cohesion
Synteny 330 ends here
1021	2903	YGR120C	Essential component of the conserved oligomeric Golgi complex (Cog1p through Cog8p); a cytosolic tethering complex that functions in protein trafficking to mediate fusion of transport vesicles to Golgi compartments
1022	2901	YGR119C	FG-nucleoporin component of central core of the nuclear pore complex (NPC); contributes directly to nucleocytoplasmic transport and maintenance of the NPC permeability barrier; found in stable complex with Nic96p and two other FG-nucleoproteins (Nsp1p and Nup49p)
Synteny 331 ends here
1023	-10530	YPR134W	Nuclear encoded protein needed for efficient splicing of mitochondrial COX1 aI5beta intron; mss18 mutations block cleavage of 5' exon - intron junction; phenotype of intronless strain suggests additional functions
1024	-10529	YPR133W-A	Component of the TOM (translocase of outer membrane) complex responsible for recognition and initial import of all mitochondrially directed proteins; involved in transfer of precursors from the Tom70p and Tom20p receptors to the Tom40p pore
1025	10528	YPR133C	Protein involved in RNA polymerase II transcription; interacts genetically or physically with RNAP II; TBP; TFIIS; and chromatin remodelling factors; central domain highly conserved throughout eukaryotes; mutations confer an Spt- phenotype
Synteny 332 ends here
1026	-2900	YGR118W	Ribosomal protein 28 (rp28) of the small (40S) ribosomal subunit; required for translational accuracy; nearly identical to Rps23Bp and similar to E. coli S12 and rat S23 ribosomal proteins; deletion of both RPS23A and RPS23B is lethal
1027	2899	YGR117C	Putative protein of unknown function; green fluorescent protein (GFP)-fusion protein localizes to the cytoplasm
Synteny 333 ends here
1028	10527	YPR131C	Catalytic subunit of the NatB N-terminal acetyltransferase; which catalyzes acetylation of the amino-terminal methionine residues of all proteins beginning with Met-Asp or Met-Glu and of some proteins beginning with Met-Asn or Met-Met
1029	-10526	YPR129W	Repressor of translation initiation; binds eIF4G through its RGG domain and inhibits recruitment of the preinitiation complex; also contains an Lsm domain; may have a role in RNA processing; overproduction suppresses null mutation in clathrin heavy chain gene CHC1
1030	10524	YPR128C	Peroxisomal adenine nucleotide transporter; involved in beta-oxidation of medium-chain fatty acid; required for peroxisome proliferation
1031	-10523	YPR127W	Protein of unknown function; differentially expressed during alcoholic fermentation; expression activated by transcription factor YRM1/YOR172W; green fluorescent protein (GFP)-fusion protein localizes to both the cytoplasm and the nucleus
1032	-10522	YPR125W	Mitochondrial inner membrane protein exposed to the mitochondrial matrix; associates with mitochondrial ribosomes; NOT required for respiratory growth; homolog of human Letm1; a protein implicated in Wolf-Hirschhorn syndrome
Synteny 334 ends here
1033	-2897	YGR113W	Essential subunit of the Dam1 complex (aka DASH complex); couples kinetochores to the force produced by MT depolymerization thereby aiding in chromosome segregation; Ipl1p target for regulating kinetochore-MT attachments
1034	-2896	YGR112W	Mitochondrial inner membrane protein required for assembly of cytochrome c oxidase (complex IV); associates with complex IV assembly intermediates and complex III/complex IV supercomplexes; similar to human SURF1 involved in Leigh Syndrome
Synteny 335 ends here
1035	11520	YER017C	Component; with Yta12p; of the mitochondrial inner membrane m-AAA protease that mediates degradation of misfolded or unassembled proteins and is also required for correct assembly of mitochondrial enzyme complexes
1036	-1569	YER016W	Microtubule-binding protein that together with Kar9p makes up the cortical microtubule capture site and delays the exit from mitosis when the spindle is oriented abnormally
1037	-1560	YER015W	Medium chain fatty acyl-CoA synthetase; activates imported fatty acids; accepts a wide range of fatty acid chain lengths with a preference for medium chains; C9:0-C13:0; localized to the peroxisome
Synteny 336 ends here
1038	-1547	YER014W	Protoporphyrinogen oxidase; a mitochondrial enzyme that catalyzes the seventh step in the heme biosynthetic pathway; converting protoporphyrinogen IX to protoporphyrin IX; inhibited by diphenyl ether-type herbicides
1039	-1543	YER013W	DEAH-box RNA-dependent ATPase/ATP-dependent RNA helicase; associates with lariat intermediates before the second catalytic step of splicing; mediates ATP-dependent mRNA release from the spliceosome and unwinds RNA duplexes
1040	-1541	YER012W	Beta 4 subunit of the 20S proteasome; localizes to the nucleus throughout the cell cycle
Synteny 337 ends here
1041	3564	YIR008C	Subunit of DNA primase; which is required for DNA synthesis and double-strand break repair
1042	-3563	YIR007W	Putative protein of unknown function; green fluorescent protein (GFP)-fusion protein localizes to the cytoplasm; YIR007W is a non-essential gene
1043	-12844	Scer_9.trna10E	Glutamate tRNA (tRNA-Glu); predicted by tRNAscan-SE analysis; thiolation of uridine at wobble position (34) requires Ncs6p; tRNA Type: Glu (E) | Anti-Codon: UUC | Cove Score: 62.99
Synteny 338 ends here
1044	-3546	YIL009C-A	Component of the telomerase holoenzyme; involved in telomere replication
1045	-12756	Scer_9.trna9D	Aspartate tRNA (tRNA-Asp); predicted by tRNAscan-SE analysis; tRNA Type: Asp (D) | Anti-Codon: GUC | Cove Score: 58.36
Synteny 339 ends here
1046	3548	YIL008W	Ubiquitin-like protein involved in thiolation of cytoplasmic tRNAs; receives sulfur from the E1-like enzyme Uba4p and transfers it to tRNA; also functions as a protein tag with roles in nutrient sensing and oxidative stress response
1047	-3549	YIL007C	Proteasome-interacting protein involved in the assembly of the base subcomplex of the 19S proteasomal regulatory particle (RP); similar to mammalian proteasomal modulator subunit; non-essential gene; interacts with Rpn4p
Synteny 340 ends here
1048	-1415	YEL009C	Basic leucine zipper (bZIP) transcriptional activator of amino acid biosynthetic genes in response to amino acid starvation; expression is tightly regulated at both the transcriptional and translational levels
1049	1424	YEL007W	Transcriptional regulator of pseudohyphal growth; protein with sequence similarity to S. pombe gti1+ (gluconate transport inducer 1) and C. albicans Wor1
1050	1434	YEL006W	Putative mitochondrial NAD+ transporter; member of the mitochondrial carrier subfamily (see also YIA6); has putative human ortholog
Synteny 341 ends here
1051	3551	YIL005W	ER protein with chaperone and co-chaperone activity; involved in retention of resident ER proteins; has a role in recognizing proteins targeted for ER-associated degradation (ERAD); member of the protein disulfide isomerase family
1052	-3552	YIL004C	Type II membrane protein required for vesicular transport between the endoplasmic reticulum and Golgi complex; v-SNARE with similarity to synaptobrevins
1053	3553	YIL003W	Highly conserved; iron-sulfur cluster binding protein localized in the cytoplasm; forms a complex with Nbp35p that is involved in iron-sulfur protein assembly in the cytosol
Synteny 342 ends here
1054	1452	YEL003W	Subunit of the heterohexameric cochaperone prefoldin complex which binds specifically to cytosolic chaperonin and transfers target proteins to it
1055	-1459	YEL002C	Beta subunit of the oligosaccharyl transferase (OST) glycoprotein complex; required for N-linked glycosylation of proteins in the endoplasmic reticulum
Synteny 343 ends here
1056	11905	YIL002W-A	Putative protein of unknown function; identified by expression profiling and mass spectrometry
1057	-3554	YIL002C	Phosphatidylinositol 4;5-bisphosphate 5-phosphatase; synaptojanin-like protein with an N-terminal Sac1 domain; plays a role in phosphatidylinositol 4;5-bisphosphate homeostasis and in endocytosis; null mutation confers cold-tolerant growth
1058	3555	YIL001W	Putative protein of unknown function; contains a BTB/POZ domain which generally function in protein interactions; deletion slightly improved competitive fitness in rich media; GFP-tagged protein is localized to the cytoplasm
Synteny 344 ends here
1059	-1463	YEL001C	Putative protein of unknown function; green fluorescent protein (GFP)-fusion localizes to the ER; YEL001C is non-essential; null mutant displays increased levels of spontaneous Rad52p foci
1060	12603	Scer_CEN5	Chromosome V centromere
Synteny 345 ends here
1061	1473	YER002W	Constituent of 66S pre-ribosomal particles; involved in 60S ribosomal subunit biogenesis
1062	-1482	YER003C	Mannose-6-phosphate isomerase; catalyzes the interconversion of fructose-6-P and mannose-6-P; required for early steps in protein mannosylation
Synteny 346 ends here
1063	1490	YER004W	Protein of unknown function; localized to the mitochondrial outer membrane; induced by treatment with 8-methoxypsoralen and UVA irradiation
1064	1495	YER005W	Apyrase with wide substrate specificity; helps prevent inhibition of glycosylation by hydrolyzing nucleoside tri- and diphosphates that inhibit glycotransferases; partially redundant with Gda1p; mediates adenovirus E4orf4-induced toxicity
1065	1503	YER006W	GTPase that associates with nuclear 60S pre-ribosomes; required for export of 60S ribosomal subunits from the nucleus
1066	1515	YER007W	Microtubule effector required for tubulin heterodimer formation; binds alpha-tubulin; required for normal microtubule function; null mutant exhibits cold-sensitive microtubules and sensitivity to benomyl
1067	-1520	YER007C-A	Protein of unknown function that associates with ribosomes and has a putative RNA binding domain; interacts with Tma22p; null mutant exhibits translation defects; has homology to human oncogene MCT-1
Synteny 347 ends here
1068	-1524	YER008C	Subunit of the exocyst complex (Sec3p; Sec5p; Sec6p; Sec8p; Sec10p; Sec15p; Exo70p; Exo84p) which mediates targeting of post-Golgi vesicles to sites of active exocytosis; Sec3p specifically is a spatial landmark for secretion
1069	1526	YER009W	Nuclear envelope protein; interacts with GDP-bound Gsp1p and with proteins of the nuclear pore to transport Gsp1p into the nucleus where it is an essential player in nucleocytoplasmic transport
Synteny 348 ends here
1070	3558	YIR003W	Protein of unknown function involved in mitochondrial migration along actin filament; may interact with ribosomes; GFP-fusion protein colocalizes with Sac1p to the actin cytoskeleton
1071	3559	YIR004W	Cytosolic J-domain-containing protein; required for peroxisomal protein import and involved in peroxisome assembly; homologous to E. coli DnaJ
Synteny 349 ends here
1072	3560	YIR005W	Component of the U2 snRNP; required for the first catalytic step of splicing and for spliceosomal assembly; interacts with Rds3p and is required for Mer1p-activated splicing
1073	-3562	YIR006C	Part of actin cytoskeleton-regulatory complex Pan1p-Sla1p-End3p; associates with actin patches on the cell cortex; promotes protein-protein interactions essential for endocytosis; binds to and activates the Arp2/3 complex in vitro; previously thought to be a subunit of poly(A) ribonuclease
Synteny 350 ends here
1074	-3543	YIL014W	Alpha-1;3-mannosyltransferase; adds the fourth and fifth alpha-1;3-linked mannose residues to O-linked glycans during protein O-glycosylation
1075	-13346	Scer_9.trna8T	Threonine tRNA (tRNA-Thr); predicted by tRNAscan-SE analysis; tRNA Type: Thr (T) | Anti-Codon: AGU | Cove Score: 78.63
Synteny 351 ends here
1076	9898	YOR014W	B-type regulatory subunit of protein phosphatase 2A (PP2A); Rts1p and Cdc55p are alternative regulatory subunits for PP2A; PP2A-Rts1p protects cohesin when recruited by Sgo1p to the pericentromere; highly enriched at centromeres in absence of Cdc55p; homolog of the mammalian B' subunit of PP2A
1077	-9899	YOR016C	Protein with similarity to Emp24p and Erv25p; member of the p24 family involved in ER to Golgi transport
Synteny 352 ends here
1078	-3108	YHL022C	Meiosis-specific protein that initiates meiotic recombination by catalyzing the formation of double-strand breaks in DNA via a transesterification reaction; required for homologous chromosome pairing and synaptonemal complex formation
1079	-3109	YHL021C	Putative protein of unknown function; the authentic; non-tagged protein is detected in highly purified mitochondria in high-throughput studies; null mutant displays reduced frequency of mitochondrial genome loss
Synteny 353 ends here
1080	-9115	YMR010W	Putative protein of unknown function; green fluorescent protein (GFP)-fusion protein localizes to the cytoplasm; YMR010W is not an essential gene; YMR010W mRNA is transcribed with ADI1
1081	-9114	YMR009W	Acireductone dioxygenease involved in the methionine salvage pathway; ortholog of human MTCBP-1; transcribed with YMR010W and regulated post-transcriptionally by RNase III (Rnt1p) cleavage; ADI1 mRNA is induced in heat shock conditions
Synteny 354 ends here
1082	3570	YIR014W	Putative protein of unknown function; green fluorescent protein (GFP)-fusion protein localizes to the vacuole; expression directly regulated by the metabolic and meiotic transcriptional regulator Ume6p; YIR014W is a non-essential gene
1083	3571	YIR015W	Subunit of nuclear RNase P; nuclear RNase P cleaves tRNA precursors to generate mature 5' ends and facilitates turnover of nuclear RNAs; not shared between RNase MRP and RNase P; in contrast to all other RNase P protein subunits
Synteny 355 ends here
1084	-5325	YKL110C	Protein that plays a role; with Elongator complex; in modification of wobble nucleosides in tRNA; involved in sensitivity to G1 arrest induced by zymocin; interacts with chromatin throughout the genome; also interacts with Cdc19p
1085	5331	YKL109W	Subunit of the heme-activated; glucose-repressed Hap2p/3p/4p/5p CCAAT-binding complex; a transcriptional activator and global regulator of respiratory gene expression; provides the principal activation function of the complex
1086	5336	YKL108W	Single-stranded DNA origin-binding and annealing protein; required for the initiation of DNA replication; phosphorylated in S phase by cyclin-dependent kinases (Cdks); promoting origin binding; DNA replication and Dpb11p complex formation; component of the preloading complex; unphosphorylated or CDK-phosphorylated Sld2p binds to the MCM2-7 complex;required for the S phase checkpoint
1087	5341	YKL107W	Putative protein of unknown function; proposed to be a palmitoylated membrane protein
Synteny 356 ends here
1088	-271	YDR288W	Component of the SMC5-SMC6 complex; this complex plays a key role in the removal of X-shaped DNA structures that arise between sister chromatids during DNA replication and repair
1089	-270	YDR287W	Inositol monophosphatase; involved in biosynthesis of inositol; enzymatic activity requires magnesium ions and is inhibited by lithium and sodium ions; inm1 inm2 double mutant lacks inositol auxotrophy
1090	269	YDR286C	Putative protein of unknown function; predicted to have thiol-disulfide oxidoreductase active site
1091	-268	YDR285W	Transverse filament protein of the synaptonemal complex; required for normal levels of meiotic recombination and pairing between homologous chromosome during meiosis; potential Cdc28p substrate
1092	267	YDR284C	Diacylglycerol pyrophosphate (DGPP) phosphatase; zinc-regulated vacuolar membrane-associated lipid phosphatase; dephosphorylates DGPP to phosphatidate (PA) and Pi; then PA to diacylglycerol; involved in lipid signaling and cell metabolism
1093	266	YDR283C	Protein kinase; phosphorylates the alpha-subunit of translation initiation factor eIF2 (Sui2p) in response to starvation; activated by uncharged tRNAs and the Gcn1p-Gcn20p complex; contributes to DNA damage checkpoint control
Synteny 357 ends here
1094	-3123	YHL009C	Basic leucine zipper (bZIP) transcription factor
1095	-14048	Scer_8.trna2V	Valine tRNA (tRNA-Val); predicted by tRNAscan-SE analysis; tRNA Type: Val (V) | Anti-Codon: AAC | Cove Score: 68.42
Synteny 358 ends here
1096	-5759	YKL010C	Ubiquitin-protein ligase (E3) that interacts with Rpt4p and Rpt6p; two subunits of the 19S particle of the 26S proteasome; cytoplasmic E3 involved in the degradation of ubiquitin fusion proteins
1097	5760	YKL009W	Protein involved in mRNA turnover and ribosome assembly; localizes to the nucleolus
Synteny 359 ends here
1098	-3126	YHL006C	Component of the Shu complex; which promotes error-free DNA repair; Shu complex mediates inhibition of Srs2p function
1099	3127	YHL004W	Mitochondrial ribosomal protein of the small subunit
1100	-3128	YHL003C	Ceramide synthase component; involved in synthesis of ceramide from C26(acyl)-coenzyme A and dihydrosphingosine or phytosphingosine; functionally equivalent to Lac1p
1101	3129	YHL002W	Subunit of the endosomal Vps27p-Hse1p complex required for sorting of ubiquitinated membrane proteins into intralumenal vesicles prior to vacuolar degradation; as well as for recycling of Golgi proteins and formation of lumenal membranes
Synteny 360 ends here
1102	5762	YKL007W	Alpha subunit of the capping protein (CP) heterodimer (Cap1p and Cap2p) which binds to the barbed ends of actin filaments preventing further polymerization; localized predominantly to cortical actin patches
1103	-5763	YKL006C-A	Intra-Golgi v-SNARE; required for transport of proteins between an early and a later Golgi compartment
Synteny 361 ends here
1104	-5764	YKL005C	Negative regulator of transcription elongation; contains a TFIIS-like domain and a PHD finger; multicopy suppressor of temperature-sensitive ess1 mutations; probably binds RNA polymerase II large subunit
1105	5765	YKL004W	Phosphatidylinositol:ceramide phosphoinositol transferase (IPC synthase); required for sphingolipid synthesis; can mutate to confer aureobasidin A resistance
1106	-5766	YKL003C	Mitochondrial ribosomal protein of the small subunit; MRP17 exhibits genetic interactions with PET122; encoding a COX3-specific translational activator
1107	5767	YKL002W	Class E Vps protein of the ESCRT-III complex; required for sorting of integral membrane proteins into lumenal vesicles of multivesicular bodies; and for delivery of newly synthesized vacuolar enzymes to the vacuole; involved in endocytosis
1108	-5768	YKL001C	Adenylylsulfate kinase; required for sulfate assimilation and involved in methionine metabolism
Synteny 362 ends here
1109	-5769	YKR001C	Dynamin-like GTPase required for vacuolar sorting; also involved in actin cytoskeleton organization; endocytosis; late Golgi-retention of some proteins; regulation of peroxisome biogenesis
1110	5770	YKR002W	Poly(A) polymerase; one of three factors required for mRNA 3'-end polyadenylation; forms multiprotein complex with polyadenylation factor I (PF I); also required for mRNA nuclear export; may also polyadenylate rRNAs; required for gene looping
Synteny 363 ends here
1111	-5771	YKR004C	Non-essential protein of unknown function
1112	-5773	YKR005C	Putative protein of unknown function
1113	-5774	YKR006C	Mitochondrial ribosomal protein of the large subunit; not essential for mitochondrial translation
1114	5775	YKR007W	Component of the EGO complex; which is involved in the regulation of microautophagy; and of the GSE complex; which is required for proper sorting of amino acid permease Gap1p; loss results in a defect in vacuolar acidification
1115	5776	YKR008W	Component of the RSC chromatin remodeling complex; found in close proximity to nucleosomal DNA; displaced from the surface of nucleosomal DNA after chromatin remodeling; acetylated (K25) by Gcn5p; altering replication stress tolerance; contains tandem bromodomains that recognize histone H3 acetylated on K14 (H3K14ac) by Gcn5p
Synteny 364 ends here
1116	-10089	YBR288C	Mu3-like subunit of the clathrin associated protein complex (AP-3); functions in transport of alkaline phosphatase to the vacuole via the alternate pathway
1117	10100	YBR289W	Subunit of the SWI/SNF chromatin remodeling complex involved in transcriptional regulation; functions interdependently in transcriptional activation with Snf2p and Snf6p
1118	10111	YBR290W	Heavy metal ion homeostasis protein; facilitates trafficking of Smf1p and Smf2p metal transporters to the vacuole where they are degraded; controls metal ion transport; prevents metal hyperaccumulation; functions in copper detoxification
1119	-10122	YBR291C	Mitochondrial inner membrane citrate transporter; member of the mitochondrial carrier family
Synteny 365 ends here
1120	3134	YHR002W	Mitochondrial carrier protein involved in the accumulation of CoA in the mitochondrial matrix; homolog of human Graves disease protein; does not encode an isozyme of Leu4p; as first hypothesized
1121	-3135	YHR003C	Protein of unknown function; localized to the mitochondrial outer membrane
Synteny 366 ends here
1122	-5685	YKL028W	TFIIE large subunit; involved in recruitment of RNA polymerase II to the promoter; activation of TFIIH; and promoter opening
1123	5681	YKL029C	Mitochondrial malic enzyme; catalyzes the oxidative decarboxylation of malate to pyruvate; which is a key intermediate in sugar metabolism and a precursor for synthesis of several amino acids
Synteny 367 ends here
1124	9164	YMR069W	N alpha-acetyl-transferase; involved in acetylation of the N-terminal residues of histones H4 and H2A
1125	9165	YMR070W	Transcriptional repressor and activator with two C2-H2 zinc fingers; involved in repression of a subset of hypoxic genes by Rox1p; repression of several DAN/TIR genes during aerobic growth; and repression of ergosterol biosynthetic genes in response to hyperosmotic stress; contributes to recruitment of the Tup1p-Cyc8p general repressor to promoters; involved in positive transcriptional regulation…
1126	-9166	YMR071C	Integral membrane protein localized to late Golgi vesicles along with the v-SNARE Tlg2p; may interact with ribosomes; based on co-purification experiments
Synteny 368 ends here
1127	-9167	YMR073C	Putative protein of unknown function; may be involved in resistance to carboplatin and cisplatin; null mutant displays increase in spontaneous Rad52p foci; contains a lipid-binding domain and binds cardiolipin in a large-scale study
1128	-9169	YMR074C	Protein with homology to human PDCD5; which is involved in programmed cell death; N-terminal region forms a conserved triple-helix bundle structure; overexpression promotes H2O2-induced apoptosis; YMR074C is not an essential gene
1129	9170	YMR075W	Essential subunit of the histone deacetylase Rpd3S complex; interacts with Eaf3p
1130	-9171	YMR076C	Protein required for establishment and maintenance of sister chromatid condensation and cohesion; colocalizes with cohesin on chromosomes; may function as a protein-protein interaction scaffold; also required during meiosis
Synteny 369 ends here
1131	3122	YHL010C	Putative protein of unknown function that is required for growth on ethanol; contains a zinc finger region and has homology to human BRAP2; which is a cytoplasmic protein that binds nuclear localization sequences
1132	3120	YHL011C	5-phospho-ribosyl-1(alpha)-pyrophosphate synthetase; synthesizes PRPP; which is required for nucleotide; histidine; and tryptophan biosynthesis; one of five related enzymes; which are active as heteromultimeric complexes
Synteny 370 ends here
1133	-5664	YKL033W-A	Putative protein of unknown function; similar to uncharacterized proteins from other fungi
1134	-5662	YKL034W	Golgi-localized RING-finger ubiquitin ligase (E3); involved in ubiquitinating and sorting membrane proteins that contain polar transmembrane domains to multivesicular bodies for delivery to the vacuole for quality control purposes
Synteny 371 ends here
1135	3118	YHL013C	Protein of unknown function that may interact with ribosomes; based on co-purification experiments; member of the ovarian tumor-like (OTU) superfamily of predicted cysteine proteases; shows cytoplasmic localization
1136	3117	YHL014C	Protein of unknown function; has weak similarity to E. coli GTP-binding protein gtp1; the authentic; non-tagged protein is detected in highly purified mitochondria in high-throughput studies
1137	-3116	YHL015W	Protein component of the small (40S) ribosomal subunit; overproduction suppresses mutations affecting RNA polymerase III-dependent transcription; has similarity to E. coli S10 and rat S20 ribosomal proteins
1138	3115	YHL016C	Plasma membrane transporter for both urea and polyamines; expression is highly sensitive to nitrogen catabolite repression and induced by allophanate; the last intermediate of the allantoin degradative pathway
1139	-3114	YHL017W	Putative protein of unknown function; green fluorescent protein (GFP)-fusion protein co-localizes with clathrin-coated vesicles
Synteny 372 ends here
1140	-3113	YHL018W	Putative protein of unknown function; green fluorescent protein (GFP)-fusion protein localizes to mitochondria and is induced in response to the DNA-damaging agent MMS
1141	3112	YHL019C	Protein of unknown function; homologous to the medium chain of mammalian clathrin-associated protein complex; involved in vesicular transport
1142	3111	YHL020C	Transcriptional regulator of a variety of genes; phosphorylation by protein kinase A stimulates Opi1p function in negative regulation of phospholipid biosynthetic genes; involved in telomere maintenance
Synteny 373 ends here
1143	12851	Scer_13.trna6E	Glutamate tRNA (tRNA-Glu); predicted by tRNAscan-SE analysis; thiolation of uridine at wobble position (34) requires Ncs6p; tRNA Type: Glu (E) | Anti-Codon: UUC | Cove Score: 57.99
1144	9118	YMR012W	eIF3 component of unknown function; deletion causes defects in mitochondrial organization but not in growth or translation initiation; can rescue cytokinesis and mitochondrial organization defects of the Dictyostelium cluA- mutant
1145	-9119	YMR013C	Dolichol kinase; catalyzes the terminal step in dolichyl monophosphate (Dol-P) biosynthesis; required for viability and for normal rates of lipid intermediate synthesis and protein N-glycosylation
Synteny 374 ends here
1146	9120	YMR014W	Protein required for 18S rRNA maturation and small ribosomal subunit biogenesis; cosediments with pre-ribosomal particles; mutation decreases efficiency of +1 Ty1 frameshifting and transposition; and affects budding pattern
1147	-9121	YMR015C	C-22 sterol desaturase; a cytochrome P450 enzyme that catalyzes the formation of the C-22(23) double bond in the sterol side chain in ergosterol biosynthesis; may be a target of azole antifungal drugs
Synteny 375 ends here
1148	-5640	YKL042W	Central plaque component of spindle pole body (SPB); involved in SPB duplication; may facilitate attachment of the SPB to the nuclear membrane
1149	-5632	YKL043W	Transcriptional activator that enhances pseudohyphal growth; physically interacts with the Tup1-Cyc8 complex and recruits Tup1p to its targets; regulates expression of FLO11; an adhesin required for pseudohyphal filament formation; similar to StuA; an A. nidulans developmental regulator; potential Cdc28p substrate
Synteny 376 ends here
1150	9123	YMR020W	Polyamine oxidase; converts spermine to spermidine; which is required for the essential hypusination modification of translation factor eIF-5A; also involved in pantothenic acid biosynthesis
1151	-9124	YMR021C	Copper-sensing transcription factor involved in regulation of genes required for high affinity copper transport
1152	9125	YMR022W	Ubiquitin conjugating enzyme; involved in the ER-associated protein degradation pathway; requires Cue1p for recruitment to the ER membrane; proposed to be involved in chromatin assembly
Synteny 377 ends here
1153	5623	YKL046C	Putative mannosidase; GPI-anchored membrane protein required for cell wall biosynthesis in bud formation;homologous to Dfg5p
1154	-5617	YKL047W	Putative protein of unknown function; predicted to be palmitoylated; green fluorescent protein (GFP)-fusion protein localizes to the cytoplasm
Synteny 378 ends here
1155	-9126	YMR023C	Mitochondrial protein; forms a heterodimer complex with Mto1p that performs the 5-carboxymethylaminomethyl modification of the wobble uridine base in mitochondrial tRNAs; similar to human GTPBP3
1156	-13332	Scer_13.trna7A	Alanine tRNA (tRNA-Ala); predicted by tRNAscan-SE analysis; one of 11 nuclear tRNA genes containing the tDNA-anticodon AGC (converted to IGC in the mature tRNA); decodes GCU and GCC codons into alanine; one of 16 nuclear tRNAs for alanine; tRNA Type: Ala (A) | Anti-Codon: AGC | Cove Score: 74.48
1157	9127	YMR024W	Mitochondrial ribosomal protein of the large subunit
1158	9128	YMR025W	Subunit of the Cop9 signalosome; which is required for deneddylation; or removal of the ubiquitin-like protein Rub1p from Cdc53p (cullin); involved in adaptation to pheromone signaling
1159	-9129	YMR026C	C3HC4-type RING-finger peroxin and E3 ubiquitin ligase; required for peroxisome biogenesis and peroxisomal matrix protein import; forms translocation subcomplex with Pex2p and Pex10p; mutations in human homolog cause peroxisomal disorder
1160	9130	YMR027W	Putative protein of unknown function; green fluorescent protein (GFP)-fusion protein localizes to the nucleus and cytoplasm; YMR027W is not an essential gene
Synteny 379 ends here
1161	-5576	YKL059C	Essential conserved subunit of CPF (cleavage and polyadenylation factor); plays a role in 3' end formation of mRNA via the specific cleavage and polyadenylation of pre-mRNA; contains a putative RNA-binding zinc knuckle motif
1162	5577	YKL058W	TFIIA small subunit; involved in transcriptional activation; acts as antirepressor or as coactivator; homologous to smallest subunit of human and Drosophila TFIIA
Synteny 380 ends here
1163	-5583	YKL056C	Protein that associates with ribosomes; homolog of translationally controlled tumor protein; green fluorescent protein (GFP)-fusion protein localizes to the cytoplasm and relocates to the mitochondrial outer surface upon oxidative stress
1164	-5587	YKL055C	Mitochondrial 3-oxoacyl-[acyl-carrier-protein] reductase; may comprise a type II mitochondrial fatty acid synthase along with Mct1p
1165	-5588	YKL054C	RNAPII degradation factor; forms a complex with Rad26p in chromatin; enables ubiquitination and proteolysis of RNAPII present in an elongation complex; mutant is deficient in Zip1p loading onto chromosomes during meiosis
1166	-5590	YKL053C-A	Mitochondrial intermembrane space protein; mutation affects mitochondrial distribution and morphology; contains twin cysteine-x9-cysteine motifs
1167	-5595	YKL052C	Essential subunit of the Dam1 complex (aka DASH complex); couples kinetochores to the force produced by MT depolymerization thereby aiding in chromosome segregation; phosphorylated during the cell cycle by cyclin-dependent kinases
1168	5599	YKL051W	Plasma membrane protein that may act together with or upstream of Stt4p to generate normal levels of the essential phospholipid PI4P; at least partially mediates proper localization of Stt4p to the plasma membrane
1169	-5604	YKL050C	Protein of unknown function; the YKL050W protein is a target of the SCFCdc4 ubiquitin ligase complex and YKL050W transcription is regulated by Azf1p
Synteny 381 ends here
1170	9135	YMR033W	Component of both the SWI/SNF and RSC chromatin remodeling complexes; actin-related protein involved in transcriptional regulation
1171	-9137	YMR034C	Putative transporter; member of the SLC10 carrier family; identified in a transposon mutagenesis screen as a gene involved in azole resistance; YMR034C is not an essential gene
1172	9138	YMR035W	Catalytic subunit of the mitochondrial inner membrane peptidase complex; required for maturation of mitochondrial proteins of the intermembrane space; complex contains Imp1p and Imp2p (both catalytic subunits); and Som1p
1173	-9139	YMR036C	Protein tyrosine phosphatase involved in cell cycle control; regulates the phosphorylation state of Cdc28p; homolog of S. pombe cdc25
Synteny 382 ends here
1174	-5560	YKL062W	Transcriptional activator related to Msn2p; activated in stress conditions; which results in translocation from the cytoplasm to the nucleus; binds DNA at stress response elements of responsive genes; inducing gene expression
1175	5558	YKL063C	Putative protein of unknown function; green fluorescent protein (GFP)-fusion protein localizes to the Golgi
Synteny 383 ends here
1176	-1155	YKL065W-A	Putative protein of unknown function
1177	-5546	YKL067W	Nucleoside diphosphate kinase; catalyzes the transfer of gamma phosphates from nucleoside triphosphates; usually ATP; to nucleoside diphosphates by a mechanism that involves formation of an autophosphorylated enzyme intermediate
Synteny 384 ends here
1178	11477	YMR043W	Transcription factor involved in cell-type-specific transcription and pheromone response; plays a central role in the formation of both repressor and activator complexes
1179	9144	YMR044W	Member of a complex (Isw1b) with Isw1p and Ioc2p that exhibits nucleosome-stimulated ATPase activity and acts within coding regions to coordinate transcription elongation with termination and processing; contains a PWWP motif
Synteny 385 ends here
1180	13034	Scer_11.trna10H	Histidine tRNA (tRNA-His); predicted by tRNAscan-SE analysis; tRNA Type: His (H) | Anti-Codon: GUG | Cove Score: 66.37
1181	-5544	YKL068W	FG-nucleoporin component of central core of the nuclear pore complex (NPC); contributes directly to nucleocytoplasmic transport and maintenance of the NPC permeability barrier and is involved in gene tethering at the nuclear periphery; homologous to Nup116p
1182	-11585	YKL068W-A	Putative protein of unknown function; identified by homology to <i>Ashbya gossypii</i>
Synteny 386 ends here
1183	9145	YMR048W	Replication fork associated factor; required for stable replication fork pausing; component of the DNA replication checkpoint pathway; required for accurate chromosome segregation during meiosis
1184	-9146	YMR049C	Constituent of 66S pre-ribosomal particles; forms a complex with Nop7p and Ytm1p that is required for maturation of the large ribosomal subunit; required for maturation of the 25S and 5.8S ribosomal RNAs; homologous to mammalian Bop1
Synteny 387 ends here
1185	-5522	YKL073W	Molecular chaperone of the endoplasmic reticulum lumen; involved in polypeptide translocation and folding; nucleotide exchange factor for the ER lumenal Hsp70 chaperone Kar2p; regulated by the unfolded protein response pathway
1186	5521	YKL074C	Protein involved in early pre-mRNA splicing; component of the pre-mRNA-U1 snRNP complex; the commitment complex; interacts with Msl5p/BBP splicing factor and Sub2p; similar to metazoan splicing factor U2AF65
Synteny 388 ends here
1187	-9150	YMR055C	Mitotic exit network regulator; forms GTPase-activating Bfa1p-Bub2p complex that binds Tem1p and spindle pole bodies; blocks cell cycle progression before anaphase in response to spindle and kinetochore damage
1188	-9151	YMR056C	Mitochondrial inner membrane ADP/ATP translocator; exchanges cytosolic ADP for mitochondrially synthesized ATP; phosphorylated; Aac1p is a minor isoform while Pet9p is the major ADP/ATP translocator
1189	9152	YMR058W	Ferro-O2-oxidoreductase required for high-affinity iron uptake and involved in mediating resistance to copper ion toxicity; belongs to class of integral membrane multicopper oxidases
Synteny 389 ends here
1190	5517	YKL075C	Putative protein of unknown function; green fluorescent protein (GFP)-fusion protein localizes to the cytoplasm; proposed to be involved in resistance to streptozotocin and camptothecin
1191	-5503	YKL077W	Putative protein of unknown function; green fluorescent protein (GFP)-fusion protein localizes to the vacuole
Synteny 390 ends here
1192	9153	YMR059W	Subunit of the tRNA splicing endonuclease; which is composed of Sen2p; Sen15p; Sen34p; and Sen54p
1193	-9154	YMR060C	Component of the Sorting and Assembly Machinery (SAM or TOB complex) of the mitochondrial outer membrane; which binds precursors of beta-barrel proteins and facilitates their outer membrane insertion; contributes to SAM complex stability
1194	9155	YMR061W	Component of the cleavage and polyadenylation factor I (CF I); CF 1; composed of the CF 1A complex (Rna14p; Rna15p; Clp1p; Pcf11p) and Hrp1; is involved in cleavage and polyadenylation of mRNA 3' ends; bridges interaction between Rna15p and Hrp1p in the CF I complex; mutant displays reduced transcription elongation in the G-less-based run-on (GLRO) assay; required for gene looping
1195	-9156	YMR062C	Mitochondrial ornithine acetyltransferase; catalyzes the fifth step in arginine biosynthesis; also possesses acetylglutamate synthase activity; regenerates acetylglutamate while forming ornithine
Synteny 391 ends here
1196	9157	YMR063W	Protein of unknown function; involved in the proteolytic activation of Rim101p in response to alkaline pH; has similarity to A. nidulans PalI; putative membrane protein
1197	9159	YMR064W	Protein required for expression of the mitochondrial OLI1 gene encoding subunit 9 of F1-F0 ATP synthase
1198	9160	YMR065W	Protein required for nuclear membrane fusion during karyogamy; localizes to the membrane with a soluble portion in the endoplasmic reticulum lumen; may form a complex with Jem1p and Kar2p; expression of the gene is regulated by pheromone
Synteny 392 ends here
1199	-5492	YKL079W	Protein that interacts with Myo2p; proposed to be involved in exocytosis; N-terminal domain is related to the motor domain of kinesins
1200	-5486	YKL080W	Subunit C of the eight-subunit V1 peripheral membrane domain of vacuolar H+-ATPase (V-ATPase); an electrogenic proton pump found throughout the endomembrane system; required for the V1 domain to assemble onto the vacuolar membrane
1201	-5478	YKL081W	Gamma subunit of translational elongation factor eEF1B; stimulates the binding of aminoacyl-tRNA (AA-tRNA) to ribosomes by releasing eEF1A (Tef1p/Tef2p) from the ribosomal complex
1202	5472	YKL082C	Essential protein; constituent of 66S pre-ribosomal particles; interacts with proteins involved in ribosomal biogenesis and cell polarity; member of the SURF-6 family
Synteny 393 ends here
1203	9161	YMR066W	Mitochondrial protein of unknown function
1204	-9162	YMR067C	UBX domain-containing protein that interacts with Cdc48p; involved in degradation of polyubiquitinated proteins via the ERAD (ER-associated degradation) pathway; modulates the Cdc48p-Nplp-Ufd1p AAA ATPase complex during its role in delivery of misfolded proteins to the proteasome
1205	9163	YMR068W	Component of a complex containing the Tor2p kinase and other proteins; which may have a role in regulation of cell growth
Synteny 394 ends here
1206	-5467	YKL084W	Zinc-binding mitochondrial intermembrane space (IMS) protein involved in a disulfide relay system for IMS import of cysteine-containing proteins; binds Mia40p and stimulates its Erv1p-dependent oxidation; probably by sequestering zinc
1207	-5462	YKL085W	Mitochondrial malate dehydrogenase; catalyzes interconversion of malate and oxaloacetate; involved in the tricarboxylic acid (TCA) cycle; phosphorylated
1208	-5458	YKL086W	Sulfiredoxin; contributes to oxidative stress resistance by reducing cysteine-sulfinic acid groups in the peroxiredoxin Tsa1p; which is formed upon exposure to oxidants; conserved in higher eukaryotes
Synteny 395 ends here
1209	3576	YIR021W	Protein required for the splicing of two mitochondrial group I introns (BI3 in COB and AI5beta in COX1); forms a splicing complex; containing four subunits of Mrs1p and two subunits of the BI3-encoded maturase; that binds to the BI3 RNA
1210	3578	YIR022W	18kDa catalytic subunit of the Signal Peptidase Complex (SPC; Spc1p; Spc2p; Spc3p; and Sec11p) which cleaves the signal sequence of proteins targeted to the endoplasmic reticulum
Synteny 396 ends here
1211	-5758	YKL012W	U1 snRNP protein involved in splicing; interacts with the branchpoint-binding protein during the formation of the second commitment complex
1212	5757	YKL013C	Subunit of the ARP2/3 complex; which is required for the motility and integrity of cortical actin patches
Synteny 397 ends here
1213	3579	YIR023W	Positive regulator of genes in multiple nitrogen degradation pathways; contains DNA binding domain but does not appear to bind the dodecanucleotide sequence present in the promoter region of many genes involved in allantoin catabolism
1214	-3580	YIR024C	Protein of unknown function; the authentic; non-tagged protein is detected in highly purified mitochondria in high-throughput studies; interacts with Arh1p; a mitochondrial oxidoreductase; deletion mutant has a respiratory growth defect
Synteny 398 ends here
1215	5756	YKL014C	Nucleolar protein required for the normal accumulation of 25S and 5.8S rRNAs; associated with the 27SA2 pre-ribosomal particle; proposed to be involved in the biogenesis of the 60S ribosomal subunit
1216	-5755	YKL015W	Transcriptional activator of proline utilization genes; constitutively binds PUT1 and PUT2 promoter sequences as a dimer and undergoes a conformational change to form the active state; differentially phosphorylated in the presence of different nitrogen sources; has a Zn(2)-Cys(6) binuclear cluster domain
1217	5749	YKL016C	Subunit d of the stator stalk of mitochondrial F1F0 ATP synthase; which is a large; evolutionarily conserved enzyme complex required for ATP synthesis
1218	5745	YKL017C	Hexameric DNA polymerase alpha-associated DNA helicase A involved in lagging strand DNA synthesis; contains single-stranded DNA stimulated ATPase and dATPase activities; replication protein A stimulates helicase and ATPase activities
1219	-5739	YKL018W	Subunit of the COMPASS (Set1C) complex; which methylates histone H3 on lys 4 and is involved in telomeric silencing; subunit of CPF (cleavage and polyadenylation factor); a complex involved in RNAP II transcription termination
1220	5732	YKL018C-A	Putative protein of unknown function; identified by homology; green fluorescent protein (GFP)-fusion protein localizes to the cytoplasm
Synteny 399 ends here
1221	3581	YIR025W	Subunit of the anaphase-promoting complex (APC); necessary for maintaining sister chromatid cohesion in prophase I of meiosis by inhibiting premature ubiquitination and subsequent degradation of substrates by the APC(Ama1) ubiquitin ligase
1222	-3584	YIR026C	Protein phosphatase involved in vegetative growth at low temperatures; sporulation; and glycogen accumulation; mutants are defective in 60S ribosome assembly; member of the dual-specificity family of protein phosphatases
Synteny 400 ends here
1223	5708	YKL022C	Subunit of the anaphase-promoting complex/cyclosome (APC/C); which is a ubiquitin-protein ligase required for degradation of anaphase inhibitors; including mitotic cyclins; during the metaphase/anaphase transition; required for sporulation
1224	-135	YKL023W	Putative protein of unknown function; predicted by computational methods to be involved in mRNA degradation; green fluorescent protein (GFP)-fusion protein localizes to the cytoplasm
Synteny 401 ends here
1225	4856	YKL216W	Dihydroorotate dehydrogenase; catalyzes the fourth enzymatic step in the de novo biosynthesis of pyrimidines; converting dihydroorotic acid into orotic acid
1226	-4860	YKL215C	5-oxoprolinase; enzyme is ATP-dependent and functions as a dimer; similar to mouse Oplah gene; green fluorescent protein (GFP)-fusion protein localizes to the cytoplasm
Synteny 402 ends here
1227	12344	YDR524C-B	Putative protein of unknown function
1228	992	YDR524C	ADP-ribosylation factor (ARF) GTPase activating protein (GAP) effector; involved in the secretory and endocytic pathways; contains C2C2H2 cysteine/histidine motif
1229	990	YDR523C	Putative protein serine/threonine kinase expressed at the end of meiosis and localized to the prospore membrane; required for correct localization of enzymes involved in spore wall synthesis
Synteny 403 ends here
1230	-10454	YCL045C	Member of a transmembrane complex required for efficient folding of proteins in the ER; null mutant displays induction of the unfolded protein response; interacts with Gal80p
1231	-10464	YCL044C	Subunit of the mitochondrial (mt) i-AAA protease supercomplex; which degrades misfolded mitochondrial proteins; forms a subcomplex with Mgr3p that binds to substrates to facilitate proteolysis; required for growth of cells lacking mtDNA
1232	-10474	YCL043C	Protein disulfide isomerase; multifunctional protein resident in the endoplasmic reticulum lumen; essential for the formation of disulfide bonds in secretory and cell-surface proteins; unscrambles non-native disulfide bonds; forms a complex with Mnl1p that has exomannosidase activity; processing unfolded protein-bound Man8GlcNAc2 oligosaccharides to Man7GlcNAc2 which promotes degradation in the u…
Synteny 404 ends here
1233	10484	YCL040W	Glucokinase; catalyzes the phosphorylation of glucose at C6 in the first irreversible step of glucose metabolism; one of three glucose phosphorylating enzymes; expression regulated by non-fermentable carbon sources
1234	10495	YCL039W	Protein of unknown function; involved in proteasome-dependent catabolite inactivation of fructose-1;6-bisphosphatase; contains six WD40 repeats; computational analysis suggests that Gid7p and Moh1p have similar functions
1235	-10505	YCL038C	Vacuolar integral membrane protein required for efflux of amino acids during autophagic body breakdown in the vacuole; null mutation causes a gradual loss of viability during starvation
1236	-10516	YCL037C	Cytoplasmic RNA-binding protein that associates with translating ribosomes; involved in heme regulation of Hap1p as a component of the HMC complex; also involved in the organization of actin filaments; contains a La motif
1237	10525	YCL036W	Protein of unknown function; identified as a high-copy suppressor of a dbp5 mutation
1238	-10535	YCL035C	Hydroperoxide and superoxide-radical responsive heat-stable glutathione-dependent disulfide oxidoreductase with active site cysteine pair; protects cells from oxidative damage
1239	10546	YCL034W	Protein of unknown function; binds Las17p; which is a homolog of human Wiskott-Aldrich Syndrome protein involved in actin patch assembly and actin polymerization; may mediate disassembly of the Pan1 complex from the endocytic coat
1240	-10557	YCL033C	Methionine-R-sulfoxide reductase; involved in the response to oxidative stress; protects iron-sulfur clusters from oxidative inactivation along with MXR1; involved in the regulation of lifespan
Synteny 405 ends here
1241	10568	YCL032W	Protein involved in mating response; invasive/filamentous growth; and osmotolerance; acts as an adaptor that links G protein-associated Cdc42p-Ste20p complex to the effector Ste11p to modulate signal transduction
1242	-10579	YCL031C	Essential protein involved in rRNA processing and ribosome biogenesis
Synteny 406 ends here
1243	-10590	YCL030C	Multifunctional enzyme containing phosphoribosyl-ATP pyrophosphatase; phosphoribosyl-AMP cyclohydrolase; and histidinol dehydrogenase activities; catalyzes the second; third; ninth and tenth steps in histidine biosynthesis
1244	-10596	YCL029C	Microtubule-associated protein; component of the interface between microtubules and kinetochore; involved in sister chromatid separation; essential in polyploid cells but not in haploid or diploid cells; ortholog of mammalian CLIP-170
1245	10607	YCL028W	[PIN(+)] prion; an infectious protein conformation that is generally an ordered protein aggregate
1246	10618	YCL027W	Membrane protein localized to the shmoo tip; required for cell fusion; expression regulated by mating pheromone; proposed to coordinate signaling; fusion; and polarization events required for fusion; potential Cdc28p substrate
1247	-10629	YCL026C-B	Putative protein of unknown function; similar to bacterial nitroreductases; green fluorescent protein (GFP)-fusion protein localizes to the cytoplasm and nucleus; protein becomes insoluble upon intracellular iron depletion
1248	-10640	YCL026C-A	Type II nitroreductase; using NADH as reductant; mutants are defective in fatty acid mediated repression of genes involved in fatty acid biosynthesis indicative of a role in lipid signaling; involved in the oxidative stress response; transcription induction by cadmium and selenite indicates a possible role in the metal stress response; expression induced in cells treated with the mycotoxin patulin
1249	-10650	YCL025C	Low-affinity amino acid permease with broad substrate range; involved in uptake of asparagine; glutamine; and other amino acids; expression is regulated by the SPS plasma membrane amino acid sensor system (Ssy1p-Ptr3p-Ssy5p)
Synteny 407 ends here
1250	942	YDR506C	Protein involved in meiotic progression; mutants are delayed in meiotic nuclear division and are defective in synaptonemal complex assembly; possible membrane-localized protein
1251	940	YDR505C	Asn and gln rich protein of unknown function; high-copy suppressor of POL1 (DNA polymerase alpha) and partial suppressor of CDC2 (polymerase delta) and CDC6 (pre-RC loading factor) mutations; overexpression results in growth inhibition
Synteny 408 ends here
1252	938	YDR503C	Lipid phosphate phosphatase; catalyzes Mg(2+)-independent dephosphorylation of phosphatidic acid (PA); lysophosphatidic acid; and diacylglycerol pyrophosphate; involved in control of the cellular levels of phosphatidylinositol and PA
1253	933	YDR502C	S-adenosylmethionine synthetase; catalyzes transfer of the adenosyl group of ATP to the sulfur atom of methionine; one of two differentially regulated isozymes (Sam1p and Sam2p)
Synteny 409 ends here
1254	-7295	YLR181C	Multivesicular body (MVB) protein involved in endosomal protein sorting; regulates Vps4p activity by promoting its oligomerization; has an N-terminal Vps60- and Did2- binding domain; a linker region; and a C-terminal Vps4p binding domain
1255	7302	YLR182W	Transcription cofactor; forms complexes with Swi4p and Mbp1p to regulate transcription at the G1/S transition; involved in meiotic gene expression; also binds Stb1p to regulate transcription at START; cell wall stress induces phosphorylation by Mpk1p; which regulates Swi6p localization; required for the unfolded protein response; independently of its known transcriptional coactivators
Synteny 410 ends here
1256	-930	YDR501W	Forkhead Associated domain containing protein and putative transcription factor found associated with chromatin; target of SBF transcription factor; induced in response to DNA damaging agents and deletion of telomerase; similar to TOS4
1257	928	YDR500C	Protein component of the large (60S) ribosomal subunit; has similarity to Rpl37Ap and to rat L37 ribosomal protein
1258	-925	YDR499W	Essential protein required for the DNA integrity checkpoint pathways; interacts physically with Mec1p; putative homolog of S. pombe Rad26 and human ATRIP
Synteny 411 ends here
1259	7323	YLR187W	Protein of unknown function; green fluorescent protein (GFP)-fusion protein localizes to the cell periphery; cytoplasm; bud; and bud neck; potential Cdc28p substrate; similar to Caf120p and Skg4p
1260	7330	YLR188W	Mitochondrial inner membrane half-type ATP-binding cassette (ABC) transporter; mediates export of peptides generated upon proteolysis of mitochondrial proteins; plays a role in the regulation of cellular resistance to oxidative stress
Synteny 412 ends here
1261	-1590	YER019W	Mitochondrial membrane localized inositol phosphosphingolipid phospholipase C; hydrolyzes complex sphingolipids to produce ceramide; activated by phosphatidylserine; cardiolipin; and phosphatidylglycerol; mediates Na+ and Li+ halotolerance
1262	1585	YER018C	Component of the evolutionarily conserved kinetochore-associated Ndc80 complex (Ndc80p-Nuf2p-Spc24p-Spc25p); involved in chromosome segregation; spindle checkpoint activity and kinetochore clustering
Synteny 413 ends here
1263	9465	YNL273W	Subunit of a replication-pausing checkpoint complex (Tof1p-Mrc1p-Csm3p) that acts at the stalled replication fork to promote sister chromatid cohesion after DNA damage; facilitating gap repair of damaged DNA; interacts with the MCM helicase
1264	-9466	YNL272C	Guanyl-nucleotide exchange factor for the small G-protein Sec4p; essential for post-Golgi vesicle transport and for autophagy; associates with the exocyst; via exocyst subunit Sec15p; on secretory vesicles
1265	-9467	YNL271C	Formin; nucleates the formation of linear actin filaments; involved in cell processes such as budding and mitotic spindle orientation which require the formation of polarized actin cables; functionally redundant with BNR1
1266	-10955	YNL270C	Arginine transporter; expression is normally very low and it is unclear what conditions would induce significant expression
1267	9468	YNL268W	Lysine permease; one of three amino acid permeases (Alp1p; Can1p; Lyp1p) responsible for uptake of cationic amino acids
1268	9469	YNL267W	Phosphatidylinositol 4-kinase; catalyzes first step in the biosynthesis of phosphatidylinositol-4;5-biphosphate; may control cytokinesis through the actin cytoskeleton
Synteny 414 ends here
1269	-2828	YGR047C	One of six subunits of the RNA polymerase III transcription initiation factor complex (TFIIIC); part of the TauA domain of TFIIIC that binds BoxA DNA promoter sites of tRNA and similar genes; has TPR motifs; human homolog is TFIIIC-102
1270	2830	YGR048W	Substrate-recruiting cofactor of the Cdc48p-Npl4p-Ufd1p segregase; polyubiquitin binding protein that assists in the dislocation of misfolded; ERAD substrates that are subsequently delivered to the proteasome for degradation; involved in the regulated destruction of resident ER membrane proteins; such as HMG-CoA reductase (Hmg1/2p) and cytoplasmic proteins (Fbp1p); involved in mobilizing membrane…
Synteny 415 ends here
1271	-9473	YNL263C	Integral membrane protein required for the fusion of ER-derived COPII transport vesicles with the Golgi; interacts with Yip1p and Yos1p; localizes to the Golgi; the ER; and COPII vesicles; homolog of human YIPF3
1272	9474	YNL262W	Catalytic subunit of DNA polymerase (II) epsilon; a chromosomal DNA replication polymerase that exhibits processivity and proofreading exonuclease activity; also involved in DNA synthesis during DNA repair; interacts extensively with Mrc1p
1273	9475	YNL261W	Subunit of the origin recognition complex; which directs DNA replication by binding to replication origins and is also involved in transcriptional silencing
Synteny 416 ends here
1274	-9476	YNL260C	Putative protein of unknown function with similarity to a human protein overexpressed in oral cancers; essential gene with defects in anaerobic and filamentous growth; localizes to the nucleus and cytoplasm
1275	-9477	YNL259C	Cytosolic copper metallochaperone that transports copper to the secretory vesicle copper transporter Ccc2p for eventual insertion into Fet3p; which is a multicopper oxidase required for high-affinity iron uptake
1276	-9478	YNL258C	Peripheral membrane protein needed for Golgi-to-ER retrograde traffic; forms a complex with Sec39p and Tip20p that interacts with ER SNAREs Sec20p and Use1p; component of the ER target site that interacts with coatomer; interacts with Cin5p; similar to the fly and human ZW10 gene
Synteny 417 ends here
1277	-12734	Scer_snR71	C/D box small nucleolar RNA (snoRNA); guides 2'-O-methylation of large subunit (LSU) rRNA at position A2946
1278	-3320	YHR155W	Mitochondrial protein with a potential role in promoting mitochondrial fragmentation during programmed cell death in response to high levels of alpha-factor mating pheromone or the drug amiodarone
Synteny 418 ends here
1279	9479	YNL256W	Multifunctional enzyme of the folic acid biosynthesis pathway; has dihydropteroate synthetase; dihydro-6-hydroxymethylpterin pyrophosphokinase; and dihydroneopterin aldolase activities
1280	-9480	YNL255C	Translational activator for mRNAs with internal ribosome entry sites; associates with polysomes and binds to a specific subset of mRNAs; ortholog of human ZNF9/CNBP; a gene involved in myotonic dystrophy type 2
1281	-9482	YNL254C	Protein of unknown function; null mutation suppresses cdc13-1 temperature sensitivity; (GFP)-fusion protein localizes to both the cytoplasm and the nucleus
1282	9483	YNL253W	Protein involved in mRNA export; component of the transcription export (TREX) complex
1283	-9484	YNL252C	Mitochondrial ribosomal protein of the large subunit
1284	-9485	YNL251C	RNA-binding protein; subunit of Nrd1 complex (Nrd1p-Nab3p-Sen1p); complex interacts with the exosome to mediate 3&#8242; end formation of some mRNAs; snRNAs; snoRNAs; and CUTs; interacts with the C-terminal domain of the RNA polymerase II large subunit (Rpo21p); preferentially at phosphorylated Ser5; to direct transcription termination of non-polyadenylated transcripts; H3K4 trimethylation of tra…
1285	9486	YNL250W	Subunit of MRX complex; with Mre11p and Xrs2p; involved in processing double-strand DNA breaks in vegetative cells; initiation of meiotic DSBs; telomere maintenance; and nonhomologous end joining
1286	-9487	YNL249C	Putative protein of unknown function; the authentic; non-tagged protein is detected in highly purified mitochondria in high-throughput studies
1287	-9488	YNL248C	RNA polymerase I subunit A49
Synteny 419 ends here
1288	4497	YJR097W	Protein of unknown function; contains a CSL Zn finger and a DnaJ-domain; involved in diphthamide biosynthesis; ortholog human Dph4
1289	-4502	YJR098C	Putative protein of unknown function; the authentic; non-tagged protein is detected in highly purified mitochondria in high-throughput studies
Synteny 420 ends here
1290	9489	YNL247W	Cysteinyl-tRNA synthetase; may interact with ribosomes; based on co-purification experiments
1291	9490	YNL246W	NAP family histone chaperone; binds to histones and Rtt109p; stimulating histone acetyltransferase activity; possesses nucleosome assembly activity in vitro; proposed role in vacuolar protein sorting and in double-strand break repair
1292	-9491	YNL245C	Splicing factor required for the first step of pre-mRNA splicing; binding to the spliceosome requires Prp2p and Yju2p; heat-stable protein; has similarity to S. pombe Cwf25p
1293	-9493	YNL244C	Translation initiation factor eIF1; component of a complex involved in recognition of the initiator codon; modulates translation accuracy at the initiation phase
1294	9494	YNL243W	Transmembrane actin-binding protein involved in membrane cytoskeleton assembly and cell polarization; adaptor protein that links actin to clathrin and endocytosis; present in the actin cortical patch of the emerging bud tip; dimer in vivo
1295	9495	YNL242W	Peripheral membrane protein required for vesicle formation during autophagy; pexophagy; and the cytoplasm-to-vaucole targeting (Cvt) pathway; involved in Atg9p cycling between the phagophore assembly site and mitochondria
Synteny 421 ends here
1296	-9496	YNL241C	Glucose-6-phosphate dehydrogenase (G6PD); catalyzes the first step of the pentose phosphate pathway; involved in adapting to oxidatve stress; homolog of the human G6PD which is deficient in patients with hemolytic anemia
1297	-9497	YNL240C	Component of the cytosolic iron-sulfur (FeS) protein assembly machinery; required for maturation of cytosolic and nuclear FeS proteins and for normal resistance to oxidative stress; homologous to human Narf
1298	9498	YNL239W	Cysteine aminopeptidase with homocysteine-thiolactonase activity; protects cells against homocysteine toxicity; has bleomycin hydrolase activity in vitro; transcription is regulated by galactose via Gal4p; orthologous to human BLMH
1299	9499	YNL238W	Subtilisin-like protease (proprotein convertase); a calcium-dependent serine protease involved in the activation of proproteins of the secretory pathway
1300	9500	YNL237W	Probable type-III integral membrane protein of unknown function; has regions of similarity to mitochondrial electron transport proteins
1301	9501	YNL236W	Subunit of the RNA polymerase II mediator complex; associates with core polymerase subunits to form the RNA polymerase II holoenzyme; contributes to both postive and negative transcriptional regulation; dispensible for basal transcription
1302	9502	YNL234W	Protein of unknown function with similarity to globins; has a functional heme-binding domain; mutant has aneuploidy tolerance; transcription induced by stress conditions; may be involved in glucose signaling or metabolism; regulated by Rgt1
1303	9505	YNL233W	Targeting subunit for Glc7p protein phosphatase; localized to the bud neck; required for localization of chitin synthase III to the bud neck via interaction with the chitin synthase III regulatory subunit Skt5p
1304	9506	YNL232W	Exosome non-catalytic core component; involved in 3'-5' RNA processing and degradation in both the nucleus and the cytoplasm; predicted to contain an S1 RNA binding domain; has similarity to human hCsl4p (EXOSC1)
1305	-9507	YNL231C	Phosphatidylinositol transfer protein (PITP) controlled by the multiple drug resistance regulator Pdr1p; localizes to lipid particles and microsomes; controls levels of various lipids; may regulate lipid synthesis; homologous to Pdr17p
1306	-9508	YNL230C	Elongin A; F-box protein that forms a heterodimer with Elc1p and is required for ubiquitin-dependent degradation of the RNA Polymerase II subunit Rpo21p; subunit of the Elongin-Cullin-Socs (ECS) ligase complex
1307	-9509	YNL229C	Nitrogen catabolite repression transcriptional regulator that acts by inhibition of GLN3 transcription in good nitrogen source; has glutathione peroxidase activity and can mutate to acquire GST activity; altered form creates [URE3] prion
1308	-9510	YNL227C	Co-chaperone that stimulates the ATPase activity of Ssa1p; required for a late step of ribosome biogenesis; associated with the cytosolic large ribosomal subunit; contains a J-domain; mutation causes defects in fluid-phase endocytosis
Synteny 422 ends here
1309	-9511	YNL224C	Stimulates the ATPase and helicase activities of Prp43p; acts with Prp43p to stimulate 18s rRNA maturation by Nob1p; overexpression antagonizes the suppression of splicing defects by spp382 mutants; component of pre-ribosomal particles
1310	9512	YNL223W	Conserved cysteine protease required for autophagy; cleaves Atg8p to a form required for autophagosome and Cvt vesicle generation
1311	9513	YNL222W	Transcription/RNA-processing factor that associates with TFIIB and cleavage/polyadenylation factor Pta1p; exhibits phosphatase activity on serine-5 of the RNA polymerase II C-terminal domain; affects start site selection in vivo
Synteny 423 ends here
1312	-11336	YDL238C	Guanine deaminase; a catabolic enzyme of the guanine salvage pathway producing xanthine and ammonia from guanine; activity is low in exponentially-growing cultures but expression is increased in post-diauxic and stationary-phase cultures
1313	11338	YDL237W	Putative protein of unknown function; required for respiratory growth; YDL237W is not an essential gene
Synteny 424 ends here
1314	-9514	YNL221C	Subunit of both RNase MRP and nuclear RNase P; RNase MRP cleaves pre-rRNA; while nuclear RNase P cleaves tRNA precursors to generate mature 5' ends and facilitates turnover of nuclear RNAs; binds to the RPR1 RNA subunit in RNase P
1315	9516	YNL220W	Adenylosuccinate synthase; catalyzes the first step in synthesis of adenosine monophosphate from inosine 5'monophosphate during purine nucleotide biosynthesis; exhibits binding to single-stranded autonomously replicating (ARS) core sequence
1316	-9517	YNL219C	Mannosyltransferase; involved in N-linked glycosylation; catalyzes both the transfer of seventh mannose residue on B-arm and ninth mannose residue on the C-arm from Dol-P-Man to lipid-linked oligosaccharides; mutation of the human ortholog causes type 1 congenital disorders of glycosylation
Synteny 425 ends here
1317	9519	YNL217W	Putative protein of unknown function; weak sequence similarity to bis (5'-nucleotidyl)-tetraphosphatases; (GFP)-fusion protein localizes to the vacuole; null mutant is highly sensitive to azaserine and resistant to sodium-O-vandate
1318	9520	YNL216W	Essential DNA-binding transcription regulator that binds at many loci; involved in either transcription activation or repression; chromatin silencing; and telomere length maintenance; conserved protein with an N-terminal BRCT domain; a central region with homology to the Myb DNA binding domain; and a C-terminal Rap1-specific protein-interaction domain (RCT domain)
Synteny 426 ends here
1319	9522	YNL214W	Peroxisomal membrane peroxin and subunit of the docking complex that facilitates the import of peroxisomal matrix proteins; required for peroxisome biogenesis
1320	-9523	YNL213C	Protein of unknown function; null mutant lacks mitochondrial DNA and cannot grow on glycerol; the authentic; non-tagged protein is detected in highly purified mitochondria in high-throughput studies
1321	9524	YNL212W	Cytoplasmic protein of unknown function; possibly involved in vacuolar protein degradation; not essential for proteasome-dependent degradation of fructose-1;6-bisphosphatase (FBPase); null mutants exhibit normal growth
1322	-9525	YNL211C	Putative protein of unknown function; green fluorescent protein (GFP)-fusion protein localizes to mitochondria; YNL211C is not an essential gene
Synteny 427 ends here
1323	11352	YDL232W	Subunit of the oligosaccharyltransferase complex of the ER lumen; which catalyzes protein asparagine-linked glycosylation; type I membrane protein required for incorporation of Ost3p or Ost6p into the OST complex
1324	-11353	YDL231C	Zinc finger protein containing five transmembrane domains; null mutant exhibits strongly fragmented vacuoles and sensitivity to brefeldin A; a drug which is known to affect intracellular transport
1325	11355	YDL230W	Phosphotyrosine-specific protein phosphatase that dephosphorylates a broad range of substrates in vivo; including Fpr3p; localized to the cytoplasm and the mitochondria; proposed to be a negative regulator of filamentation
Synteny 428 ends here
1326	9528	YNL208W	Protein of unknown function; may interact with ribosomes; based on co-purification experiments; authentic; non-tagged protein is detected in purified mitochondria in high-throughput studies; potential orthologs found in other fungi
1327	9529	YNL207W	Essential serine kinase involved in the processing of the 20S pre-rRNA into mature 18S rRNA; has similarity to Rio1p
1328	-9530	YNL206C	Histone chaperone; involved in regulation of chromatin structure in both transcribed and silenced chromosomal regions; affects transcriptional elongation; has a role in regulation of Ty1 transposition
Synteny 429 ends here
1329	-11359	YDL226C	ADP-ribosylation factor GTPase activating protein (ARF GAP); involved in ER-Golgi transport; shares functional similarity with Glo3p
1330	11360	YDL225W	Component of the septin ring that is required for cytokinesis; septins are GTP-binding proteins that assemble into rod-like hetero-oligomers that can associate with other rods to form filaments; septin rings at the mother-bud neck act as scaffolds for recruiting cell division factors and as barriers to prevent diffusion of specific proteins between mother and daughter cells; undergoes sumoylation…
1331	-11362	YDL224C	Putative RNA binding protein and partially redundant Whi3p homolog that regulates the cell size requirement for passage through Start and commitment to cell division
Synteny 430 ends here
1332	9531	YNL202W	Peroxisomal 2;4-dienoyl-CoA reductase; auxiliary enzyme of fatty acid beta-oxidation; homodimeric enzyme required for growth and sporulation on petroselineate medium; expression induced during late sporulation and in the presence of oleate
1333	-9532	YNL201C	Subunit of protein phosphatase PP4 complex; active complex is composed of catalytic subunit Pph3p and Psy2p; with Psy4p apparently providing additional substrate specificity in some cases; regulates recovery from the DNA damage checkpoint and also the gene conversion- and single-strand annealing-mediated pathways of meiotic double-strand break repair; Pph3p and Psy2p localize to foci on meiotic c…
1334	-9533	YNL200C	NADHX epimerase; catalyzes isomerization of (R)- and (S)-NADHX; homologous to AIBP in mammals and the N- terminal domain of YjeF in E.coli; enzyme is widespread in eukaryotes; prokaryotes and archaea; the authentic; non-tagged protein is detected in highly purified mitochondria in high-throughput studies
1335	-9534	YNL199C	Transcriptional activator of genes involved in glycolysis; interacts and functions with the DNA-binding protein Gcr1p
1336	-9535	YNL196C	Sporulation-specific protein with a leucine zipper motif
1337	-9537	YNL195C	Putative protein of unknown function; shares a promoter with YNL194C; the authentic; non-tagged protein is detected in highly purified mitochondria in high-throughput studies
Synteny 431 ends here
1338	-11364	YDL222C	Integral membrane protein localized to mitochondria (untagged protein); required for sporulation and maintaining sphingolipid content; has sequence similarity to SUR7 and YNL194C
1339	-11366	YDL220C	Single stranded DNA-binding protein found at TG1-3 telomere G-tails; regulates telomere replication through recruitment of specific sub-complexes; but the essential function is telomere capping; autophagy and proteasome are involved in Cdc13p degradation
Synteny 432 ends here
1340	9538	YNL193W	Putative protein of unknown function; exhibits a two-hybrid interaction with Yhr151cp in a large-scale analysis
1341	9539	YNL192W	Chitin synthase I; requires activation from zymogenic form in order to catalyze the transfer of N-acetylglucosamine (GlcNAc) to chitin; required for repairing the chitin septum during cytokinesis; transcription activated by mating factor
Synteny 433 ends here
1342	9541	YNL190W	Hydrophilin essential in dessication-rehydration process; cell wall protein; contains a putative GPI-attachment site
1343	9542	YNL189W	Karyopherin alpha homolog; forms a dimer with karyopherin beta Kap95p to mediate import of nuclear proteins; binds the nuclear localization signal of the substrate during import; may also play a role in regulation of protein degradation
1344	9543	YNL188W	Essential protein involved in karyogamy during mating and in spindle pole body duplication during mitosis; localizes to the half-bridge of the spindle pole body; interacts with Spc72p during karyogamy; also interacts with Cdc31p
Synteny 434 ends here
1345	-11370	YDL216C	Catalytic subunit of the COP9 signalosome (CSN) complex that acts as an isopeptidase in cleaving the ubiquitin-like protein Nedd8 from SCF ubiquitin ligases; metalloendopeptidase involved in the adaptation to pheromone signaling
1346	-11371	YDL215C	NAD(+)-dependent glutamate dehydrogenase; degrades glutamate to ammonia and alpha-ketoglutarate; expression sensitive to nitrogen catabolite repression and intracellular ammonia levels
Synteny 435 ends here
1347	9545	YNL186W	Ubiquitin-specific protease that deubiquitinates ubiquitin-protein moieties; may regulate silencing by acting on Sir4p; involved in posttranscriptionally regulating Gap1p and possibly other transporters; primarily located in the nucleus
1348	-9546	YNL185C	Mitochondrial ribosomal protein of the large subunit
Synteny 436 ends here
1349	-11372	YDL214C	Serine/threonine protein kinase that inhibits pheromone induced signalling downstream of MAPK; possibly at the level of the Ste12p transcription factor; mutant has increased aneuploidy tolerance
1350	-11374	YDL213C	rRNA-binding protein required for 40S ribosomal subunit biogenesis; contains an RNA recognition motif (RRM); hydrophilin essential to overcome the stress of the desiccation-rehydration process; NOP6 may be a fungal-specific gene as no homologs have been yet identified in higher eukaryotes
Synteny 437 ends here
1351	-9548	YNL182C	Essential component of the Rix1 complex (Rix1p; Ipi1p; Ipi3p) that is required for processing of ITS2 sequences from 35S pre-rRNA; highly conserved and contains WD40 motifs; Rix1 complex associates with Mdn1p in pre-60S ribosomal particles
1352	9549	YNL181W	Putative oxidoreductase; required for cell viability
1353	-9550	YNL180C	Non-essential small GTPase of the Rho/Rac subfamily of Ras-like proteins; likely involved in protein kinase C (Pkc1p)-dependent signal transduction pathway that controls cell integrity
1354	9551	YNL178W	Protein component of the small (40S) ribosomal subunit; has apurinic/apyrimidinic (AP) endonuclease activity; essential for viability; has similarity to E. coli S3 and rat S3 ribosomal proteins
Synteny 438 ends here
1355	-3313	YHR146W	Protein that binds to cruciform DNA structures
1356	13442	Scer_8.trna9P	Proline tRNA (tRNA-Pro); predicted by tRNAscan-SE analysis; target of K. lactis zymocin; can mutate to suppress +1 frameshift mutations in proline codons; tRNA Type: Pro (P) | Anti-Codon: UGG | Cove Score: 59.08
Synteny 439 ends here
1357	9554	YNL172W	Largest subunit of the Anaphase-Promoting Complex/Cyclosome (APC/C); which is a ubiquitin-protein ligase required for degradation of anaphase inhibitors; including mitotic cyclins; during the metaphase/anaphase transition; component of the platform domain of the APC/C; based on structural analysis
1358	-9555	YNL169C	Phosphatidylserine decarboxylase of the mitochondrial inner membrane; converts phosphatidylserine to phosphatidylethanolamine
Synteny 440 ends here
1359	-9556	YNL168C	Putative protein of unknown function; GFP-fusion protein is induced in response to the DNA-damaging agent MMS; the authentic; non-tagged protein is detected in highly purified mitochondria in high-throughput studies
1360	-9558	YNL167C	Basic leucine zipper transcription factor of the ATF/CREB family; forms a complex with Tup1p and Cyc8p to both activate and repress transcription; cytosolic and nuclear protein involved in osmotic and oxidative stress responses
Synteny 441 ends here
1361	-9559	YNL166C	Protein involved in organization of septins at the mother-bud neck; may interact directly with the Cdc11p septin; localizes to bud neck in a septin-dependent manner
1362	9560	YNL165W	Putative protein of unknown function; YNL165W is not an essential gene
Synteny 442 ends here
1363	-9561	YNL164C	Component of the BUB2-dependent spindle checkpoint pathway; interacts with Bfa1p and functions upstream of Bub2p and Bfa1p
1364	-9562	YNL163C	Cytoplasmic GTPase involved in ribosomal biogenesis; with Sdo1p; promotes release of Tif6p from 60S ribosomal subunits in the cytoplasm so that they can assemble with 40S subunits to generate mature ribosomes
1365	9563	YNL162W-A	Putative protein of unknown function; identified by homology
Synteny 443 ends here
1366	-3308	YHR142W	Protein of unknown function; involved in chitin biosynthesis by regulating Chs3p export from the ER
1367	3307	YHR141C	Protein component of the large (60S) ribosomal subunit; identical to Rpl42Ap and has similarity to rat L44; required for propagation of the killer toxin-encoding M1 double-stranded RNA satellite of the L-A double-stranded RNA virus
Synteny 444 ends here
1368	9564	YNL161W	Serine/threonine protein kinase of the the RAM signaling network; Ndr/LATS family member; binds regulatory subunit Mob2p; involved in regulation of cellular morphogenesis; polarized growth; and septum destruction; phosphorylation by Cbk1p regulates localization and activity of Ace2p transcription factor and Ssd1p translational repressor; Cbk1p activity is regulated by both phosphorylation and spe…
1369	-9565	YNL159C	Integral inner nuclear membrane protein that acts with Asi1p and Asi3p to ensure the fidelity of SPS-sensor signalling by maintaining the dormant repressed state of gene expression in the absence of inducing signals
1370	9566	YNL158W	Essential component of GPI-mannosyltransferase II; responsible for second mannose addition to GPI precursors as a partner of Gpi18p; required for maturation of Gas1p and Pho8p; has synthetic genetic interations with secretory pathway genes
1371	9567	YNL155W	Putative protein of unknown function; contains a DHHC domain and an AN1-type zinc finger; predicted to have thiol-disulfide oxidoreductase active site; transcriptionally regulated by Rpn4p along with proteasome subunit genes; putative ortholog of human AIRAP; which stimulates proteasome activity in response to arsenic
Synteny 445 ends here
1372	-3305	YHR140W	Putative integral membrane protein of unknown function
1373	3304	YHR139C	Protein required for spore wall maturation; expressed during sporulation; may be a component of the spore wall; expression also induced in cells treated with the mycotoxin patulin
Synteny 446 ends here
1374	-3302	YHR137W	Aromatic aminotransferase II; catalyzes the first step of tryptophan; phenylalanine; and tyrosine catabolism
1375	10978	YHR136C	Protein with similarity to cyclin-dependent kinase inhibitors; downregulates low-affinity phosphate transport during phosphate limitation; overproduction suppresses a plc1 null mutation; GFP-fusion protein localizes to the cytoplasm
Synteny 447 ends here
1376	-3299	YHR134W	Sumoylated protein that localizes to a single spot on the nuclear periphery of mother cells but not daughters; interacts genetically with SMT3; UV-sensitive mutant phenotype and genetic interactions suggest a role in the DNA damage response
1377	3295	YHR133C	Protein involved in regulation of sterol biosynthesis; specifically stabilizes Hmg2p; one of two HMG-CoA isoenzymes that catalyze the rate-limiting step in sterol biosynthesis; homolog of mammalian INSIG proteins
1378	-3294	YHR132W-A	Protein required for initiation of G0 program; prevents degradation of nutrient-regulated mRNAs via the 5'-3' mRNA decay pathway; phosphorylated by Rim15p; GFP protein localizes to the cytoplasm and nucleus; similar to Igo1p
1379	3293	YHR132C	Putative metalloprotease with similarity to the zinc carboxypeptidase family; required for normal cell wall assembly
1380	3292	YHR131C	Putative protein of unknown function; GFP-fusion protein localizes to the cytoplasm; overexpression causes cell cycle delay or arrest; contains a PH domain and binds phosphatidylinositols and other lipids in a large-scale study
Synteny 448 ends here
1381	-9576	YNL145W	Mating pheromone a-factor; made by a cells; interacts with alpha cells to induce cell cycle arrest and other responses leading to mating; biogenesis involves C-terminal modification; N-terminal proteolysis; and export; also encoded by MFA1
1382	-9575	YNL146W	Putative protein of unknown function; green fluorescent protein (GFP)-fusion protein localizes to the endoplasmic reticulum; YNL146W is not an essential gene
Synteny 449 ends here
1383	3291	YHR129C	Actin-related protein of the dynactin complex; required for spindle orientation and nuclear migration; putative ortholog of mammalian centractin
1384	-3290	YHR128W	Uracil phosphoribosyltransferase; synthesizes UMP from uracil; involved in the pyrimidine salvage pathway
Synteny 450 ends here
1385	-9574	YNL147W	Lsm (Like Sm) protein; part of heteroheptameric complexes (Lsm2p-7p and either Lsm1p or 8p): cytoplasmic Lsm1p complex involved in mRNA decay; nuclear Lsm8p complex part of U6 snRNP and possibly involved in processing tRNA; snoRNA; and rRNA
1386	9573	YNL148C	Alpha-tubulin folding protein; similar to mammalian cofactor B; Alf1p-GFP localizes to cytoplasmic microtubules; required for the folding of alpha-tubulin and may play an additional role in microtubule maintenance
1387	9572	YNL149C	Essential protein required for maturation of Gas1p and Pho8p; involved in protein trafficking; GFP-fusion protein localizes to the ER and YFP-fusion protein to the nuclear envelope-ER network; null mutants have a cell separation defect
1388	9571	YNL151C	RNA polymerase III subunit C31
1389	-9570	YNL152W	Essential protein that associates with the contractile actomyosin ring; required for ingression of the plasma membrane into the bud neck during cytokinesis; C2 domain; a membrane targeting module; is required for function
Synteny 451 ends here
1390	-9580	YNL139C	Subunit of the THO complex; which is required for efficient transcription elongation and involved in transcriptional elongation-associated recombination; required for LacZ RNA expression from certain plasmids
1391	11732	YNL138W-A	Component of the SF3b subcomplex of the U2 snRNP; essential protein required for for splicing and for assembly of SF3b
Synteny 452 ends here
1392	9581	YNL138W	CAP (cyclase-associated protein) subunit of adenylyl cyclase complex; N-terminus binds adenylyl cyclase and facilitates activation by RAS; C-terminus binds ADP-actin monomers; facilitating regulation of actin dynamics and cell morphogenesis
1393	-9582	YNL137C	Mitochondrial ribosomal component of the small subunit
1394	9583	YNL136W	Subunit of the NuA4 histone acetyltransferase complex; which acetylates the N-terminal tails of histones H4 and H2A
1395	-9584	YNL135C	Peptidyl-prolyl cis-trans isomerase (PPIase); binds to the drugs FK506 and rapamycin; also binds to the nonhistone chromatin binding protein Hmo1p and may regulate its assembly or function
Synteny 453 ends here
1396	-9585	YNL134C	Putative protein of unknown function with similarity to dehydrogenases from other model organisms; green fluorescent protein (GFP)-fusion protein localizes to both the cytoplasm and nucleus and is induced by the DNA-damaging agent MMS
1397	-9586	YNL133C	Protein of unknown function; required for survival upon exposure to K1 killer toxin; proposed to regulate double-strand break repair via non-homologous end-joining
Synteny 454 ends here
1398	12863	Scer_8.trna8F	Phenylalanine tRNA (tRNA-Phe); predicted by tRNAscan-SE analysis; tRNA Type: Phe (F) | Anti-Codon: GAA | Cove Score: 69.79
1399	-3288	YHR124W	Meiosis-specific transcription factor required for exit from pachytene and for full meiotic recombination; activates middle sporulation genes; competes with Sum1p for binding to promoters containing middle sporulation elements (MSE)
Synteny 455 ends here
1400	9587	YNL132W	Essential protein; required for biogenesis of the small ribosomal subunit; heterozygous mutant shows haploinsufficiency in K1 killer toxin resistance
1401	9588	YNL131W	Component of the TOM (translocase of outer mitochondrial membrane) complex responsible for initial import of mitochondrially directed proteins; acts as a receptor for precursor proteins and mediates interaction between TOM and TIM complexes
Synteny 456 ends here
1402	-3287	YHR123W	sn-1;2-diacylglycerol ethanolamine- and cholinephosphotranferase; not essential for viability
1403	-3285	YHR122W	Protein of unknown function required for establishment of sister chromatid cohesion; synthetically lethal with RFC5; an RF-C subunit that links replication to cohesion establishment; YHR122W is an essential gene
Synteny 457 ends here
1404	9589	YNL129W	Nicotinamide riboside kinase; catalyzes the phosphorylation of nicotinamide riboside and nicotinic acid riboside in salvage pathways for NAD+ biosynthesis
1405	9591	YNL128W	PTEN homolog with no demonstrated inositol lipid phosphatase activity; plays a role in normal sporulation; homolog of human tumor suppressor gene PTEN/MMAC1/TEP1 and fission yeast ptn1
Synteny 458 ends here
1406	9592	YNL127W	Protein involved in recovery from cell cycle arrest in response to pheromone; in a Far1p-independent pathway; interacts with Far3p; Far7p; Far8p; Far9p; and Far10p; has similarity to the N- and C-termini of N. crassa HAM-2
1407	9593	YNL126W	Component of the microtubule-nucleating Tub4p (gamma-tubulin) complex; interacts with Spc110p at the spindle pole body (SPB) inner plaque and with Spc72p at the SPB outer plaque
1408	-9594	YNL125C	Protein with similarity to monocarboxylate permeases; appears not to be involved in transport of monocarboxylates such as lactate; pyruvate or acetate across the plasma membrane
1409	9595	YNL124W	RNA-binding protein required for the assembly of box H/ACA snoRNPs and thus for pre-rRNA processing; forms a complex with Shq1p and interacts with H/ACA snoRNP components Nhp2p and Cbf5p; similar to Gar1p
Synteny 459 ends here
1410	-3283	YHR120W	DNA-binding protein of the mitochondria involved in repair of mitochondrial DNA; has ATPase activity and binds to DNA mismatches; has homology to E. coli MutS; transcription is induced during meiosis
1411	-3282	YHR119W	Histone methyltransferase; subunit of the COMPASS (Set1C) complex; COMPASS methylates histone H3K4; Set1p-dependent H3K4 trimethylation recruits Nrd1p; allowing efficient termination of snoRNAs and cryptic unstable transcripts (CUTs) by Nrd1p-Nab3p-Sen1p pathway; modulates histone acetylation levels in promoter proximal regions to ensure efficient Nrd1p-dependent termination; required in transcri…
1412	3281	YHR118C	Subunit of the origin recognition complex; which directs DNA replication by binding to replication origins and is also involved in transcriptional silencing; phosphorylated by Cdc28p
Synteny 460 ends here
1413	9596	YNL123W	Serine protease and general molecular chaperone; involved in response to heat stress and promotion of apoptosis; may contribute to lipid homeostasis; sequence similarity to the mammalian Omi/HtrA2 family of serine proteases
1414	-9597	YNL122C	Putative protein of unknown function; green fluorescent protein (GFP)-fusion protein localizes to mitochondria; YNL122C is not an essential gene
Synteny 461 ends here
1415	-3280	YHR117W	Mitochondrial outer membrane protein with similarity to Tom70p; probable minor component of the TOM (translocase of outer membrane) complex responsible for recognition and import of mitochondrially directed proteins
1416	-3279	YHR116W	Mitochondrial intermembrane space protein that functions in mitochondrial copper homeostasis; essential for functional cytochrome oxidase expression; homologous to Cox17p; contains twin cysteine-x9-cysteine motifs
Synteny 462 ends here
1417	9598	YNL119W	Protein required for thiolation of the uridine at the wobble position of Lys(UUU) and Glu(UUC) tRNAs; has a role in urmylation and in invasive and pseudohyphal growth; inhibits replication of Brome mosaic virus in S. cerevisiae
1418	-9599	YNL118C	Catalytic subunit of the Dcp1p-Dcp2p decapping enzyme complex; which removes the 5' cap structure from mRNAs prior to their degradation; member of the Nudix hydrolase family
Synteny 463 ends here
1419	9968	YOR115C	One of 10 subunits of the transport protein particle (TRAPP) complex of the cis-Golgi which mediates vesicle docking and fusion; involved in endoplasmic reticulum (ER) to Golgi membrane traffic
1420	-9967	YOR114W	Putative protein of unknown function; null mutant is viable
1421	-9966	YOR113W	Zinc-finger transcription factor; involved in induction of CLN3 transcription in response to glucose; genetic and physical interactions indicate a possible role in mitochondrial transcription or genome maintenance
Synteny 464 ends here
1422	9602	YNL113W	RNA polymerase subunit AC19; common to RNA polymerases I and III
1423	9603	YNL112W	Essential ATP-dependent RNA helicase of the DEAD-box protein family; involved in nonsense-mediated mRNA decay and rRNA processing
Synteny 465 ends here
1424	-9604	YNL111C	Cytochrome b5; involved in the sterol and lipid biosynthesis pathways; acts as an electron donor to support sterol C5-6 desaturation
1425	-9605	YNL110C	Constituent of 66S pre-ribosomal particles; involved in 60S ribosomal subunit biogenesis; localizes to both nucleolus and cytoplasm
Synteny 466 ends here
1426	-9606	YNL108C	Putative protein of unknown function with similarity to Tfc7p and prokaryotic phosphotransfer enzymes; null mutant shows alterations in glucose metabolism; GFP-fusion protein localizes to the cytoplasm and nucleus
1427	9607	YNL107W	Subunit of both the NuA4 histone H4 acetyltransferase complex and the SWR1 complex; may function to antagonize silencing near telomeres; interacts directly with Swc4p; has homology to human leukemogenic protein AF9; contains a YEATS domain
1428	-9608	YNL106C	Polyphosphatidylinositol phosphatase; dephosphorylates a number of phosphatidylinositols (PIs) to PI; involved in endocytosis; hyperosmotic stress causes translocation to actin patches; synaptojanin-like protein with a Sac1 domain
1429	-9609	YNL104C	Alpha-isopropylmalate synthase (2-isopropylmalate synthase); the main isozyme responsible for the first step in the leucine biosynthesis pathway
Synteny 467 ends here
1430	9611	YNL102W	Catalytic subunit of the DNA polymerase I alpha-primase complex; required for the initiation of DNA replication during mitotic DNA synthesis and premeiotic DNA synthesis
1431	9614	YNL101W	Vacuolar transporter; exports large neutral amino acids from the vacuole; member of a family of seven S. cerevisiae genes (AVT1-7) related to vesicular GABA-glycine transporters
1432	9615	YNL100W	Mitochondrial inner membrane protein; component of the mitochondrial inner membrane organizing system (MitOS; MICOS; or MINOS); a scaffold-like structure on the intermembrane space side of the inner membrane which has a role in the maintenance of crista junctions and inner membrane architecture
1433	-9616	YNL099C	Putative protein tyrosine phosphatase; required for cell cycle arrest in response to oxidative damage of DNA
Synteny 468 ends here
1434	9959	YOR103C	Epsilon subunit of the oligosaccharyltransferase complex of the ER lumen; which catalyzes asparagine-linked glycosylation of newly synthesized proteins
1435	9958	YOR100C	Mitochondrial inner membrane carnitine transporter; required for carnitine-dependent transport of acetyl-CoA from peroxisomes to mitochondria during fatty acid beta-oxidation
Synteny 469 ends here
1436	9957	YOR098C	FG-nucleoporin component of central core of the nuclear pore complex (NPC); contributes directly to nucleocytoplasmic transport and maintenance of the NPC permeability barrier; possible karyopherin release factor that accelerates release of karyopherin-cargo complexes after transport across NPC; both NUP1 and NUP60 are homologous to human NUP153
1437	10712	YOR097C	Putative protein of unknown function; identified as interacting with Hsp82p in a high-throughput two-hybrid screen; YOR097C is not an essential gene
Synteny 470 ends here
1438	9956	YOR095C	Ribose-5-phosphate ketol-isomerase; catalyzes the interconversion of ribose 5-phosphate and ribulose 5-phosphate in the pentose phosphate pathway; participates in pyridoxine biosynthesis
1439	-9955	YOR094W	Glucose-repressible ADP-ribosylation factor; GTPase of the Ras superfamily involved in development of polarity; also has mRNA binding activity
1440	9954	YOR093C	Putative protein of unknown function; deletion causes sensitivity to unfolded protein response-inducing agents
Synteny 471 ends here
1441	-3707	YJL103C	Putative zinc cluster protein of unknown function; proposed to be involved in the regulation of energy metabolism; based on patterns of expression and sequence analysis
1442	3708	YJL102W	Mitochondrial elongation factor involved in translational elongation
1443	13501	Scer_10.trna5R	Arginine tRNA (tRNA-Arg); predicted by tRNAscan-SE analysis; one of 6 nuclear tRNA genes containing the tDNA-anticodon ACG (converted to ICG in the mature tRNA); decodes CGU; CGC; and probably CGA codons into arginine; one of 19 nuclear tRNAs for arginine; tRNA Type: Arg (R) | Anti-Codon: ACG | Cove Score: 70.24
1444	-3709	YJL101C	Gamma glutamylcysteine synthetase catalyzes the first step in glutathione (GSH) biosynthesis; expression induced by oxidants; cadmium; and mercury
1445	3710	YJL100W	Type II phosphatidylinositol 4-kinase that binds Las17p; which is a homolog of human Wiskott-Aldrich Syndrome protein involved in actin patch assembly and actin polymerization
1446	3711	YJL099W	Member of the ChAPs family of proteins (Chs5p-Arf1p-binding proteins: Bch1p; Bch2p; Bud7p; Chs6p); that forms the exomer complex with Chs5p to mediate export of specific cargo proteins; including Chs3p; from the Golgi to the plasma membrane
1447	3713	YJL098W	Protein that forms a complex with the Sit4p protein phosphatase and is required for its function; member of a family of similar proteins including Sap4p; Sap155p; and Sap190p
1448	3714	YJL097W	Essential 3-hydroxyacyl-CoA dehydratase of the ER membrane; involved in elongation of very long-chain fatty acids; evolutionarily conserved; similar to mammalian PTPLA and PTPLB; involved in sphingolipid biosynthesis and protein trafficking
1449	3715	YJL096W	Mitochondrial ribosomal protein of the large subunit
1450	3716	YJL095W	Mitogen-activated protein (MAP) kinase kinase kinase acting in the protein kinase C signaling pathway; which controls cell integrity; upon activation by Pkc1p phosphorylates downstream kinases Mkk1p and Mkk2p
1451	-3717	YJL094C	Putative K+/H+ antiporter with a probable role in intracellular cation homeostasis; localized to Golgi vesicles and detected in highly purified mitochondria in high-throughput studies
1452	-3718	YJL093C	Outward-rectifier potassium channel of the plasma membrane with two pore domains in tandem; each of which forms a functional channel permeable to potassium; carboxy tail functions to prevent inner gate closures; target of K1 toxin
1453	3719	YJL092W	DNA helicase and DNA-dependent ATPase involved in DNA repair and checkpoint recovery; needed for proper timing of commitment to meiotic recombination and transition from Meiosis I to II; blocks trinucleotide repeat expansion; affects genome stability
1454	-3720	YJL091C	Protein involved in the inositol acylation of glucosaminyl phosphatidylinositol (GlcN-PI) to form glucosaminyl(acyl)phosphatidylinositol (GlcN(acyl)PI); an intermediate in the biosynthesis of glycosylphosphatidylinositol (GPI) anchors
1455	-3721	YJL090C	Replication initiation protein that loads DNA pol epsilon onto pre-replication complexes at origins; checkpoint sensor recruited to stalled replication forks by the checkpoint clamp complex where it activates Mec1p; ortholog of human TopBP1
1456	3722	YJL089W	C6 zinc cluster transcriptional activator that binds to the carbon source-responsive element (CSRE) of gluconeogenic genes; involved in the positive regulation of gluconeogenesis; regulated by Snf1p protein kinase; localized to the nucleus
Synteny 472 ends here
1457	3724	YJL088W	Ornithine carbamoyltransferase (carbamoylphosphate:L-ornithine carbamoyltransferase); catalyzes the sixth step in the biosynthesis of the arginine precursor ornithine
1458	-3725	YJL087C	tRNA ligase; required for tRNA splicing and for both splicing and translation of HAC1 mRNA in the UPR; has phosphodiesterase; polynucleotide kinase; and ligase activities; localized at the inner nuclear envelope and partially to polysomes
1459	3726	YJL085W	Subunit of the exocyst complex (Sec3p; Sec5p; Sec6p; Sec8p; Sec10p; Sec15p; Exo70p; and Exo84p); which directs secretory vesicles to active sites of exocytosis; acts with Sec3p in membrane targeting of the exocyst via PI(4;5)P2 binding
1460	-3727	YJL084C	Alpha arrestin that controls nutrient-mediated intracellular sorting of permease Gap1p; interacts with AP-1 subunit Apl4p; phosphorylated by Npr1p and also by cyclin-CDK complex Pcl7p-Pho85p; promotes endocytosis of plasma membrane proteins
Synteny 473 ends here
1461	3728	YJL083W	EH domain-containing protein involved in regulating phosphatidylinositol 4;5-bisphosphate levels and autophagy; Irs4p and Tax4p bind and activate the PtdIns phosphatase Inp51p; Irs4p and Tax4p are involved in localizing Atg17p to the PAS
1462	3729	YJL082W	Protein of unknown function; the authentic; non-tagged protein is detected in highly purified mitochondria in high-throughput studies
Synteny 474 ends here
1463	-3731	YJL080C	Essential RNA-binding G protein effector of mating response pathway; mainly associated with nuclear envelope and ER; interacts in mRNA-dependent manner with translating ribosomes via multiple KH domains; similar to vertebrate vigilins
1464	-3732	YJL079C	Protein of unknown function
Synteny 475 ends here
1465	3734	YJL076W	Core subunit of the RENT complex; which is a complex involved in nucleolar silencing and telophase exit; stimulates transcription by RNA polymerase I and regulates nucleolar structure
1466	-3735	YJL074C	Subunit of the multiprotein cohesin complex required for sister chromatid cohesion in mitotic cells; also required; with Rec8p; for cohesion and recombination during meiosis; phylogenetically conserved SMC chromosomal ATPase family member
Synteny 476 ends here
1467	-10067	YBR286W	Vacuolar aminopeptidase Y; processed to mature form by Prb1p
1468	-10686	YBR285W	Putative protein of unknown function; YBR285W is not an essential gene
Synteny 477 ends here
1469	-3737	YJL072C	Subunit of the GINS complex (Sld5p; Psf1p; Psf2p; Psf3p); which is localized to DNA replication origins and implicated in assembly of the DNA replication machinery
1470	3738	YJL071W	Acetylglutamate synthase (glutamate N-acetyltransferase); mitochondrial enzyme that catalyzes the first step in the biosynthesis of the arginine precursor ornithine; forms a complex with Arg5;6p
Synteny 478 ends here
1471	10036	YBR283C	Subunit of the Ssh1 translocon complex; Sec61p homolog involved in co-translational pathway of protein translocation; not essential
1472	-10027	YBR282W	Mitochondrial ribosomal protein of the large subunit
Synteny 479 ends here
1473	10015	YBR281C	Component of glutamine amidotransferase (GATase II); forms a complex with Dug3p to degrade glutathione (GSH) and other peptides containing a gamma-glu-X bond in an alternative pathway to GSH degradation by gamma-glutamyl transpeptidase (Ecm38p)
1474	10004	YBR280C	F-Box protein involved in proteasome-dependent degradation of Aah1p during entry of cells into quiescence; interacts with Skp1
Synteny 480 ends here
1475	-9982	YBR278W	Third-largest subunit of DNA polymerase II (DNA polymerase epsilon); required to maintain fidelity of chromosomal replication and also for inheritance of telomeric silencing; mRNA abundance peaks at the G1/S boundary of the cell cycle
1476	9971	YBR276C	Protein phosphatase with specificity for serine; threonine; and tyrosine residues; has a role in the DNA synthesis phase of the cell cycle
Synteny 481 ends here
1477	-3742	YJL063C	Mitochondrial ribosomal protein of the large subunit
1478	3744	YJL062W-A	Mitochondrial inner membrane protein that participates in regulation of COX1 translation; Cox1p stabilization; and cytochrome oxidase assembly
Synteny 482 ends here
1479	9867	YBR265W	3-ketosphinganine reductase; catalyzes the second step in phytosphingosine synthesis; essential for growth in the absence of exogenous dihydrosphingosine or phytosphingosine; member of short chain dehydrogenase/reductase protein family
1480	9876	YBR267W	Cytoplasmic pre-60S factor; required for the correct recycling of shuttling factors Alb1; Arx1 and Tif6 at the end of the ribosomal large subunit biogenesis; involved in bud growth in the mitotic signaling network
Synteny 483 ends here
1481	3747	YJL060W	Kynurenine aminotransferase; catalyzes formation of kynurenic acid from kynurenine; potential Cdc28p substrate
1482	3748	YJL059W	Vacuolar membrane protein involved in the ATP-dependent transport of arginine into the vacuole and possibly in balancing ion homeostasis; homolog of human CLN3 involved in Batten disease (juvenile onset neuronal ceroid lipofuscinosis)
Synteny 484 ends here
1483	-3750	YJL056C	Zinc-regulated transcription factor; binds to zinc-responsive promoters to induce transcription of certain genes in presence of zinc; represses other genes in low zinc; regulates its own transcription; contains seven zinc-finger domains
1484	3751	YJL055W	Putative protein of unknown function; proposed to be involved in the metabolism of purine and pyrimidine base analogues; deletion mutants are sensitive to HAP and AHA; overexpression confers resistance to 5-FOA and 5-FU
1485	3752	YJL054W	Component of the mitochondrial TIM22 complex involved in insertion of polytopic proteins into the inner membrane
1486	3753	YJL053W	Vacuolar protein sorting protein that forms part of the multimeric membrane-associated retromer complex along with Vps35p; Vps29p; Vps17p; and Vps5p; essential for endosome-to-Golgi retrograde protein transport
Synteny 485 ends here
1487	3756	YJL051W	Bud tip localized protein of unknown function; mRNA is targeted to the bud by a She2p dependent transport system; mRNA is cell cycle regulated via Fkh2p; peaking in G2/M phase; null mutant displays increased levels of spontaneous Rad52p foc
1488	3757	YJL050W	ATP-dependent 3'-5' RNA helicase of the DExD/H family; involved in nuclear RNA processing and degradation both as a component of the TRAMP complex and in TRAMP-independent processes; contains an arch domain; composed of two coiled-coil arms/stalks and a globular fist/KOW domain; that has RNA binding activity and is required for 5.8S rRNA processing
Synteny 486 ends here
1489	-9939	YBR273C	UBX (ubiquitin regulatory X) domain-containing protein that interacts with Cdc48p
1490	9950	YBR274W	Serine/threonine kinase and DNA damage checkpoint effector; mediates cell cycle arrest via phosphorylation of Pds1p; phosphorylated by checkpoint signal transducer Mec1p; homolog of S. pombe and mammalian Chk1 checkpoint kinase
1491	-9960	YBR275C	Protein that binds to the Rap1p C-terminus and acts synergistically with Rif2p to help control telomere length and establish telomeric silencing; deletion results in telomere elongation
Synteny 487 ends here
1492	11358	YBR264C	Rab family GTP-binding protein that contains the PEST signal sequence specific for proteolytic enzymes; may be involved in vesicular transport; overexpression leads to accumulation of Golgi-like cisternae with budding vesicles
1493	-9849	YBR263W	Mitochondrial serine hydroxymethyltransferase; converts serine to glycine plus 5;10 methylenetetrahydrofolate; involved in generating precursors for purine; pyrimidine; amino acid; and lipid biosynthesis; reverse reaction generates serine
1494	9839	YBR262C	Mitochondrial inner membrane protein; subunit of the mitochondrial inner membrane organizing system (MitOS; MICOS; or MINOS); a scaffold-like structure on the intermembrane space side of the inner membrane which has a role in the maintenance of crista junctions and inner membrane architecture
1495	9828	YBR261C	AdoMet-dependent proline methyltransferase; catalyzes the dimethylation of ribosomal proteins Rpl12 and Rps25 at N-terminal proline residues; has a role in protein synthesis; fusion protein localizes to the cytoplasm
1496	9820	YBR260C	GTPase-activating protein (RhoGAP) for Rho3p and Rho4p; possibly involved in control of actin cytoskeleton organization
Synteny 488 ends here
1497	-2303	YBR259W	Putative protein of unknown function; YBR259W is not an essential gene
1498	9799	YBR258C	Subunit of the COMPASS (Set1C) complex; which methylates histone H3 on lysine 4 and is required in transcriptional silencing near telomeres
1499	-9790	YBR257W	Subunit of both RNase MRP and nuclear RNase P; RNase MRP cleaves pre-rRNA; while nuclear RNase P cleaves tRNA precursors to generate mature 5' ends and facilitates turnover of nuclear RNAs; binds to the RPR1 RNA subunit in RNase P
Synteny 489 ends here
1500	-2514	YFR029W	Component of the SPS plasma membrane amino acid sensor system (Ssy1p-Ptr3p-Ssy5p); which senses external amino acid concentration and transmits intracellular signals that result in regulation of expression of amino acid permease genes
1501	14083	Scer_6.trna9Y	Tyrosine tRNA (tRNA-Tyr); predicted by tRNAscan-SE analysis; can mutate to suppress ochre nonsense mutations; tRNA Type: Tyr (Y) | Anti-Codon: GUA | Cove Score: 68.18
1502	2513	YFR028C	Protein phosphatase required for mitotic exit; located in the nucleolus until liberated by the FEAR and Mitotic Exit Network in anaphase; enabling it to act on key substrates to effect a decrease in CDK/B-cyclin activity and mitotic exit; required for meiosis I spindle disassembly; released from nucleolus upon entry into anaphase I of meiosis; resequestered in metaphase II; then released again up…
1503	-2512	YFR027W	Acetyltransferase required for establishment of sister chromatid cohesion; modifies Smc3p at replication forks and Mcd1p in response to ds DNA breaks; has a C2H2-type zinc finger; mutations in human homolog ESCO2 cause Roberts syndrome
Synteny 490 ends here
1504	12825	Scer_6.trna8A	Alanine tRNA (tRNA-Ala); predicted by tRNAscan-SE analysis; one of 11 nuclear tRNA genes containing the tDNA-anticodon AGC (converted to IGC in the mature tRNA); decodes GCU and GCC codons into alanine; one of 16 nuclear tRNAs for alanine; tRNA Type: Ala (A) | Anti-Codon: AGC | Cove Score: 74.48
1505	2510	YFR025C	Histidinolphosphatase; catalyzes the eighth step in histidine biosynthesis; mutations cause histidine auxotrophy and sensitivity to Cu; Co; and Ni salts; transcription is regulated by general amino acid control
Synteny 491 ends here
1506	-3151	YHR020W	Protein of unknown function that may interact with ribosomes; based on co-purification experiments; has similarity to proline-tRNA ligase; YHR020W is an essential gene
1507	3150	YHR019C	Cytosolic asparaginyl-tRNA synthetase; required for protein synthesis; catalyzes the specific attachment of asparagine to its cognate tRNA
[truncated: 2,649 more rows]

## Sheet: SyntenyPMAG12-S. cerevisiae
Gene Number	Gene order	Homologous gene in S.cerevisiae	Gene Function
1	-9496	YNL241C	Glucose-6-phosphate dehydrogenase (G6PD); catalyzes the first step of the pentose phosphate pathway; involved in adapting to oxidatve stress; homolog of the human G6PD which is deficient in patients with hemolytic anemia
2	-9497	YNL240C	Component of the cytosolic iron-sulfur (FeS) protein assembly machinery; required for maturation of cytosolic and nuclear FeS proteins and for normal resistance to oxidative stress; homologous to human Narf
3	9498	YNL239W	Cysteine aminopeptidase with homocysteine-thiolactonase activity; protects cells against homocysteine toxicity; has bleomycin hydrolase activity in vitro; transcription is regulated by galactose via Gal4p; orthologous to human BLMH
4	9499	YNL238W	Subtilisin-like protease (proprotein convertase); a calcium-dependent serine protease involved in the activation of proproteins of the secretory pathway
5	9500	YNL237W	Probable type-III integral membrane protein of unknown function; has regions of similarity to mitochondrial electron transport proteins
6	9501	YNL236W	Subunit of the RNA polymerase II mediator complex; associates with core polymerase subunits to form the RNA polymerase II holoenzyme; contributes to both postive and negative transcriptional regulation; dispensible for basal transcription
7	9502	YNL234W	Protein of unknown function with similarity to globins; has a functional heme-binding domain; mutant has aneuploidy tolerance; transcription induced by stress conditions; may be involved in glucose signaling or metabolism; regulated by Rgt1
8	9505	YNL233W	Targeting subunit for Glc7p protein phosphatase; localized to the bud neck; required for localization of chitin synthase III to the bud neck via interaction with the chitin synthase III regulatory subunit Skt5p
9	9506	YNL232W	Exosome non-catalytic core component; involved in 3'-5' RNA processing and degradation in both the nucleus and the cytoplasm; predicted to contain an S1 RNA binding domain; has similarity to human hCsl4p (EXOSC1)
10	-9507	YNL231C	Phosphatidylinositol transfer protein (PITP) controlled by the multiple drug resistance regulator Pdr1p; localizes to lipid particles and microsomes; controls levels of various lipids; may regulate lipid synthesis; homologous to Pdr17p
11	-9508	YNL230C	Elongin A; F-box protein that forms a heterodimer with Elc1p and is required for ubiquitin-dependent degradation of the RNA Polymerase II subunit Rpo21p; subunit of the Elongin-Cullin-Socs (ECS) ligase complex
12	-9509	YNL229C	Nitrogen catabolite repression transcriptional regulator that acts by inhibition of GLN3 transcription in good nitrogen source; has glutathione peroxidase activity and can mutate to acquire GST activity; altered form creates [URE3] prion
13	-9510	YNL227C	Co-chaperone that stimulates the ATPase activity of Ssa1p; required for a late step of ribosome biogenesis; associated with the cytosolic large ribosomal subunit; contains a J-domain; mutation causes defects in fluid-phase endocytosis
Synteny 1 ends here
14	-9511	YNL224C	Stimulates the ATPase and helicase activities of Prp43p; acts with Prp43p to stimulate 18s rRNA maturation by Nob1p; overexpression antagonizes the suppression of splicing defects by spp382 mutants; component of pre-ribosomal particles
15	9512	YNL223W	Conserved cysteine protease required for autophagy; cleaves Atg8p to a form required for autophagosome and Cvt vesicle generation
16	9513	YNL222W	Transcription/RNA-processing factor that associates with TFIIB and cleavage/polyadenylation factor Pta1p; exhibits phosphatase activity on serine-5 of the RNA polymerase II C-terminal domain; affects start site selection in vivo
Synteny 2 ends here
17	-11336	YDL238C	Guanine deaminase; a catabolic enzyme of the guanine salvage pathway producing xanthine and ammonia from guanine; activity is low in exponentially-growing cultures but expression is increased in post-diauxic and stationary-phase cultures
18	11338	YDL237W	Putative protein of unknown function; required for respiratory growth; YDL237W is not an essential gene
Synteny 3 ends here
19	-9514	YNL221C	Subunit of both RNase MRP and nuclear RNase P; RNase MRP cleaves pre-rRNA; while nuclear RNase P cleaves tRNA precursors to generate mature 5' ends and facilitates turnover of nuclear RNAs; binds to the RPR1 RNA subunit in RNase P
20	9516	YNL220W	Adenylosuccinate synthase; catalyzes the first step in synthesis of adenosine monophosphate from inosine 5'monophosphate during purine nucleotide biosynthesis; exhibits binding to single-stranded autonomously replicating (ARS) core sequence
21	-9517	YNL219C	Mannosyltransferase; involved in N-linked glycosylation; catalyzes both the transfer of seventh mannose residue on B-arm and ninth mannose residue on the C-arm from Dol-P-Man to lipid-linked oligosaccharides; mutation of the human ortholog causes type 1 congenital disorders of glycosylation
Synteny 4 ends here
22	9519	YNL217W	Putative protein of unknown function; weak sequence similarity to bis (5'-nucleotidyl)-tetraphosphatases; (GFP)-fusion protein localizes to the vacuole; null mutant is highly sensitive to azaserine and resistant to sodium-O-vandate
23	9520	YNL216W	Essential DNA-binding transcription regulator that binds at many loci; involved in either transcription activation or repression; chromatin silencing; and telomere length maintenance; conserved protein with an N-terminal BRCT domain; a central region with homology to the Myb DNA binding domain; and a C-terminal Rap1-specific protein-interaction domain (RCT domain)
Synteny 5 ends here
24	9522	YNL214W	Peroxisomal membrane peroxin and subunit of the docking complex that facilitates the import of peroxisomal matrix proteins; required for peroxisome biogenesis
25	-9523	YNL213C	Protein of unknown function; null mutant lacks mitochondrial DNA and cannot grow on glycerol; the authentic; non-tagged protein is detected in highly purified mitochondria in high-throughput studies
26	9524	YNL212W	Cytoplasmic protein of unknown function; possibly involved in vacuolar protein degradation; not essential for proteasome-dependent degradation of fructose-1;6-bisphosphatase (FBPase); null mutants exhibit normal growth
27	-9525	YNL211C	Putative protein of unknown function; green fluorescent protein (GFP)-fusion protein localizes to mitochondria; YNL211C is not an essential gene
Synteny 6 ends here
28	11352	YDL232W	Subunit of the oligosaccharyltransferase complex of the ER lumen; which catalyzes protein asparagine-linked glycosylation; type I membrane protein required for incorporation of Ost3p or Ost6p into the OST complex
29	-11353	YDL231C	Zinc finger protein containing five transmembrane domains; null mutant exhibits strongly fragmented vacuoles and sensitivity to brefeldin A; a drug which is known to affect intracellular transport
30	11355	YDL230W	Phosphotyrosine-specific protein phosphatase that dephosphorylates a broad range of substrates in vivo; including Fpr3p; localized to the cytoplasm and the mitochondria; proposed to be a negative regulator of filamentation
Synteny 7 ends here
31	9528	YNL208W	Protein of unknown function; may interact with ribosomes; based on co-purification experiments; authentic; non-tagged protein is detected in purified mitochondria in high-throughput studies; potential orthologs found in other fungi
32	9529	YNL207W	Essential serine kinase involved in the processing of the 20S pre-rRNA into mature 18S rRNA; has similarity to Rio1p
33	-9530	YNL206C	Histone chaperone; involved in regulation of chromatin structure in both transcribed and silenced chromosomal regions; affects transcriptional elongation; has a role in regulation of Ty1 transposition
Synteny 8 ends here
34	-11359	YDL226C	ADP-ribosylation factor GTPase activating protein (ARF GAP); involved in ER-Golgi transport; shares functional similarity with Glo3p
35	11360	YDL225W	Component of the septin ring that is required for cytokinesis; septins are GTP-binding proteins that assemble into rod-like hetero-oligomers that can associate with other rods to form filaments; septin rings at the mother-bud neck act as scaffolds for recruiting cell division factors and as barriers to prevent diffusion of specific proteins between mother and daughter cells; undergoes sumoylation…
36	-11362	YDL224C	Putative RNA binding protein and partially redundant Whi3p homolog that regulates the cell size requirement for passage through Start and commitment to cell division
Synteny 9 ends here
37	9531	YNL202W	Peroxisomal 2;4-dienoyl-CoA reductase; auxiliary enzyme of fatty acid beta-oxidation; homodimeric enzyme required for growth and sporulation on petroselineate medium; expression induced during late sporulation and in the presence of oleate
38	-9532	YNL201C	Subunit of protein phosphatase PP4 complex; active complex is composed of catalytic subunit Pph3p and Psy2p; with Psy4p apparently providing additional substrate specificity in some cases; regulates recovery from the DNA damage checkpoint and also the gene conversion- and single-strand annealing-mediated pathways of meiotic double-strand break repair; Pph3p and Psy2p localize to foci on meiotic c…
39	-9533	YNL200C	NADHX epimerase; catalyzes isomerization of (R)- and (S)-NADHX; homologous to AIBP in mammals and the N- terminal domain of YjeF in E.coli; enzyme is widespread in eukaryotes; prokaryotes and archaea; the authentic; non-tagged protein is detected in highly purified mitochondria in high-throughput studies
40	-9534	YNL199C	Transcriptional activator of genes involved in glycolysis; interacts and functions with the DNA-binding protein Gcr1p
41	-9535	YNL196C	Sporulation-specific protein with a leucine zipper motif
42	-9537	YNL195C	Putative protein of unknown function; shares a promoter with YNL194C; the authentic; non-tagged protein is detected in highly purified mitochondria in high-throughput studies
Synteny 10 ends here
43	-11364	YDL222C	Integral membrane protein localized to mitochondria (untagged protein); required for sporulation and maintaining sphingolipid content; has sequence similarity to SUR7 and YNL194C
44	-11366	YDL220C	Single stranded DNA-binding protein found at TG1-3 telomere G-tails; regulates telomere replication through recruitment of specific sub-complexes; but the essential function is telomere capping; autophagy and proteasome are involved in Cdc13p degradation
Synteny 11 ends here
45	9538	YNL193W	Putative protein of unknown function; exhibits a two-hybrid interaction with Yhr151cp in a large-scale analysis
46	9539	YNL192W	Chitin synthase I; requires activation from zymogenic form in order to catalyze the transfer of N-acetylglucosamine (GlcNAc) to chitin; required for repairing the chitin septum during cytokinesis; transcription activated by mating factor
Synteny 12 ends here
47	9541	YNL190W	Hydrophilin essential in dessication-rehydration process; cell wall protein; contains a putative GPI-attachment site
48	9542	YNL189W	Karyopherin alpha homolog; forms a dimer with karyopherin beta Kap95p to mediate import of nuclear proteins; binds the nuclear localization signal of the substrate during import; may also play a role in regulation of protein degradation
49	9543	YNL188W	Essential protein involved in karyogamy during mating and in spindle pole body duplication during mitosis; localizes to the half-bridge of the spindle pole body; interacts with Spc72p during karyogamy; also interacts with Cdc31p
Synteny 13 ends here
50	-11370	YDL216C	Catalytic subunit of the COP9 signalosome (CSN) complex that acts as an isopeptidase in cleaving the ubiquitin-like protein Nedd8 from SCF ubiquitin ligases; metalloendopeptidase involved in the adaptation to pheromone signaling
51	-11371	YDL215C	NAD(+)-dependent glutamate dehydrogenase; degrades glutamate to ammonia and alpha-ketoglutarate; expression sensitive to nitrogen catabolite repression and intracellular ammonia levels
Synteny 14 ends here
52	9545	YNL186W	Ubiquitin-specific protease that deubiquitinates ubiquitin-protein moieties; may regulate silencing by acting on Sir4p; involved in posttranscriptionally regulating Gap1p and possibly other transporters; primarily located in the nucleus
53	-9546	YNL185C	Mitochondrial ribosomal protein of the large subunit
Synteny 15 ends here
54	-11372	YDL214C	Serine/threonine protein kinase that inhibits pheromone induced signalling downstream of MAPK; possibly at the level of the Ste12p transcription factor; mutant has increased aneuploidy tolerance
55	-11374	YDL213C	rRNA-binding protein required for 40S ribosomal subunit biogenesis; contains an RNA recognition motif (RRM); hydrophilin essential to overcome the stress of the desiccation-rehydration process; NOP6 may be a fungal-specific gene as no homologs have been yet identified in higher eukaryotes
Synteny 16 ends here
56	-9548	YNL182C	Essential component of the Rix1 complex (Rix1p; Ipi1p; Ipi3p) that is required for processing of ITS2 sequences from 35S pre-rRNA; highly conserved and contains WD40 motifs; Rix1 complex associates with Mdn1p in pre-60S ribosomal particles
57	9549	YNL181W	Putative oxidoreductase; required for cell viability
58	-9550	YNL180C	Non-essential small GTPase of the Rho/Rac subfamily of Ras-like proteins; likely involved in protein kinase C (Pkc1p)-dependent signal transduction pathway that controls cell integrity
59	9551	YNL178W	Protein component of the small (40S) ribosomal subunit; has apurinic/apyrimidinic (AP) endonuclease activity; essential for viability; has similarity to E. coli S3 and rat S3 ribosomal proteins
Synteny 17 ends here
60	-3313	YHR146W	Protein that binds to cruciform DNA structures
61	13442	Scer_8.trna9P	Proline tRNA (tRNA-Pro); predicted by tRNAscan-SE analysis; target of K. lactis zymocin; can mutate to suppress +1 frameshift mutations in proline codons; tRNA Type: Pro (P) | Anti-Codon: UGG | Cove Score: 59.08
Synteny 18 ends here
62	9554	YNL172W	Largest subunit of the Anaphase-Promoting Complex/Cyclosome (APC/C); which is a ubiquitin-protein ligase required for degradation of anaphase inhibitors; including mitotic cyclins; during the metaphase/anaphase transition; component of the platform domain of the APC/C; based on structural analysis
63	-9555	YNL169C	Phosphatidylserine decarboxylase of the mitochondrial inner membrane; converts phosphatidylserine to phosphatidylethanolamine
Synteny 19 ends here
64	-9556	YNL168C	Putative protein of unknown function; GFP-fusion protein is induced in response to the DNA-damaging agent MMS; the authentic; non-tagged protein is detected in highly purified mitochondria in high-throughput studies
65	-9558	YNL167C	Basic leucine zipper transcription factor of the ATF/CREB family; forms a complex with Tup1p and Cyc8p to both activate and repress transcription; cytosolic and nuclear protein involved in osmotic and oxidative stress responses
Synteny 20 ends here
66	-9559	YNL166C	Protein involved in organization of septins at the mother-bud neck; may interact directly with the Cdc11p septin; localizes to bud neck in a septin-dependent manner
67	9560	YNL165W	Putative protein of unknown function; YNL165W is not an essential gene
Synteny 21 ends here
68	-9561	YNL164C	Component of the BUB2-dependent spindle checkpoint pathway; interacts with Bfa1p and functions upstream of Bub2p and Bfa1p
69	-9562	YNL163C	Cytoplasmic GTPase involved in ribosomal biogenesis; with Sdo1p; promotes release of Tif6p from 60S ribosomal subunits in the cytoplasm so that they can assemble with 40S subunits to generate mature ribosomes
70	9563	YNL162W-A	Putative protein of unknown function; identified by homology
Synteny 22 ends here
71	-3308	YHR142W	Protein of unknown function; involved in chitin biosynthesis by regulating Chs3p export from the ER
72	3307	YHR141C	Protein component of the large (60S) ribosomal subunit; identical to Rpl42Ap and has similarity to rat L44; required for propagation of the killer toxin-encoding M1 double-stranded RNA satellite of the L-A double-stranded RNA virus
Synteny 23 ends here
73	-3305	YHR140W	Putative integral membrane protein of unknown function
74	3304	YHR139C	Protein required for spore wall maturation; expressed during sporulation; may be a component of the spore wall; expression also induced in cells treated with the mycotoxin patulin
Synteny 24 ends here
75	-3302	YHR137W	Aromatic aminotransferase II; catalyzes the first step of tryptophan; phenylalanine; and tyrosine catabolism
76	10978	YHR136C	Protein with similarity to cyclin-dependent kinase inhibitors; downregulates low-affinity phosphate transport during phosphate limitation; overproduction suppresses a plc1 null mutation; GFP-fusion protein localizes to the cytoplasm
Synteny 25 ends here
77	-3299	YHR134W	Sumoylated protein that localizes to a single spot on the nuclear periphery of mother cells but not daughters; interacts genetically with SMT3; UV-sensitive mutant phenotype and genetic interactions suggest a role in the DNA damage response
78	3295	YHR133C	Protein involved in regulation of sterol biosynthesis; specifically stabilizes Hmg2p; one of two HMG-CoA isoenzymes that catalyze the rate-limiting step in sterol biosynthesis; homolog of mammalian INSIG proteins
79	-3294	YHR132W-A	Protein required for initiation of G0 program; prevents degradation of nutrient-regulated mRNAs via the 5'-3' mRNA decay pathway; phosphorylated by Rim15p; GFP protein localizes to the cytoplasm and nucleus; similar to Igo1p
80	3293	YHR132C	Putative metalloprotease with similarity to the zinc carboxypeptidase family; required for normal cell wall assembly
Synteny 26 ends here
81	-9566	YNL158W	Essential component of GPI-mannosyltransferase II; responsible for second mannose addition to GPI precursors as a partner of Gpi18p; required for maturation of Gas1p and Pho8p; has synthetic genetic interations with secretory pathway genes
82	9565	YNL159C	Integral inner nuclear membrane protein that acts with Asi1p and Asi3p to ensure the fidelity of SPS-sensor signalling by maintaining the dormant repressed state of gene expression in the absence of inducing signals
Synteny 27 ends here
83	-9576	YNL145W	Mating pheromone a-factor; made by a cells; interacts with alpha cells to induce cell cycle arrest and other responses leading to mating; biogenesis involves C-terminal modification; N-terminal proteolysis; and export; also encoded by MFA1
84	-9575	YNL146W	Putative protein of unknown function; green fluorescent protein (GFP)-fusion protein localizes to the endoplasmic reticulum; YNL146W is not an essential gene
Synteny 28 ends here
85	3291	YHR129C	Actin-related protein of the dynactin complex; required for spindle orientation and nuclear migration; putative ortholog of mammalian centractin
86	-3290	YHR128W	Uracil phosphoribosyltransferase; synthesizes UMP from uracil; involved in the pyrimidine salvage pathway
Synteny 29 ends here
87	-9574	YNL147W	Lsm (Like Sm) protein; part of heteroheptameric complexes (Lsm2p-7p and either Lsm1p or 8p): cytoplasmic Lsm1p complex involved in mRNA decay; nuclear Lsm8p complex part of U6 snRNP and possibly involved in processing tRNA; snoRNA; and rRNA
88	9573	YNL148C	Alpha-tubulin folding protein; similar to mammalian cofactor B; Alf1p-GFP localizes to cytoplasmic microtubules; required for the folding of alpha-tubulin and may play an additional role in microtubule maintenance
89	9572	YNL149C	Essential protein required for maturation of Gas1p and Pho8p; involved in protein trafficking; GFP-fusion protein localizes to the ER and YFP-fusion protein to the nuclear envelope-ER network; null mutants have a cell separation defect
90	9571	YNL151C	RNA polymerase III subunit C31
91	-9570	YNL152W	Essential protein that associates with the contractile actomyosin ring; required for ingression of the plasma membrane into the bud neck during cytokinesis; C2 domain; a membrane targeting module; is required for function
Synteny 30 ends here
92	-9580	YNL139C	Subunit of the THO complex; which is required for efficient transcription elongation and involved in transcriptional elongation-associated recombination; required for LacZ RNA expression from certain plasmids
93	11732	YNL138W-A	Component of the SF3b subcomplex of the U2 snRNP; essential protein required for for splicing and for assembly of SF3b
Synteny 31 ends here
94	9581	YNL138W	CAP (cyclase-associated protein) subunit of adenylyl cyclase complex; N-terminus binds adenylyl cyclase and facilitates activation by RAS; C-terminus binds ADP-actin monomers; facilitating regulation of actin dynamics and cell morphogenesis
95	-9582	YNL137C	Mitochondrial ribosomal component of the small subunit
96	9583	YNL136W	Subunit of the NuA4 histone acetyltransferase complex; which acetylates the N-terminal tails of histones H4 and H2A
97	-9584	YNL135C	Peptidyl-prolyl cis-trans isomerase (PPIase); binds to the drugs FK506 and rapamycin; also binds to the nonhistone chromatin binding protein Hmo1p and may regulate its assembly or function
Synteny 32 ends here
98	-9585	YNL134C	Putative protein of unknown function with similarity to dehydrogenases from other model organisms; green fluorescent protein (GFP)-fusion protein localizes to both the cytoplasm and nucleus and is induced by the DNA-damaging agent MMS
99	-9586	YNL133C	Protein of unknown function; required for survival upon exposure to K1 killer toxin; proposed to regulate double-strand break repair via non-homologous end-joining
Synteny 33 ends here
100	12863	Scer_8.trna8F	Phenylalanine tRNA (tRNA-Phe); predicted by tRNAscan-SE analysis; tRNA Type: Phe (F) | Anti-Codon: GAA | Cove Score: 69.79
101	-3288	YHR124W	Meiosis-specific transcription factor required for exit from pachytene and for full meiotic recombination; activates middle sporulation genes; competes with Sum1p for binding to promoters containing middle sporulation elements (MSE)
Synteny 34 ends here
102	9587	YNL132W	Essential protein; required for biogenesis of the small ribosomal subunit; heterozygous mutant shows haploinsufficiency in K1 killer toxin resistance
103	9588	YNL131W	Component of the TOM (translocase of outer mitochondrial membrane) complex responsible for initial import of mitochondrially directed proteins; acts as a receptor for precursor proteins and mediates interaction between TOM and TIM complexes
Synteny 35 ends here
104	-3287	YHR123W	sn-1;2-diacylglycerol ethanolamine- and cholinephosphotranferase; not essential for viability
105	-3285	YHR122W	Protein of unknown function required for establishment of sister chromatid cohesion; synthetically lethal with RFC5; an RF-C subunit that links replication to cohesion establishment; YHR122W is an essential gene
Synteny 36 ends here
106	9589	YNL129W	Nicotinamide riboside kinase; catalyzes the phosphorylation of nicotinamide riboside and nicotinic acid riboside in salvage pathways for NAD+ biosynthesis
107	9591	YNL128W	PTEN homolog with no demonstrated inositol lipid phosphatase activity; plays a role in normal sporulation; homolog of human tumor suppressor gene PTEN/MMAC1/TEP1 and fission yeast ptn1
Synteny 37 ends here
108	9592	YNL127W	Protein involved in recovery from cell cycle arrest in response to pheromone; in a Far1p-independent pathway; interacts with Far3p; Far7p; Far8p; Far9p; and Far10p; has similarity to the N- and C-termini of N. crassa HAM-2
109	9593	YNL126W	Component of the microtubule-nucleating Tub4p (gamma-tubulin) complex; interacts with Spc110p at the spindle pole body (SPB) inner plaque and with Spc72p at the SPB outer plaque
110	-9594	YNL125C	Protein with similarity to monocarboxylate permeases; appears not to be involved in transport of monocarboxylates such as lactate; pyruvate or acetate across the plasma membrane
111	9595	YNL124W	RNA-binding protein required for the assembly of box H/ACA snoRNPs and thus for pre-rRNA processing; forms a complex with Shq1p and interacts with H/ACA snoRNP components Nhp2p and Cbf5p; similar to Gar1p
Synteny 38 ends here
112	-3283	YHR120W	DNA-binding protein of the mitochondria involved in repair of mitochondrial DNA; has ATPase activity and binds to DNA mismatches; has homology to E. coli MutS; transcription is induced during meiosis
113	-3282	YHR119W	Histone methyltransferase; subunit of the COMPASS (Set1C) complex; COMPASS methylates histone H3K4; Set1p-dependent H3K4 trimethylation recruits Nrd1p; allowing efficient termination of snoRNAs and cryptic unstable transcripts (CUTs) by Nrd1p-Nab3p-Sen1p pathway; modulates histone acetylation levels in promoter proximal regions to ensure efficient Nrd1p-dependent termination; required in transcri…
114	3281	YHR118C	Subunit of the origin recognition complex; which directs DNA replication by binding to replication origins and is also involved in transcriptional silencing; phosphorylated by Cdc28p
Synteny 39 ends here
115	9596	YNL123W	Serine protease and general molecular chaperone; involved in response to heat stress and promotion of apoptosis; may contribute to lipid homeostasis; sequence similarity to the mammalian Omi/HtrA2 family of serine proteases
116	-9597	YNL122C	Putative protein of unknown function; green fluorescent protein (GFP)-fusion protein localizes to mitochondria; YNL122C is not an essential gene
Synteny 40 ends here
117	-3280	YHR117W	Mitochondrial outer membrane protein with similarity to Tom70p; probable minor component of the TOM (translocase of outer membrane) complex responsible for recognition and import of mitochondrially directed proteins
118	-3279	YHR116W	Mitochondrial intermembrane space protein that functions in mitochondrial copper homeostasis; essential for functional cytochrome oxidase expression; homologous to Cox17p; contains twin cysteine-x9-cysteine motifs
Synteny 41 ends here
119	9598	YNL119W	Protein required for thiolation of the uridine at the wobble position of Lys(UUU) and Glu(UUC) tRNAs; has a role in urmylation and in invasive and pseudohyphal growth; inhibits replication of Brome mosaic virus in S. cerevisiae
120	-9599	YNL118C	Catalytic subunit of the Dcp1p-Dcp2p decapping enzyme complex; which removes the 5' cap structure from mRNAs prior to their degradation; member of the Nudix hydrolase family
Synteny 42 ends here
121	9968	YOR115C	One of 10 subunits of the transport protein particle (TRAPP) complex of the cis-Golgi which mediates vesicle docking and fusion; involved in endoplasmic reticulum (ER) to Golgi membrane traffic
122	-9967	YOR114W	Putative protein of unknown function; null mutant is viable
123	-9966	YOR113W	Zinc-finger transcription factor; involved in induction of CLN3 transcription in response to glucose; genetic and physical interactions indicate a possible role in mitochondrial transcription or genome maintenance
Synteny 43 ends here
124	9602	YNL113W	RNA polymerase subunit AC19; common to RNA polymerases I and III
125	9603	YNL112W	Essential ATP-dependent RNA helicase of the DEAD-box protein family; involved in nonsense-mediated mRNA decay and rRNA processing
Synteny 44 ends here
126	-9604	YNL111C	Cytochrome b5; involved in the sterol and lipid biosynthesis pathways; acts as an electron donor to support sterol C5-6 desaturation
127	-9605	YNL110C	Constituent of 66S pre-ribosomal particles; involved in 60S ribosomal subunit biogenesis; localizes to both nucleolus and cytoplasm
Synteny 45 ends here
128	-9606	YNL108C	Putative protein of unknown function with similarity to Tfc7p and prokaryotic phosphotransfer enzymes; null mutant shows alterations in glucose metabolism; GFP-fusion protein localizes to the cytoplasm and nucleus
129	9607	YNL107W	Subunit of both the NuA4 histone H4 acetyltransferase complex and the SWR1 complex; may function to antagonize silencing near telomeres; interacts directly with Swc4p; has homology to human leukemogenic protein AF9; contains a YEATS domain
130	-9608	YNL106C	Polyphosphatidylinositol phosphatase; dephosphorylates a number of phosphatidylinositols (PIs) to PI; involved in endocytosis; hyperosmotic stress causes translocation to actin patches; synaptojanin-like protein with a Sac1 domain
131	-9609	YNL104C	Alpha-isopropylmalate synthase (2-isopropylmalate synthase); the main isozyme responsible for the first step in the leucine biosynthesis pathway
Synteny 46 ends here
132	9611	YNL102W	Catalytic subunit of the DNA polymerase I alpha-primase complex; required for the initiation of DNA replication during mitotic DNA synthesis and premeiotic DNA synthesis
133	9614	YNL101W	Vacuolar transporter; exports large neutral amino acids from the vacuole; member of a family of seven S. cerevisiae genes (AVT1-7) related to vesicular GABA-glycine transporters
134	9615	YNL100W	Mitochondrial inner membrane protein; component of the mitochondrial inner membrane organizing system (MitOS; MICOS; or MINOS); a scaffold-like structure on the intermembrane space side of the inner membrane which has a role in the maintenance of crista junctions and inner membrane architecture
Synteny 47 ends here
135	-9617	YNL098C	GTP-binding protein that regulates the nitrogen starvation response; sporulation; and filamentous growth; farnesylation and palmitoylation required for activity and localization to plasma membrane; homolog of mammalian Ras proto-oncogenes
136	-11524	YNL097C	Probable component of the Rpd3 histone deacetylase complex; involved in transcriptional regulation of PHO5; affects termination of snoRNAs and cryptic unstable transcripts (CUTs); C-terminus has similarity to human candidate tumor suppressor p33(ING1) and its isoform ING3
137	13459	Scer_14.trna5L	Leucine tRNA (tRNA-Leu); predicted by tRNAscan-SE analysis; tRNA Type: Leu (L) | Anti-Codon: CAA | Cove Score: 54.18
Synteny 48 ends here
138	9957	YOR098C	FG-nucleoporin component of central core of the nuclear pore complex (NPC); contributes directly to nucleocytoplasmic transport and maintenance of the NPC permeability barrier; possible karyopherin release factor that accelerates release of karyopherin-cargo complexes after transport across NPC; both NUP1 and NUP60 are homologous to human NUP153
139	10712	YOR097C	Putative protein of unknown function; identified as interacting with Hsp82p in a high-throughput two-hybrid screen; YOR097C is not an essential gene
Synteny 49 ends here
140	9956	YOR095C	Ribose-5-phosphate ketol-isomerase; catalyzes the interconversion of ribose 5-phosphate and ribulose 5-phosphate in the pentose phosphate pathway; participates in pyridoxine biosynthesis
141	-9955	YOR094W	Glucose-repressible ADP-ribosylation factor; GTPase of the Ras superfamily involved in development of polarity; also has mRNA binding activity
142	9954	YOR093C	Putative protein of unknown function; deletion causes sensitivity to unfolded protein response-inducing agents
Synteny 50 ends here
143	-9619	YNL095C	Putative protein of unknown function predicted to contain a transmembrane domain; YNL095C is not an essential gene
144	9620	YNL094W	Protein of unknown function; interacts with Rvs161p and Rvs167p; computational analysis of protein-protein interactions in large-scale studies suggests a possible role in actin filament organization
Synteny 51 ends here
145	-9953	YOR091W	Protein of unknown function that associates with translating ribosomes; interacts with GTPase Rbg1p
146	9952	YOR090C	Mitochondrial type 2C protein phosphatase (PP2C) involved in regulation of pyruvate dehydrogenase activity by dephosphorylating the serine 133 of the Pda1p subunit; acts in concert with kinases Pkp1p and Pkp2p and phosphatase Ptc6p
Synteny 52 ends here
147	9621	YNL093W	Rab family GTPase; similar to Ypt51p and Ypt52p and to mammalian rab5; required for vacuolar protein sorting and endocytosis
148	9622	YNL092W	Putative S-adenosylmethionine-dependent methyltransferase of the seven beta-strand family; YNL092W is not an essential gene
Synteny 53 ends here
149	9623	YNL091W	Protein of unknown function; mediates sensitivity to salt stress; interacts physically with the splicing factor Msl1p and also displays genetic interaction with MSL1
150	9625	YNL090W	Non-essential small GTPase of the Rho/Rac subfamily of Ras-like proteins; involved in the establishment of cell polarity and in microtubule assembly
Synteny 54 ends here
151	9626	YNL088W	Topoisomerase II; relieves torsional strain in DNA by cleaving and re-sealing the phosphodiester backbone of both positively and negatively supercoiled DNA; cleaves complementary strands; localizes to axial cores in meiosis
152	9627	YNL087W	Bud-specific protein with a potential role in membrane trafficking; localizes to endoplasmic reticulum and is enriched at ER-plasma membrane contact sites; GFP-fusion protein migrates from the cell surface to intracellular vesicles near vacuole; contains 3 calcium and lipid binding domains; mRNA is targeted to the bud
153	9628	YNL086W	Putative protein of unknown function; likely member of BLOC complex involved in endosomal cargo sorting; green fluorescent protein (GFP)-fusion protein localizes to endosomes
Synteny 55 ends here
154	-9632	YNL081C	Putative mitochondrial ribosomal protein of the small subunit; has similarity to E. coli S13 ribosomal protein; participates in controlling sporulation efficiency
155	-9633	YNL080C	Protein involved in N-glycosylation; deletion mutation confers sensitivity to exidative stress and shows synthetic lethality with mutations in the spindle checkpoint genes BUB3 and MAD1; YNL080C is not an essential gene
Synteny 56 ends here
156	9637	YNL076W	Pleiotropic negative transcriptional regulator involved in Ras-CAMP and lysine biosynthetic pathways and nitrogen regulation; involved in retrograde (RTG) mitochondria-to-nucleus signaling
157	9638	YNL075W	Component of the SSU processome; which is required for pre-18S rRNA processing; interacts with Mpp10p; member of a superfamily of proteins that contain a sigma(70)-like motif and associate with RNAs
Synteny 57 ends here
158	9639	YNL073W	Mitochondrial lysine-tRNA synthetase; required for import of both aminoacylated and deacylated forms of tRNA(Lys) into mitochondria and for aminoacylation of mitochondrially encoded tRNA(Lys)
159	9640	YNL072W	Ribonuclease H2 catalytic subunit; removes RNA primers during Okazaki fragment synthesis and errant ribonucleotides misincorporated during DNA replication; homolog of RNAse HI; related to human AGS4 which causes Aicardi-Goutieres syndrome
160	9641	YNL071W	Dihydrolipoamide acetyltransferase component (E2) of pyruvate dehydrogenase complex; which catalyzes the oxidative decarboxylation of pyruvate to acetyl-CoA
161	9642	YNL070W	Component of the TOM (translocase of outer membrane) complex responsible for recognition and initial import steps for all mitochondrially directed proteins; promotes assembly and stability of the TOM complex
Synteny 58 ends here
162	3436	YIL134W	Protein required for transport of flavin adenine dinucleotide (FAD); a synthesis product of riboflavin; across the mitochondrial membrane
163	-3437	YIL133C	N-terminally acetylated protein component of the large (60S) ribosomal subunit; binds to 5.8 S rRNA; has similarity to Rpl16Bp; E. coli L13 and rat L13a ribosomal proteins; transcriptionally regulated by Rap1p
164	-3438	YIL132C	Component of the Shu complex; which promotes error-free DNA repair; Shu complex mediates inhibition of Srs2p function; structural analysis reveals a similar DNA-binding region in both Psy3p and Csm2p and that both regions work together to form a single DNA binding site; required for accurate chromosome segregation during meiosis
165	-3439	YIL131C	Forkhead family transcription factor with a minor role in the expression of G2/M phase genes; negatively regulates transcriptional elongation; positive role in chromatin silencing at HML and HMR; regulates donor preference during switching
166	3440	YIL130W	Zinc cluster protein proposed to function as a transcriptional regulator involved in the stress response; null mutants have a respiratory deficiency; calcofluor white sensitivity and slightly increased cycloheximide resistance
167	-3441	YIL129C	Component of the RAM signaling network that is involved in regulation of Ace2p activity and cellular morphogenesis; interacts with protein kinase Cbk1p and also with Kic1p
168	3443	YIL128W	DNA repair and TFIIH regulator; required for both nucleotide excision repair (NER) and RNA polymerase II (RNAP II) transcription; involved in telomere maintenance
169	-3444	YIL127C	Putative protein of unknown function; identified in a screen for mutants with decreased levels of rDNA transcription; green fluorescent protein (GFP)-fusion protein localizes to the nucleolus; predicted to be involved in ribosome biogenesis
170	10744	YIL126W	ATPase component of the RSC chromatin remodeling complex; required for expression of early meiotic genes; essential helicase-related protein homologous to Snf2p
Synteny 59 ends here
171	3445	YIL125W	Component of the mitochondrial alpha-ketoglutarate dehydrogenase complex; which catalyzes a key step in the tricarboxylic acid (TCA) cycle; the oxidative decarboxylation of alpha-ketoglutarate to form succinyl-CoA
172	3446	YIL124W	NADPH-dependent 1-acyl dihydroxyacetone phosphate reductase found in lipid particles; ER; and mitochondrial outer membrane; involved in phosphatidic acid biosynthesis; required for spore germination; capable of metabolizing steroid hormones
173	3447	YIL123W	Protein of the SUN family (Sim1p; Uth1p; Nca3p; Sun4p) that may participate in DNA replication; promoter contains SCB regulation box at -300 bp indicating that expression may be cell cycle-regulated
174	3448	YIL122W	Nuclear chromatin-associated protein of unknown function; overexpression promotes recovery from pheromone induced arrest and suppresses the stress sensitivity caused by a mutation in the E3 ubiquitin ligase Rsp5p; binds upstream of BAR1 and cell cycle-related genes; potential Cdc28p substrate; SBF regulated
175	3449	YIL121W	Multidrug transporter of the major facilitator superfamily; required for resistance to quinidine; barban; cisplatin; and bleomycin; may have a role in potassium uptake
Synteny 60 ends here
176	9644	YNL065W	Plasma membrane multidrug transporter of the major facilitator superfamily; confers resistance to short-chain monocarboxylic acids and quinidine; involved in the excretion of excess amino acids
177	-9645	YNL064C	Type I HSP40 co-chaperone involved in regulation of the HSP90 and HSP70 functions; involved in protein translocation across membranes; member of the DnaJ family
Synteny 61 ends here
178	9646	YNL063W	S-adenosylmethionine-dependent methyltransferase; methylates translational release factor Mrf1p; similar to E.coli PrmC; is not an essential gene
179	-9647	YNL062C	Subunit of tRNA (1-methyladenosine) methyltransferase with Gcd14p; required for the modification of the adenine at position 58 in tRNAs; especially tRNAi-Met; first identified as a negative regulator of GCN4 expression
180	9648	YNL061W	Probable RNA m(5)C methyltransferase; essential for processing and maturation of 27S pre-rRNA and large ribosomal subunit biogenesis; localized to the nucleolus; constituent of 66S pre-ribosomal particles
181	-9649	YNL059C	Nuclear actin-related protein involved in chromatin remodeling; component of chromatin-remodeling enzyme complexes
Synteny 62 ends here
182	3451	YIL118W	Non-essential small GTPase of the Rho/Rac subfamily of Ras-like proteins involved in the establishment of cell polarity; GTPase activity positively regulated by the GTPase activating protein (GAP) Rgd1p
183	-3452	YIL117C	Pheromone-regulated protein; predicted to have 1 transmembrane segment; induced during cell integrity signaling
Synteny 63 ends here
184	3454	YIL116W	Histidinol-phosphate aminotransferase; catalyzes the seventh step in histidine biosynthesis; responsive to general control of amino acid biosynthesis; mutations cause histidine auxotrophy and sensitivity to Cu; Co; and Ni salts
185	-3455	YIL115C	FG-nucleoporin component of central core of the nuclear pore complex (NPC); also part of the NPC cytoplasmic filaments; contributes directly to nucleocytoplasmic transport; regulates ADP release from the ATP-dependent RNA helicase Dbp5p; forms a stable association with Nup82p; Gle2p and two other FG-nucleoporins (Nsp1p and Nup116p)
186	-3456	YIL114C	Putative mitochondrial porin (voltage-dependent anion channel); related to Por1p but not required for mitochondrial membrane permeability or mitochondrial osmotic stability
Synteny 64 ends here
187	3457	YIL113W	Stress-inducible dual-specificity MAP kinase phosphatase; negatively regulates Slt2p MAP kinase by direct dephosphorylation; diffuse localization under normal conditions shifts to punctate localization after heat shock
188	3458	YIL112W	Subunit of the Set3 complex; which is a meiotic-specific repressor of sporulation specific genes that contains deacetylase activity; potential Cdc28p substrate
Synteny 65 ends here
189	9653	YNL051W	Component of the conserved oligomeric Golgi complex (Cog1p through Cog8p); a cytosolic tethering complex that functions in protein trafficking to mediate fusion of transport vesicles to Golgi compartments
190	-9654	YNL050C	Putative protein of unknown function; YNL050c is not an essential gene
Synteny 66 ends here
191	-3461	YIL109C	Component of the Sec23p-Sec24p heterodimer of the COPII vesicle coat; required for cargo selection during vesicle formation in ER to Golgi transport; homologous to Sfb2p and Sfb3p
192	3462	YIL108W	Putative metalloprotease
193	-3463	YIL107C	6-phosphofructo-2-kinase; inhibited by phosphoenolpyruvate and sn-glycerol 3-phosphate; has negligible fructose-2;6-bisphosphatase activity; transcriptional regulation involves protein kinase A
194	3465	YIL106W	Component of the mitotic exit network; associates with and is required for the activation and Cdc15p-dependent phosphorylation of the Dbf2p kinase; required for cytokinesis and cell separation; component of the CCR4 transcriptional complex
Synteny 67 ends here
195	9658	YNL045W	Leucyl aminopeptidase yscIV (leukotriene A4 hydrolase) with epoxide hydrolase activity; metalloenzyme containing one zinc atom; green fluorescent protein (GFP)-fusion protein localizes to the cytoplasm and nucleus
196	9659	YNL044W	Protein localized to COPII vesicles; proposed to be involved in ER to Golgi transport; interacts with members of the Rab GTPase family and Yip1p; also interacts with Rtn1p
Synteny 68 ends here
197	-3467	YIL104C	Chaperone protein required for the assembly of box H/ACA snoRNPs and thus for pre-rRNA processing; forms a complex with Naf1p and interacts with H/ACA snoRNP components Nhp2p and Cbf5p; homology with known Hsp90p cochaperones
198	3468	YIL103W	Protein required; along with Dph2p; Kti11p; Jjj3p; and Dph5p; for synthesis of diphthamide; which is a modified histidine residue of translation elongation factor 2 (Eft1p or Eft2p); may act in a complex with Dph2p and Kti11p
Synteny 69 ends here
199	13708	Scer_9.trna1T	Threonine tRNA (tRNA-Thr); predicted by tRNAscan-SE analysis; tRNA Type: Thr (T) | Anti-Codon: AGU | Cove Score: 78.63
200	-3470	YIL101C	Transcriptional repressor that binds to promoter sequences of the cyclin genes; CYS3; and SMF2; expression is induced by stress or starvation during mitosis; and late in meiosis; member of the Swi4p/Mbp1p family; potential Cdc28p substrate
Synteny 70 ends here
201	3471	YIL099W	Intracellular sporulation-specific glucoamylase involved in glycogen degradation; induced during starvation of a/a diploids late in sporulation; but dispensable for sporulation
202	-3472	YIL098C	Mitochondrial matrix protein; required for assembly or stability at high temperature of the F1 sector of mitochondrial F1F0 ATP synthase; null mutant temperature sensitive growth on glycerol is suppressed by multicopy expression of Odc1p
Synteny 71 ends here
203	3473	YIL097W	Subunit of GID complex; involved in proteasome-dependent catabolite inactivation of gluconeogenic enzymes FBPase; PEPCK; and c-MDH; interacts with Rmd5p and contains a degenerate RING finger motif needed for GID complex ubiquitin ligase activity in vivo; contains CTLH domain; plays role in anti-apoptosis; required for survival upon exposure to K1 killer toxin
204	-3474	YIL096C	Putative S-adenosylmethionine-dependent methyltransferase; associates with precursors of the 60S ribosomal subunit; predicted to be involved in ribosome biogenesis
Synteny 72 ends here
205	-9664	YNL038W	Protein involved in the synthesis of N-acetylglucosaminyl phosphatidylinositol (GlcNAc-PI); the first intermediate in the synthesis of glycosylphosphatidylinositol (GPI) anchors; homologous to the human PIG-H protein
206	-9663	YNL039W	Essential subunit of RNA polymerase III transcription factor (TFIIIB); which is involved in transcription of genes encoding tRNAs; 5S rRNA; U6 snRNA; and other small RNAs
Synteny 73 ends here
207	-12809	Scer_9.trna2I	Isoleucine tRNA (tRNA-Ile); predicted by tRNAscan-SE analysis; tRNA Type: Ile (I) | Anti-Codon: AAU | Cove Score: 71.40
208	3477	YIL095W	Protein serine/threonine kinase; regulates the organization and function of the actin cytoskeleton and reduces endocytic ability of cell through the phosphorylation of the Pan1p-Sla1p-End3p protein complex
Synteny 74 ends here
209	-9679	YNL021W	Putative catalytic subunit of a class II histone deacetylase complex that also contains Hda2p and Hda3p; Hda1p interacts with the Hda2p-Hda3p subcomplex to form an active tetramer; deletion increases histone H2B; H3 and H4 acetylation
210	9678	YNL022C	Putative cytosine 5-methyltransferase; contains seven beta-strand methyltransferase motif similar to NOP2/YNL061W; green fluorescent protein (GFP)-fusion protein localizes to the nucleus; predicted to be involved in ribosome biogenesis
Synteny 75 ends here
211	-3481	YIL091C	Nucleolar protein required for 35S pre-RNA processing and 40S ribosomal subunit biogenesis
212	3482	YIL090W	Integral ER membrane protein with type-III transmembrane domains; required for ER zinc homeostasis; mutations cause defects in cortical ER morphology in both the mother and daughter cells
Synteny 76 ends here
213	-10904	YNL031C	Histone H3; core histone protein required for chromatin assembly; part of heterochromatin-mediated telomeric and HM silencing; one of two identical histone H3 proteins (see HHT1); regulated by acetylation; methylation; and phosphorylation
214	10903	YNL030W	Histone H4; core histone protein required for chromatin assembly and chromosome function; one of two identical histone proteins (see also HHF1); contributes to telomeric silencing; N-terminal domain involved in maintaining genomic integrity
Synteny 77 ends here
215	-3486	YIL085C	Putative mannosyltransferase involved in protein glycosylation; member of the KRE2/MNT1 mannosyltransferase family
216	-3488	YIL084C	Component of the Rpd3p/Sin3p deacetylase complex required for its structural integrity and catalytic activity; involved in transcriptional silencing and required for sporulation; cells defective in SDS3 display pleiotropic phenotypes
Synteny 78 ends here
217	9672	YNL027W	Transcription factor that activates transcription of genes involved in stress response; nuclear localization is positively regulated by calcineurin-mediated dephosphorylation
218	9673	YNL026W	Essential component of the Sorting and Assembly Machinery (SAM or TOB complex) of the mitochondrial outer membrane; which binds precursors of beta-barrel proteins and facilitates their outer membrane insertion; homologous to bacterial Omp85
Synteny 79 ends here
219	-3489	YIL083C	Probable phosphopantothenoylcysteine synthetase (PPCS); which catalyzes the second step of coenzyme A biosynthesis from pantothenate; null mutant lethality is complemented by E. coli coaBC (encoding a bifunctional enzyme with PPCS activity)
220	13092	Scer_9.trna4I	Isoleucine tRNA (tRNA-Ile); predicted by tRNAscan-SE analysis; tRNA Type: Ile (I) | Anti-Codon: AAU | Cove Score: 71.40
Synteny 80 ends here
221	11713	YDL122W	Ubiquitin-specific protease that removes ubiquitin from ubiquitinated proteins; cleaves at the C terminus of ubiquitin fusions irrespective of their size; capable of cleaving polyubiquitin chains
222	-11723	YDL121C	Putative protein of unknown function; green fluorescent protein (GFP)-fusion protein localizes to the endoplasmic reticulum; YDL121C is not an essential protein
223	11731	YDL120W	Mitochondrial matrix iron chaperone; oxidizes and stores iron; interacts with Isu1p to promote Fe-S cluster assembly; mutation results in multiple Fe/S-dependent enzyme deficiencies; human frataxin homolog is mutated in Friedrich's ataxia
Synteny 81 ends here
224	2639	YGL156W	Vacuolar alpha mannosidase; involved in free oligosaccharide (fOS) degradation; delivered to the vacuole in a novel pathway separate from the secretory pathway
225	2640	YGL155W	Beta subunit of geranylgeranyltransferase type I; catalyzes geranylgeranylation to the cysteine residue in proteins containing a C-terminal CaaX sequence ending in Leu or Phe; has substrates important for morphogenesis
Synteny 82 ends here
226	-2641	YGL154C	Phosphopantetheinyl transferase involved in lysine biosynthesis; converts inactive apo-form of Lys2p (alpha-aminoadipate reductase) into catalytically active holo-form by posttranslational addition of phosphopantetheine
227	2642	YGL153W	Peroxisomal membrane peroxin that is a central component of the peroxisomal protein import machinery; interacts with both PTS1 (Pex5p) and PTS2 (Pex7p); peroxisomal matrix protein signal recognition factors and membrane receptor Pex13p
228	2643	YGL151W	Component of the RNA polymerase II mediator complex; which is required for transcriptional activation and also has a role in basal transcription
229	-2644	YGL150C	ATPase and nucleosome spacing factor; subunit of complex containing actin and actin-related proteins that has chromatin remodeling activity and 3' to 5' DNA helicase activity in vitro; has a role in modulating stress gene transcription
230	2645	YGL148W	Bifunctional chorismate synthase and flavin reductase; catalyzes the conversion of 5-enolpyruvylshikimate 3-phosphate (EPSP) to form chorismate; which is a precursor to aromatic amino acids
Synteny 83 ends here
231	11748	YDL117W	SH3-domain protein located in the mother-bud neck and the cytokinetic actin ring; mutant phenotype and genetic interactions suggest a role in cytokinesis
232	11755	YDL116W	Subunit of the Nup84p subcomplex of the nuclear pore complex (NPC); contributes to nucleocytoplasmic transport and NPC biogenesis; also plays roles in several processes that may require localization of genes or chromosomes at the nuclear periphery; including double-strand break repair; transcription and chromatin silencing; homologous to human NUP107
Synteny 84 ends here
233	-11761	YDL115C	RNA polymerase II transport factor; conserved from yeast to humans; involved in both basal and regulated transcription from RNA polymerase II (RNAP II) promoters; but not itself a transcription factor; interacts with most of the RNAP II subunits; nucleo-cytoplasmic shuttling protein; deletion causes hypersensitivity to K1 killer toxin
234	11350	YDL114W	Putative protein of unknown function with similarity to acyl-carrier-protein reductases; YDL114W is not an essential gene
235	-11770	YDL113C	Sorting nexin family member required for the cytoplasm-to-vacuole targeting (Cvt) pathway and for endosomal sorting; has a Phox homology domain that binds phosphatidylinositol-3-phosphate; interacts with Snx4p; potential Cdc28p substrate
236	11776	YDL112W	2'-O-ribose methyltransferase; catalyzes the ribose methylation of the guanosine nucleotide at position 18 of tRNAs
237	-11783	YDL111C	Exosome non-catalytic core component; involved in 3'-5' RNA processing and degradation in both the nucleus and the cytoplasm; has similarity to E. coli RNase PH and to human hRrp42p (EXOSC7)
Synteny 85 ends here
238	11800	YDL108W	Serine/threonine protein kinase; subunit of the transcription factor TFIIH; involved in transcription initiation at RNA polymerase II promoters
239	11805	YDL107W	Peripherally bound inner membrane protein of the mitochondrial matrix involved in membrane insertion of C-terminus of Cox2p; interacts genetically and physically with Cox18p
Synteny 86 ends here
240	-2651	YGL142C	Integral membrane protein involved in glycosylphosphatidylinositol (GPI) anchor synthesis; putative alpha 1;2 mannosyltransferase required for addition of the third mannose onto the GPI core structure; human PIG-Bp is a functional homolog
241	2652	YGL141W	Multiubiquitin chain assembly factor (E4); proteasome processivity factor that elongates polyUb chains on substrates; opposing Ubp6p; a branched polyubiquitin protease; required for retrograde transport of misfolded proteins during ERAD
Synteny 87 ends here
242	10722	YMR169C	Cytoplasmic aldehyde dehydrogenase; involved in beta-alanine synthesis; uses NAD+ as the preferred coenzyme; very similar to Ald2p; expression is induced by stress and repressed by glucose
243	9245	YMR168C	Essential kinetochore protein; component of the CBF3 complex that binds the CDEIII region of the centromere; contains an N-terminal Zn2Cys6 type zinc finger domain; a C-terminal acidic domain; and a putative coiled coil dimerization domain
244	-9244	YMR167W	Protein required for mismatch repair in mitosis and meiosis as well as crossing over during meiosis; forms a complex with Pms1p and Msh2p-Msh3p during mismatch repair; human homolog is associated with hereditary non-polyposis colon cancer
Synteny 88 ends here
245	11818	YDL105W	Component of the SMC5-SMC6 complex; this complex plays a key role in the removal of X-shaped DNA structures that arise between sister chromatids during DNA replication and repair
246	-11824	YDL104C	Highly conserved mitochondrial protein; essential for t6A modification of mitochondrial tRNAs that decode ANN codons; similar to Kae1p and E. coli YgjD; both of which are also required for tRNA t6A modification
Synteny 89 ends here
247	9243	YMR166C	Predicted transporter of the mitochondrial inner membrane; has similarity to human mitochondrial ATP-Mg/Pi carriers; YMR166C is not an essential gene
248	9241	YMR165C	Mg<sup>2+</sup>-dependent phosphatidate (PA) phosphatase; catalyzes the dephosphorylation of PA to yield diacylglycerol; responsible for de novo lipid synthesis and formation of lipid droplets; homologous to mammalian lipin 1
249	9240	YMR164C	Transcription factor involved in regulation of invasive growth and starch degradation; controls the activation of MUC1 and STA2 in response to nutritional signals
250	13154	Scer_13.trna17V	Valine tRNA (tRNA-Val); predicted by tRNAscan-SE analysis; tRNA Type: Val (V) | Anti-Codon: AAC | Cove Score: 68.42
251	9239	YMR163C	Peroxisome-specific receptor important for peroxisome inheritance; co-fractionates with peroxisome membranes and co-localizes with peroxisomes in vivo; physically interacts with the myosin V motor Myo2p; INP2 is not an essential gene
Synteny 90 ends here
252	9238	YMR162C	Aminophospholipid translocase (flippase) that maintains membrane lipid asymmetry in post-Golgi secretory vesicles; localizes to the trans-Golgi network; likely involved in protein transport; type 4 P-type ATPase
253	-9237	YMR161W	Co-chaperone for Hsp40p; anchored in the ER membrane; with its homolog Ydj1p promotes ER-associated protein degradation (ERAD) of integral membrane substrates; similar to E. coli DnaJ
Synteny 91 ends here
254	11834	YDL102W	Catalytic subunit of DNA polymerase delta; required for chromosomal DNA replication during mitosis and meiosis; intragenic recombination; repair of double strand DNA breaks; and DNA replication during nucleotide excision repair (NER)
255	-11835	YDL101C	Cell-cycle checkpoint serine-threonine kinase required for DNA damage-induced transcription of certain target genes; phosphorylation of Rad55p and Sml1p; and transient G2/M arrest after DNA damage; also regulates postreplicative DNA repair
Synteny 92 ends here
256	-9236	YMR160W	Putative protein of unknown function; green fluorescent protein (GFP)-fusion protein localizes to the membrane of the vacuole; mutant has enhanced sensitivity to overexpression of mutant huntingtin; YMR160W is not an essential gene
257	9235	YMR159C	Conserved protein that interacts with Atg12p-Atg5p conjugates to form Atg12p-Atg5p-Atg16p multimers; which localize to the pre-autophagosomal structure and are required for autophagy
258	13496	Scer_13.trna16M	Methionine tRNA (tRNA-Met); functions in translational elongation; not involved in translational initiation; predicted by tRNAscan-SE analysis; tRNA Type: Met (M) | Anti-Codon: CAU | Cove Score: 70.03
Synteny 93 ends here
259	-11836	YDL100C	Guanine nucleotide exchange factor for Gpa1p; amplifies G protein signaling; subunit of the GET complex; which is involved in Golgi to ER trafficking and insertion of proteins into the ER membrane; has low-level ATPase activity
260	11837	YDL099W	Cis-golgi localized protein involved in ER to Golgi transport; forms a complex with the mammalian GRASP65 homolog; Grh1p; mutants are compromised for the fusion of ER-derived vesicles with Golgi membranes
Synteny 94 ends here
261	-9234	YMR158W	Mitochondrial ribosomal protein of the small subunit
262	9233	YMR157C	Protein of unknown function; null mutant displays reduced respiratory growth and elevated frequency of mitochondrial genome loss; the authentic; non-tagged protein is detected in purified mitochondria in high-throughput studies
Synteny 95 ends here
263	-11839	YDL097C	Essential; non-ATPase regulatory subunit of the 26S proteasome lid required for the assembly and activity of the 26S proteasome; the human homolog (S9 protein) partially rescues Rpn6p depletion
264	11840	YDL095W	Protein O-mannosyltransferase; transfers mannose from dolichyl phosphate-D-mannose to protein Ser/Thr residues; 1 of 7 related proteins involved in O-glycosylation which is essential for cell wall rigidity; involved in ER quality control
Synteny 96 ends here
265	11841	YDL092W	Signal recognition particle (SRP) subunit; interacts with the RNA component of SRP to form the Alu domain; which is the region of SRP responsible for arrest of nascent chain elongation during membrane targeting; homolog of mammalian SRP14
266	-11842	YDL091C	UBX (ubiquitin regulatory X) domain-containing protein that interacts with Cdc48p; green fluorescent protein (GFP)-fusion protein localizes to the cytoplasm in a punctate pattern
267	-11843	YDL090C	Beta subunit of the CAAX farnesyltransferase (FTase) that prenylates the a-factor mating pheromone and Ras proteins; required for the membrane localization of Ras proteins and a-factor; homolog of the mammalian FTase beta subunit
Synteny 97 ends here
268	11845	YDL089W	Protein of unknown function; interacts with Csm1p; Lrs4p; required for rDNA repeat stability; null mutant causes increase in unequal sister-chromatid exchange; GFP-fusion protein localizes to the nuclear periphery; possible Cdc28p substrate
269	-11846	YDL088C	FG-nucleoporin component of central core of the nuclear pore complex (NPC); contributes directly to nucleocytoplasmic transport
Synteny 98 ends here
270	9227	YMR150C	Catalytic subunit of the mitochondrial inner membrane peptidase complex; required for maturation of mitochondrial proteins of the intermembrane space; complex contains Imp1p and Imp2p (both catalytic subunits); and Som1p
271	-9226	YMR149W	Delta subunit of the oligosaccharyl transferase glycoprotein complex; which is required for N-linked glycosylation of proteins in the endoplasmic reticulum
272	-9225	YMR148W	Protein of unknown function that may play a role in spore wall assembly; predicted to contain an N-terminal transmembrane domain; osw5 null mutant spores exhibit increased spore wall permeability and sensitivity to beta-glucanase digestion
273	-9224	YMR147W	Putative protein of unknown function
Synteny 99 ends here
274	-11849	YDL085C-A	Putative protein of unknown function; green fluorescent protein (GFP)-fusion protein localizes to the cytoplasm and nucleus
275	11850	YDL085W	Mitochondrial external NADH dehydrogenase; catalyzes the oxidation of cytosolic NADH; Nde1p and Nde2p are involved in providing the cytosolic NADH to the mitochondrial respiratory chain
Synteny 100 ends here
276	-11852	YDL083C	Protein component of the small (40S) ribosomal subunit; identical to Rps16Ap and has similarity to E. coli S9 and rat S16 ribosomal proteins
277	11853	YDL082W	Protein component of the large (60S) ribosomal subunit; nearly identical to Rpl13Bp; not essential for viability; has similarity to rat L13 ribosomal protein
Synteny 101 ends here
278	-11854	YDL080C	Probable alpha-ketoisocaproate decarboxylase; may have a role in catabolism of amino acids to long-chain and complex alcohols; required for expression of enzymes involved in thiamine biosynthesis
279	-11856	YDL079C	Glycogen synthase kinase 3 (GSK-3) homolog; one of four GSK-3 homologs in S. cerevisiae that function to activate Msn2p-dependent transcription of stress responsive genes and that function in protein degradation
280	-11857	YDL078C	Peroxisomal malate dehydrogenase; catalyzes interconversion of malate and oxaloacetate; involved in the glyoxylate cycle
Synteny 102 ends here
281	-9219	YMR138W	GTP-binding protein involved in beta-tubulin (Tub2p) folding; isolated as mutant with increased chromosome loss and sensitivity to benomyl; regulated by the GTPase-activating protein; Cin2p; the human retinitis pigmentosa 2 (RP2) homolog
282	9218	YMR137C	Nuclease required for a post-incision step in the repair of DNA single and double-strand breaks that result from interstrand crosslinks produced by a variety of mono- and bi-functional psoralen derivatives; induced by UV-irradiation
283	-9217	YMR136W	Protein containing GATA family zinc finger motifs; similar to Gln3p and Dal80p; expression repressed by leucine
284	9216	YMR135C	Protein of unknown function; involved in proteasome-dependent catabolite inactivation of fructose-1;6-bisphosphatase; contains LisH and CTLH domains; like Vid30p; dosage-dependent regulator of START
285	-9215	YMR134W	Protein of unknown function that may be involved in iron metabolism; mutant bm-8 has a growth defect on iron-limited medium that is complemented by overexpression of Yfh1p; shows localization to the ER; highly conserved in ascomycetes
Synteny 103 ends here
286	-9214	YMR133W	Protein involved in early stages of meiotic recombination; possibly involved in the coordination of recombination and meiotic division; mutations lead to premature initiation of the first meiotic division
287	9213	YMR132C	Protein of unknown function; contains sequence that closely resembles a J domain (typified by the E. coli DnaJ protein)
288	9212	YMR131C	Essential nuclear protein involved in early steps of ribosome biogenesis; physically interacts with the ribosomal protein Rpl3p
Synteny 104 ends here
289	6646	YLR039C	Protein involved in retrograde transport to the cis-Golgi network; forms heterodimer with Rgp1p that acts as a GTP exchange factor for Ypt6p; involved in transcription of rRNA and ribosomal protein genes
290	6640	YLR038C	Subunit VIb of cytochrome c oxidase; which is the terminal member of the mitochondrial inner membrane electron transport chain; required for assembly of cytochrome c oxidase but not required for activity after assembly; phosphorylated
Synteny 105 ends here
291	6617	YLR034C	Putative divalent metal ion transporter involved in iron homeostasis; transcriptionally regulated by metal ions; member of the Nramp family of metal transport proteins
292	-6613	YLR033W	Component of the RSC chromatin remodeling complex; RSC functions in transcriptional regulation and elongation; chromosome stability; and establishing sister chromatid cohesion; involved in telomere maintenance
Synteny 106 ends here
293	-9208	YMR128W	Essential DEAH-box ATP-dependent RNA helicase specific to the U3 snoRNP; predominantly nucleolar in distribution; required for 18S rRNA synthesis
294	9207	YMR127C	Histone acetyltransferase (HAT) catalytic subunit of the SAS complex (Sas2p-Sas4p-Sas5p); which acetylates free histones and nucleosomes and regulates transcriptional silencing; member of the MYSTacetyltransferase family
Synteny 107 ends here
295	9206	YMR126C	Protein of unknown function; mutant sensitive to 6-azauracil (6AU) and mycophenolic acid (MPA)
296	-9205	YMR125W	Large subunit of the nuclear mRNA cap-binding protein complex; interacts with Npl3p to carry nuclear poly(A)+ mRNA to cytoplasm; also involved in nuclear mRNA degradation and telomere maintenance; orthologous to mammalian CBP80
Synteny 108 ends here
297	-9204	YMR123W	V-ATPase assembly factor; functions with other V-ATPase assembly factors in the ER to efficiently assemble the V-ATPase membrane sector (V0)
298	-9203	YMR122W-A	Protein of unknown function; green fluorescent protein (GFP)-fusion protein localizes to the cytoplasm and endoplasmic reticulum
Synteny 109 ends here
299	6589	YLR029C	Protein component of the large (60S) ribosomal subunit; nearly identical to Rpl15Bp and has similarity to rat L15 ribosomal protein; binds to 5.8 S rRNA
300	6584	YLR028C	Enzyme of 'de novo' purine biosynthesis containing both 5-aminoimidazole-4-carboxamide ribonucleotide transformylase and inosine monophosphate cyclohydrolase activities; isozyme of Ade17p; ade16 ade17 mutants require adenine and histidine
Synteny 110 ends here
301	-9202	YMR119W	Putative integral membrane E3 ubiquitin ligase; acts with Asi2p and Asi3p to ensure the fidelity of SPS-sensor signalling by maintaining the dormant repressed state of gene expression in the absence of inducing signals
302	-12971	Scer_13.trna15L	Leucine tRNA (tRNA-Leu); predicted by tRNAscan-SE analysis; tRNA Type: Leu (L) | Anti-Codon: CAA | Cove Score: 54.18
Synteny 111 ends here
303	6578	YLR027C	Cytosolic aspartate aminotransferase; involved in nitrogen metabolism; localizes to peroxisomes in oleate-grown cells
304	6570	YLR026C	cis-Golgi t-SNARE syntaxin required for vesicular transport between the ER and the Golgi complex; binds at least 9 SNARE proteins
305	-6566	YLR025W	One of four subunits of the endosomal sorting complex required for transport III (ESCRT-III); involved in the sorting of transmembrane proteins into the multivesicular body (MVB) pathway; recruited from the cytoplasm to endosomal membranes
Synteny 112 ends here
306	5190	YKL141W	Subunit of both succinate dehydrogenase and of TIM22 translocase; functions as the cytochrome b subunit of succinate dehydrogenase; which couples the oxidation of succinate to the transfer of electrons to ubiquinone as part of the TCA cycle and the mitochondrial respiratory chain; also required for mitochondrial inner membrane protein import as part of the TIM22 complex
[truncated: 4,200 more rows]

## Sheet: SyntenyMANUAL09-S. cerevisiae
Gene Number	Gene order	Homologous gene in S.cerevisiae	Gene Function
[truncated: 4,415 more rows]

[truncated: 17 more sheets: SyntenyMANUAL12-S. cerevisiae, SyntenyPMAG09-S.bayanus, SyntenyPMAG12-S.bayanus, SyntenyMANUAL09-S.bayanus, SyntenyMANUAL12-S.bayanus, SyntenyPMAG09-C.glabrata, SyntenyPMAG12-C.glabrata, SyntenyMANUAL09-C.glabrata, SyntenyMANUAL12-C.glabrata, SyntenyPMAG09-N.castellii, SyntenyPMAG12-N.castellii, SyntenyMANUAL09-N.castellii, SyntenyMANUAL12-N.castellii, SyntenyPMAG09-V.polyspora, SyntenyPMAG12-V.polyspora, SyntenyMANUAL09-V.polyspora, SyntenyMANUAL12-V.polyspora]
